# Supplementary material for: A therapeutic regimen using neoantigen-specific TCR-T cells for HLA-A*2402-positive solid tumors
Source: EMBO Mol Med. 2025 Jan 2;17(2):365–83. doi: 10.1038/s44321-024-00184-1 (PMC11821884; doi:10.1038/s44321-024-00184-1)
Supplement: Supplementary file 3 — Source data Fig. 1 [file 44321_2024_184_MOESM3_ESM.zip]

Archive with 234 entries (223 files):
- Fig 1/
- __MACOSX/._Fig 1
- Fig 1/Fig 1G/
- __MACOSX/Fig 1/._Fig 1G
- Fig 1/Fig 1H/
- __MACOSX/Fig 1/._Fig 1H
- Fig 1/Fig 1F/
- __MACOSX/Fig 1/._Fig 1F
- Fig 1/Fig 1C/
- __MACOSX/Fig 1/._Fig 1C
- Fig 1/Fig 1E/
- __MACOSX/Fig 1/._Fig 1E
- Fig 1/Fig 1D cytometric analysis/
- __MACOSX/Fig 1/._Fig 1D cytometric analysis
- Fig 1/Fig 1G/221103_1418-HLA-2/
- __MACOSX/Fig 1/Fig 1G/._221103_1418-HLA-2
- Fig 1/Fig 1G/1.pzfx
- __MACOSX/Fig 1/Fig 1G/._1.pzfx
- Fig 1/Fig 1G/09-Nov-2022-Layout-1.png
- __MACOSX/Fig 1/Fig 1G/._09-Nov-2022-Layout-1.png
- Fig 1/Fig 1G/1.tif
- __MACOSX/Fig 1/Fig 1G/._1.tif
- Fig 1/Fig 1G/09-Nov-2022.wsp
- __MACOSX/Fig 1/Fig 1G/._09-Nov-2022.wsp
- Fig 1/Fig 1G/221103_1418-HLA/
- __MACOSX/Fig 1/Fig 1G/._221103_1418-HLA
- Fig 1/Fig 1H/c2-r.tif
- __MACOSX/Fig 1/Fig 1H/._c2-r.tif
- Fig 1/Fig 1H/c2-w.tif
- __MACOSX/Fig 1/Fig 1H/._c2-w.tif
- Fig 1/Fig 1H/c5-w.tif
- __MACOSX/Fig 1/Fig 1H/._c5-w.tif
- Fig 1/Fig 1H/c5-r.tif
- __MACOSX/Fig 1/Fig 1H/._c5-r.tif
- Fig 1/Fig 1H/res1.tif
- __MACOSX/Fig 1/Fig 1H/._res1.tif
- Fig 1/Fig 1H/c10-r.tif
- __MACOSX/Fig 1/Fig 1H/._c10-r.tif
- Fig 1/Fig 1H/Project1.pzfx
- __MACOSX/Fig 1/Fig 1H/._Project1.pzfx
- Fig 1/Fig 1H/c10-w.tif
- __MACOSX/Fig 1/Fig 1H/._c10-w.tif
- Fig 1/Fig 1H/Data 1.tif
- __MACOSX/Fig 1/Fig 1H/._Data 1.tif
- Fig 1/Fig 1H/res1.psd
- __MACOSX/Fig 1/Fig 1H/._res1.psd
- Fig 1/Fig 1F/20211230.xlsx
- __MACOSX/Fig 1/Fig 1F/._20211230.xlsx
- Fig 1/Fig 1C/2.tif
- __MACOSX/Fig 1/Fig 1C/._2.tif
- Fig 1/Fig 1C/1.tif
- __MACOSX/Fig 1/Fig 1C/._1.tif
- Fig 1/Fig 1C/4.tif
- __MACOSX/Fig 1/Fig 1C/._4.tif
- Fig 1/Fig 1C/3-3.tif
- __MACOSX/Fig 1/Fig 1C/._3-3.tif
- Fig 1/Fig 1E/2nd/
- __MACOSX/Fig 1/Fig 1E/._2nd
- Fig 1/Fig 1D cytometric analysis/20201229_133229/
- __MACOSX/Fig 1/Fig 1D cytometric analysis/._20201229_133229
- Fig 1/Fig 1G/221103_1418-HLA-2/μáçμ£1⁄41_44-1.fcs
- __MACOSX/Fig 1/Fig 1G/221103_1418-HLA-2/._μáçμ£1⁄41_44-1.fcs
- Fig 1/Fig 1G/221103_1418-HLA-2/μáçμ£1⁄41_25-1.fcs
- __MACOSX/Fig 1/Fig 1G/221103_1418-HLA-2/._μáçμ£1⁄41_25-1.fcs
- Fig 1/Fig 1G/221103_1418-HLA-2/μáçμ£1⁄41_44-2.fcs
- __MACOSX/Fig 1/Fig 1G/221103_1418-HLA-2/._μáçμ£1⁄41_44-2.fcs
- Fig 1/Fig 1G/221103_1418-HLA-2/μáçμ£1⁄41_25-2.fcs
- __MACOSX/Fig 1/Fig 1G/221103_1418-HLA-2/._μáçμ£1⁄41_25-2.fcs
- Fig 1/Fig 1G/221103_1418-HLA-2/μáçμ£1⁄41_21-2.fcs
- __MACOSX/Fig 1/Fig 1G/221103_1418-HLA-2/._μáçμ£1⁄41_21-2.fcs
- Fig 1/Fig 1G/221103_1418-HLA-2/μáçμ£1⁄41_42-1.fcs
- __MACOSX/Fig 1/Fig 1G/221103_1418-HLA-2/._μáçμ£1⁄41_42-1.fcs
- Fig 1/Fig 1G/221103_1418-HLA-2/μáçμ£1⁄41_23-1.fcs
- __MACOSX/Fig 1/Fig 1G/221103_1418-HLA-2/._μáçμ£1⁄41_23-1.fcs
- Fig 1/Fig 1G/221103_1418-HLA-2/μáçμ£1⁄41_42-2.fcs
- __MACOSX/Fig 1/Fig 1G/221103_1418-HLA-2/._μáçμ£1⁄41_42-2.fcs
- Fig 1/Fig 1G/221103_1418-HLA-2/μáçμ£1⁄41_21-1.fcs
- __MACOSX/Fig 1/Fig 1G/221103_1418-HLA-2/._μáçμ£1⁄41_21-1.fcs
- Fig 1/Fig 1G/221103_1418-HLA-2/μáçμ£1⁄41_23-2.fcs
- __MACOSX/Fig 1/Fig 1G/221103_1418-HLA-2/._μáçμ£1⁄41_23-2.fcs
- Fig 1/Fig 1G/221103_1418-HLA-2/μáçμ£1⁄41_45-2.fcs
- __MACOSX/Fig 1/Fig 1G/221103_1418-HLA-2/._μáçμ£1⁄41_45-2.fcs
- Fig 1/Fig 1G/221103_1418-HLA-2/μáçμ£1⁄41_24-2.fcs
- __MACOSX/Fig 1/Fig 1G/221103_1418-HLA-2/._μáçμ£1⁄41_24-2.fcs
- Fig 1/Fig 1G/221103_1418-HLA-2/μáçμ£1⁄41_45-1.fcs
- __MACOSX/Fig 1/Fig 1G/221103_1418-HLA-2/._μáçμ£1⁄41_45-1.fcs
- Fig 1/Fig 1G/221103_1418-HLA-2/μáçμ£1⁄41_24-1.fcs
- __MACOSX/Fig 1/Fig 1G/221103_1418-HLA-2/._μáçμ£1⁄41_24-1.fcs
- Fig 1/Fig 1G/221103_1418-HLA-2/μáçμ£1⁄41_43-2.fcs
- __MACOSX/Fig 1/Fig 1G/221103_1418-HLA-2/._μáçμ£1⁄41_43-2.fcs
- Fig 1/Fig 1G/221103_1418-HLA-2/μáçμ£1⁄41_22-2.fcs
- __MACOSX/Fig 1/Fig 1G/221103_1418-HLA-2/._μáçμ£1⁄41_22-2.fcs
- Fig 1/Fig 1G/221103_1418-HLA-2/μáçμ£1⁄41_41-1.fcs
- __MACOSX/Fig 1/Fig 1G/221103_1418-HLA-2/._μáçμ£1⁄41_41-1.fcs
- Fig 1/Fig 1G/221103_1418-HLA-2/μáçμ£1⁄41_μá╖μ£1⁄41.fcs
- __MACOSX/Fig 1/Fig 1G/221103_1418-HLA-2/._μáçμ£1⁄41_μá╖μ£1⁄41.fcs
- Fig 1/Fig 1G/221103_1418-HLA-2/μáçμ£1⁄41_43-1.fcs
- __MACOSX/Fig 1/Fig 1G/221103_1418-HLA-2/._μáçμ£1⁄41_43-1.fcs
- Fig 1/Fig 1G/221103_1418-HLA-2/μáçμ£1⁄41_41-2.fcs
- __MACOSX/Fig 1/Fig 1G/221103_1418-HLA-2/._μáçμ£1⁄41_41-2.fcs
- Fig 1/Fig 1G/221103_1418-HLA-2/μáçμ£1⁄41_22-1.fcs
- __MACOSX/Fig 1/Fig 1G/221103_1418-HLA-2/._μáçμ£1⁄41_22-1.fcs
- Fig 1/Fig 1G/221103_1418-HLA-2/μáçμ£1⁄41_13-1.fcs
- __MACOSX/Fig 1/Fig 1G/221103_1418-HLA-2/._μáçμ£1⁄41_13-1.fcs
- Fig 1/Fig 1G/221103_1418-HLA-2/μáçμ£1⁄41_35-2.fcs
- __MACOSX/Fig 1/Fig 1G/221103_1418-HLA-2/._μáçμ£1⁄41_35-2.fcs
- Fig 1/Fig 1G/221103_1418-HLA-2/μáçμ£1⁄41_11-2.fcs
- __MACOSX/Fig 1/Fig 1G/221103_1418-HLA-2/._μáçμ£1⁄41_11-2.fcs
- Fig 1/Fig 1G/221103_1418-HLA-2/μáçμ£1⁄41_35-1.fcs
- __MACOSX/Fig 1/Fig 1G/221103_1418-HLA-2/._μáçμ£1⁄41_35-1.fcs
- Fig 1/Fig 1G/221103_1418-HLA-2/μáçμ£1⁄41_13-2.fcs
- __MACOSX/Fig 1/Fig 1G/221103_1418-HLA-2/._μáçμ£1⁄41_13-2.fcs
- Fig 1/Fig 1G/221103_1418-HLA-2/μáçμ£1⁄41_11-1.fcs
- __MACOSX/Fig 1/Fig 1G/221103_1418-HLA-2/._μáçμ£1⁄41_11-1.fcs
- Fig 1/Fig 1G/221103_1418-HLA-2/μáçμ£1⁄41_15-1.fcs
- __MACOSX/Fig 1/Fig 1G/221103_1418-HLA-2/._μáçμ£1⁄41_15-1.fcs
- Fig 1/Fig 1G/221103_1418-HLA-2/μáçμ£1⁄41_33-2.fcs
- __MACOSX/Fig 1/Fig 1G/221103_1418-HLA-2/._μáçμ£1⁄41_33-2.fcs
- Fig 1/Fig 1G/221103_1418-HLA-2/μáçμ£1⁄41_31-1.fcs
- __MACOSX/Fig 1/Fig 1G/221103_1418-HLA-2/._μáçμ£1⁄41_31-1.fcs
- Fig 1/Fig 1G/221103_1418-HLA-2/μáçμ£1⁄41_33-1.fcs
- __MACOSX/Fig 1/Fig 1G/221103_1418-HLA-2/._μáçμ£1⁄41_33-1.fcs
- Fig 1/Fig 1G/221103_1418-HLA-2/μáçμ£1⁄41_15-2.fcs
- __MACOSX/Fig 1/Fig 1G/221103_1418-HLA-2/._μáçμ£1⁄41_15-2.fcs
- Fig 1/Fig 1G/221103_1418-HLA-2/μáçμ£1⁄41_31-2.fcs
- __MACOSX/Fig 1/Fig 1G/221103_1418-HLA-2/._μáçμ£1⁄41_31-2.fcs
- Fig 1/Fig 1G/221103_1418-HLA-2/μáçμ£1⁄41_34-1.fcs
- __MACOSX/Fig 1/Fig 1G/221103_1418-HLA-2/._μáçμ£1⁄41_34-1.fcs
- Fig 1/Fig 1G/221103_1418-HLA-2/μáçμ£1⁄41_12-2.fcs
- __MACOSX/Fig 1/Fig 1G/221103_1418-HLA-2/._μáçμ£1⁄41_12-2.fcs
- Fig 1/Fig 1G/221103_1418-HLA-2/μáçμ£1⁄41_12-1.fcs
- __MACOSX/Fig 1/Fig 1G/221103_1418-HLA-2/._μáçμ£1⁄41_12-1.fcs
- Fig 1/Fig 1G/221103_1418-HLA-2/μáçμ£1⁄41_34-2.fcs
- __MACOSX/Fig 1/Fig 1G/221103_1418-HLA-2/._μáçμ£1⁄41_34-2.fcs
- Fig 1/Fig 1G/221103_1418-HLA-2/μáçμ£1⁄41_32-1.fcs
- __MACOSX/Fig 1/Fig 1G/221103_1418-HLA-2/._μáçμ£1⁄41_32-1.fcs
- Fig 1/Fig 1G/221103_1418-HLA-2/μáçμ£1⁄41_14-2.fcs
- __MACOSX/Fig 1/Fig 1G/221103_1418-HLA-2/._μáçμ£1⁄41_14-2.fcs
- Fig 1/Fig 1G/221103_1418-HLA-2/μáçμ£1⁄41_51-2.fcs
- __MACOSX/Fig 1/Fig 1G/221103_1418-HLA-2/._μáçμ£1⁄41_51-2.fcs
- Fig 1/Fig 1G/221103_1418-HLA-2/μáçμ£1⁄41_51-1.fcs
- __MACOSX/Fig 1/Fig 1G/221103_1418-HLA-2/._μáçμ£1⁄41_51-1.fcs
- Fig 1/Fig 1G/221103_1418-HLA-2/μáçμ£1⁄41_14-1.fcs
- __MACOSX/Fig 1/Fig 1G/221103_1418-HLA-2/._μáçμ£1⁄41_14-1.fcs
- Fig 1/Fig 1G/221103_1418-HLA-2/μáçμ£1⁄41_32-2.fcs
- __MACOSX/Fig 1/Fig 1G/221103_1418-HLA-2/._μáçμ£1⁄41_32-2.fcs
- Fig 1/Fig 1G/221103_1418-HLA/μáçμ£1⁄41_01-1.fcs
- __MACOSX/Fig 1/Fig 1G/221103_1418-HLA/._μáçμ£1⁄41_01-1.fcs
- Fig 1/Fig 1G/221103_1418-HLA/μáçμ£1⁄41_03-2.fcs
- __MACOSX/Fig 1/Fig 1G/221103_1418-HLA/._μáçμ£1⁄41_03-2.fcs
- Fig 1/Fig 1G/221103_1418-HLA/μáçμ£1⁄41_01-2.fcs
- __MACOSX/Fig 1/Fig 1G/221103_1418-HLA/._μáçμ£1⁄41_01-2.fcs
- Fig 1/Fig 1G/221103_1418-HLA/μáçμ£1⁄41_03-1.fcs
- __MACOSX/Fig 1/Fig 1G/221103_1418-HLA/._μáçμ£1⁄41_03-1.fcs
- Fig 1/Fig 1G/221103_1418-HLA/μáçμ£1⁄41_07-1.fcs
- __MACOSX/Fig 1/Fig 1G/221103_1418-HLA/._μáçμ£1⁄41_07-1.fcs
- Fig 1/Fig 1G/221103_1418-HLA/μáçμ£1⁄41_05-2.fcs
- __MACOSX/Fig 1/Fig 1G/221103_1418-HLA/._μáçμ£1⁄41_05-2.fcs
- Fig 1/Fig 1G/221103_1418-HLA/μáçμ£1⁄41_BYC-12-GFP.fcs
- __MACOSX/Fig 1/Fig 1G/221103_1418-HLA/._μáçμ£1⁄41_BYC-12-GFP.fcs
- Fig 1/Fig 1G/221103_1418-HLA/μáçμ£1⁄41_07-2.fcs
- __MACOSX/Fig 1/Fig 1G/221103_1418-HLA/._μáçμ£1⁄41_07-2.fcs
- Fig 1/Fig 1G/221103_1418-HLA/μáçμ£1⁄41_05-1.fcs
- __MACOSX/Fig 1/Fig 1G/221103_1418-HLA/._μáçμ£1⁄41_05-1.fcs
- Fig 1/Fig 1G/221103_1418-HLA/μáçμ£1⁄41_02-1.fcs
- __MACOSX/Fig 1/Fig 1G/221103_1418-HLA/._μáçμ£1⁄41_02-1.fcs
- Fig 1/Fig 1G/221103_1418-HLA/μáçμ£1⁄41_02-2.fcs
- __MACOSX/Fig 1/Fig 1G/221103_1418-HLA/._μáçμ£1⁄41_02-2.fcs
- Fig 1/Fig 1G/221103_1418-HLA/μáçμ£1⁄41_06-2.fcs
- __MACOSX/Fig 1/Fig 1G/221103_1418-HLA/._μáçμ£1⁄41_06-2.fcs
- Fig 1/Fig 1G/221103_1418-HLA/μáçμ£1⁄41_04-1.fcs
- __MACOSX/Fig 1/Fig 1G/221103_1418-HLA/._μáçμ£1⁄41_04-1.fcs
- Fig 1/Fig 1G/221103_1418-HLA/μáçμ£1⁄41_06-1.fcs
- __MACOSX/Fig 1/Fig 1G/221103_1418-HLA/._μáçμ£1⁄41_06-1.fcs
- Fig 1/Fig 1G/221103_1418-HLA/μáçμ£1⁄41_BYC-11-GFP.fcs
- __MACOSX/Fig 1/Fig 1G/221103_1418-HLA/._μáçμ£1⁄41_BYC-11-GFP.fcs
- Fig 1/Fig 1G/221103_1418-HLA/μáçμ£1⁄41_04-2.fcs
- __MACOSX/Fig 1/Fig 1G/221103_1418-HLA/._μáçμ£1⁄41_04-2.fcs
- Fig 1/Fig 1G/221103_1418-HLA/μáçμ£1⁄41_08-2.fcs
- __MACOSX/Fig 1/Fig 1G/221103_1418-HLA/._μáçμ£1⁄41_08-2.fcs
- Fig 1/Fig 1G/221103_1418-HLA/μáçμ£1⁄41_2-2.fcs
- __MACOSX/Fig 1/Fig 1G/221103_1418-HLA/._μáçμ£1⁄41_2-2.fcs
- Fig 1/Fig 1G/221103_1418-HLA/μáçμ£1⁄41_08-1.fcs
- __MACOSX/Fig 1/Fig 1G/221103_1418-HLA/._μáçμ£1⁄41_08-1.fcs
- Fig 1/Fig 1G/221103_1418-HLA/μáçμ£1⁄41_2-1.fcs
- __MACOSX/Fig 1/Fig 1G/221103_1418-HLA/._μáçμ£1⁄41_2-1.fcs
- Fig 1/Fig 1G/221103_1418-HLA/221103_1418-HLA.zip
- __MACOSX/Fig 1/Fig 1G/221103_1418-HLA/._221103_1418-HLA.zip
- Fig 1/Fig 1G/221103_1418-HLA/μáçμ£1⁄41_6-1.fcs
- __MACOSX/Fig 1/Fig 1G/221103_1418-HLA/._μáçμ£1⁄41_6-1.fcs
- Fig 1/Fig 1G/221103_1418-HLA/μáçμ£1⁄41_4-2.fcs
- __MACOSX/Fig 1/Fig 1G/221103_1418-HLA/._μáçμ£1⁄41_4-2.fcs
- Fig 1/Fig 1G/221103_1418-HLA/μáçμ£1⁄41_6-2.fcs
- __MACOSX/Fig 1/Fig 1G/221103_1418-HLA/._μáçμ£1⁄41_6-2.fcs
- Fig 1/Fig 1G/221103_1418-HLA/μáçμ£1⁄41_4-1.fcs
- __MACOSX/Fig 1/Fig 1G/221103_1418-HLA/._μáçμ£1⁄41_4-1.fcs
- Fig 1/Fig 1G/221103_1418-HLA/μáçμ£1⁄41_09-1.fcs
- __MACOSX/Fig 1/Fig 1G/221103_1418-HLA/._μáçμ£1⁄41_09-1.fcs
- Fig 1/Fig 1G/221103_1418-HLA/μáçμ£1⁄41_1-2.fcs
- __MACOSX/Fig 1/Fig 1G/221103_1418-HLA/._μáçμ£1⁄41_1-2.fcs
- Fig 1/Fig 1G/221103_1418-HLA/μáçμ£1⁄41_3-1.fcs
- __MACOSX/Fig 1/Fig 1G/221103_1418-HLA/._μáçμ£1⁄41_3-1.fcs
- Fig 1/Fig 1G/221103_1418-HLA/μáçμ£1⁄41_09-2.fcs
- __MACOSX/Fig 1/Fig 1G/221103_1418-HLA/._μáçμ£1⁄41_09-2.fcs
- Fig 1/Fig 1G/221103_1418-HLA/μáçμ£1⁄41_1-1.fcs
- __MACOSX/Fig 1/Fig 1G/221103_1418-HLA/._μáçμ£1⁄41_1-1.fcs
- Fig 1/Fig 1G/221103_1418-HLA/μáçμ£1⁄41_3-2.fcs
- __MACOSX/Fig 1/Fig 1G/221103_1418-HLA/._μáçμ£1⁄41_3-2.fcs
- Fig 1/Fig 1G/221103_1418-HLA/μáçμ£1⁄41_5-1.fcs
- __MACOSX/Fig 1/Fig 1G/221103_1418-HLA/._μáçμ£1⁄41_5-1.fcs
- Fig 1/Fig 1G/221103_1418-HLA/μáçμ£1⁄41_5-2.fcs
- __MACOSX/Fig 1/Fig 1G/221103_1418-HLA/._μáçμ£1⁄41_5-2.fcs
- Fig 1/Fig 1E/2nd/B01 2nd-2402-PEP4-1.fcs
- __MACOSX/Fig 1/Fig 1E/2nd/._B01 2nd-2402-PEP4-1.fcs
- Fig 1/Fig 1E/2nd/B03 2nd-2402-PEP4-3.fcs
- __MACOSX/Fig 1/Fig 1E/2nd/._B03 2nd-2402-PEP4-3.fcs
- Fig 1/Fig 1E/2nd/B02 2nd-2402-PEP4-2.fcs
- __MACOSX/Fig 1/Fig 1E/2nd/._B02 2nd-2402-PEP4-2.fcs
- Fig 1/Fig 1E/2nd/B04 2nd-2402-PEP4-4.fcs
- __MACOSX/Fig 1/Fig 1E/2nd/._B04 2nd-2402-PEP4-4.fcs
- Fig 1/Fig 1E/2nd/20210301.xls
- __MACOSX/Fig 1/Fig 1E/2nd/._20210301.xls
- Fig 1/Fig 1E/2nd/B05 2nd-2402-Ctrl.fcs
- __MACOSX/Fig 1/Fig 1E/2nd/._B05 2nd-2402-Ctrl.fcs
- Fig 1/Fig 1D cytometric analysis/20201229_133229/A05 5.fcs
- __MACOSX/Fig 1/Fig 1D cytometric analysis/20201229_133229/._A05 5.fcs
- Fig 1/Fig 1D cytometric analysis/20201229_133229/C02 2402-1.fcs
- __MACOSX/Fig 1/Fig 1D cytometric analysis/20201229_133229/._C02 2402-1.fcs
- Fig 1/Fig 1D cytometric analysis/20201229_133229/C01 2402-3.fcs
- __MACOSX/Fig 1/Fig 1D cytometric analysis/20201229_133229/._C01 2402-3.fcs
- Fig 1/Fig 1D cytometric analysis/20201229_133229/C04 2402-2.fcs
- __MACOSX/Fig 1/Fig 1D cytometric analysis/20201229_133229/._C04 2402-2.fcs
- Fig 1/Fig 1D cytometric analysis/20201229_133229/C03 2402-4.fcs
- __MACOSX/Fig 1/Fig 1D cytometric analysis/20201229_133229/._C03 2402-4.fcs
