# Supplementary material for: A therapeutic regimen using neoantigen-specific TCR-T cells for HLA-A*2402-positive solid tumors
Source: EMBO Mol Med. 2025 Jan 2;17(2):365–83. doi: 10.1038/s44321-024-00184-1 (PMC11821884; doi:10.1038/s44321-024-00184-1)
Supplement: Supplementary file 3 — Source data Fig. 1 [file 44321_2024_184_MOESM3_ESM.zip › Fig 1/Fig 1G/09-Nov-2022.wsp]

<?xml version="1.0" encoding="UTF-8"?>
 <Workspace version="20.0"  modDate="Wed Nov 09 11:55:02 CST 2022"  clientTimestamp="1667966102877"  flowJoVersion="10.6.2"  drawRowBorders="1"  drawColumnBorders="1"  hideCompNodes="1"  curGroup="221103_1418-HLA-2"  groupPaneHeight="80"  xmlns:xsi="http://www.w3.org/2001/XMLSchema-instance"  xmlns:gating="http://www.isac-net.org/std/Gating-ML/v2.0/gating"  xmlns:transforms="http://www.isac-net.org/std/Gating-ML/v2.0/transformations"  xmlns:data-type="http://www.isac-net.org/std/Gating-ML/v2.0/datatypes"  xsi:schemaLocation="http://www.isac-net.org/std/Gating-ML/v2.0/gating http://www.isac-net.org/std/Gating-ML/v2.0/gating/Gating-ML.v2.0.xsd http://www.isac-net.org/std/Gating-ML/v2.0/transformations http://www.isac-net.org/std/Gating-ML/v2.0/gating/Transformations.v2.0.xsd http://www.isac-net.org/std/Gating-ML/v2.0/datatypes http://www.isac-net.org/std/Gating-ML/v2.0/gating/DataTypes.v2.0.xsd "  nonAutoSaveFileName="file:/F:/鼓楼医院/滑膜肉瘤TCRT/data/HLA-2402/肽结合T2/09-Nov-2022.wsp" >
   <WindowPosition x="-7"  y="-7"  width="1551"  height="839"  displayed="1"  panelState="" />
   <TextTraits font="SansSerif"  size="11"  name=""  style="plain"  color="#000000"  background="#00ffffff"  just="left" />
   <Columns>
     <TColumn width="611" >
       <Property key="fj.appnode.prop.name" />
     </TColumn>
     <TColumn width="452" >
       <Property key="fj.appnode.prop.statistic" />
     </TColumn>
     <TColumn width="451" >
       <Property key="fj.appnode.prop.ncells" />
     </TColumn>
   </Columns>
   <Matrices/>
   <Cytometers>
     <Cytometer name="ACEA"  cyt="NovoCyte"  useFCS3="1"  extraNegs="0"  widthBasis="-10"  linMin="0"  logMin="1"  linMax="268435456"  logMax="268435456"  linearRescale="1"  logRescale="1"  linFromKW="1"  logFromKW="1"  useGain="1"  useTransform="0"  transformType="LOG"  manufacturer=""  serialnumber=""  homepage="workspaces-and-samples/flowjo-and-your-cytometer/ws-instrumentation/"  icon="generic.png" >
       <LinParams>
         <Param>time</Param>
       </LinParams>
       <LogParams/>
       <FilterParams/>
       <TransformStore/>
     </Cytometer>
   </Cytometers>
   <Groups>
     <GroupNode name="All Samples"  annotation=""  owningGroup="All Samples"  expanded="1"  sortPriority="10"  count="-1" >
       <Graph smoothing="0"  backColor="#ffffff"  foreColor="#000000"  type="Pseudocolor"  fast="1" >
         <Axis dimension="x"  name=""  label=""  auto="auto" />
         <Axis dimension="y"  name=""  label=""  auto="auto" />
         <GraphSettings level="5%"  smoothingHighResolution="1"  contourHighResolution="1"  histogramSmoothingCount="0"  graphResolution="256"  showOutliers="0"  drawLargeDots="0"  dotsToDraw="8000"  tint="le.chartfill.tinted.40"  lineWeight="le.lineweight.normal"  lineStyle="le.linestyle.solid" />
         <GraphEnvironment showGrid="0"  showAxes="tnlTNL"  showGates="1"  showFreqOnPlots="1"  showGateNameOnPlots="1"  showMedians="0"  showUncomped="0"  addEventParam="0"  lastYAxisName="" >
           <TextTraits font="SansSerif"  size="11"  name="Labels"  style="plain"  color="#000000"  background="#00ffffff"  just="left" />
           <TextTraits font="SansSerif"  size="11"  name="LayoutGates"  style="plain"  color="#000000"  background="#00ffffff"  just="left" />
           <TextTraits font="SansSerif"  size="9"  name="Numbers"  style="plain"  color="#000000"  background="#00ffffff"  just="left" />
           <TextTraits font="SansSerif"  size="9"  name="Legend"  style="plain"  color="#000000"  background="#00ffffff"  just="left" />
         </GraphEnvironment>
       </Graph>
       <Group name="All Samples"  live="1"  role="ws.group.dlog.test"  key=""  synchronized="0"  foreground="#000000"  fontStyle="bold" >
         <Criteria/>
         <SampleRefs>
           <SampleRef sampleID="43" />
           <SampleRef sampleID="74" />
           <SampleRef sampleID="75" />
           <SampleRef sampleID="44" />
           <SampleRef sampleID="62" />
           <SampleRef sampleID="45" />
           <SampleRef sampleID="63" />
           <SampleRef sampleID="46" />
           <SampleRef sampleID="64" />
           <SampleRef sampleID="47" />
           <SampleRef sampleID="65" />
           <SampleRef sampleID="48" />
           <SampleRef sampleID="66" />
           <SampleRef sampleID="49" />
           <SampleRef sampleID="67" />
           <SampleRef sampleID="50" />
           <SampleRef sampleID="68" />
           <SampleRef sampleID="51" />
           <SampleRef sampleID="69" />
           <SampleRef sampleID="52" />
           <SampleRef sampleID="70" />
           <SampleRef sampleID="53" />
           <SampleRef sampleID="71" />
           <SampleRef sampleID="54" />
           <SampleRef sampleID="72" />
           <SampleRef sampleID="55" />
           <SampleRef sampleID="73" />
           <SampleRef sampleID="56" />
           <SampleRef sampleID="57" />
           <SampleRef sampleID="58" />
           <SampleRef sampleID="59" />
           <SampleRef sampleID="60" />
           <SampleRef sampleID="61" />
           <SampleRef sampleID="1" />
           <SampleRef sampleID="2" />
           <SampleRef sampleID="3" />
           <SampleRef sampleID="4" />
           <SampleRef sampleID="5" />
           <SampleRef sampleID="6" />
           <SampleRef sampleID="7" />
           <SampleRef sampleID="8" />
           <SampleRef sampleID="9" />
           <SampleRef sampleID="10" />
           <SampleRef sampleID="11" />
           <SampleRef sampleID="12" />
           <SampleRef sampleID="13" />
           <SampleRef sampleID="14" />
           <SampleRef sampleID="15" />
           <SampleRef sampleID="16" />
           <SampleRef sampleID="17" />
           <SampleRef sampleID="18" />
           <SampleRef sampleID="19" />
           <SampleRef sampleID="20" />
           <SampleRef sampleID="21" />
           <SampleRef sampleID="22" />
           <SampleRef sampleID="23" />
           <SampleRef sampleID="24" />
           <SampleRef sampleID="25" />
           <SampleRef sampleID="26" />
           <SampleRef sampleID="27" />
           <SampleRef sampleID="28" />
           <SampleRef sampleID="29" />
           <SampleRef sampleID="30" />
           <SampleRef sampleID="31" />
           <SampleRef sampleID="32" />
           <SampleRef sampleID="33" />
           <SampleRef sampleID="34" />
           <SampleRef sampleID="35" />
           <SampleRef sampleID="36" />
           <SampleRef sampleID="37" />
           <SampleRef sampleID="38" />
           <SampleRef sampleID="39" />
           <SampleRef sampleID="40" />
           <SampleRef sampleID="41" />
           <SampleRef sampleID="42" />
         </SampleRefs>
         <Keywords/>
       </Group>
     </GroupNode>
     <GroupNode name="221103_1418-HLA"  annotation=""  owningGroup="221103_1418-HLA"  expanded="1"  sortPriority="10"  count="-1" >
       <Graph smoothing="0"  backColor="#ffffff"  foreColor="#000000"  type="Pseudocolor"  fast="1" >
         <Axis dimension="x"  name=""  label=""  auto="auto" />
         <Axis dimension="y"  name=""  label=""  auto="auto" />
         <GraphSettings level="5%"  smoothingHighResolution="1"  contourHighResolution="1"  histogramSmoothingCount="0"  graphResolution="256"  showOutliers="0"  drawLargeDots="0"  dotsToDraw="8000"  tint="le.chartfill.tinted.40"  lineWeight="le.lineweight.normal"  lineStyle="le.linestyle.solid" />
         <GraphEnvironment showGrid="0"  showAxes="tnlTNL"  showGates="1"  showFreqOnPlots="1"  showGateNameOnPlots="1"  showMedians="0"  showUncomped="0"  addEventParam="0"  lastYAxisName="" >
           <TextTraits font="SansSerif"  size="11"  name="Labels"  style="plain"  color="#000000"  background="#00ffffff"  just="left" />
           <TextTraits font="SansSerif"  size="11"  name="LayoutGates"  style="plain"  color="#000000"  background="#00ffffff"  just="left" />
           <TextTraits font="SansSerif"  size="9"  name="Numbers"  style="plain"  color="#000000"  background="#00ffffff"  just="left" />
           <TextTraits font="SansSerif"  size="9"  name="Legend"  style="plain"  color="#000000"  background="#00ffffff"  just="left" />
           <WindowPosition x="0"  y="0"  width="0"  height="0"  displayed="0"  panelState="" />
         </GraphEnvironment>
       </Graph>
       <Subpopulations>
         <Population name="1"  annotation=""  owningGroup="221103_1418-HLA"  expanded="1"  sortPriority="10"  count="5845" >
           <Graph smoothing="0"  backColor="#ffffff"  foreColor="#000000"  heatMapStatParameter="BL1-H"  type="Pseudocolor"  fast="1" >
             <Axis dimension="x"  name="FSC-H"  label=""  auto="auto" />
             <Axis dimension="y"  name="SSC-H"  label=""  auto="auto" />
             <GraphSettings level="5%"  smoothingHighResolution="1"  contourHighResolution="1"  histogramSmoothingCount="0"  graphResolution="256"  showOutliers="0"  drawLargeDots="0"  dotsToDraw="8000"  tint="le.chartfill.tinted.40"  lineWeight="le.lineweight.normal"  lineStyle="le.linestyle.solid" />
             <GraphEnvironment showGrid="0"  showAxes="tnlTNL"  showGates="1"  showFreqOnPlots="1"  showGateNameOnPlots="1"  showMedians="0"  showUncomped="0"  addEventParam="0"  lastYAxisName="" >
               <TextTraits font="SansSerif"  size="11"  name="Labels"  style="plain"  color="#000000"  background="#00ffffff"  just="left" />
               <TextTraits font="SansSerif"  size="11"  name="LayoutGates"  style="plain"  color="#000000"  background="#00ffffff"  just="left" />
               <TextTraits font="SansSerif"  size="9"  name="Numbers"  style="plain"  color="#000000"  background="#00ffffff"  just="left" />
               <TextTraits font="SansSerif"  size="9"  name="Legend"  style="plain"  color="#000000"  background="#00ffffff"  just="left" />
               <WindowPosition x="0"  y="0"  width="392"  height="584"  displayed="1"  panelState="---" />
             </GraphEnvironment>
           </Graph>
           <Gate gating:id="ID1802243716" >
             <gating:PolygonGate eventsInside="1"  annoOffsetX="0"  annoOffsetY="0"  tint="#000000"  isTinted="0"  lineWeight="Normal"  userDefined="1"  quadId="-1"  gateResolution="256" >
               <gating:dimension>
                 <data-type:fcs-dimension data-type:name="FSC-H" />
               </gating:dimension>
               <gating:dimension>
                 <data-type:fcs-dimension data-type:name="SSC-H" />
               </gating:dimension>
               <gating:vertex>
                 <gating:coordinate data-type:value="3909513.25" />
                 <gating:coordinate data-type:value="3555693.8744186047" />
               </gating:vertex>
               <gating:vertex>
                 <gating:coordinate data-type:value="1303212.5833333335" />
                 <gating:coordinate data-type:value="1392385.865116279" />
               </gating:vertex>
               <gating:vertex>
                 <gating:coordinate data-type:value="1478636.6666666665" />
                 <gating:coordinate data-type:value="557424.8790697674" />
               </gating:vertex>
               <gating:vertex>
                 <gating:coordinate data-type:value="2957211.0833333335" />
                 <gating:coordinate data-type:value="196873.5441860465" />
               </gating:vertex>
               <gating:vertex>
                 <gating:coordinate data-type:value="5363027.083333333" />
                 <gating:coordinate data-type:value="1012858.1441860466" />
               </gating:vertex>
               <gating:vertex>
                 <gating:coordinate data-type:value="5538451.166666667" />
                 <gating:coordinate data-type:value="2834591.204651163" />
               </gating:vertex>
             </gating:PolygonGate>
           </Gate>
           <Subpopulations>
             <Population name="Single Cells"  annotation=""  owningGroup="221103_1418-HLA"  expanded="1"  sortPriority="10"  count="4761" >
               <Graph smoothing="0"  backColor="#ffffff"  foreColor="#000000"  heatMapStatParameter="BL1-H"  type="Pseudocolor"  fast="1" >
                 <Axis dimension="x"  name="SSC-H"  label=""  auto="auto" />
                 <Axis dimension="y"  name="SSC-A"  label=""  auto="auto" />
                 <GraphSettings level="5%"  smoothingHighResolution="1"  contourHighResolution="1"  histogramSmoothingCount="0"  graphResolution="256"  showOutliers="0"  drawLargeDots="0"  dotsToDraw="8000"  tint="le.chartfill.tinted.40"  lineWeight="le.lineweight.normal"  lineStyle="le.linestyle.solid" />
                 <GraphEnvironment showGrid="0"  showAxes="tnlTNL"  showGates="1"  showFreqOnPlots="1"  showGateNameOnPlots="1"  showMedians="0"  showUncomped="0"  addEventParam="0"  lastYAxisName="" >
                   <TextTraits font="SansSerif"  size="11"  name="Labels"  style="plain"  color="#000000"  background="#00ffffff"  just="left" />
                   <TextTraits font="SansSerif"  size="11"  name="LayoutGates"  style="plain"  color="#000000"  background="#00ffffff"  just="left" />
                   <TextTraits font="SansSerif"  size="9"  name="Numbers"  style="plain"  color="#000000"  background="#00ffffff"  just="left" />
                   <TextTraits font="SansSerif"  size="9"  name="Legend"  style="plain"  color="#000000"  background="#00ffffff"  just="left" />
                   <WindowPosition x="0"  y="0"  width="392"  height="584"  displayed="1"  panelState="---" />
                 </GraphEnvironment>
               </Graph>
               <Gate gating:id="ID1512803774"  gating:parent_id="ID1802243716" >
                 <gating:PolygonGate eventsInside="1"  annoOffsetX="129"  annoOffsetY="-41"  tint="#000000"  isTinted="0"  lineWeight="Normal"  userDefined="1"  quadId="-1"  gateResolution="256" >
                   <gating:dimension>
                     <data-type:fcs-dimension data-type:name="SSC-H" />
                   </gating:dimension>
                   <gating:dimension>
                     <data-type:fcs-dimension data-type:name="SSC-A" />
                   </gating:dimension>
                   <gating:vertex>
                     <gating:coordinate data-type:value="341963.8291666667" />
                     <gating:coordinate data-type:value="202663.9441860465" />
                   </gating:vertex>
                   <gating:vertex>
                     <gating:coordinate data-type:value="2007932.3875" />
                     <gating:coordinate data-type:value="962518.4" />
                   </gating:vertex>
                   <gating:vertex>
                     <gating:coordinate data-type:value="2092930.7833333334" />
                     <gating:coordinate data-type:value="828426.4372093023" />
                   </gating:vertex>
                   <gating:vertex>
                     <gating:coordinate data-type:value="443961.9041666667" />
                     <gating:coordinate data-type:value="135617.9627906977" />
                   </gating:vertex>
                 </gating:PolygonGate>
               </Gate>
               <Subpopulations>
                 <Statistic name="Mean"  annotation=""  owningGroup="221103_1418-HLA"  expanded="1"  sortPriority="5"  id="BL2-A"  ancestor=""  correlate=""  value="NaN" />
               </Subpopulations>
             </Population>
           </Subpopulations>
         </Population>
       </Subpopulations>
       <Group name="221103_1418-HLA"  live="0"  role="ws.group.dlog.test"  key=""  synchronized="0"  foreground="#009090"  fontStyle="bold" >
         <Criteria/>
         <SampleRefs>
           <SampleRef sampleID="74" />
           <SampleRef sampleID="75" />
           <SampleRef sampleID="44" />
           <SampleRef sampleID="62" />
           <SampleRef sampleID="45" />
           <SampleRef sampleID="63" />
           <SampleRef sampleID="46" />
           <SampleRef sampleID="64" />
           <SampleRef sampleID="47" />
           <SampleRef sampleID="65" />
           <SampleRef sampleID="48" />
           <SampleRef sampleID="66" />
           <SampleRef sampleID="49" />
           <SampleRef sampleID="67" />
           <SampleRef sampleID="50" />
           <SampleRef sampleID="68" />
           <SampleRef sampleID="51" />
           <SampleRef sampleID="69" />
           <SampleRef sampleID="52" />
           <SampleRef sampleID="70" />
           <SampleRef sampleID="53" />
           <SampleRef sampleID="71" />
           <SampleRef sampleID="54" />
           <SampleRef sampleID="72" />
           <SampleRef sampleID="55" />
           <SampleRef sampleID="73" />
           <SampleRef sampleID="56" />
           <SampleRef sampleID="57" />
           <SampleRef sampleID="58" />
           <SampleRef sampleID="59" />
           <SampleRef sampleID="60" />
           <SampleRef sampleID="61" />
         </SampleRefs>
         <Keywords/>
       </Group>
     </GroupNode>
     <GroupNode name="221103_1418-HLA-2"  annotation=""  owningGroup="221103_1418-HLA-2"  expanded="1"  sortPriority="10"  count="-1" >
       <Graph smoothing="0"  backColor="#ffffff"  foreColor="#000000"  type="Pseudocolor"  fast="1" >
         <Axis dimension="x"  name=""  label=""  auto="auto" />
         <Axis dimension="y"  name=""  label=""  auto="auto" />
         <GraphSettings level="5%"  smoothingHighResolution="1"  contourHighResolution="1"  histogramSmoothingCount="0"  graphResolution="256"  showOutliers="0"  drawLargeDots="0"  dotsToDraw="8000"  tint="le.chartfill.tinted.40"  lineWeight="le.lineweight.normal"  lineStyle="le.linestyle.solid" />
         <GraphEnvironment showGrid="0"  showAxes="tnlTNL"  showGates="1"  showFreqOnPlots="1"  showGateNameOnPlots="1"  showMedians="0"  showUncomped="0"  addEventParam="0"  lastYAxisName="" >
           <TextTraits font="SansSerif"  size="11"  name="Labels"  style="plain"  color="#000000"  background="#00ffffff"  just="left" />
           <TextTraits font="SansSerif"  size="11"  name="LayoutGates"  style="plain"  color="#000000"  background="#00ffffff"  just="left" />
           <TextTraits font="SansSerif"  size="9"  name="Numbers"  style="plain"  color="#000000"  background="#00ffffff"  just="left" />
           <TextTraits font="SansSerif"  size="9"  name="Legend"  style="plain"  color="#000000"  background="#00ffffff"  just="left" />
           <WindowPosition x="0"  y="0"  width="0"  height="0"  displayed="0"  panelState="" />
         </GraphEnvironment>
       </Graph>
       <Subpopulations>
         <Population name="1"  annotation=""  owningGroup="221103_1418-HLA-2"  expanded="1"  sortPriority="10"  count="4280" >
           <Graph smoothing="0"  backColor="#ffffff"  foreColor="#000000"  heatMapStatParameter="BL1-H"  type="Pseudocolor"  fast="1" >
             <Axis dimension="x"  name="FSC-H"  label=""  auto="auto" />
             <Axis dimension="y"  name="SSC-H"  label=""  auto="auto" />
             <GraphSettings level="5%"  smoothingHighResolution="1"  contourHighResolution="1"  histogramSmoothingCount="0"  graphResolution="256"  showOutliers="0"  drawLargeDots="0"  dotsToDraw="8000"  tint="le.chartfill.tinted.40"  lineWeight="le.lineweight.normal"  lineStyle="le.linestyle.solid" />
             <GraphEnvironment showGrid="0"  showAxes="tnlTNL"  showGates="1"  showFreqOnPlots="1"  showGateNameOnPlots="1"  showMedians="0"  showUncomped="0"  addEventParam="0"  lastYAxisName="" >
               <TextTraits font="SansSerif"  size="11"  name="Labels"  style="plain"  color="#000000"  background="#00ffffff"  just="left" />
               <TextTraits font="SansSerif"  size="11"  name="LayoutGates"  style="plain"  color="#000000"  background="#00ffffff"  just="left" />
               <TextTraits font="SansSerif"  size="9"  name="Numbers"  style="plain"  color="#000000"  background="#00ffffff"  just="left" />
               <TextTraits font="SansSerif"  size="9"  name="Legend"  style="plain"  color="#000000"  background="#00ffffff"  just="left" />
               <WindowPosition x="0"  y="0"  width="392"  height="584"  displayed="1"  panelState="---" />
             </GraphEnvironment>
           </Graph>
           <Gate gating:id="ID1333134014" >
             <gating:PolygonGate eventsInside="1"  annoOffsetX="0"  annoOffsetY="0"  tint="#000000"  isTinted="0"  lineWeight="Normal"  userDefined="1"  quadId="-1"  gateResolution="256" >
               <gating:dimension>
                 <data-type:fcs-dimension data-type:name="FSC-H" />
               </gating:dimension>
               <gating:dimension>
                 <data-type:fcs-dimension data-type:name="SSC-H" />
               </gating:dimension>
               <gating:vertex>
                 <gating:coordinate data-type:value="3909513.25" />
                 <gating:coordinate data-type:value="3555693.8744186047" />
               </gating:vertex>
               <gating:vertex>
                 <gating:coordinate data-type:value="1303212.5833333335" />
                 <gating:coordinate data-type:value="1392385.865116279" />
               </gating:vertex>
               <gating:vertex>
                 <gating:coordinate data-type:value="1478636.6666666665" />
                 <gating:coordinate data-type:value="557424.8790697674" />
               </gating:vertex>
               <gating:vertex>
                 <gating:coordinate data-type:value="2957211.0833333335" />
                 <gating:coordinate data-type:value="196873.5441860465" />
               </gating:vertex>
               <gating:vertex>
                 <gating:coordinate data-type:value="5363027.083333333" />
                 <gating:coordinate data-type:value="1012858.1441860466" />
               </gating:vertex>
               <gating:vertex>
                 <gating:coordinate data-type:value="5538451.166666667" />
                 <gating:coordinate data-type:value="2834591.204651163" />
               </gating:vertex>
             </gating:PolygonGate>
           </Gate>
           <Subpopulations>
             <Population name="Single Cells"  annotation=""  owningGroup="221103_1418-HLA-2"  expanded="1"  sortPriority="10"  count="3520" >
               <Graph smoothing="0"  backColor="#ffffff"  foreColor="#000000"  heatMapStatParameter="BL1-H"  type="Histogram"  fast="1" >
                 <Axis dimension="x"  name="BL2-A"  label=""  auto="auto" />
                 <Axis dimension="y"  name=""  label=""  auto="auto" />
                 <GraphSettings level="5%"  smoothingHighResolution="1"  contourHighResolution="1"  histogramSmoothingCount="0"  graphResolution="256"  showOutliers="0"  drawLargeDots="0"  dotsToDraw="8000"  tint="le.chartfill.tinted.40"  lineWeight="le.lineweight.normal"  lineStyle="le.linestyle.solid" />
                 <GraphEnvironment showGrid="0"  showAxes="tnlTNL"  showGates="1"  showFreqOnPlots="1"  showGateNameOnPlots="1"  showMedians="0"  showUncomped="0"  addEventParam="0"  lastYAxisName="" >
                   <TextTraits font="SansSerif"  size="11"  name="Labels"  style="plain"  color="#000000"  background="#00ffffff"  just="left" />
                   <TextTraits font="SansSerif"  size="11"  name="LayoutGates"  style="plain"  color="#000000"  background="#00ffffff"  just="left" />
                   <TextTraits font="SansSerif"  size="9"  name="Numbers"  style="plain"  color="#000000"  background="#00ffffff"  just="left" />
                   <TextTraits font="SansSerif"  size="9"  name="Legend"  style="plain"  color="#000000"  background="#00ffffff"  just="left" />
                   <WindowPosition x="917"  y="83"  width="392"  height="584"  displayed="1"  panelState="---" />
                 </GraphEnvironment>
               </Graph>
               <Gate gating:id="ID228630639"  gating:parent_id="ID1333134014" >
                 <gating:PolygonGate eventsInside="1"  annoOffsetX="129"  annoOffsetY="-41"  tint="#000000"  isTinted="0"  lineWeight="Normal"  userDefined="1"  quadId="-1"  gateResolution="256" >
                   <gating:dimension>
                     <data-type:fcs-dimension data-type:name="SSC-H" />
                   </gating:dimension>
                   <gating:dimension>
                     <data-type:fcs-dimension data-type:name="SSC-A" />
                   </gating:dimension>
                   <gating:vertex>
                     <gating:coordinate data-type:value="341963.8291666667" />
                     <gating:coordinate data-type:value="202663.9441860465" />
                   </gating:vertex>
                   <gating:vertex>
                     <gating:coordinate data-type:value="2007932.3875" />
                     <gating:coordinate data-type:value="962518.4" />
                   </gating:vertex>
                   <gating:vertex>
                     <gating:coordinate data-type:value="2092930.7833333334" />
                     <gating:coordinate data-type:value="828426.4372093023" />
                   </gating:vertex>
                   <gating:vertex>
                     <gating:coordinate data-type:value="443961.9041666667" />
                     <gating:coordinate data-type:value="135617.9627906977" />
                   </gating:vertex>
                 </gating:PolygonGate>
               </Gate>
               <Subpopulations>
                 <Statistic name="Mean"  annotation=""  owningGroup="221103_1418-HLA-2"  expanded="1"  sortPriority="5"  id="BL2-A"  ancestor=""  correlate=""  value="NaN" />
               </Subpopulations>
             </Population>
           </Subpopulations>
         </Population>
       </Subpopulations>
       <Group name="221103_1418-HLA-2"  live="0"  role="ws.group.dlog.test"  key=""  synchronized="0"  foreground="#0000d0"  fontStyle="bold" >
         <Criteria/>
         <SampleRefs>
           <SampleRef sampleID="43" />
           <SampleRef sampleID="1" />
           <SampleRef sampleID="2" />
           <SampleRef sampleID="3" />
           <SampleRef sampleID="4" />
           <SampleRef sampleID="5" />
           <SampleRef sampleID="6" />
           <SampleRef sampleID="7" />
           <SampleRef sampleID="8" />
           <SampleRef sampleID="9" />
           <SampleRef sampleID="10" />
           <SampleRef sampleID="11" />
           <SampleRef sampleID="12" />
           <SampleRef sampleID="13" />
           <SampleRef sampleID="14" />
           <SampleRef sampleID="15" />
           <SampleRef sampleID="16" />
           <SampleRef sampleID="17" />
           <SampleRef sampleID="18" />
           <SampleRef sampleID="19" />
           <SampleRef sampleID="20" />
           <SampleRef sampleID="21" />
           <SampleRef sampleID="22" />
           <SampleRef sampleID="23" />
           <SampleRef sampleID="24" />
           <SampleRef sampleID="25" />
           <SampleRef sampleID="26" />
           <SampleRef sampleID="27" />
           <SampleRef sampleID="28" />
           <SampleRef sampleID="29" />
           <SampleRef sampleID="30" />
           <SampleRef sampleID="31" />
           <SampleRef sampleID="32" />
           <SampleRef sampleID="33" />
           <SampleRef sampleID="34" />
           <SampleRef sampleID="35" />
           <SampleRef sampleID="36" />
           <SampleRef sampleID="37" />
           <SampleRef sampleID="38" />
           <SampleRef sampleID="39" />
           <SampleRef sampleID="40" />
           <SampleRef sampleID="41" />
           <SampleRef sampleID="42" />
         </SampleRefs>
         <Keywords/>
       </Group>
     </GroupNode>
     <GroupNode name="Compensation"  annotation=""  owningGroup="Compensation"  expanded="1"  sortPriority="10"  count="-1" >
       <Graph smoothing="0"  backColor="#ffffff"  foreColor="#000000"  type="Pseudocolor"  fast="1" >
         <Axis dimension="x"  name=""  label=""  auto="auto" />
         <Axis dimension="y"  name=""  label=""  auto="auto" />
         <GraphSettings level="5%"  smoothingHighResolution="1"  contourHighResolution="1"  histogramSmoothingCount="0"  graphResolution="256"  showOutliers="0"  drawLargeDots="0"  dotsToDraw="8000"  tint="le.chartfill.tinted.40"  lineWeight="le.lineweight.normal"  lineStyle="le.linestyle.solid" />
         <GraphEnvironment showGrid="0"  showAxes="tnlTNL"  showGates="1"  showFreqOnPlots="1"  showGateNameOnPlots="1"  showMedians="0"  showUncomped="0"  addEventParam="0"  lastYAxisName="" >
           <TextTraits font="SansSerif"  size="11"  name="Labels"  style="plain"  color="#000000"  background="#00ffffff"  just="left" />
           <TextTraits font="SansSerif"  size="11"  name="LayoutGates"  style="plain"  color="#000000"  background="#00ffffff"  just="left" />
           <TextTraits font="SansSerif"  size="9"  name="Numbers"  style="plain"  color="#000000"  background="#00ffffff"  just="left" />
           <TextTraits font="SansSerif"  size="9"  name="Legend"  style="plain"  color="#000000"  background="#00ffffff"  just="left" />
         </GraphEnvironment>
       </Graph>
       <Group name="Compensation"  live="1"  role="ws.group.dlog.compensation"  key=""  synchronized="0"  foreground="#bc1900"  fontStyle="bold" >
         <Criteria>
           <Criterion connector="And"  keyword="$FIL"  function="Contains"  value="comp" />
           <Criterion connector="Or"  keyword="$FIL"  function="Contains"  value="unstained" />
         </Criteria>
         <Keywords/>
       </Group>
     </GroupNode>
   </Groups>
   <SampleList>
     <Sample>
       <DataSet uri="file:/F:/鼓楼医院/滑膜肉瘤TCRT/data/HLA-2402/肽结合T2/221103_1418-HLA/标本1_01-1.fcs"  sampleID="44" />
       <Transformations>
         <transforms:linear transforms:minRange="676698"  transforms:maxRange="6691238"  gain="1" >
           <data-type:parameter data-type:name="FSC-H" />
         </transforms:linear>
         <transforms:linear transforms:minRange="120968"  transforms:maxRange="4200891"  gain="1" >
           <data-type:parameter data-type:name="SSC-H" />
         </transforms:linear>
         <transforms:log transforms:offset="100"  transforms:decades="4" >
           <data-type:parameter data-type:name="BL1-H" />
         </transforms:log>
         <transforms:log transforms:offset="31.6227766017"  transforms:decades="4" >
           <data-type:parameter data-type:name="BL2-H" />
         </transforms:log>
         <transforms:log transforms:offset="31.6227766017"  transforms:decades="4" >
           <data-type:parameter data-type:name="BL4-H" />
         </transforms:log>
         <transforms:log transforms:offset="10"  transforms:decades="4" >
           <data-type:parameter data-type:name="BL5-H" />
         </transforms:log>
         <transforms:log transforms:offset="31.6227766017"  transforms:decades="4" >
           <data-type:parameter data-type:name="RL1-H" />
         </transforms:log>
         <transforms:log transforms:offset="10"  transforms:decades="4" >
           <data-type:parameter data-type:name="RL2-H" />
         </transforms:log>
         <transforms:linear transforms:minRange="223558"  transforms:maxRange="4557626"  gain="1" >
           <data-type:parameter data-type:name="FSC-A" />
         </transforms:linear>
         <transforms:linear transforms:minRange="1526"  transforms:maxRange="2404007"  gain="1" >
           <data-type:parameter data-type:name="SSC-A" />
         </transforms:linear>
         <transforms:log transforms:offset="316.2277660168"  transforms:decades="4" >
           <data-type:parameter data-type:name="BL1-A" />
         </transforms:log>
         <transforms:log transforms:offset="1000"  transforms:decades="6" >
           <data-type:parameter data-type:name="BL2-A" />
         </transforms:log>
         <transforms:log transforms:offset="100"  transforms:decades="4" >
           <data-type:parameter data-type:name="BL4-A" />
         </transforms:log>
         <transforms:log transforms:offset="10"  transforms:decades="4" >
           <data-type:parameter data-type:name="BL5-A" />
         </transforms:log>
         <transforms:log transforms:offset="10"  transforms:decades="5" >
           <data-type:parameter data-type:name="RL1-A" />
         </transforms:log>
         <transforms:log transforms:offset="10"  transforms:decades="4" >
           <data-type:parameter data-type:name="RL2-A" />
         </transforms:log>
         <transforms:linear transforms:minRange="0"  transforms:maxRange="500"  gain="1" >
           <data-type:parameter data-type:name="Width" />
         </transforms:linear>
         <transforms:linear transforms:minRange="0.0711056951"  transforms:maxRange="59"  gain="0.0000009945" >
           <data-type:parameter data-type:name="TIME" />
         </transforms:linear>
       </Transformations>
       <Keywords>
         <Keyword name="FJ_FCS_VERSION"  value="3" />
         <Keyword name="$BTIM"  value="14:55:11" />
         <Keyword name="$ETIM"  value="14:56:10" />
         <Keyword name="$VOL"  value="75000" />
         <Keyword name="$DATE"  value="07-Nov-2022" />
         <Keyword name="$OP"  value="administrator" />
         <Keyword name="$CYT"  value="NovoCyte" />
         <Keyword name="$TIMESTEP"  value="1E-06" />
         <Keyword name="$CYTSN"  value="452170928008" />
         <Keyword name="$P1R"  value="6257374" />
         <Keyword name="$P1D"  value="Linear,666908,6257374" />
         <Keyword name="$P2R"  value="3573213" />
         <Keyword name="$P2D"  value="Linear,20720,3573213" />
         <Keyword name="$P3S"  value="FITC-H" />
         <Keyword name="$P3R"  value="3162278" />
         <Keyword name="$P3D"  value="Logarithmic,4,316.227766016838" />
         <Keyword name="$P4S"  value="PE-H" />
         <Keyword name="$P4R"  value="16777216" />
         <Keyword name="$P4D"  value="Logarithmic,4.72471989593555,316.227766016838" />
         <Keyword name="$P5S"  value="PerCP-H" />
         <Keyword name="$P5R"  value="10000000" />
         <Keyword name="$P5D"  value="Logarithmic,4,1000" />
         <Keyword name="$P6S"  value="PE-Cy7-H" />
         <Keyword name="$P6R"  value="100000" />
         <Keyword name="$P6D"  value="Logarithmic,4,10" />
         <Keyword name="$P7S"  value="APC-H" />
         <Keyword name="$P7R"  value="3162278" />
         <Keyword name="$P7D"  value="Logarithmic,4.5,100" />
         <Keyword name="$P8S"  value="APC-Cy7-H" />
         <Keyword name="$P8R"  value="100000" />
         <Keyword name="$P8D"  value="Logarithmic,4,10" />
         <Keyword name="$P9R"  value="4576147" />
         <Keyword name="$P9D"  value="Linear,195575,4576147" />
         <Keyword name="$P10R"  value="2216753" />
         <Keyword name="$P10D"  value="Linear,2701,2216753" />
         <Keyword name="$P11S"  value="FITC-A" />
         <Keyword name="$P11R"  value="10000000" />
         <Keyword name="$P11D"  value="Logarithmic,4,1000" />
         <Keyword name="$P12S"  value="PE-A" />
         <Keyword name="$P12R"  value="16777216" />
         <Keyword name="$P12D"  value="Logarithmic,4.72471989593555,316.227766016838" />
         <Keyword name="$P13S"  value="PerCP-A" />
         <Keyword name="$P13R"  value="16777216" />
         <Keyword name="$P13D"  value="Logarithmic,4,1677.7216" />
         <Keyword name="$P14S"  value="PE-Cy7-A" />
         <Keyword name="$P14R"  value="100000" />
         <Keyword name="$P14D"  value="Logarithmic,4,10" />
         <Keyword name="$P15S"  value="APC-A" />
         <Keyword name="$P15R"  value="3162278" />
         <Keyword name="$P15D"  value="Logarithmic,4.5,100" />
         <Keyword name="$P16S"  value="APC-Cy7-A" />
         <Keyword name="$P16R"  value="100000" />
         <Keyword name="$P16D"  value="Logarithmic,4,10" />
         <Keyword name="$P17R"  value="500" />
         <Keyword name="$P17D"  value="Linear,0,500" />
         <Keyword name="$P18R"  value="4294967000" />
         <Keyword name="$P18D"  value="Linear,0,65536" />
         <Keyword name="$P1L"  value="488" />
         <Keyword name="$P2L"  value="488" />
         <Keyword name="$P3L"  value="488" />
         <Keyword name="$P3V"  value="0.432" />
         <Keyword name="$P4L"  value="488" />
         <Keyword name="$P4V"  value="0.37" />
         <Keyword name="$P5L"  value="488" />
         <Keyword name="$P5V"  value="0.5" />
         <Keyword name="$P6L"  value="488" />
         <Keyword name="$P6V"  value="0.433" />
         <Keyword name="$P7L"  value="640" />
         <Keyword name="$P7V"  value="0.5" />
         <Keyword name="$P8L"  value="640" />
         <Keyword name="$P8V"  value="0.433" />
         <Keyword name="$P9L"  value="488" />
         <Keyword name="$P10L"  value="488" />
         <Keyword name="$P11L"  value="488" />
         <Keyword name="$P11V"  value="0.432" />
         <Keyword name="$P12L"  value="488" />
         <Keyword name="$P12V"  value="0.37" />
         <Keyword name="$P13L"  value="488" />
         <Keyword name="$P13V"  value="0.5" />
         <Keyword name="$P14L"  value="488" />
         <Keyword name="$P14V"  value="0.433" />
         <Keyword name="$P15L"  value="640" />
         <Keyword name="$P15V"  value="0.5" />
         <Keyword name="$P16L"  value="640" />
         <Keyword name="$P16V"  value="0.433" />
         <Keyword name="$P17L"  value="488" />
         <Keyword name="$P18L"  value="488" />
         <Keyword name="$SMNO"  value="01-1" />
         <Keyword name="$SRC"  value="      1" />
         <Keyword name="$PROJ"  value="221103_1418-HLA.ncf" />
         <Keyword name="$TR"  value="FSC-H,1000000" />
         <Keyword name="#NCCreator"  value="NovoExpress v.1.2.5.1603" />
         <Keyword name="#NCUnlimits"  value="False" />
         <Keyword name="#NCEventsLimits"  value="0" />
         <Keyword name="#NCTimeLimits"  value="0" />
         <Keyword name="#NCVolumeLimits"  value="75" />
         <Keyword name="#NCFlowRate"  value="120" />
         <Keyword name="#NCFLConfig"  value="FSCFSCBSSCSSCBBL1FITCBBL2PEBBL4PerCPBBL5PE-Cy7BRL1APCBRL2APC-Cy7B" />
         <Keyword name="#NCP0C"  value="-2" />
         <Keyword name="#NCP1C"  value="-1" />
         <Keyword name="#NCP2C"  value="1" />
         <Keyword name="#NCP3C"  value="2" />
         <Keyword name="#NCP4C"  value="4" />
         <Keyword name="#NCP5C"  value="5" />
         <Keyword name="#NCP6C"  value="6" />
         <Keyword name="#NCP7C"  value="7" />
         <Keyword name="#NCP8C"  value="-2" />
         <Keyword name="#NCP9C"  value="-1" />
         <Keyword name="#NCP10C"  value="1" />
         <Keyword name="#NCP11C"  value="2" />
         <Keyword name="#NCP12C"  value="4" />
         <Keyword name="#NCP13C"  value="5" />
         <Keyword name="#NCP14C"  value="6" />
         <Keyword name="#NCP15C"  value="7" />
         <Keyword name="#NCP16C"  value="0" />
         <Keyword name="#NCP17C"  value="0" />
         <Keyword name="#NCSoftware"  value="NovoExpress" />
         <Keyword name="#NCVersion"  value="1.2.5.1603" />
         <Keyword name="#NCCytometerInfo"  value="AAEAAAD.....AQAAAAAAAAAMAgAAAEJOb3ZvQ3l0ZSwgVmVyc2lvbj0xLjIuNS4xNjAzLCBDdWx0dXJlPW5ldXRyYWwsIFB1YmxpY0tleVRva2VuPW51bGwFAQAAAB9Ob3ZvQ3l0ZS5TeXNDbGFzcy5DeXRvbWV0ZXJJbmZvEgAAAAlfdGltZVN0ZXANX2V4aXN0U2FtcGxlcg9fbmV3Tm92b1NhbXBsZXISX3N5c3RlbUluZm9ybWF0aW9uF19hdXRvU2FtcGxlckluZm9ybWF0aW9uEl93ZWlnaHRJbmZvcm1hdGlvbgtfY01Vc2VkVGltZQxfbGFzdFRDTkluZm8QX3N1cHBvcnRGdW5jdGlvbgpfcG10Q29uZmlnCV9mbEVuYWJsZQxfbGFzZXJDb25maWcXX2RlZmF1bHRGTENoYW5uZWxDb25maWcOX2ZsdWlkaWNTdGF0dXMQX3RpbWVOb3ZvU2FtcGxlcgtfdGltZVNoYWtlcgxfY29uZmlnR3JvdXALX2NvbmZpZ05hbWUAAAAGBgYABAQEAwQEBAAAAQEGAQEIGU5vdm9DeXRlLlN5c0NsYXNzLlRDTkluZm8CAAAAKU5vdm9DeXRlLlN5c0NsYXNzLkZpcm13YXJlU3VwcG9ydEZ1bmN0aW9uAgAAABtOb3ZvQ3l0ZS5TeXNDbGFzcy5QTVRDb25maWcCAAAAG1N5c3RlbS5Db2xsZWN0aW9ucy5CaXRBcnJheR1Ob3ZvQ3l0ZS5TeXNDbGFzcy5MYXNlckNvbmZpZwIAAAAhTm92b0N5dGUuRXhwQ2xhc3MuRkxDaGFubmVsQ29uZmlnAgAAAB5Ob3ZvQ3l0ZS5FeHBDbGFzcy5GbG93U3RhdHVzW10CAAAACAgCAAAAje21oPfGsD4AAAkDAAAACgkEAAAAnQAAAAX7....GU5vdm9DeXRlLlN5c0NsYXNzLlRDTkluZm8EAAAACFRDTlZhbHVlC1JlcGxhY2VEYXRlDEluc3RydW1lbnRTTgxJc0RlZmF1bHRUQ04AAAEABg0BAgAAAAAAAAAAAPC.QX.uuiRO2ogGBgAAAAw0NTIxNzA5MjgwMDgBCQcAAAAJCAAAAAkJAAAACQoAAAAJCwAAAAkMAAAA..........8KBg0AAAAFMjA2MFIRAwAAAA0AAAAGDgAAABZBQ0VBIEJpb3NjaWVuY2VzLCBJbmMuBg8AAAAITm92b0N5dGUGEAAAAAUyMDYwUgYRAAAADDQ1MjE3MDkyODAwOAYSAAAACjIwMTctMTEtMjAGEwAAAA5WZXIwNS4xMy40MC4xQgYUAAAAB1Y0LjcuN0UGFQAAAAdWMy4xNC43BhYAAAAHUmVsZWFzZQYXAAAAC0p1biAgMiAyMDE3BhgAAAAEVjMuNAYZAAAABFYzLjMGGgAAAAZWNC4wLjIRBAAAAAoAAAAGGwAAABZBQ0VBIEJpb3NjaWVuY2VzLCBJbmMuBhwAAAAPRmx1aWRpY3NTdGF0aW9uBh0AAAAGKioqKioqBh4AAAAMNDYyMTcwODE4ODk0Bh8AAAAKMjAxNy0xMS0yMAYgAAAABFYxLjEGIQAAAAdSZWxlYXNlBiIAAAALSnVsICA2IDIwMTUGIwAAAARWMS4wBiQAAAAEVjEuMAUHAAAAKU5vdm9DeXRlLlN5c0NsYXNzLkZpcm13YXJlU3VwcG9ydEZ1bmN0aW9uCgAAAB88U3VwcG9ydFBJRFRlc3Q+a19fQmFja2luZ0ZpZWxkGjxTdXBwb3J0RlQ+a19fQmFja2luZ0ZpZWxkKjxTdXBwb3J0QXV0b1Jlc3VtZVByZXNzdXJlPmtfX0JhY2tpbmdGaWVsZCg8U3VwcG9ydFNodXRXaXRoQ2xlYW5TSVA+a19fQmFja2luZ0ZpZWxkGTxNb2RJczF1cz5rX19CYWNraW5nRmllbGQaPElzRk1JUHVtcD5rX19CYWNraW5nRmllbGQmPFN1cHBvcnRQbGF0ZUNhbGlicmF0ZT5rX19CYWNraW5nRmllbGQlPFN1cHBvcnREZWNvbnRhbWluYXRlPmtfX0JhY2tpbmdGaWVsZC88U3VwcG9ydEFkanVzdFRocmVzaG9sZFJlYWxUaW1lPmtfX0JhY2tpbmdGaWVsZBg8RkxDb3VudD5rX19CYWNraW5nRmllbGQAAAAAAAAAAAAAAQEBAQEBAQEBDwIAAAABAQEBAQEBAQEQAAAABQgAAAAbTm92b0N5dGUuU3lzQ2xhc3MuUE1UQ29uZmlnAgAAAAdfbGF5b3V0BV9saXN0BAQiTm92b0N5dGUuU3lzQ2xhc3MuUE1UQ29uZmlnK0xheW91dAIAAAAbTm92b0N5dGUuU3lzQ2xhc3MuUE1USW5mb1tdAgAAAAIAAAAF2....yJOb3ZvQ3l0ZS5TeXNDbGFzcy5QTVRDb25maWcrTGF5b3V0AQAAAAd2YWx1ZV9fAAgCAAAAAgAAAAkmAAAABAkAAAAbU3lzdGVtLkNvbGxlY3Rpb25zLkJpdEFycmF5AwAAAAdtX2FycmF5CG1fbGVuZ3RoCF92ZXJzaW9uBwAACAgICScAAABAAAAAAAAAAAUKAAAAHU5vdm9DeXRlLlN5c0NsYXNzLkxhc2VyQ29uZmlnAQAAAAVfbGlzdAQdTm92b0N5dGUuU3lzQ2xhc3MuTGFzZXJJbmZvW10CAAAAAgAAAAkoAAAABQsAAAAhTm92b0N5dGUuRXhwQ2xhc3MuRkxDaGFubmVsQ29uZmlnAgAAAAVfbGlzdAROdWxsAwCEAVN5c3RlbS5Db2xsZWN0aW9ucy5HZW5lcmljLkxpc3RgMVtbTm92b0N5dGUuRXhwQ2xhc3MuRkxDaGFubmVsLCBOb3ZvQ3l0ZSwgVmVyc2lvbj0xLjIuNS4xNjAzLCBDdWx0dXJlPW5ldXRyYWwsIFB1YmxpY0tleVRva2VuPW51bGxdXQECAAAACSkAAAAABwwAAAAAAQAAAAQAAAAEHE5vdm9DeXRlLkV4cENsYXNzLkZsb3dTdGF0dXMCAAAABdb...8cTm92b0N5dGUuRXhwQ2xhc3MuRmxvd1N0YXR1cwEAAAAHdmFsdWVfXwAIAgAAAAAAAAAB1f...9b...8AAAAAAdT....W....AAAAAAHT....1v...wAAAAAHJgAAAAABAAAACAAAAAQZTm92b0N5dGUuU3lzQ2xhc3MuUE1USW5mbwIAAAAJLgAAAAkvAAAACTAAAAAJMQAAAAkyAAAACTMAAAAJNAAAAAk1AAAADycAAAACAAAACP..........BygAAAAAAQAAAAMAAAAEG05vdm9DeXRlLlN5c0NsYXNzLkxhc2VySW5mbwIAAAAJNgAAAAk3AAAACTgAAAAEKQAAAIQBU3lzdGVtLkNvbGxlY3Rpb25zLkdlbmVyaWMuTGlzdGAxW1tOb3ZvQ3l0ZS5FeHBDbGFzcy5GTENoYW5uZWwsIE5vdm9DeXRlLCBWZXJzaW9uPTEuMi41LjE2MDMsIEN1bHR1cmU9bmV1dHJhbCwgUHVibGljS2V5VG9rZW49bnVsbF1dAwAAAAZfaXRlbXMFX3NpemUIX3ZlcnNpb24EAAAdTm92b0N5dGUuRXhwQ2xhc3MuRkxDaGFubmVsW10CAAAACAgJOQAAABsAAAAbAAAABS4AAAAZTm92b0N5dGUuU3lzQ2xhc3MuUE1USW5mbwYAAAADX2lkBV9uYW1lB19taXJyb3IJX2xvY2F0aW9uCF92b2x0YWdlD19kZWZhdWx0Vm9sdGFnZQQBAQAAACJOb3ZvQ3l0ZS5FeHBDbGFzcy5EZXRlY3Rpb25DaGFubmVsAgAAAAgLCwIAAAAFxv...yJOb3ZvQ3l0ZS5FeHBDbGFzcy5EZXRlY3Rpb25DaGFubmVsAQAAAAd2YWx1ZV9fAAgCAAAAAAAAAAY7AAAABjUzMC8zMAY8AAAABTUwNUxQBQAAABsv3T4bL90+AS8AAAAuAAAAAcP....G....AQAAAAY+AAAABjU3Mi8yOAY.AAAABTU1NUxQBAAAAKRwvT6kcL0+ATAAAAAuAAAAAcD....G....AgAAAAZBAAAABjY3NS8zMAZCAAAABTY1MExQAgAAAAAAAD8AAAA.ATEAAAAuAAAAAb3....G....AwAAAAZEAAAABjc4MC82MAZFAAAABTczNUxQAQAAAC2y3T4tst0+ATIAAAAuAAAAAbr....G.........wZHAAAAAAZIAAAAAS0GAAAAAAAAPwAAAD8BMwAAAC4AAAABt....8b.........CUcAAAAJSAAAAAMAAAAAAAA.AAAAPwE0AAAALgAAAAG0....xv........8JRwAAAAlIAAAAAAAAAAAAAD8AAAA.ATUAAAAuAAAAAbH....G.........wlHAAAACUgAAAAAAAAAAAAAPwAAAD8FNgAAABtOb3ZvQ3l0ZS5TeXNDbGFzcy5MYXNlckluZm8CAAAAA19pZAZfcG93ZXIEABdOb3ZvQ3l0ZS5FeHBDbGFzcy5MYXNlcgIAAAALAgAAAAWu....F05vdm9DeXRlLkV4cENsYXNzLkxhc2VyAQAAAAd2YWx1ZV9fAAgCAAAA.....wAAoEEBNwAAADYAAAABrf...67...8BAAAAAABwQgE4AAAANgAAAAGs....rv...wIAAAAAACBCBzkAAAAAAQAAACAAAAAEG05vdm9DeXRlLkV4cENsYXNzLkZMQ2hhbm5lbAIAAAAJVQAAAAlWAAAACVcAAAAJWAAAAAlZAAAACVoAAAAJWwAAAAlcAAAACV0AAAAJXgAAAAlfAAAACWAAAAAJYQAAAAliAAAACWMAAAAJZAAAAAllAAAACWYAAAAJZwAAAAloAAAACWkAAAAJagAAAAlrAAAACWwAAAAJbQAAAAluAAAACW8AAAANBQVVAAAAG05vdm9DeXRlLkV4cENsYXNzLkZMQ2hhbm5lbAcAAAANX2VuYWJsZUhlaWdodAxfZW5hYmxlV2lkdGgIX3BtdEdhaW4DX2lkBV9uYW1lBF9keWUNX3VzZUR5ZUFzTmFtZQAAAAQBAQABAQsdTm92b0N5dGUuRXhwQ2xhc3MuRkxDaGFubmVsSUQCAAAAAQIAAAABAAAAAAAFkP...x1Ob3ZvQ3l0ZS5FeHBDbGFzcy5GTENoYW5uZWxJRAEAAAAHdmFsdWVfXwAIAgAAAP7...8JRwAAAAZyAAAAA0ZTQwEBVgAAAFUAAAABAAAAAAABjf...5D.........CUcAAAAGdQAAAANTU0MBAVcAAABVAAAAAQAAAAAAAYr...+Q....AQAAAAlHAAAABngAAAAERklUQwEBWAAAAFUAAAABAAAAAAABh....5D...8CAAAACUcAAAAGewAAAAJQRQEBWQAAAFUAAAAAAAAAAAABhP...5D...8DAAAACUcAAAAGfgAAAAxQRS1UZXhhcyBSZWQBAVoAAABVAAAAAQAAAAAAAYH...+Q....BAAAAAlHAAAABoEAAAAFUGVyQ1ABAVsAAABVAAAAAQAAAAAAAX7...+Q....BQAAAAlHAAAABoQAAAAGUEUtQ3k3AQFcAAAAVQAAAAEAAAAAAAF7....kP...wYAAAAJRwAAAAaHAAAAA0FQQwEBXQAAAFUAAAABAAAAAAABeP...5D...8HAAAACUcAAAAGigAAAAdBUEMtQ3k3AQFeAAAAVQAAAAAAAAAAAAF1....kP...wgAAAAJRwAAAAaNAAAADFBhY2lmaWMgQmx1ZQEBXwAAAFUAAAAAAAAAAAABcv...5D...8JAAAACUcAAAAGkAAAAAZBbUN5YW4BAWAAAABVAAAAAAAAAAAAAW....+Q....CgAAAAlHAAAABpMAAAAOUGFjaWZpYyBPcmFuZ2UBAWEAAABVAAAAAAAAAAAAAWz...+Q....CwAAAAlHAAAABpYAAAAIUWRvdCA2MDUBAWIAAABVAAAAAAAAAAAAAWn...+Q....DAAAAAlHAAAABpkAAAAIUWRvdCA2NTUBAWMAAABVAAAAAAAAAAAAAWb...+Q....DQAAAAlHAAAABpwAAAAIUWRvdCA4MDABAWQAAABVAAAAAAAAAAAAAWP...+Q....DgAAAAlHAAAACXsAAAABAWUAAABVAAAAAAAAAAAAAWD...+Q....DwAAAAlHAAAACX4AAAABAWYAAABVAAAAAAAAAAAAAV3...+Q....EAAAAAlHAAAABqUAAAAGUEUtQ3k1AQFnAAAAVQAAAAAAAAAAAAFa....kP...xEAAAAJRwAAAAmEAAAAAQFoAAAAVQAAAAAAAAAAAAFX....kP...xIAAAAJRwAAAAarAAAACFBFLUN5NS41AQFpAAAAVQAAAAAAAAAAAAFU....kP...xMAAAAJRwAAAAmrAAAAAQFqAAAAVQAAAAAAAAAAAAFR....kP...xQAAAAJRwAAAAaxAAAAD0FsZXhhIEZsdW9yIDcwMAEBawAAAFUAAAAAAAAAAAABTv...5D...8VAAAACUcAAAAGtAAAAAhRZG90IDcwNQEBbAAAAFUAAAAAAAAAAAABS....5D...8WAAAACUcAAAAGtwAAABBQZXJDUC1lRmx1b3IgNzEwAQFtAAAAVQAAAAAAAAAAAAFI....kP...xcAAAAJRwAAAAm0AAAAAQFuAAAAVQAAAAAAAAAAAAFF....kP...xgAAAAJRwAAAAmxAAAAAQFvAAAAVQAAAAAAAAAAAAFC....kP...xkAAAAJRwAAAAbAAAAAElBFLUFsZXhhIEZsdW9yIDcwMAEL" />
         <Keyword name="$FIL"  value="      1_01-1.fcs" />
         <Keyword name="$BEGINSTEXT"  value="58" />
         <Keyword name="$ENDSTEXT"  value="58" />
         <Keyword name="$BEGINANALYSIS"  value="0" />
         <Keyword name="$ENDANALYSIS"  value="0" />
         <Keyword name="$BEGINDATA"  value="11974" />
         <Keyword name="$ENDDATA"  value="539157" />
         <Keyword name="$DATATYPE"  value="F" />
         <Keyword name="$MODE"  value="L" />
         <Keyword name="$BYTEORD"  value="1,2,3,4" />
         <Keyword name="$NEXTDATA"  value="0" />
         <Keyword name="$PAR"  value="18" />
         <Keyword name="$P1N"  value="FSC-H" />
         <Keyword name="$P1B"  value="32" />
         <Keyword name="$P1E"  value="0,0" />
         <Keyword name="$P2N"  value="SSC-H" />
         <Keyword name="$P2B"  value="32" />
         <Keyword name="$P2E"  value="0,0" />
         <Keyword name="$P3N"  value="BL1-H" />
         <Keyword name="$P3B"  value="32" />
         <Keyword name="$P3E"  value="0,0" />
         <Keyword name="$P4N"  value="BL2-H" />
         <Keyword name="$P4B"  value="32" />
         <Keyword name="$P4E"  value="0,0" />
         <Keyword name="$P5N"  value="BL4-H" />
         <Keyword name="$P5B"  value="32" />
         <Keyword name="$P5E"  value="0,0" />
         <Keyword name="$P6N"  value="BL5-H" />
         <Keyword name="$P6B"  value="32" />
         <Keyword name="$P6E"  value="0,0" />
         <Keyword name="$P7N"  value="RL1-H" />
         <Keyword name="$P7B"  value="32" />
         <Keyword name="$P7E"  value="0,0" />
         <Keyword name="$P8N"  value="RL2-H" />
         <Keyword name="$P8B"  value="32" />
         <Keyword name="$P8E"  value="0,0" />
         <Keyword name="$P9N"  value="FSC-A" />
         <Keyword name="$P9B"  value="32" />
         <Keyword name="$P9E"  value="0,0" />
         <Keyword name="$P10N"  value="SSC-A" />
         <Keyword name="$P10B"  value="32" />
         <Keyword name="$P10E"  value="0,0" />
         <Keyword name="$P11N"  value="BL1-A" />
         <Keyword name="$P11B"  value="32" />
         <Keyword name="$P11E"  value="0,0" />
         <Keyword name="$P12N"  value="BL2-A" />
         <Keyword name="$P12B"  value="32" />
         <Keyword name="$P12E"  value="0,0" />
         <Keyword name="$P13N"  value="BL4-A" />
         <Keyword name="$P13B"  value="32" />
         <Keyword name="$P13E"  value="0,0" />
         <Keyword name="$P14N"  value="BL5-A" />
         <Keyword name="$P14B"  value="32" />
         <Keyword name="$P14E"  value="0,0" />
         <Keyword name="$P15N"  value="RL1-A" />
         <Keyword name="$P15B"  value="32" />
         <Keyword name="$P15E"  value="0,0" />
         <Keyword name="$P16N"  value="RL2-A" />
         <Keyword name="$P16B"  value="32" />
         <Keyword name="$P16E"  value="0,0" />
         <Keyword name="$P17N"  value="Width" />
         <Keyword name="$P17B"  value="32" />
         <Keyword name="$P17E"  value="0,0" />
         <Keyword name="$P18N"  value="TIME" />
         <Keyword name="$P18B"  value="32" />
         <Keyword name="$P18E"  value="0,0" />
         <Keyword name="$TOT"  value="7322" />
         <Keyword name="$SPILLOVER"  value="12,BL1-H,BL2-H,BL4-H,BL5-H,RL1-H,RL2-H,BL1-A,BL2-A,BL4-A,BL5-A,RL1-A,RL2-A,1,0,0,0,0,0,0,0,0,0,0,0,0,1,0,0,0,0,0,0,0,0,0,0,0,0,1,0,0,0,0,0,0,0,0,0,0,0,0,1,0,0,0,0,0,0,0,0,0,0,0,0,1,0,0,0,0,0,0,0,0,0,0,0,0,1,0,0,0,0,0,0,0,0,0,0,0,0,1,0,0,0,0,0,0,0,0,0,0,0,0,1,0,0,0,0,0,0,0,0,0,0,0,0,1,0,0,0,0,0,0,0,0,0,0,0,0,1,0,0,0,0,0,0,0,0,0,0,0,0,1,0,0,0,0,0,0,0,0,0,0,0,0,1" />
         <Keyword name="#NCFilteredEvents"  value="26" />
         <Keyword name="#NCFilteredBeginData"  value="539158" />
         <Keyword name="#NCFilteredEndData"  value="541029" />
         <Keyword name="#NCWidthFiltered"  value="-1" />
         <Keyword name="#NCOverlapFiltered"  value="-1" />
         <Keyword name="#NCDistanceFiltered"  value="26" />
         <Keyword name="#NCTestMode"  value="PID" />
         <Keyword name="#NCStatusLaser1"  value="-Infinity" />
         <Keyword name="#NCStatusLaser2"  value="60" />
         <Keyword name="#NCStatusLaser3"  value="40" />
         <Keyword name="#NCStatusLaser4"  value="-Infinity" />
         <Keyword name="#NCStatusPMT1"  value="0.432000011205673" />
         <Keyword name="#NCStatusPMT2"  value="0.370000004768372" />
         <Keyword name="#NCStatusPMT3"  value="0.5" />
         <Keyword name="#NCStatusPMT4"  value="0.43299999833107" />
         <Keyword name="#NCStatusPMT5"  value="-Infinity" />
         <Keyword name="#NCStatusPMT6"  value="-Infinity" />
         <Keyword name="#NCStatusSheath"  value="Normal" />
         <Keyword name="#NCStatusCleaner"  value="Normal" />
         <Keyword name="#NCStatusDecontamination"  value="Normal" />
         <Keyword name="#NCStatusWaste"  value="Normal" />
         <Keyword name="$UNICODE"  value="65001,$BTIM,$ETIM,$VOL,$DATE,$OP,$CYT,$TIMESTEP,$CYTSN,$P1R,$P1D,$P2R,$P2D,$P3S,$P3R,$P3D,$P4S,$P4R,$P4D,$P5S,$P5R,$P5D,$P6S,$P6R,$P6D,$P7S,$P7R,$P7D,$P8S,$P8R,$P8D,$P9R,$P9D,$P10R,$P10D,$P11S,$P11R,$P11D,$P12S,$P12R,$P12D,$P13S,$P13R,$P13D,$P14S,$P14R,$P14D,$P15S,$P15R,$P15D,$P16S,$P16R,$P16D,$P17R,$P17D,$P18R,$P18D,$P1L,$P2L,$P3L,$P3V,$P4L,$P4V,$P5L,$P5V,$P6L,$P6V,$P7L,$P7V,$P8L,$P8V,$P9L,$P10L,$P11L,$P11V,$P12L,$P12V,$P13L,$P13V,$P14L,$P14V,$P15L,$P15V,$P16L,$P16V,$P17L,$P18L,$SMNO,$SRC,$PROJ,$TR,#NCCreator,#NCUnlimits,#NCEventsLimits,#NCTimeLimits,#NCVolumeLimits,#NCFlowRate,#NCFLConfig,#NCP0C,#NCP1C,#NCP2C,#NCP3C,#NCP4C,#NCP5C,#NCP6C,#NCP7C,#NCP8C,#NCP9C,#NCP10C,#NCP11C,#NCP12C,#NCP13C,#NCP14C,#NCP15C,#NCP16C,#NCP17C,#NCSoftware,#NCVersion,#NCCytometerInfo,$FIL,$BEGINSTEXT,$ENDSTEXT,$BEGINANALYSIS,$ENDANALYSIS,$BEGINDATA,$ENDDATA,$DATATYPE,$MODE,$BYTEORD,$NEXTDATA,$PAR,$P1N,$P1B,$P1E,$P2N,$P2B,$P2E,$P3N,$P3B,$P3E,$P4N,$P4B,$P4E,$P5N,$P5B,$P5E,$P6N,$P6B,$P6E,$P7N,$P7B,$P7E,$P8N,$P8B,$P8E,$P9N,$P9B,$P9E,$P10N,$P10B,$P10E,$P11N,$P11B,$P11E,$P12N,$P12B,$P12E,$P13N,$P13B,$P13E,$P14N,$P14B,$P14E,$P15N,$P15B,$P15E,$P16N,$P16B,$P16E,$P17N,$P17B,$P17E,$P18N,$P18B,$P18E,$TOT,$SPILLOVER,#NCFilteredEvents,#NCFilteredBeginData,#NCFilteredEndData,#NCWidthFiltered,#NCOverlapFiltered,#NCDistanceFiltered,#NCTestMode,#NCStatusLaser1,#NCStatusLaser2,#NCStatusLaser3,#NCStatusLaser4,#NCStatusPMT1,#NCStatusPMT2,#NCStatusPMT3,#NCStatusPMT4,#NCStatusPMT5,#NCStatusPMT6,#NCStatusSheath,#NCStatusCleaner,#NCStatusDecontamination,#NCStatusWaste" />
         <Keyword name="$P1S"  value="" />
         <Keyword name="$P2S"  value="" />
         <Keyword name="$P9S"  value="" />
         <Keyword name="$P10S"  value="" />
         <Keyword name="$P17S"  value="" />
         <Keyword name="$P18S"  value="" />
       </Keywords>
       <SampleNode name="1_01-1.fcs"  annotation=""  owningGroup=""  expanded="1"  sortPriority="10"  count="7322"  sampleID="44" >
         <Graph smoothing="0"  backColor="#ffffff"  foreColor="#000000"  heatMapStatParameter="BL1-H"  type="Histogram"  fast="1" >
           <Axis dimension="x"  name="BL2-A"  label=""  auto="auto" />
           <Axis dimension="y"  name=""  label=""  auto="auto" />
           <GraphSettings level="5%"  smoothingHighResolution="1"  contourHighResolution="1"  histogramSmoothingCount="0"  graphResolution="256"  showOutliers="0"  drawLargeDots="0"  dotsToDraw="8000"  tint="le.chartfill.tinted.40"  lineWeight="le.lineweight.normal"  lineStyle="le.linestyle.solid" />
           <GraphEnvironment showGrid="0"  showAxes="H"  showGates="1"  showFreqOnPlots="1"  showGateNameOnPlots="1"  showMedians="0"  showUncomped="0"  addEventParam="0"  lastYAxisName="" >
             <TextTraits font="SansSerif"  size="11"  name="Labels"  style="plain"  color="#000000"  background="#00ffffff"  just="left" />
             <TextTraits font="SansSerif"  size="11"  name="LayoutGates"  style="plain"  color="#000000"  background="#00ffffff"  just="left" />
             <TextTraits font="SansSerif"  size="9"  name="Numbers"  style="plain"  color="#000000"  background="#00ffffff"  just="left" />
             <TextTraits font="SansSerif"  size="9"  name="Legend"  style="plain"  color="#000000"  background="#00ffffff"  just="left" />
             <WindowPosition x="0"  y="0"  width="748"  height="710"  displayed="0"  panelState="++" />
           </GraphEnvironment>
         </Graph>
         <Subpopulations>
           <Population name="1"  annotation=""  owningGroup="221103_1418-HLA"  expanded="1"  sortPriority="10"  count="5845" >
             <Graph smoothing="0"  backColor="#ffffff"  foreColor="#000000"  heatMapStatParameter="BL1-H"  type="Pseudocolor"  fast="1" >
               <Axis dimension="x"  name="SSC-H"  label=""  auto="auto" />
               <Axis dimension="y"  name="SSC-A"  label=""  auto="auto" />
               <GraphSettings level="5%"  smoothingHighResolution="1"  contourHighResolution="1"  histogramSmoothingCount="0"  graphResolution="256"  showOutliers="0"  drawLargeDots="0"  dotsToDraw="8000"  tint="le.chartfill.tinted.40"  lineWeight="le.lineweight.normal"  lineStyle="le.linestyle.solid" />
               <GraphEnvironment showGrid="0"  showAxes="tnlTNL"  showGates="1"  showFreqOnPlots="1"  showGateNameOnPlots="1"  showMedians="0"  showUncomped="0"  addEventParam="0"  lastYAxisName="" >
                 <TextTraits font="SansSerif"  size="11"  name="Labels"  style="plain"  color="#000000"  background="#00ffffff"  just="left" />
                 <TextTraits font="SansSerif"  size="11"  name="LayoutGates"  style="plain"  color="#000000"  background="#00ffffff"  just="left" />
                 <TextTraits font="SansSerif"  size="9"  name="Numbers"  style="plain"  color="#000000"  background="#00ffffff"  just="left" />
                 <TextTraits font="SansSerif"  size="9"  name="Legend"  style="plain"  color="#000000"  background="#00ffffff"  just="left" />
                 <WindowPosition x="0"  y="0"  width="392"  height="584"  displayed="0"  panelState="---" />
               </GraphEnvironment>
             </Graph>
             <Gate gating:id="ID228467312" >
               <gating:PolygonGate eventsInside="1"  annoOffsetX="0"  annoOffsetY="0"  tint="#000000"  isTinted="0"  lineWeight="Normal"  userDefined="1"  quadId="-1"  gateResolution="256" >
                 <gating:dimension>
                   <data-type:fcs-dimension data-type:name="FSC-H" />
                 </gating:dimension>
                 <gating:dimension>
                   <data-type:fcs-dimension data-type:name="SSC-H" />
                 </gating:dimension>
                 <gating:vertex>
                   <gating:coordinate data-type:value="3909513.25" />
                   <gating:coordinate data-type:value="3555693.8744186047" />
                 </gating:vertex>
                 <gating:vertex>
                   <gating:coordinate data-type:value="1303212.5833333335" />
                   <gating:coordinate data-type:value="1392385.865116279" />
                 </gating:vertex>
                 <gating:vertex>
                   <gating:coordinate data-type:value="1478636.6666666665" />
                   <gating:coordinate data-type:value="557424.8790697674" />
                 </gating:vertex>
                 <gating:vertex>
                   <gating:coordinate data-type:value="2957211.0833333335" />
                   <gating:coordinate data-type:value="196873.5441860465" />
                 </gating:vertex>
                 <gating:vertex>
                   <gating:coordinate data-type:value="5363027.083333333" />
                   <gating:coordinate data-type:value="1012858.1441860466" />
                 </gating:vertex>
                 <gating:vertex>
                   <gating:coordinate data-type:value="5538451.166666667" />
                   <gating:coordinate data-type:value="2834591.204651163" />
                 </gating:vertex>
               </gating:PolygonGate>
             </Gate>
             <Subpopulations>
               <Population name="Single Cells"  annotation=""  owningGroup="221103_1418-HLA"  expanded="1"  sortPriority="10"  count="4761" >
                 <Graph smoothing="0"  backColor="#ffffff"  foreColor="#000000"  heatMapStatParameter="BL1-H"  type="Histogram"  fast="1" >
                   <Axis dimension="x"  name="BL2-A"  label=""  auto="auto" />
                   <Axis dimension="y"  name=""  label=""  auto="auto" />
                   <GraphSettings level="5%"  smoothingHighResolution="1"  contourHighResolution="1"  histogramSmoothingCount="0"  graphResolution="256"  showOutliers="0"  drawLargeDots="0"  dotsToDraw="8000"  tint="le.chartfill.tinted.40"  lineWeight="le.lineweight.normal"  lineStyle="le.linestyle.solid" />
                   <GraphEnvironment showGrid="0"  showAxes="tnlTNL"  showGates="1"  showFreqOnPlots="1"  showGateNameOnPlots="1"  showMedians="0"  showUncomped="0"  addEventParam="0"  lastYAxisName="" >
                     <TextTraits font="SansSerif"  size="11"  name="Labels"  style="plain"  color="#000000"  background="#00ffffff"  just="left" />
                     <TextTraits font="SansSerif"  size="11"  name="LayoutGates"  style="plain"  color="#000000"  background="#00ffffff"  just="left" />
                     <TextTraits font="SansSerif"  size="9"  name="Numbers"  style="plain"  color="#000000"  background="#00ffffff"  just="left" />
                     <TextTraits font="SansSerif"  size="9"  name="Legend"  style="plain"  color="#000000"  background="#00ffffff"  just="left" />
                     <WindowPosition x="917"  y="83"  width="392"  height="584"  displayed="0"  panelState="---" />
                   </GraphEnvironment>
                 </Graph>
                 <Gate gating:id="ID1922012522"  gating:parent_id="ID228467312" >
                   <gating:PolygonGate eventsInside="1"  annoOffsetX="129"  annoOffsetY="-41"  tint="#000000"  isTinted="0"  lineWeight="Normal"  userDefined="1"  quadId="-1"  gateResolution="256" >
                     <gating:dimension>
                       <data-type:fcs-dimension data-type:name="SSC-H" />
                     </gating:dimension>
                     <gating:dimension>
                       <data-type:fcs-dimension data-type:name="SSC-A" />
                     </gating:dimension>
                     <gating:vertex>
                       <gating:coordinate data-type:value="341963.8291666667" />
                       <gating:coordinate data-type:value="202663.9441860465" />
                     </gating:vertex>
                     <gating:vertex>
                       <gating:coordinate data-type:value="2007932.3875" />
                       <gating:coordinate data-type:value="962518.4" />
                     </gating:vertex>
                     <gating:vertex>
                       <gating:coordinate data-type:value="2092930.7833333334" />
                       <gating:coordinate data-type:value="828426.4372093023" />
                     </gating:vertex>
                     <gating:vertex>
                       <gating:coordinate data-type:value="443961.9041666667" />
                       <gating:coordinate data-type:value="135617.9627906977" />
                     </gating:vertex>
                   </gating:PolygonGate>
                 </Gate>
                 <Subpopulations>
                   <Statistic name="Mean"  annotation=""  owningGroup="221103_1418-HLA"  expanded="1"  sortPriority="5"  id="BL2-A"  ancestor=""  correlate=""  value="2158141.613006592" />
                 </Subpopulations>
               </Population>
             </Subpopulations>
           </Population>
         </Subpopulations>
       </SampleNode>
     </Sample>
     <Sample>
       <DataSet uri="file:/F:/鼓楼医院/滑膜肉瘤TCRT/data/HLA-2402/肽结合T2/221103_1418-HLA/标本1_01-2.fcs"  sampleID="45" />
       <Transformations>
         <transforms:linear transforms:minRange="676698"  transforms:maxRange="6691238"  gain="1" >
           <data-type:parameter data-type:name="FSC-H" />
         </transforms:linear>
         <transforms:linear transforms:minRange="120968"  transforms:maxRange="4200891"  gain="1" >
           <data-type:parameter data-type:name="SSC-H" />
         </transforms:linear>
         <transforms:log transforms:offset="100"  transforms:decades="4" >
           <data-type:parameter data-type:name="BL1-H" />
         </transforms:log>
         <transforms:log transforms:offset="31.6227766017"  transforms:decades="4" >
           <data-type:parameter data-type:name="BL2-H" />
         </transforms:log>
         <transforms:log transforms:offset="31.6227766017"  transforms:decades="4" >
           <data-type:parameter data-type:name="BL4-H" />
         </transforms:log>
         <transforms:log transforms:offset="10"  transforms:decades="4" >
           <data-type:parameter data-type:name="BL5-H" />
         </transforms:log>
         <transforms:log transforms:offset="31.6227766017"  transforms:decades="4" >
           <data-type:parameter data-type:name="RL1-H" />
         </transforms:log>
         <transforms:log transforms:offset="10"  transforms:decades="4" >
           <data-type:parameter data-type:name="RL2-H" />
         </transforms:log>
         <transforms:linear transforms:minRange="223558"  transforms:maxRange="4557626"  gain="1" >
           <data-type:parameter data-type:name="FSC-A" />
         </transforms:linear>
         <transforms:linear transforms:minRange="1526"  transforms:maxRange="2404007"  gain="1" >
           <data-type:parameter data-type:name="SSC-A" />
         </transforms:linear>
         <transforms:log transforms:offset="316.2277660168"  transforms:decades="4" >
           <data-type:parameter data-type:name="BL1-A" />
         </transforms:log>
         <transforms:log transforms:offset="1000"  transforms:decades="6" >
           <data-type:parameter data-type:name="BL2-A" />
         </transforms:log>
         <transforms:log transforms:offset="100"  transforms:decades="4" >
           <data-type:parameter data-type:name="BL4-A" />
         </transforms:log>
         <transforms:log transforms:offset="10"  transforms:decades="4" >
           <data-type:parameter data-type:name="BL5-A" />
         </transforms:log>
         <transforms:log transforms:offset="10"  transforms:decades="5" >
           <data-type:parameter data-type:name="RL1-A" />
         </transforms:log>
         <transforms:log transforms:offset="10"  transforms:decades="4" >
           <data-type:parameter data-type:name="RL2-A" />
         </transforms:log>
         <transforms:linear transforms:minRange="0"  transforms:maxRange="500"  gain="1" >
           <data-type:parameter data-type:name="Width" />
         </transforms:linear>
         <transforms:linear transforms:minRange="0.0058541021"  transforms:maxRange="38"  gain="0.0000010149" >
           <data-type:parameter data-type:name="TIME" />
         </transforms:linear>
       </Transformations>
       <Keywords>
         <Keyword name="FJ_FCS_VERSION"  value="3" />
         <Keyword name="$BTIM"  value="14:56:50" />
         <Keyword name="$ETIM"  value="14:57:28" />
         <Keyword name="$VOL"  value="75000" />
         <Keyword name="$DATE"  value="07-Nov-2022" />
         <Keyword name="$OP"  value="administrator" />
         <Keyword name="$CYT"  value="NovoCyte" />
         <Keyword name="$TIMESTEP"  value="1E-06" />
         <Keyword name="$CYTSN"  value="452170928008" />
         <Keyword name="$P1R"  value="6706168" />
         <Keyword name="$P1D"  value="Linear,667262,6706168" />
         <Keyword name="$P2R"  value="4174882" />
         <Keyword name="$P2D"  value="Linear,18623,4174882" />
         <Keyword name="$P3S"  value="FITC-H" />
         <Keyword name="$P3R"  value="10000000" />
         <Keyword name="$P3D"  value="Logarithmic,4,1000" />
         <Keyword name="$P4S"  value="PE-H" />
         <Keyword name="$P4R"  value="16777216" />
         <Keyword name="$P4D"  value="Logarithmic,4.72471989593555,316.227766016838" />
         <Keyword name="$P5S"  value="PerCP-H" />
         <Keyword name="$P5R"  value="10000000" />
         <Keyword name="$P5D"  value="Logarithmic,4,1000" />
         <Keyword name="$P6S"  value="PE-Cy7-H" />
         <Keyword name="$P6R"  value="100000" />
         <Keyword name="$P6D"  value="Logarithmic,4,10" />
         <Keyword name="$P7S"  value="APC-H" />
         <Keyword name="$P7R"  value="3162278" />
         <Keyword name="$P7D"  value="Logarithmic,4.5,100" />
         <Keyword name="$P8S"  value="APC-Cy7-H" />
         <Keyword name="$P8R"  value="100000" />
         <Keyword name="$P8D"  value="Logarithmic,4,10" />
         <Keyword name="$P9R"  value="4771692" />
         <Keyword name="$P9D"  value="Linear,188209,4771692" />
         <Keyword name="$P10R"  value="2570228" />
         <Keyword name="$P10D"  value="Linear,3230,2570228" />
         <Keyword name="$P11S"  value="FITC-A" />
         <Keyword name="$P11R"  value="16777216" />
         <Keyword name="$P11D"  value="Logarithmic,4,1677.7216" />
         <Keyword name="$P12S"  value="PE-A" />
         <Keyword name="$P12R"  value="16777216" />
         <Keyword name="$P12D"  value="Logarithmic,4.72471989593555,316.227766016838" />
         <Keyword name="$P13S"  value="PerCP-A" />
         <Keyword name="$P13R"  value="16777216" />
         <Keyword name="$P13D"  value="Logarithmic,4,1677.7216" />
         <Keyword name="$P14S"  value="PE-Cy7-A" />
         <Keyword name="$P14R"  value="100000" />
         <Keyword name="$P14D"  value="Logarithmic,4,10" />
         <Keyword name="$P15S"  value="APC-A" />
         <Keyword name="$P15R"  value="3162278" />
         <Keyword name="$P15D"  value="Logarithmic,4.5,100" />
         <Keyword name="$P16S"  value="APC-Cy7-A" />
         <Keyword name="$P16R"  value="100000" />
         <Keyword name="$P16D"  value="Logarithmic,4,10" />
         <Keyword name="$P17R"  value="500" />
         <Keyword name="$P17D"  value="Linear,0,500" />
         <Keyword name="$P18R"  value="4294967000" />
         <Keyword name="$P18D"  value="Linear,0,65536" />
         <Keyword name="$P1L"  value="488" />
         <Keyword name="$P2L"  value="488" />
         <Keyword name="$P3L"  value="488" />
         <Keyword name="$P3V"  value="0.432" />
         <Keyword name="$P4L"  value="488" />
         <Keyword name="$P4V"  value="0.37" />
         <Keyword name="$P5L"  value="488" />
         <Keyword name="$P5V"  value="0.5" />
         <Keyword name="$P6L"  value="488" />
         <Keyword name="$P6V"  value="0.433" />
         <Keyword name="$P7L"  value="640" />
         <Keyword name="$P7V"  value="0.5" />
         <Keyword name="$P8L"  value="640" />
         <Keyword name="$P8V"  value="0.433" />
         <Keyword name="$P9L"  value="488" />
         <Keyword name="$P10L"  value="488" />
         <Keyword name="$P11L"  value="488" />
         <Keyword name="$P11V"  value="0.432" />
         <Keyword name="$P12L"  value="488" />
         <Keyword name="$P12V"  value="0.37" />
         <Keyword name="$P13L"  value="488" />
         <Keyword name="$P13V"  value="0.5" />
         <Keyword name="$P14L"  value="488" />
         <Keyword name="$P14V"  value="0.433" />
         <Keyword name="$P15L"  value="640" />
         <Keyword name="$P15V"  value="0.5" />
         <Keyword name="$P16L"  value="640" />
         <Keyword name="$P16V"  value="0.433" />
         <Keyword name="$P17L"  value="488" />
         <Keyword name="$P18L"  value="488" />
         <Keyword name="$SMNO"  value="01-2" />
         <Keyword name="$SRC"  value="      1" />
         <Keyword name="$PROJ"  value="221103_1418-HLA.ncf" />
         <Keyword name="$TR"  value="FSC-H,1000000" />
         <Keyword name="#NCCreator"  value="NovoExpress v.1.2.5.1603" />
         <Keyword name="#NCUnlimits"  value="False" />
         <Keyword name="#NCEventsLimits"  value="0" />
         <Keyword name="#NCTimeLimits"  value="0" />
         <Keyword name="#NCVolumeLimits"  value="75" />
         <Keyword name="#NCFlowRate"  value="120" />
         <Keyword name="#NCFLConfig"  value="FSCFSCBSSCSSCBBL1FITCBBL2PEBBL4PerCPBBL5PE-Cy7BRL1APCBRL2APC-Cy7B" />
         <Keyword name="#NCP0C"  value="-2" />
         <Keyword name="#NCP1C"  value="-1" />
         <Keyword name="#NCP2C"  value="1" />
         <Keyword name="#NCP3C"  value="2" />
         <Keyword name="#NCP4C"  value="4" />
         <Keyword name="#NCP5C"  value="5" />
         <Keyword name="#NCP6C"  value="6" />
         <Keyword name="#NCP7C"  value="7" />
         <Keyword name="#NCP8C"  value="-2" />
         <Keyword name="#NCP9C"  value="-1" />
         <Keyword name="#NCP10C"  value="1" />
         <Keyword name="#NCP11C"  value="2" />
         <Keyword name="#NCP12C"  value="4" />
         <Keyword name="#NCP13C"  value="5" />
         <Keyword name="#NCP14C"  value="6" />
         <Keyword name="#NCP15C"  value="7" />
         <Keyword name="#NCP16C"  value="0" />
         <Keyword name="#NCP17C"  value="0" />
         <Keyword name="#NCSoftware"  value="NovoExpress" />
         <Keyword name="#NCVersion"  value="1.2.5.1603" />
         <Keyword name="#NCCytometerInfo"  value="AAEAAAD.....AQAAAAAAAAAMAgAAAEJOb3ZvQ3l0ZSwgVmVyc2lvbj0xLjIuNS4xNjAzLCBDdWx0dXJlPW5ldXRyYWwsIFB1YmxpY0tleVRva2VuPW51bGwFAQAAAB9Ob3ZvQ3l0ZS5TeXNDbGFzcy5DeXRvbWV0ZXJJbmZvEgAAAAlfdGltZVN0ZXANX2V4aXN0U2FtcGxlcg9fbmV3Tm92b1NhbXBsZXISX3N5c3RlbUluZm9ybWF0aW9uF19hdXRvU2FtcGxlckluZm9ybWF0aW9uEl93ZWlnaHRJbmZvcm1hdGlvbgtfY01Vc2VkVGltZQxfbGFzdFRDTkluZm8QX3N1cHBvcnRGdW5jdGlvbgpfcG10Q29uZmlnCV9mbEVuYWJsZQxfbGFzZXJDb25maWcXX2RlZmF1bHRGTENoYW5uZWxDb25maWcOX2ZsdWlkaWNTdGF0dXMQX3RpbWVOb3ZvU2FtcGxlcgtfdGltZVNoYWtlcgxfY29uZmlnR3JvdXALX2NvbmZpZ05hbWUAAAAGBgYABAQEAwQEBAAAAQEGAQEIGU5vdm9DeXRlLlN5c0NsYXNzLlRDTkluZm8CAAAAKU5vdm9DeXRlLlN5c0NsYXNzLkZpcm13YXJlU3VwcG9ydEZ1bmN0aW9uAgAAABtOb3ZvQ3l0ZS5TeXNDbGFzcy5QTVRDb25maWcCAAAAG1N5c3RlbS5Db2xsZWN0aW9ucy5CaXRBcnJheR1Ob3ZvQ3l0ZS5TeXNDbGFzcy5MYXNlckNvbmZpZwIAAAAhTm92b0N5dGUuRXhwQ2xhc3MuRkxDaGFubmVsQ29uZmlnAgAAAB5Ob3ZvQ3l0ZS5FeHBDbGFzcy5GbG93U3RhdHVzW10CAAAACAgCAAAAje21oPfGsD4AAAkDAAAACgkEAAAAnQAAAAX7....GU5vdm9DeXRlLlN5c0NsYXNzLlRDTkluZm8EAAAACFRDTlZhbHVlC1JlcGxhY2VEYXRlDEluc3RydW1lbnRTTgxJc0RlZmF1bHRUQ04AAAEABg0BAgAAAAAAAAAAAPC.QX.uuiRO2ogGBgAAAAw0NTIxNzA5MjgwMDgBCQcAAAAJCAAAAAkJAAAACQoAAAAJCwAAAAkMAAAA..........8KBg0AAAAFMjA2MFIRAwAAAA0AAAAGDgAAABZBQ0VBIEJpb3NjaWVuY2VzLCBJbmMuBg8AAAAITm92b0N5dGUGEAAAAAUyMDYwUgYRAAAADDQ1MjE3MDkyODAwOAYSAAAACjIwMTctMTEtMjAGEwAAAA5WZXIwNS4xMy40MC4xQgYUAAAAB1Y0LjcuN0UGFQAAAAdWMy4xNC43BhYAAAAHUmVsZWFzZQYXAAAAC0p1biAgMiAyMDE3BhgAAAAEVjMuNAYZAAAABFYzLjMGGgAAAAZWNC4wLjIRBAAAAAoAAAAGGwAAABZBQ0VBIEJpb3NjaWVuY2VzLCBJbmMuBhwAAAAPRmx1aWRpY3NTdGF0aW9uBh0AAAAGKioqKioqBh4AAAAMNDYyMTcwODE4ODk0Bh8AAAAKMjAxNy0xMS0yMAYgAAAABFYxLjEGIQAAAAdSZWxlYXNlBiIAAAALSnVsICA2IDIwMTUGIwAAAARWMS4wBiQAAAAEVjEuMAUHAAAAKU5vdm9DeXRlLlN5c0NsYXNzLkZpcm13YXJlU3VwcG9ydEZ1bmN0aW9uCgAAAB88U3VwcG9ydFBJRFRlc3Q+a19fQmFja2luZ0ZpZWxkGjxTdXBwb3J0RlQ+a19fQmFja2luZ0ZpZWxkKjxTdXBwb3J0QXV0b1Jlc3VtZVByZXNzdXJlPmtfX0JhY2tpbmdGaWVsZCg8U3VwcG9ydFNodXRXaXRoQ2xlYW5TSVA+a19fQmFja2luZ0ZpZWxkGTxNb2RJczF1cz5rX19CYWNraW5nRmllbGQaPElzRk1JUHVtcD5rX19CYWNraW5nRmllbGQmPFN1cHBvcnRQbGF0ZUNhbGlicmF0ZT5rX19CYWNraW5nRmllbGQlPFN1cHBvcnREZWNvbnRhbWluYXRlPmtfX0JhY2tpbmdGaWVsZC88U3VwcG9ydEFkanVzdFRocmVzaG9sZFJlYWxUaW1lPmtfX0JhY2tpbmdGaWVsZBg8RkxDb3VudD5rX19CYWNraW5nRmllbGQAAAAAAAAAAAAAAQEBAQEBAQEBDwIAAAABAQEBAQEBAQEQAAAABQgAAAAbTm92b0N5dGUuU3lzQ2xhc3MuUE1UQ29uZmlnAgAAAAdfbGF5b3V0BV9saXN0BAQiTm92b0N5dGUuU3lzQ2xhc3MuUE1UQ29uZmlnK0xheW91dAIAAAAbTm92b0N5dGUuU3lzQ2xhc3MuUE1USW5mb1tdAgAAAAIAAAAF2....yJOb3ZvQ3l0ZS5TeXNDbGFzcy5QTVRDb25maWcrTGF5b3V0AQAAAAd2YWx1ZV9fAAgCAAAAAgAAAAkmAAAABAkAAAAbU3lzdGVtLkNvbGxlY3Rpb25zLkJpdEFycmF5AwAAAAdtX2FycmF5CG1fbGVuZ3RoCF92ZXJzaW9uBwAACAgICScAAABAAAAAAAAAAAUKAAAAHU5vdm9DeXRlLlN5c0NsYXNzLkxhc2VyQ29uZmlnAQAAAAVfbGlzdAQdTm92b0N5dGUuU3lzQ2xhc3MuTGFzZXJJbmZvW10CAAAAAgAAAAkoAAAABQsAAAAhTm92b0N5dGUuRXhwQ2xhc3MuRkxDaGFubmVsQ29uZmlnAgAAAAVfbGlzdAROdWxsAwCEAVN5c3RlbS5Db2xsZWN0aW9ucy5HZW5lcmljLkxpc3RgMVtbTm92b0N5dGUuRXhwQ2xhc3MuRkxDaGFubmVsLCBOb3ZvQ3l0ZSwgVmVyc2lvbj0xLjIuNS4xNjAzLCBDdWx0dXJlPW5ldXRyYWwsIFB1YmxpY0tleVRva2VuPW51bGxdXQECAAAACSkAAAAABwwAAAAAAQAAAAQAAAAEHE5vdm9DeXRlLkV4cENsYXNzLkZsb3dTdGF0dXMCAAAABdb...8cTm92b0N5dGUuRXhwQ2xhc3MuRmxvd1N0YXR1cwEAAAAHdmFsdWVfXwAIAgAAAAAAAAAB1f...9b...8AAAAAAdT....W....AAAAAAHT....1v...wAAAAAHJgAAAAABAAAACAAAAAQZTm92b0N5dGUuU3lzQ2xhc3MuUE1USW5mbwIAAAAJLgAAAAkvAAAACTAAAAAJMQAAAAkyAAAACTMAAAAJNAAAAAk1AAAADycAAAACAAAACP..........BygAAAAAAQAAAAMAAAAEG05vdm9DeXRlLlN5c0NsYXNzLkxhc2VySW5mbwIAAAAJNgAAAAk3AAAACTgAAAAEKQAAAIQBU3lzdGVtLkNvbGxlY3Rpb25zLkdlbmVyaWMuTGlzdGAxW1tOb3ZvQ3l0ZS5FeHBDbGFzcy5GTENoYW5uZWwsIE5vdm9DeXRlLCBWZXJzaW9uPTEuMi41LjE2MDMsIEN1bHR1cmU9bmV1dHJhbCwgUHVibGljS2V5VG9rZW49bnVsbF1dAwAAAAZfaXRlbXMFX3NpemUIX3ZlcnNpb24EAAAdTm92b0N5dGUuRXhwQ2xhc3MuRkxDaGFubmVsW10CAAAACAgJOQAAABsAAAAbAAAABS4AAAAZTm92b0N5dGUuU3lzQ2xhc3MuUE1USW5mbwYAAAADX2lkBV9uYW1lB19taXJyb3IJX2xvY2F0aW9uCF92b2x0YWdlD19kZWZhdWx0Vm9sdGFnZQQBAQAAACJOb3ZvQ3l0ZS5FeHBDbGFzcy5EZXRlY3Rpb25DaGFubmVsAgAAAAgLCwIAAAAFxv...yJOb3ZvQ3l0ZS5FeHBDbGFzcy5EZXRlY3Rpb25DaGFubmVsAQAAAAd2YWx1ZV9fAAgCAAAAAAAAAAY7AAAABjUzMC8zMAY8AAAABTUwNUxQBQAAABsv3T4bL90+AS8AAAAuAAAAAcP....G....AQAAAAY+AAAABjU3Mi8yOAY.AAAABTU1NUxQBAAAAKRwvT6kcL0+ATAAAAAuAAAAAcD....G....AgAAAAZBAAAABjY3NS8zMAZCAAAABTY1MExQAgAAAAAAAD8AAAA.ATEAAAAuAAAAAb3....G....AwAAAAZEAAAABjc4MC82MAZFAAAABTczNUxQAQAAAC2y3T4tst0+ATIAAAAuAAAAAbr....G.........wZHAAAAAAZIAAAAAS0GAAAAAAAAPwAAAD8BMwAAAC4AAAABt....8b.........CUcAAAAJSAAAAAMAAAAAAAA.AAAAPwE0AAAALgAAAAG0....xv........8JRwAAAAlIAAAAAAAAAAAAAD8AAAA.ATUAAAAuAAAAAbH....G.........wlHAAAACUgAAAAAAAAAAAAAPwAAAD8FNgAAABtOb3ZvQ3l0ZS5TeXNDbGFzcy5MYXNlckluZm8CAAAAA19pZAZfcG93ZXIEABdOb3ZvQ3l0ZS5FeHBDbGFzcy5MYXNlcgIAAAALAgAAAAWu....F05vdm9DeXRlLkV4cENsYXNzLkxhc2VyAQAAAAd2YWx1ZV9fAAgCAAAA.....wAAoEEBNwAAADYAAAABrf...67...8BAAAAAABwQgE4AAAANgAAAAGs....rv...wIAAAAAACBCBzkAAAAAAQAAACAAAAAEG05vdm9DeXRlLkV4cENsYXNzLkZMQ2hhbm5lbAIAAAAJVQAAAAlWAAAACVcAAAAJWAAAAAlZAAAACVoAAAAJWwAAAAlcAAAACV0AAAAJXgAAAAlfAAAACWAAAAAJYQAAAAliAAAACWMAAAAJZAAAAAllAAAACWYAAAAJZwAAAAloAAAACWkAAAAJagAAAAlrAAAACWwAAAAJbQAAAAluAAAACW8AAAANBQVVAAAAG05vdm9DeXRlLkV4cENsYXNzLkZMQ2hhbm5lbAcAAAANX2VuYWJsZUhlaWdodAxfZW5hYmxlV2lkdGgIX3BtdEdhaW4DX2lkBV9uYW1lBF9keWUNX3VzZUR5ZUFzTmFtZQAAAAQBAQABAQsdTm92b0N5dGUuRXhwQ2xhc3MuRkxDaGFubmVsSUQCAAAAAQIAAAABAAAAAAAFkP...x1Ob3ZvQ3l0ZS5FeHBDbGFzcy5GTENoYW5uZWxJRAEAAAAHdmFsdWVfXwAIAgAAAP7...8JRwAAAAZyAAAAA0ZTQwEBVgAAAFUAAAABAAAAAAABjf...5D.........CUcAAAAGdQAAAANTU0MBAVcAAABVAAAAAQAAAAAAAYr...+Q....AQAAAAlHAAAABngAAAAERklUQwEBWAAAAFUAAAABAAAAAAABh....5D...8CAAAACUcAAAAGewAAAAJQRQEBWQAAAFUAAAAAAAAAAAABhP...5D...8DAAAACUcAAAAGfgAAAAxQRS1UZXhhcyBSZWQBAVoAAABVAAAAAQAAAAAAAYH...+Q....BAAAAAlHAAAABoEAAAAFUGVyQ1ABAVsAAABVAAAAAQAAAAAAAX7...+Q....BQAAAAlHAAAABoQAAAAGUEUtQ3k3AQFcAAAAVQAAAAEAAAAAAAF7....kP...wYAAAAJRwAAAAaHAAAAA0FQQwEBXQAAAFUAAAABAAAAAAABeP...5D...8HAAAACUcAAAAGigAAAAdBUEMtQ3k3AQFeAAAAVQAAAAAAAAAAAAF1....kP...wgAAAAJRwAAAAaNAAAADFBhY2lmaWMgQmx1ZQEBXwAAAFUAAAAAAAAAAAABcv...5D...8JAAAACUcAAAAGkAAAAAZBbUN5YW4BAWAAAABVAAAAAAAAAAAAAW....+Q....CgAAAAlHAAAABpMAAAAOUGFjaWZpYyBPcmFuZ2UBAWEAAABVAAAAAAAAAAAAAWz...+Q....CwAAAAlHAAAABpYAAAAIUWRvdCA2MDUBAWIAAABVAAAAAAAAAAAAAWn...+Q....DAAAAAlHAAAABpkAAAAIUWRvdCA2NTUBAWMAAABVAAAAAAAAAAAAAWb...+Q....DQAAAAlHAAAABpwAAAAIUWRvdCA4MDABAWQAAABVAAAAAAAAAAAAAWP...+Q....DgAAAAlHAAAACXsAAAABAWUAAABVAAAAAAAAAAAAAWD...+Q....DwAAAAlHAAAACX4AAAABAWYAAABVAAAAAAAAAAAAAV3...+Q....EAAAAAlHAAAABqUAAAAGUEUtQ3k1AQFnAAAAVQAAAAAAAAAAAAFa....kP...xEAAAAJRwAAAAmEAAAAAQFoAAAAVQAAAAAAAAAAAAFX....kP...xIAAAAJRwAAAAarAAAACFBFLUN5NS41AQFpAAAAVQAAAAAAAAAAAAFU....kP...xMAAAAJRwAAAAmrAAAAAQFqAAAAVQAAAAAAAAAAAAFR....kP...xQAAAAJRwAAAAaxAAAAD0FsZXhhIEZsdW9yIDcwMAEBawAAAFUAAAAAAAAAAAABTv...5D...8VAAAACUcAAAAGtAAAAAhRZG90IDcwNQEBbAAAAFUAAAAAAAAAAAABS....5D...8WAAAACUcAAAAGtwAAABBQZXJDUC1lRmx1b3IgNzEwAQFtAAAAVQAAAAAAAAAAAAFI....kP...xcAAAAJRwAAAAm0AAAAAQFuAAAAVQAAAAAAAAAAAAFF....kP...xgAAAAJRwAAAAmxAAAAAQFvAAAAVQAAAAAAAAAAAAFC....kP...xkAAAAJRwAAAAbAAAAAElBFLUFsZXhhIEZsdW9yIDcwMAEL" />
         <Keyword name="$FIL"  value="      1_01-2.fcs" />
         <Keyword name="$BEGINSTEXT"  value="58" />
         <Keyword name="$ENDSTEXT"  value="58" />
         <Keyword name="$BEGINANALYSIS"  value="0" />
         <Keyword name="$ENDANALYSIS"  value="0" />
         <Keyword name="$BEGINDATA"  value="11968" />
         <Keyword name="$ENDDATA"  value="527487" />
         <Keyword name="$DATATYPE"  value="F" />
         <Keyword name="$MODE"  value="L" />
         <Keyword name="$BYTEORD"  value="1,2,3,4" />
         <Keyword name="$NEXTDATA"  value="0" />
         <Keyword name="$PAR"  value="18" />
         <Keyword name="$P1N"  value="FSC-H" />
         <Keyword name="$P1B"  value="32" />
         <Keyword name="$P1E"  value="0,0" />
         <Keyword name="$P2N"  value="SSC-H" />
         <Keyword name="$P2B"  value="32" />
         <Keyword name="$P2E"  value="0,0" />
         <Keyword name="$P3N"  value="BL1-H" />
         <Keyword name="$P3B"  value="32" />
         <Keyword name="$P3E"  value="0,0" />
         <Keyword name="$P4N"  value="BL2-H" />
         <Keyword name="$P4B"  value="32" />
         <Keyword name="$P4E"  value="0,0" />
         <Keyword name="$P5N"  value="BL4-H" />
         <Keyword name="$P5B"  value="32" />
         <Keyword name="$P5E"  value="0,0" />
         <Keyword name="$P6N"  value="BL5-H" />
         <Keyword name="$P6B"  value="32" />
         <Keyword name="$P6E"  value="0,0" />
         <Keyword name="$P7N"  value="RL1-H" />
         <Keyword name="$P7B"  value="32" />
         <Keyword name="$P7E"  value="0,0" />
         <Keyword name="$P8N"  value="RL2-H" />
         <Keyword name="$P8B"  value="32" />
         <Keyword name="$P8E"  value="0,0" />
         <Keyword name="$P9N"  value="FSC-A" />
         <Keyword name="$P9B"  value="32" />
         <Keyword name="$P9E"  value="0,0" />
         <Keyword name="$P10N"  value="SSC-A" />
         <Keyword name="$P10B"  value="32" />
         <Keyword name="$P10E"  value="0,0" />
         <Keyword name="$P11N"  value="BL1-A" />
         <Keyword name="$P11B"  value="32" />
         <Keyword name="$P11E"  value="0,0" />
         <Keyword name="$P12N"  value="BL2-A" />
         <Keyword name="$P12B"  value="32" />
         <Keyword name="$P12E"  value="0,0" />
         <Keyword name="$P13N"  value="BL4-A" />
         <Keyword name="$P13B"  value="32" />
         <Keyword name="$P13E"  value="0,0" />
         <Keyword name="$P14N"  value="BL5-A" />
         <Keyword name="$P14B"  value="32" />
         <Keyword name="$P14E"  value="0,0" />
         <Keyword name="$P15N"  value="RL1-A" />
         <Keyword name="$P15B"  value="32" />
         <Keyword name="$P15E"  value="0,0" />
         <Keyword name="$P16N"  value="RL2-A" />
         <Keyword name="$P16B"  value="32" />
         <Keyword name="$P16E"  value="0,0" />
         <Keyword name="$P17N"  value="Width" />
         <Keyword name="$P17B"  value="32" />
         <Keyword name="$P17E"  value="0,0" />
         <Keyword name="$P18N"  value="TIME" />
         <Keyword name="$P18B"  value="32" />
         <Keyword name="$P18E"  value="0,0" />
         <Keyword name="$TOT"  value="7160" />
         <Keyword name="$SPILLOVER"  value="12,BL1-H,BL2-H,BL4-H,BL5-H,RL1-H,RL2-H,BL1-A,BL2-A,BL4-A,BL5-A,RL1-A,RL2-A,1,0,0,0,0,0,0,0,0,0,0,0,0,1,0,0,0,0,0,0,0,0,0,0,0,0,1,0,0,0,0,0,0,0,0,0,0,0,0,1,0,0,0,0,0,0,0,0,0,0,0,0,1,0,0,0,0,0,0,0,0,0,0,0,0,1,0,0,0,0,0,0,0,0,0,0,0,0,1,0,0,0,0,0,0,0,0,0,0,0,0,1,0,0,0,0,0,0,0,0,0,0,0,0,1,0,0,0,0,0,0,0,0,0,0,0,0,1,0,0,0,0,0,0,0,0,0,0,0,0,1,0,0,0,0,0,0,0,0,0,0,0,0,1" />
         <Keyword name="#NCFilteredEvents"  value="23" />
         <Keyword name="#NCFilteredBeginData"  value="527488" />
         <Keyword name="#NCFilteredEndData"  value="529143" />
         <Keyword name="#NCWidthFiltered"  value="-1" />
         <Keyword name="#NCOverlapFiltered"  value="-1" />
         <Keyword name="#NCDistanceFiltered"  value="23" />
         <Keyword name="#NCTestMode"  value="PID" />
         <Keyword name="#NCStatusLaser1"  value="-Infinity" />
         <Keyword name="#NCStatusLaser2"  value="60" />
         <Keyword name="#NCStatusLaser3"  value="40" />
         <Keyword name="#NCStatusLaser4"  value="-Infinity" />
         <Keyword name="#NCStatusPMT1"  value="0.432000011205673" />
         <Keyword name="#NCStatusPMT2"  value="0.370000004768372" />
         <Keyword name="#NCStatusPMT3"  value="0.5" />
         <Keyword name="#NCStatusPMT4"  value="0.43299999833107" />
         <Keyword name="#NCStatusPMT5"  value="-Infinity" />
         <Keyword name="#NCStatusPMT6"  value="-Infinity" />
         <Keyword name="#NCStatusSheath"  value="Normal" />
         <Keyword name="#NCStatusCleaner"  value="Normal" />
         <Keyword name="#NCStatusDecontamination"  value="Normal" />
         <Keyword name="#NCStatusWaste"  value="Normal" />
         <Keyword name="$UNICODE"  value="65001,$BTIM,$ETIM,$VOL,$DATE,$OP,$CYT,$TIMESTEP,$CYTSN,$P1R,$P1D,$P2R,$P2D,$P3S,$P3R,$P3D,$P4S,$P4R,$P4D,$P5S,$P5R,$P5D,$P6S,$P6R,$P6D,$P7S,$P7R,$P7D,$P8S,$P8R,$P8D,$P9R,$P9D,$P10R,$P10D,$P11S,$P11R,$P11D,$P12S,$P12R,$P12D,$P13S,$P13R,$P13D,$P14S,$P14R,$P14D,$P15S,$P15R,$P15D,$P16S,$P16R,$P16D,$P17R,$P17D,$P18R,$P18D,$P1L,$P2L,$P3L,$P3V,$P4L,$P4V,$P5L,$P5V,$P6L,$P6V,$P7L,$P7V,$P8L,$P8V,$P9L,$P10L,$P11L,$P11V,$P12L,$P12V,$P13L,$P13V,$P14L,$P14V,$P15L,$P15V,$P16L,$P16V,$P17L,$P18L,$SMNO,$SRC,$PROJ,$TR,#NCCreator,#NCUnlimits,#NCEventsLimits,#NCTimeLimits,#NCVolumeLimits,#NCFlowRate,#NCFLConfig,#NCP0C,#NCP1C,#NCP2C,#NCP3C,#NCP4C,#NCP5C,#NCP6C,#NCP7C,#NCP8C,#NCP9C,#NCP10C,#NCP11C,#NCP12C,#NCP13C,#NCP14C,#NCP15C,#NCP16C,#NCP17C,#NCSoftware,#NCVersion,#NCCytometerInfo,$FIL,$BEGINSTEXT,$ENDSTEXT,$BEGINANALYSIS,$ENDANALYSIS,$BEGINDATA,$ENDDATA,$DATATYPE,$MODE,$BYTEORD,$NEXTDATA,$PAR,$P1N,$P1B,$P1E,$P2N,$P2B,$P2E,$P3N,$P3B,$P3E,$P4N,$P4B,$P4E,$P5N,$P5B,$P5E,$P6N,$P6B,$P6E,$P7N,$P7B,$P7E,$P8N,$P8B,$P8E,$P9N,$P9B,$P9E,$P10N,$P10B,$P10E,$P11N,$P11B,$P11E,$P12N,$P12B,$P12E,$P13N,$P13B,$P13E,$P14N,$P14B,$P14E,$P15N,$P15B,$P15E,$P16N,$P16B,$P16E,$P17N,$P17B,$P17E,$P18N,$P18B,$P18E,$TOT,$SPILLOVER,#NCFilteredEvents,#NCFilteredBeginData,#NCFilteredEndData,#NCWidthFiltered,#NCOverlapFiltered,#NCDistanceFiltered,#NCTestMode,#NCStatusLaser1,#NCStatusLaser2,#NCStatusLaser3,#NCStatusLaser4,#NCStatusPMT1,#NCStatusPMT2,#NCStatusPMT3,#NCStatusPMT4,#NCStatusPMT5,#NCStatusPMT6,#NCStatusSheath,#NCStatusCleaner,#NCStatusDecontamination,#NCStatusWaste" />
         <Keyword name="$P1S"  value="" />
         <Keyword name="$P2S"  value="" />
         <Keyword name="$P9S"  value="" />
         <Keyword name="$P10S"  value="" />
         <Keyword name="$P17S"  value="" />
         <Keyword name="$P18S"  value="" />
       </Keywords>
       <SampleNode name="1_01-2.fcs"  annotation=""  owningGroup=""  expanded="1"  sortPriority="10"  count="7160"  sampleID="45" >
         <Graph smoothing="0"  backColor="#ffffff"  foreColor="#000000"  type="Pseudocolor"  fast="1" >
           <Axis dimension="x"  name="FSC-H"  label=""  auto="auto" />
           <Axis dimension="y"  name="SSC-H"  label=""  auto="auto" />
           <GraphSettings level="5%"  smoothingHighResolution="1"  contourHighResolution="1"  histogramSmoothingCount="0"  graphResolution="256"  showOutliers="0"  drawLargeDots="0"  dotsToDraw="8000"  tint="le.chartfill.tinted.40"  lineWeight="le.lineweight.normal"  lineStyle="le.linestyle.solid" />
           <GraphEnvironment showGrid="0"  showAxes="tnlTNL"  showGates="1"  showFreqOnPlots="1"  showGateNameOnPlots="1"  showMedians="0"  showUncomped="0"  addEventParam="0"  lastYAxisName="" >
             <TextTraits font="SansSerif"  size="11"  name="Labels"  style="plain"  color="#000000"  background="#00ffffff"  just="left" />
             <TextTraits font="SansSerif"  size="11"  name="LayoutGates"  style="plain"  color="#000000"  background="#00ffffff"  just="left" />
             <TextTraits font="SansSerif"  size="9"  name="Numbers"  style="plain"  color="#000000"  background="#00ffffff"  just="left" />
             <TextTraits font="SansSerif"  size="9"  name="Legend"  style="plain"  color="#000000"  background="#00ffffff"  just="left" />
             <WindowPosition x="0"  y="0"  width="0"  height="0"  displayed="0"  panelState="" />
           </GraphEnvironment>
         </Graph>
         <Subpopulations>
           <Population name="1"  annotation=""  owningGroup="221103_1418-HLA"  expanded="1"  sortPriority="10"  count="5639" >
             <Graph smoothing="0"  backColor="#ffffff"  foreColor="#000000"  heatMapStatParameter="BL1-H"  type="Pseudocolor"  fast="1" >
               <Axis dimension="x"  name="FSC-H"  label=""  auto="auto" />
               <Axis dimension="y"  name="SSC-H"  label=""  auto="auto" />
               <GraphSettings level="5%"  smoothingHighResolution="1"  contourHighResolution="1"  histogramSmoothingCount="0"  graphResolution="256"  showOutliers="0"  drawLargeDots="0"  dotsToDraw="8000"  tint="le.chartfill.tinted.40"  lineWeight="le.lineweight.normal"  lineStyle="le.linestyle.solid" />
               <GraphEnvironment showGrid="0"  showAxes="tnlTNL"  showGates="1"  showFreqOnPlots="1"  showGateNameOnPlots="1"  showMedians="0"  showUncomped="0"  addEventParam="0"  lastYAxisName="" >
                 <TextTraits font="SansSerif"  size="11"  name="Labels"  style="plain"  color="#000000"  background="#00ffffff"  just="left" />
                 <TextTraits font="SansSerif"  size="11"  name="LayoutGates"  style="plain"  color="#000000"  background="#00ffffff"  just="left" />
                 <TextTraits font="SansSerif"  size="9"  name="Numbers"  style="plain"  color="#000000"  background="#00ffffff"  just="left" />
                 <TextTraits font="SansSerif"  size="9"  name="Legend"  style="plain"  color="#000000"  background="#00ffffff"  just="left" />
                 <WindowPosition x="0"  y="0"  width="392"  height="584"  displayed="1"  panelState="---" />
               </GraphEnvironment>
             </Graph>
             <Gate gating:id="ID1426544189" >
               <gating:PolygonGate eventsInside="1"  annoOffsetX="0"  annoOffsetY="0"  tint="#000000"  isTinted="0"  lineWeight="Normal"  userDefined="1"  quadId="-1"  gateResolution="256" >
                 <gating:dimension>
                   <data-type:fcs-dimension data-type:name="FSC-H" />
                 </gating:dimension>
                 <gating:dimension>
                   <data-type:fcs-dimension data-type:name="SSC-H" />
                 </gating:dimension>
                 <gating:vertex>
                   <gating:coordinate data-type:value="3909513.25" />
                   <gating:coordinate data-type:value="3555693.8744186047" />
                 </gating:vertex>
                 <gating:vertex>
                   <gating:coordinate data-type:value="1303212.5833333335" />
                   <gating:coordinate data-type:value="1392385.865116279" />
                 </gating:vertex>
                 <gating:vertex>
                   <gating:coordinate data-type:value="1478636.6666666665" />
                   <gating:coordinate data-type:value="557424.8790697674" />
                 </gating:vertex>
                 <gating:vertex>
                   <gating:coordinate data-type:value="2957211.0833333335" />
                   <gating:coordinate data-type:value="196873.5441860465" />
                 </gating:vertex>
                 <gating:vertex>
                   <gating:coordinate data-type:value="5363027.083333333" />
                   <gating:coordinate data-type:value="1012858.1441860466" />
                 </gating:vertex>
                 <gating:vertex>
                   <gating:coordinate data-type:value="5538451.166666667" />
                   <gating:coordinate data-type:value="2834591.204651163" />
                 </gating:vertex>
               </gating:PolygonGate>
             </Gate>
             <Subpopulations>
               <Population name="Single Cells"  annotation=""  owningGroup="221103_1418-HLA"  expanded="1"  sortPriority="10"  count="4679" >
                 <Graph smoothing="0"  backColor="#ffffff"  foreColor="#000000"  heatMapStatParameter="BL1-H"  type="Pseudocolor"  fast="1" >
                   <Axis dimension="x"  name="SSC-H"  label=""  auto="auto" />
                   <Axis dimension="y"  name="SSC-A"  label=""  auto="auto" />
                   <GraphSettings level="5%"  smoothingHighResolution="1"  contourHighResolution="1"  histogramSmoothingCount="0"  graphResolution="256"  showOutliers="0"  drawLargeDots="0"  dotsToDraw="8000"  tint="le.chartfill.tinted.40"  lineWeight="le.lineweight.normal"  lineStyle="le.linestyle.solid" />
                   <GraphEnvironment showGrid="0"  showAxes="tnlTNL"  showGates="1"  showFreqOnPlots="1"  showGateNameOnPlots="1"  showMedians="0"  showUncomped="0"  addEventParam="0"  lastYAxisName="" >
                     <TextTraits font="SansSerif"  size="11"  name="Labels"  style="plain"  color="#000000"  background="#00ffffff"  just="left" />
                     <TextTraits font="SansSerif"  size="11"  name="LayoutGates"  style="plain"  color="#000000"  background="#00ffffff"  just="left" />
                     <TextTraits font="SansSerif"  size="9"  name="Numbers"  style="plain"  color="#000000"  background="#00ffffff"  just="left" />
                     <TextTraits font="SansSerif"  size="9"  name="Legend"  style="plain"  color="#000000"  background="#00ffffff"  just="left" />
                     <WindowPosition x="0"  y="0"  width="392"  height="584"  displayed="1"  panelState="---" />
                   </GraphEnvironment>
                 </Graph>
                 <Gate gating:id="ID1005649926"  gating:parent_id="ID1426544189" >
                   <gating:PolygonGate eventsInside="1"  annoOffsetX="129"  annoOffsetY="-41"  tint="#000000"  isTinted="0"  lineWeight="Normal"  userDefined="1"  quadId="-1"  gateResolution="256" >
                     <gating:dimension>
                       <data-type:fcs-dimension data-type:name="SSC-H" />
                     </gating:dimension>
                     <gating:dimension>
                       <data-type:fcs-dimension data-type:name="SSC-A" />
                     </gating:dimension>
                     <gating:vertex>
                       <gating:coordinate data-type:value="341963.8291666667" />
                       <gating:coordinate data-type:value="202663.9441860465" />
                     </gating:vertex>
                     <gating:vertex>
                       <gating:coordinate data-type:value="2007932.3875" />
                       <gating:coordinate data-type:value="962518.4" />
                     </gating:vertex>
                     <gating:vertex>
                       <gating:coordinate data-type:value="2092930.7833333334" />
                       <gating:coordinate data-type:value="828426.4372093023" />
                     </gating:vertex>
                     <gating:vertex>
                       <gating:coordinate data-type:value="443961.9041666667" />
                       <gating:coordinate data-type:value="135617.9627906977" />
                     </gating:vertex>
                   </gating:PolygonGate>
                 </Gate>
                 <Subpopulations>
                   <Statistic name="Mean"  annotation=""  owningGroup="221103_1418-HLA"  expanded="1"  sortPriority="5"  id="BL2-A"  ancestor=""  correlate=""  value="2046924.114227295" />
                 </Subpopulations>
               </Population>
             </Subpopulations>
           </Population>
         </Subpopulations>
       </SampleNode>
     </Sample>
     <Sample>
       <DataSet uri="file:/F:/鼓楼医院/滑膜肉瘤TCRT/data/HLA-2402/肽结合T2/221103_1418-HLA/标本1_02-1.fcs"  sampleID="46" />
       <Transformations>
         <transforms:linear transforms:minRange="676698"  transforms:maxRange="6691238"  gain="1" >
           <data-type:parameter data-type:name="FSC-H" />
         </transforms:linear>
         <transforms:linear transforms:minRange="120968"  transforms:maxRange="4200891"  gain="1" >
           <data-type:parameter data-type:name="SSC-H" />
         </transforms:linear>
         <transforms:log transforms:offset="100"  transforms:decades="4" >
           <data-type:parameter data-type:name="BL1-H" />
         </transforms:log>
         <transforms:log transforms:offset="31.6227766017"  transforms:decades="4" >
           <data-type:parameter data-type:name="BL2-H" />
         </transforms:log>
         <transforms:log transforms:offset="31.6227766017"  transforms:decades="4" >
           <data-type:parameter data-type:name="BL4-H" />
         </transforms:log>
         <transforms:log transforms:offset="10"  transforms:decades="4" >
           <data-type:parameter data-type:name="BL5-H" />
         </transforms:log>
         <transforms:log transforms:offset="31.6227766017"  transforms:decades="4" >
           <data-type:parameter data-type:name="RL1-H" />
         </transforms:log>
         <transforms:log transforms:offset="10"  transforms:decades="4" >
           <data-type:parameter data-type:name="RL2-H" />
         </transforms:log>
         <transforms:linear transforms:minRange="223558"  transforms:maxRange="4557626"  gain="1" >
           <data-type:parameter data-type:name="FSC-A" />
         </transforms:linear>
         <transforms:linear transforms:minRange="1526"  transforms:maxRange="2404007"  gain="1" >
           <data-type:parameter data-type:name="SSC-A" />
         </transforms:linear>
         <transforms:log transforms:offset="316.2277660168"  transforms:decades="4" >
           <data-type:parameter data-type:name="BL1-A" />
         </transforms:log>
         <transforms:log transforms:offset="1000"  transforms:decades="6" >
           <data-type:parameter data-type:name="BL2-A" />
         </transforms:log>
         <transforms:log transforms:offset="100"  transforms:decades="4" >
           <data-type:parameter data-type:name="BL4-A" />
         </transforms:log>
         <transforms:log transforms:offset="10"  transforms:decades="4" >
           <data-type:parameter data-type:name="BL5-A" />
         </transforms:log>
         <transforms:log transforms:offset="10"  transforms:decades="5" >
           <data-type:parameter data-type:name="RL1-A" />
         </transforms:log>
         <transforms:log transforms:offset="10"  transforms:decades="4" >
           <data-type:parameter data-type:name="RL2-A" />
         </transforms:log>
         <transforms:linear transforms:minRange="0"  transforms:maxRange="500"  gain="1" >
           <data-type:parameter data-type:name="Width" />
         </transforms:linear>
         <transforms:linear transforms:minRange="0.0003306384"  transforms:maxRange="38"  gain="0.0000010142" >
           <data-type:parameter data-type:name="TIME" />
         </transforms:linear>
       </Transformations>
       <Keywords>
         <Keyword name="FJ_FCS_VERSION"  value="3" />
         <Keyword name="$BTIM"  value="14:57:50" />
         <Keyword name="$ETIM"  value="14:58:28" />
         <Keyword name="$VOL"  value="75000" />
         <Keyword name="$DATE"  value="07-Nov-2022" />
         <Keyword name="$OP"  value="administrator" />
         <Keyword name="$CYT"  value="NovoCyte" />
         <Keyword name="$TIMESTEP"  value="1E-06" />
         <Keyword name="$CYTSN"  value="452170928008" />
         <Keyword name="$P1R"  value="6358026" />
         <Keyword name="$P1D"  value="Linear,667084,6358026" />
         <Keyword name="$P2R"  value="3566641" />
         <Keyword name="$P2D"  value="Linear,32822,3566641" />
         <Keyword name="$P3S"  value="FITC-H" />
         <Keyword name="$P3R"  value="3162278" />
         <Keyword name="$P3D"  value="Logarithmic,4,316.227766016838" />
         <Keyword name="$P4S"  value="PE-H" />
         <Keyword name="$P4R"  value="16777216" />
         <Keyword name="$P4D"  value="Logarithmic,4.72471989593555,316.227766016838" />
         <Keyword name="$P5S"  value="PerCP-H" />
         <Keyword name="$P5R"  value="10000000" />
         <Keyword name="$P5D"  value="Logarithmic,4.5,316.227766016838" />
         <Keyword name="$P6S"  value="PE-Cy7-H" />
         <Keyword name="$P6R"  value="100000" />
         <Keyword name="$P6D"  value="Logarithmic,4,10" />
         <Keyword name="$P7S"  value="APC-H" />
         <Keyword name="$P7R"  value="3162278" />
         <Keyword name="$P7D"  value="Logarithmic,4.5,100" />
         <Keyword name="$P8S"  value="APC-Cy7-H" />
         <Keyword name="$P8R"  value="100000" />
         <Keyword name="$P8D"  value="Logarithmic,4,10" />
         <Keyword name="$P9R"  value="4439084" />
         <Keyword name="$P9D"  value="Linear,185597,4439084" />
         <Keyword name="$P10R"  value="2143301" />
         <Keyword name="$P10D"  value="Linear,10,2143301" />
         <Keyword name="$P11S"  value="FITC-A" />
         <Keyword name="$P11R"  value="10000000" />
         <Keyword name="$P11D"  value="Logarithmic,4,1000" />
         <Keyword name="$P12S"  value="PE-A" />
         <Keyword name="$P12R"  value="16777216" />
         <Keyword name="$P12D"  value="Logarithmic,4.72471989593555,316.227766016838" />
         <Keyword name="$P13S"  value="PerCP-A" />
         <Keyword name="$P13R"  value="16777216" />
         <Keyword name="$P13D"  value="Logarithmic,4.22471989593555,1000" />
         <Keyword name="$P14S"  value="PE-Cy7-A" />
         <Keyword name="$P14R"  value="100000" />
         <Keyword name="$P14D"  value="Logarithmic,4,10" />
         <Keyword name="$P15S"  value="APC-A" />
         <Keyword name="$P15R"  value="3162278" />
         <Keyword name="$P15D"  value="Logarithmic,4.5,100" />
         <Keyword name="$P16S"  value="APC-Cy7-A" />
         <Keyword name="$P16R"  value="100000" />
         <Keyword name="$P16D"  value="Logarithmic,4,10" />
         <Keyword name="$P17R"  value="500" />
         <Keyword name="$P17D"  value="Linear,0,500" />
         <Keyword name="$P18R"  value="4294967000" />
         <Keyword name="$P18D"  value="Linear,0,65536" />
         <Keyword name="$P1L"  value="488" />
         <Keyword name="$P2L"  value="488" />
         <Keyword name="$P3L"  value="488" />
         <Keyword name="$P3V"  value="0.432" />
         <Keyword name="$P4L"  value="488" />
         <Keyword name="$P4V"  value="0.37" />
         <Keyword name="$P5L"  value="488" />
         <Keyword name="$P5V"  value="0.5" />
         <Keyword name="$P6L"  value="488" />
         <Keyword name="$P6V"  value="0.433" />
         <Keyword name="$P7L"  value="640" />
         <Keyword name="$P7V"  value="0.5" />
         <Keyword name="$P8L"  value="640" />
         <Keyword name="$P8V"  value="0.433" />
         <Keyword name="$P9L"  value="488" />
         <Keyword name="$P10L"  value="488" />
         <Keyword name="$P11L"  value="488" />
         <Keyword name="$P11V"  value="0.432" />
         <Keyword name="$P12L"  value="488" />
         <Keyword name="$P12V"  value="0.37" />
         <Keyword name="$P13L"  value="488" />
         <Keyword name="$P13V"  value="0.5" />
         <Keyword name="$P14L"  value="488" />
         <Keyword name="$P14V"  value="0.433" />
         <Keyword name="$P15L"  value="640" />
         <Keyword name="$P15V"  value="0.5" />
         <Keyword name="$P16L"  value="640" />
         <Keyword name="$P16V"  value="0.433" />
         <Keyword name="$P17L"  value="488" />
         <Keyword name="$P18L"  value="488" />
         <Keyword name="$SMNO"  value="02-1" />
         <Keyword name="$SRC"  value="      1" />
         <Keyword name="$PROJ"  value="221103_1418-HLA.ncf" />
         <Keyword name="$TR"  value="FSC-H,1000000" />
         <Keyword name="#NCCreator"  value="NovoExpress v.1.2.5.1603" />
         <Keyword name="#NCUnlimits"  value="False" />
         <Keyword name="#NCEventsLimits"  value="0" />
         <Keyword name="#NCTimeLimits"  value="0" />
         <Keyword name="#NCVolumeLimits"  value="75" />
         <Keyword name="#NCFlowRate"  value="120" />
         <Keyword name="#NCFLConfig"  value="FSCFSCBSSCSSCBBL1FITCBBL2PEBBL4PerCPBBL5PE-Cy7BRL1APCBRL2APC-Cy7B" />
         <Keyword name="#NCP0C"  value="-2" />
         <Keyword name="#NCP1C"  value="-1" />
         <Keyword name="#NCP2C"  value="1" />
         <Keyword name="#NCP3C"  value="2" />
         <Keyword name="#NCP4C"  value="4" />
         <Keyword name="#NCP5C"  value="5" />
         <Keyword name="#NCP6C"  value="6" />
         <Keyword name="#NCP7C"  value="7" />
         <Keyword name="#NCP8C"  value="-2" />
         <Keyword name="#NCP9C"  value="-1" />
         <Keyword name="#NCP10C"  value="1" />
         <Keyword name="#NCP11C"  value="2" />
         <Keyword name="#NCP12C"  value="4" />
         <Keyword name="#NCP13C"  value="5" />
         <Keyword name="#NCP14C"  value="6" />
         <Keyword name="#NCP15C"  value="7" />
         <Keyword name="#NCP16C"  value="0" />
         <Keyword name="#NCP17C"  value="0" />
         <Keyword name="#NCSoftware"  value="NovoExpress" />
         <Keyword name="#NCVersion"  value="1.2.5.1603" />
         <Keyword name="#NCCytometerInfo"  value="AAEAAAD.....AQAAAAAAAAAMAgAAAEJOb3ZvQ3l0ZSwgVmVyc2lvbj0xLjIuNS4xNjAzLCBDdWx0dXJlPW5ldXRyYWwsIFB1YmxpY0tleVRva2VuPW51bGwFAQAAAB9Ob3ZvQ3l0ZS5TeXNDbGFzcy5DeXRvbWV0ZXJJbmZvEgAAAAlfdGltZVN0ZXANX2V4aXN0U2FtcGxlcg9fbmV3Tm92b1NhbXBsZXISX3N5c3RlbUluZm9ybWF0aW9uF19hdXRvU2FtcGxlckluZm9ybWF0aW9uEl93ZWlnaHRJbmZvcm1hdGlvbgtfY01Vc2VkVGltZQxfbGFzdFRDTkluZm8QX3N1cHBvcnRGdW5jdGlvbgpfcG10Q29uZmlnCV9mbEVuYWJsZQxfbGFzZXJDb25maWcXX2RlZmF1bHRGTENoYW5uZWxDb25maWcOX2ZsdWlkaWNTdGF0dXMQX3RpbWVOb3ZvU2FtcGxlcgtfdGltZVNoYWtlcgxfY29uZmlnR3JvdXALX2NvbmZpZ05hbWUAAAAGBgYABAQEAwQEBAAAAQEGAQEIGU5vdm9DeXRlLlN5c0NsYXNzLlRDTkluZm8CAAAAKU5vdm9DeXRlLlN5c0NsYXNzLkZpcm13YXJlU3VwcG9ydEZ1bmN0aW9uAgAAABtOb3ZvQ3l0ZS5TeXNDbGFzcy5QTVRDb25maWcCAAAAG1N5c3RlbS5Db2xsZWN0aW9ucy5CaXRBcnJheR1Ob3ZvQ3l0ZS5TeXNDbGFzcy5MYXNlckNvbmZpZwIAAAAhTm92b0N5dGUuRXhwQ2xhc3MuRkxDaGFubmVsQ29uZmlnAgAAAB5Ob3ZvQ3l0ZS5FeHBDbGFzcy5GbG93U3RhdHVzW10CAAAACAgCAAAAje21oPfGsD4AAAkDAAAACgkEAAAAnQAAAAX7....GU5vdm9DeXRlLlN5c0NsYXNzLlRDTkluZm8EAAAACFRDTlZhbHVlC1JlcGxhY2VEYXRlDEluc3RydW1lbnRTTgxJc0RlZmF1bHRUQ04AAAEABg0BAgAAAAAAAAAAAPC.QX.uuiRO2ogGBgAAAAw0NTIxNzA5MjgwMDgBCQcAAAAJCAAAAAkJAAAACQoAAAAJCwAAAAkMAAAA..........8KBg0AAAAFMjA2MFIRAwAAAA0AAAAGDgAAABZBQ0VBIEJpb3NjaWVuY2VzLCBJbmMuBg8AAAAITm92b0N5dGUGEAAAAAUyMDYwUgYRAAAADDQ1MjE3MDkyODAwOAYSAAAACjIwMTctMTEtMjAGEwAAAA5WZXIwNS4xMy40MC4xQgYUAAAAB1Y0LjcuN0UGFQAAAAdWMy4xNC43BhYAAAAHUmVsZWFzZQYXAAAAC0p1biAgMiAyMDE3BhgAAAAEVjMuNAYZAAAABFYzLjMGGgAAAAZWNC4wLjIRBAAAAAoAAAAGGwAAABZBQ0VBIEJpb3NjaWVuY2VzLCBJbmMuBhwAAAAPRmx1aWRpY3NTdGF0aW9uBh0AAAAGKioqKioqBh4AAAAMNDYyMTcwODE4ODk0Bh8AAAAKMjAxNy0xMS0yMAYgAAAABFYxLjEGIQAAAAdSZWxlYXNlBiIAAAALSnVsICA2IDIwMTUGIwAAAARWMS4wBiQAAAAEVjEuMAUHAAAAKU5vdm9DeXRlLlN5c0NsYXNzLkZpcm13YXJlU3VwcG9ydEZ1bmN0aW9uCgAAAB88U3VwcG9ydFBJRFRlc3Q+a19fQmFja2luZ0ZpZWxkGjxTdXBwb3J0RlQ+a19fQmFja2luZ0ZpZWxkKjxTdXBwb3J0QXV0b1Jlc3VtZVByZXNzdXJlPmtfX0JhY2tpbmdGaWVsZCg8U3VwcG9ydFNodXRXaXRoQ2xlYW5TSVA+a19fQmFja2luZ0ZpZWxkGTxNb2RJczF1cz5rX19CYWNraW5nRmllbGQaPElzRk1JUHVtcD5rX19CYWNraW5nRmllbGQmPFN1cHBvcnRQbGF0ZUNhbGlicmF0ZT5rX19CYWNraW5nRmllbGQlPFN1cHBvcnREZWNvbnRhbWluYXRlPmtfX0JhY2tpbmdGaWVsZC88U3VwcG9ydEFkanVzdFRocmVzaG9sZFJlYWxUaW1lPmtfX0JhY2tpbmdGaWVsZBg8RkxDb3VudD5rX19CYWNraW5nRmllbGQAAAAAAAAAAAAAAQEBAQEBAQEBDwIAAAABAQEBAQEBAQEQAAAABQgAAAAbTm92b0N5dGUuU3lzQ2xhc3MuUE1UQ29uZmlnAgAAAAdfbGF5b3V0BV9saXN0BAQiTm92b0N5dGUuU3lzQ2xhc3MuUE1UQ29uZmlnK0xheW91dAIAAAAbTm92b0N5dGUuU3lzQ2xhc3MuUE1USW5mb1tdAgAAAAIAAAAF2....yJOb3ZvQ3l0ZS5TeXNDbGFzcy5QTVRDb25maWcrTGF5b3V0AQAAAAd2YWx1ZV9fAAgCAAAAAgAAAAkmAAAABAkAAAAbU3lzdGVtLkNvbGxlY3Rpb25zLkJpdEFycmF5AwAAAAdtX2FycmF5CG1fbGVuZ3RoCF92ZXJzaW9uBwAACAgICScAAABAAAAAAAAAAAUKAAAAHU5vdm9DeXRlLlN5c0NsYXNzLkxhc2VyQ29uZmlnAQAAAAVfbGlzdAQdTm92b0N5dGUuU3lzQ2xhc3MuTGFzZXJJbmZvW10CAAAAAgAAAAkoAAAABQsAAAAhTm92b0N5dGUuRXhwQ2xhc3MuRkxDaGFubmVsQ29uZmlnAgAAAAVfbGlzdAROdWxsAwCEAVN5c3RlbS5Db2xsZWN0aW9ucy5HZW5lcmljLkxpc3RgMVtbTm92b0N5dGUuRXhwQ2xhc3MuRkxDaGFubmVsLCBOb3ZvQ3l0ZSwgVmVyc2lvbj0xLjIuNS4xNjAzLCBDdWx0dXJlPW5ldXRyYWwsIFB1YmxpY0tleVRva2VuPW51bGxdXQECAAAACSkAAAAABwwAAAAAAQAAAAQAAAAEHE5vdm9DeXRlLkV4cENsYXNzLkZsb3dTdGF0dXMCAAAABdb...8cTm92b0N5dGUuRXhwQ2xhc3MuRmxvd1N0YXR1cwEAAAAHdmFsdWVfXwAIAgAAAAAAAAAB1f...9b...8AAAAAAdT....W....AAAAAAHT....1v...wAAAAAHJgAAAAABAAAACAAAAAQZTm92b0N5dGUuU3lzQ2xhc3MuUE1USW5mbwIAAAAJLgAAAAkvAAAACTAAAAAJMQAAAAkyAAAACTMAAAAJNAAAAAk1AAAADycAAAACAAAACP..........BygAAAAAAQAAAAMAAAAEG05vdm9DeXRlLlN5c0NsYXNzLkxhc2VySW5mbwIAAAAJNgAAAAk3AAAACTgAAAAEKQAAAIQBU3lzdGVtLkNvbGxlY3Rpb25zLkdlbmVyaWMuTGlzdGAxW1tOb3ZvQ3l0ZS5FeHBDbGFzcy5GTENoYW5uZWwsIE5vdm9DeXRlLCBWZXJzaW9uPTEuMi41LjE2MDMsIEN1bHR1cmU9bmV1dHJhbCwgUHVibGljS2V5VG9rZW49bnVsbF1dAwAAAAZfaXRlbXMFX3NpemUIX3ZlcnNpb24EAAAdTm92b0N5dGUuRXhwQ2xhc3MuRkxDaGFubmVsW10CAAAACAgJOQAAABsAAAAbAAAABS4AAAAZTm92b0N5dGUuU3lzQ2xhc3MuUE1USW5mbwYAAAADX2lkBV9uYW1lB19taXJyb3IJX2xvY2F0aW9uCF92b2x0YWdlD19kZWZhdWx0Vm9sdGFnZQQBAQAAACJOb3ZvQ3l0ZS5FeHBDbGFzcy5EZXRlY3Rpb25DaGFubmVsAgAAAAgLCwIAAAAFxv...yJOb3ZvQ3l0ZS5FeHBDbGFzcy5EZXRlY3Rpb25DaGFubmVsAQAAAAd2YWx1ZV9fAAgCAAAAAAAAAAY7AAAABjUzMC8zMAY8AAAABTUwNUxQBQAAABsv3T4bL90+AS8AAAAuAAAAAcP....G....AQAAAAY+AAAABjU3Mi8yOAY.AAAABTU1NUxQBAAAAKRwvT6kcL0+ATAAAAAuAAAAAcD....G....AgAAAAZBAAAABjY3NS8zMAZCAAAABTY1MExQAgAAAAAAAD8AAAA.ATEAAAAuAAAAAb3....G....AwAAAAZEAAAABjc4MC82MAZFAAAABTczNUxQAQAAAC2y3T4tst0+ATIAAAAuAAAAAbr....G.........wZHAAAAAAZIAAAAAS0GAAAAAAAAPwAAAD8BMwAAAC4AAAABt....8b.........CUcAAAAJSAAAAAMAAAAAAAA.AAAAPwE0AAAALgAAAAG0....xv........8JRwAAAAlIAAAAAAAAAAAAAD8AAAA.ATUAAAAuAAAAAbH....G.........wlHAAAACUgAAAAAAAAAAAAAPwAAAD8FNgAAABtOb3ZvQ3l0ZS5TeXNDbGFzcy5MYXNlckluZm8CAAAAA19pZAZfcG93ZXIEABdOb3ZvQ3l0ZS5FeHBDbGFzcy5MYXNlcgIAAAALAgAAAAWu....F05vdm9DeXRlLkV4cENsYXNzLkxhc2VyAQAAAAd2YWx1ZV9fAAgCAAAA.....wAAoEEBNwAAADYAAAABrf...67...8BAAAAAABwQgE4AAAANgAAAAGs....rv...wIAAAAAACBCBzkAAAAAAQAAACAAAAAEG05vdm9DeXRlLkV4cENsYXNzLkZMQ2hhbm5lbAIAAAAJVQAAAAlWAAAACVcAAAAJWAAAAAlZAAAACVoAAAAJWwAAAAlcAAAACV0AAAAJXgAAAAlfAAAACWAAAAAJYQAAAAliAAAACWMAAAAJZAAAAAllAAAACWYAAAAJZwAAAAloAAAACWkAAAAJagAAAAlrAAAACWwAAAAJbQAAAAluAAAACW8AAAANBQVVAAAAG05vdm9DeXRlLkV4cENsYXNzLkZMQ2hhbm5lbAcAAAANX2VuYWJsZUhlaWdodAxfZW5hYmxlV2lkdGgIX3BtdEdhaW4DX2lkBV9uYW1lBF9keWUNX3VzZUR5ZUFzTmFtZQAAAAQBAQABAQsdTm92b0N5dGUuRXhwQ2xhc3MuRkxDaGFubmVsSUQCAAAAAQIAAAABAAAAAAAFkP...x1Ob3ZvQ3l0ZS5FeHBDbGFzcy5GTENoYW5uZWxJRAEAAAAHdmFsdWVfXwAIAgAAAP7...8JRwAAAAZyAAAAA0ZTQwEBVgAAAFUAAAABAAAAAAABjf...5D.........CUcAAAAGdQAAAANTU0MBAVcAAABVAAAAAQAAAAAAAYr...+Q....AQAAAAlHAAAABngAAAAERklUQwEBWAAAAFUAAAABAAAAAAABh....5D...8CAAAACUcAAAAGewAAAAJQRQEBWQAAAFUAAAAAAAAAAAABhP...5D...8DAAAACUcAAAAGfgAAAAxQRS1UZXhhcyBSZWQBAVoAAABVAAAAAQAAAAAAAYH...+Q....BAAAAAlHAAAABoEAAAAFUGVyQ1ABAVsAAABVAAAAAQAAAAAAAX7...+Q....BQAAAAlHAAAABoQAAAAGUEUtQ3k3AQFcAAAAVQAAAAEAAAAAAAF7....kP...wYAAAAJRwAAAAaHAAAAA0FQQwEBXQAAAFUAAAABAAAAAAABeP...5D...8HAAAACUcAAAAGigAAAAdBUEMtQ3k3AQFeAAAAVQAAAAAAAAAAAAF1....kP...wgAAAAJRwAAAAaNAAAADFBhY2lmaWMgQmx1ZQEBXwAAAFUAAAAAAAAAAAABcv...5D...8JAAAACUcAAAAGkAAAAAZBbUN5YW4BAWAAAABVAAAAAAAAAAAAAW....+Q....CgAAAAlHAAAABpMAAAAOUGFjaWZpYyBPcmFuZ2UBAWEAAABVAAAAAAAAAAAAAWz...+Q....CwAAAAlHAAAABpYAAAAIUWRvdCA2MDUBAWIAAABVAAAAAAAAAAAAAWn...+Q....DAAAAAlHAAAABpkAAAAIUWRvdCA2NTUBAWMAAABVAAAAAAAAAAAAAWb...+Q....DQAAAAlHAAAABpwAAAAIUWRvdCA4MDABAWQAAABVAAAAAAAAAAAAAWP...+Q....DgAAAAlHAAAACXsAAAABAWUAAABVAAAAAAAAAAAAAWD...+Q....DwAAAAlHAAAACX4AAAABAWYAAABVAAAAAAAAAAAAAV3...+Q....EAAAAAlHAAAABqUAAAAGUEUtQ3k1AQFnAAAAVQAAAAAAAAAAAAFa....kP...xEAAAAJRwAAAAmEAAAAAQFoAAAAVQAAAAAAAAAAAAFX....kP...xIAAAAJRwAAAAarAAAACFBFLUN5NS41AQFpAAAAVQAAAAAAAAAAAAFU....kP...xMAAAAJRwAAAAmrAAAAAQFqAAAAVQAAAAAAAAAAAAFR....kP...xQAAAAJRwAAAAaxAAAAD0FsZXhhIEZsdW9yIDcwMAEBawAAAFUAAAAAAAAAAAABTv...5D...8VAAAACUcAAAAGtAAAAAhRZG90IDcwNQEBbAAAAFUAAAAAAAAAAAABS....5D...8WAAAACUcAAAAGtwAAABBQZXJDUC1lRmx1b3IgNzEwAQFtAAAAVQAAAAAAAAAAAAFI....kP...xcAAAAJRwAAAAm0AAAAAQFuAAAAVQAAAAAAAAAAAAFF....kP...xgAAAAJRwAAAAmxAAAAAQFvAAAAVQAAAAAAAAAAAAFC....kP...xkAAAAJRwAAAAbAAAAAElBFLUFsZXhhIEZsdW9yIDcwMAEL" />
         <Keyword name="$FIL"  value="      1_02-1.fcs" />
         <Keyword name="$BEGINSTEXT"  value="58" />
         <Keyword name="$ENDSTEXT"  value="58" />
         <Keyword name="$BEGINANALYSIS"  value="0" />
         <Keyword name="$ENDANALYSIS"  value="0" />
         <Keyword name="$BEGINDATA"  value="11996" />
         <Keyword name="$ENDDATA"  value="680515" />
         <Keyword name="$DATATYPE"  value="F" />
         <Keyword name="$MODE"  value="L" />
         <Keyword name="$BYTEORD"  value="1,2,3,4" />
         <Keyword name="$NEXTDATA"  value="0" />
         <Keyword name="$PAR"  value="18" />
         <Keyword name="$P1N"  value="FSC-H" />
         <Keyword name="$P1B"  value="32" />
         <Keyword name="$P1E"  value="0,0" />
         <Keyword name="$P2N"  value="SSC-H" />
         <Keyword name="$P2B"  value="32" />
         <Keyword name="$P2E"  value="0,0" />
         <Keyword name="$P3N"  value="BL1-H" />
         <Keyword name="$P3B"  value="32" />
         <Keyword name="$P3E"  value="0,0" />
         <Keyword name="$P4N"  value="BL2-H" />
         <Keyword name="$P4B"  value="32" />
         <Keyword name="$P4E"  value="0,0" />
         <Keyword name="$P5N"  value="BL4-H" />
         <Keyword name="$P5B"  value="32" />
         <Keyword name="$P5E"  value="0,0" />
         <Keyword name="$P6N"  value="BL5-H" />
         <Keyword name="$P6B"  value="32" />
         <Keyword name="$P6E"  value="0,0" />
         <Keyword name="$P7N"  value="RL1-H" />
         <Keyword name="$P7B"  value="32" />
         <Keyword name="$P7E"  value="0,0" />
         <Keyword name="$P8N"  value="RL2-H" />
         <Keyword name="$P8B"  value="32" />
         <Keyword name="$P8E"  value="0,0" />
         <Keyword name="$P9N"  value="FSC-A" />
         <Keyword name="$P9B"  value="32" />
         <Keyword name="$P9E"  value="0,0" />
         <Keyword name="$P10N"  value="SSC-A" />
         <Keyword name="$P10B"  value="32" />
         <Keyword name="$P10E"  value="0,0" />
         <Keyword name="$P11N"  value="BL1-A" />
         <Keyword name="$P11B"  value="32" />
         <Keyword name="$P11E"  value="0,0" />
         <Keyword name="$P12N"  value="BL2-A" />
         <Keyword name="$P12B"  value="32" />
         <Keyword name="$P12E"  value="0,0" />
         <Keyword name="$P13N"  value="BL4-A" />
         <Keyword name="$P13B"  value="32" />
         <Keyword name="$P13E"  value="0,0" />
         <Keyword name="$P14N"  value="BL5-A" />
         <Keyword name="$P14B"  value="32" />
         <Keyword name="$P14E"  value="0,0" />
         <Keyword name="$P15N"  value="RL1-A" />
         <Keyword name="$P15B"  value="32" />
         <Keyword name="$P15E"  value="0,0" />
         <Keyword name="$P16N"  value="RL2-A" />
         <Keyword name="$P16B"  value="32" />
         <Keyword name="$P16E"  value="0,0" />
         <Keyword name="$P17N"  value="Width" />
         <Keyword name="$P17B"  value="32" />
         <Keyword name="$P17E"  value="0,0" />
         <Keyword name="$P18N"  value="TIME" />
         <Keyword name="$P18B"  value="32" />
         <Keyword name="$P18E"  value="0,0" />
         <Keyword name="$TOT"  value="9285" />
         <Keyword name="$SPILLOVER"  value="12,BL1-H,BL2-H,BL4-H,BL5-H,RL1-H,RL2-H,BL1-A,BL2-A,BL4-A,BL5-A,RL1-A,RL2-A,1,0,0,0,0,0,0,0,0,0,0,0,0,1,0,0,0,0,0,0,0,0,0,0,0,0,1,0,0,0,0,0,0,0,0,0,0,0,0,1,0,0,0,0,0,0,0,0,0,0,0,0,1,0,0,0,0,0,0,0,0,0,0,0,0,1,0,0,0,0,0,0,0,0,0,0,0,0,1,0,0,0,0,0,0,0,0,0,0,0,0,1,0,0,0,0,0,0,0,0,0,0,0,0,1,0,0,0,0,0,0,0,0,0,0,0,0,1,0,0,0,0,0,0,0,0,0,0,0,0,1,0,0,0,0,0,0,0,0,0,0,0,0,1" />
         <Keyword name="#NCFilteredEvents"  value="32" />
         <Keyword name="#NCFilteredBeginData"  value="680516" />
         <Keyword name="#NCFilteredEndData"  value="682819" />
         <Keyword name="#NCWidthFiltered"  value="-1" />
         <Keyword name="#NCOverlapFiltered"  value="-1" />
         <Keyword name="#NCDistanceFiltered"  value="32" />
         <Keyword name="#NCTestMode"  value="PID" />
         <Keyword name="#NCStatusLaser1"  value="-Infinity" />
         <Keyword name="#NCStatusLaser2"  value="60" />
         <Keyword name="#NCStatusLaser3"  value="40" />
         <Keyword name="#NCStatusLaser4"  value="-Infinity" />
         <Keyword name="#NCStatusPMT1"  value="0.432000011205673" />
         <Keyword name="#NCStatusPMT2"  value="0.370000004768372" />
         <Keyword name="#NCStatusPMT3"  value="0.5" />
         <Keyword name="#NCStatusPMT4"  value="0.43299999833107" />
         <Keyword name="#NCStatusPMT5"  value="-Infinity" />
         <Keyword name="#NCStatusPMT6"  value="-Infinity" />
         <Keyword name="#NCStatusSheath"  value="Normal" />
         <Keyword name="#NCStatusCleaner"  value="Normal" />
         <Keyword name="#NCStatusDecontamination"  value="Normal" />
         <Keyword name="#NCStatusWaste"  value="Normal" />
         <Keyword name="$UNICODE"  value="65001,$BTIM,$ETIM,$VOL,$DATE,$OP,$CYT,$TIMESTEP,$CYTSN,$P1R,$P1D,$P2R,$P2D,$P3S,$P3R,$P3D,$P4S,$P4R,$P4D,$P5S,$P5R,$P5D,$P6S,$P6R,$P6D,$P7S,$P7R,$P7D,$P8S,$P8R,$P8D,$P9R,$P9D,$P10R,$P10D,$P11S,$P11R,$P11D,$P12S,$P12R,$P12D,$P13S,$P13R,$P13D,$P14S,$P14R,$P14D,$P15S,$P15R,$P15D,$P16S,$P16R,$P16D,$P17R,$P17D,$P18R,$P18D,$P1L,$P2L,$P3L,$P3V,$P4L,$P4V,$P5L,$P5V,$P6L,$P6V,$P7L,$P7V,$P8L,$P8V,$P9L,$P10L,$P11L,$P11V,$P12L,$P12V,$P13L,$P13V,$P14L,$P14V,$P15L,$P15V,$P16L,$P16V,$P17L,$P18L,$SMNO,$SRC,$PROJ,$TR,#NCCreator,#NCUnlimits,#NCEventsLimits,#NCTimeLimits,#NCVolumeLimits,#NCFlowRate,#NCFLConfig,#NCP0C,#NCP1C,#NCP2C,#NCP3C,#NCP4C,#NCP5C,#NCP6C,#NCP7C,#NCP8C,#NCP9C,#NCP10C,#NCP11C,#NCP12C,#NCP13C,#NCP14C,#NCP15C,#NCP16C,#NCP17C,#NCSoftware,#NCVersion,#NCCytometerInfo,$FIL,$BEGINSTEXT,$ENDSTEXT,$BEGINANALYSIS,$ENDANALYSIS,$BEGINDATA,$ENDDATA,$DATATYPE,$MODE,$BYTEORD,$NEXTDATA,$PAR,$P1N,$P1B,$P1E,$P2N,$P2B,$P2E,$P3N,$P3B,$P3E,$P4N,$P4B,$P4E,$P5N,$P5B,$P5E,$P6N,$P6B,$P6E,$P7N,$P7B,$P7E,$P8N,$P8B,$P8E,$P9N,$P9B,$P9E,$P10N,$P10B,$P10E,$P11N,$P11B,$P11E,$P12N,$P12B,$P12E,$P13N,$P13B,$P13E,$P14N,$P14B,$P14E,$P15N,$P15B,$P15E,$P16N,$P16B,$P16E,$P17N,$P17B,$P17E,$P18N,$P18B,$P18E,$TOT,$SPILLOVER,#NCFilteredEvents,#NCFilteredBeginData,#NCFilteredEndData,#NCWidthFiltered,#NCOverlapFiltered,#NCDistanceFiltered,#NCTestMode,#NCStatusLaser1,#NCStatusLaser2,#NCStatusLaser3,#NCStatusLaser4,#NCStatusPMT1,#NCStatusPMT2,#NCStatusPMT3,#NCStatusPMT4,#NCStatusPMT5,#NCStatusPMT6,#NCStatusSheath,#NCStatusCleaner,#NCStatusDecontamination,#NCStatusWaste" />
         <Keyword name="$P1S"  value="" />
         <Keyword name="$P2S"  value="" />
         <Keyword name="$P9S"  value="" />
         <Keyword name="$P10S"  value="" />
         <Keyword name="$P17S"  value="" />
         <Keyword name="$P18S"  value="" />
       </Keywords>
       <SampleNode name="1_02-1.fcs"  annotation=""  owningGroup=""  expanded="1"  sortPriority="10"  count="9285"  sampleID="46" >
         <Graph smoothing="0"  backColor="#ffffff"  foreColor="#000000"  type="Pseudocolor"  fast="1" >
           <Axis dimension="x"  name="FSC-H"  label=""  auto="auto" />
           <Axis dimension="y"  name="SSC-H"  label=""  auto="auto" />
           <GraphSettings level="5%"  smoothingHighResolution="1"  contourHighResolution="1"  histogramSmoothingCount="0"  graphResolution="256"  showOutliers="0"  drawLargeDots="0"  dotsToDraw="8000"  tint="le.chartfill.tinted.40"  lineWeight="le.lineweight.normal"  lineStyle="le.linestyle.solid" />
           <GraphEnvironment showGrid="0"  showAxes="tnlTNL"  showGates="1"  showFreqOnPlots="1"  showGateNameOnPlots="1"  showMedians="0"  showUncomped="0"  addEventParam="0"  lastYAxisName="" >
             <TextTraits font="SansSerif"  size="11"  name="Labels"  style="plain"  color="#000000"  background="#00ffffff"  just="left" />
             <TextTraits font="SansSerif"  size="11"  name="LayoutGates"  style="plain"  color="#000000"  background="#00ffffff"  just="left" />
             <TextTraits font="SansSerif"  size="9"  name="Numbers"  style="plain"  color="#000000"  background="#00ffffff"  just="left" />
             <TextTraits font="SansSerif"  size="9"  name="Legend"  style="plain"  color="#000000"  background="#00ffffff"  just="left" />
             <WindowPosition x="0"  y="0"  width="0"  height="0"  displayed="0"  panelState="" />
           </GraphEnvironment>
         </Graph>
         <Subpopulations>
           <Population name="1"  annotation=""  owningGroup="221103_1418-HLA"  expanded="1"  sortPriority="10"  count="7416" >
             <Graph smoothing="0"  backColor="#ffffff"  foreColor="#000000"  heatMapStatParameter="BL1-H"  type="Pseudocolor"  fast="1" >
               <Axis dimension="x"  name="FSC-H"  label=""  auto="auto" />
               <Axis dimension="y"  name="SSC-H"  label=""  auto="auto" />
               <GraphSettings level="5%"  smoothingHighResolution="1"  contourHighResolution="1"  histogramSmoothingCount="0"  graphResolution="256"  showOutliers="0"  drawLargeDots="0"  dotsToDraw="8000"  tint="le.chartfill.tinted.40"  lineWeight="le.lineweight.normal"  lineStyle="le.linestyle.solid" />
               <GraphEnvironment showGrid="0"  showAxes="tnlTNL"  showGates="1"  showFreqOnPlots="1"  showGateNameOnPlots="1"  showMedians="0"  showUncomped="0"  addEventParam="0"  lastYAxisName="" >
                 <TextTraits font="SansSerif"  size="11"  name="Labels"  style="plain"  color="#000000"  background="#00ffffff"  just="left" />
                 <TextTraits font="SansSerif"  size="11"  name="LayoutGates"  style="plain"  color="#000000"  background="#00ffffff"  just="left" />
                 <TextTraits font="SansSerif"  size="9"  name="Numbers"  style="plain"  color="#000000"  background="#00ffffff"  just="left" />
                 <TextTraits font="SansSerif"  size="9"  name="Legend"  style="plain"  color="#000000"  background="#00ffffff"  just="left" />
                 <WindowPosition x="0"  y="0"  width="392"  height="584"  displayed="1"  panelState="---" />
               </GraphEnvironment>
             </Graph>
             <Gate gating:id="ID1693396486" >
               <gating:PolygonGate eventsInside="1"  annoOffsetX="0"  annoOffsetY="0"  tint="#000000"  isTinted="0"  lineWeight="Normal"  userDefined="1"  quadId="-1"  gateResolution="256" >
                 <gating:dimension>
                   <data-type:fcs-dimension data-type:name="FSC-H" />
                 </gating:dimension>
                 <gating:dimension>
                   <data-type:fcs-dimension data-type:name="SSC-H" />
                 </gating:dimension>
                 <gating:vertex>
                   <gating:coordinate data-type:value="3909513.25" />
                   <gating:coordinate data-type:value="3555693.8744186047" />
                 </gating:vertex>
                 <gating:vertex>
                   <gating:coordinate data-type:value="1303212.5833333335" />
                   <gating:coordinate data-type:value="1392385.865116279" />
                 </gating:vertex>
                 <gating:vertex>
                   <gating:coordinate data-type:value="1478636.6666666665" />
                   <gating:coordinate data-type:value="557424.8790697674" />
                 </gating:vertex>
                 <gating:vertex>
                   <gating:coordinate data-type:value="2957211.0833333335" />
                   <gating:coordinate data-type:value="196873.5441860465" />
                 </gating:vertex>
                 <gating:vertex>
                   <gating:coordinate data-type:value="5363027.083333333" />
                   <gating:coordinate data-type:value="1012858.1441860466" />
                 </gating:vertex>
                 <gating:vertex>
                   <gating:coordinate data-type:value="5538451.166666667" />
                   <gating:coordinate data-type:value="2834591.204651163" />
                 </gating:vertex>
               </gating:PolygonGate>
             </Gate>
             <Subpopulations>
               <Population name="Single Cells"  annotation=""  owningGroup="221103_1418-HLA"  expanded="1"  sortPriority="10"  count="6226" >
                 <Graph smoothing="0"  backColor="#ffffff"  foreColor="#000000"  heatMapStatParameter="BL1-H"  type="Histogram"  fast="1" >
                   <Axis dimension="x"  name="BL2-A"  label=""  auto="auto" />
                   <Axis dimension="y"  name=""  label=""  auto="auto" />
                   <GraphSettings level="5%"  smoothingHighResolution="1"  contourHighResolution="1"  histogramSmoothingCount="0"  graphResolution="256"  showOutliers="0"  drawLargeDots="0"  dotsToDraw="8000"  tint="le.chartfill.tinted.40"  lineWeight="le.lineweight.normal"  lineStyle="le.linestyle.solid" />
                   <GraphEnvironment showGrid="0"  showAxes="tnlTNL"  showGates="1"  showFreqOnPlots="1"  showGateNameOnPlots="1"  showMedians="0"  showUncomped="0"  addEventParam="0"  lastYAxisName="" >
                     <TextTraits font="SansSerif"  size="11"  name="Labels"  style="plain"  color="#000000"  background="#00ffffff"  just="left" />
                     <TextTraits font="SansSerif"  size="11"  name="LayoutGates"  style="plain"  color="#000000"  background="#00ffffff"  just="left" />
                     <TextTraits font="SansSerif"  size="9"  name="Numbers"  style="plain"  color="#000000"  background="#00ffffff"  just="left" />
                     <TextTraits font="SansSerif"  size="9"  name="Legend"  style="plain"  color="#000000"  background="#00ffffff"  just="left" />
                     <WindowPosition x="917"  y="83"  width="392"  height="584"  displayed="0"  panelState="---" />
                   </GraphEnvironment>
                 </Graph>
                 <Gate gating:id="ID1952652429"  gating:parent_id="ID1693396486" >
                   <gating:PolygonGate eventsInside="1"  annoOffsetX="129"  annoOffsetY="-41"  tint="#000000"  isTinted="0"  lineWeight="Normal"  userDefined="1"  quadId="-1"  gateResolution="256" >
                     <gating:dimension>
                       <data-type:fcs-dimension data-type:name="SSC-H" />
                     </gating:dimension>
                     <gating:dimension>
                       <data-type:fcs-dimension data-type:name="SSC-A" />
                     </gating:dimension>
                     <gating:vertex>
                       <gating:coordinate data-type:value="341963.8291666667" />
                       <gating:coordinate data-type:value="202663.9441860465" />
                     </gating:vertex>
                     <gating:vertex>
                       <gating:coordinate data-type:value="2007932.3875" />
                       <gating:coordinate data-type:value="962518.4" />
                     </gating:vertex>
                     <gating:vertex>
                       <gating:coordinate data-type:value="2092930.7833333334" />
                       <gating:coordinate data-type:value="828426.4372093023" />
                     </gating:vertex>
                     <gating:vertex>
                       <gating:coordinate data-type:value="443961.9041666667" />
                       <gating:coordinate data-type:value="135617.9627906977" />
                     </gating:vertex>
                   </gating:PolygonGate>
                 </Gate>
                 <Subpopulations>
                   <Statistic name="Mean"  annotation=""  owningGroup="221103_1418-HLA"  expanded="1"  sortPriority="5"  id="BL2-A"  ancestor=""  correlate=""  value="1099661.7126464844" />
                 </Subpopulations>
               </Population>
             </Subpopulations>
           </Population>
         </Subpopulations>
       </SampleNode>
     </Sample>
     <Sample>
       <DataSet uri="file:/F:/鼓楼医院/滑膜肉瘤TCRT/data/HLA-2402/肽结合T2/221103_1418-HLA/标本1_02-2.fcs"  sampleID="47" />
       <Transformations>
         <transforms:linear transforms:minRange="676698"  transforms:maxRange="6691238"  gain="1" >
           <data-type:parameter data-type:name="FSC-H" />
         </transforms:linear>
         <transforms:linear transforms:minRange="120968"  transforms:maxRange="4200891"  gain="1" >
           <data-type:parameter data-type:name="SSC-H" />
         </transforms:linear>
         <transforms:log transforms:offset="100"  transforms:decades="4" >
           <data-type:parameter data-type:name="BL1-H" />
         </transforms:log>
         <transforms:log transforms:offset="31.6227766017"  transforms:decades="4" >
           <data-type:parameter data-type:name="BL2-H" />
         </transforms:log>
         <transforms:log transforms:offset="31.6227766017"  transforms:decades="4" >
           <data-type:parameter data-type:name="BL4-H" />
         </transforms:log>
         <transforms:log transforms:offset="10"  transforms:decades="4" >
           <data-type:parameter data-type:name="BL5-H" />
         </transforms:log>
         <transforms:log transforms:offset="31.6227766017"  transforms:decades="4" >
           <data-type:parameter data-type:name="RL1-H" />
         </transforms:log>
         <transforms:log transforms:offset="10"  transforms:decades="4" >
           <data-type:parameter data-type:name="RL2-H" />
         </transforms:log>
         <transforms:linear transforms:minRange="223558"  transforms:maxRange="4557626"  gain="1" >
           <data-type:parameter data-type:name="FSC-A" />
         </transforms:linear>
         <transforms:linear transforms:minRange="1526"  transforms:maxRange="2404007"  gain="1" >
           <data-type:parameter data-type:name="SSC-A" />
         </transforms:linear>
         <transforms:log transforms:offset="316.2277660168"  transforms:decades="4" >
           <data-type:parameter data-type:name="BL1-A" />
         </transforms:log>
         <transforms:log transforms:offset="1000"  transforms:decades="6" >
           <data-type:parameter data-type:name="BL2-A" />
         </transforms:log>
         <transforms:log transforms:offset="100"  transforms:decades="4" >
           <data-type:parameter data-type:name="BL4-A" />
         </transforms:log>
         <transforms:log transforms:offset="10"  transforms:decades="4" >
           <data-type:parameter data-type:name="BL5-A" />
         </transforms:log>
         <transforms:log transforms:offset="10"  transforms:decades="5" >
           <data-type:parameter data-type:name="RL1-A" />
         </transforms:log>
         <transforms:log transforms:offset="10"  transforms:decades="4" >
           <data-type:parameter data-type:name="RL2-A" />
         </transforms:log>
         <transforms:linear transforms:minRange="0"  transforms:maxRange="500"  gain="1" >
           <data-type:parameter data-type:name="Width" />
         </transforms:linear>
         <transforms:linear transforms:minRange="0.009461089"  transforms:maxRange="38"  gain="0.0000010142" >
           <data-type:parameter data-type:name="TIME" />
         </transforms:linear>
       </Transformations>
       <Keywords>
         <Keyword name="FJ_FCS_VERSION"  value="3" />
         <Keyword name="$BTIM"  value="14:58:49" />
         <Keyword name="$ETIM"  value="14:59:27" />
         <Keyword name="$VOL"  value="75000" />
         <Keyword name="$DATE"  value="07-Nov-2022" />
         <Keyword name="$OP"  value="administrator" />
         <Keyword name="$CYT"  value="NovoCyte" />
         <Keyword name="$TIMESTEP"  value="1E-06" />
         <Keyword name="$CYTSN"  value="452170928008" />
         <Keyword name="$P1R"  value="6546515" />
         <Keyword name="$P1D"  value="Linear,671837,6546515" />
         <Keyword name="$P2R"  value="3628141" />
         <Keyword name="$P2D"  value="Linear,32133,3628141" />
         <Keyword name="$P3S"  value="FITC-H" />
         <Keyword name="$P3R"  value="3162278" />
         <Keyword name="$P3D"  value="Logarithmic,4,316.227766016838" />
         <Keyword name="$P4S"  value="PE-H" />
         <Keyword name="$P4R"  value="16777216" />
         <Keyword name="$P4D"  value="Logarithmic,4.72471989593555,316.227766016838" />
         <Keyword name="$P5S"  value="PerCP-H" />
         <Keyword name="$P5R"  value="10000000" />
         <Keyword name="$P5D"  value="Logarithmic,4.5,316.227766016838" />
         <Keyword name="$P6S"  value="PE-Cy7-H" />
         <Keyword name="$P6R"  value="100000" />
         <Keyword name="$P6D"  value="Logarithmic,4,10" />
         <Keyword name="$P7S"  value="APC-H" />
         <Keyword name="$P7R"  value="3162278" />
         <Keyword name="$P7D"  value="Logarithmic,4.5,100" />
         <Keyword name="$P8S"  value="APC-Cy7-H" />
         <Keyword name="$P8R"  value="100000" />
         <Keyword name="$P8D"  value="Logarithmic,4,10" />
         <Keyword name="$P9R"  value="4548136" />
         <Keyword name="$P9D"  value="Linear,202957,4548136" />
         <Keyword name="$P10R"  value="2190387" />
         <Keyword name="$P10D"  value="Linear,918,2190387" />
         <Keyword name="$P11S"  value="FITC-A" />
         <Keyword name="$P11R"  value="10000000" />
         <Keyword name="$P11D"  value="Logarithmic,4,1000" />
         <Keyword name="$P12S"  value="PE-A" />
         <Keyword name="$P12R"  value="16777216" />
         <Keyword name="$P12D"  value="Logarithmic,4.72471989593555,316.227766016838" />
         <Keyword name="$P13S"  value="PerCP-A" />
         <Keyword name="$P13R"  value="16777216" />
         <Keyword name="$P13D"  value="Logarithmic,4.22471989593555,1000" />
         <Keyword name="$P14S"  value="PE-Cy7-A" />
         <Keyword name="$P14R"  value="100000" />
         <Keyword name="$P14D"  value="Logarithmic,4,10" />
         <Keyword name="$P15S"  value="APC-A" />
         <Keyword name="$P15R"  value="3162278" />
         <Keyword name="$P15D"  value="Logarithmic,4.5,100" />
         <Keyword name="$P16S"  value="APC-Cy7-A" />
         <Keyword name="$P16R"  value="100000" />
         <Keyword name="$P16D"  value="Logarithmic,4,10" />
         <Keyword name="$P17R"  value="500" />
         <Keyword name="$P17D"  value="Linear,0,500" />
         <Keyword name="$P18R"  value="4294967000" />
         <Keyword name="$P18D"  value="Linear,0,65536" />
         <Keyword name="$P1L"  value="488" />
         <Keyword name="$P2L"  value="488" />
         <Keyword name="$P3L"  value="488" />
         <Keyword name="$P3V"  value="0.432" />
         <Keyword name="$P4L"  value="488" />
         <Keyword name="$P4V"  value="0.37" />
         <Keyword name="$P5L"  value="488" />
         <Keyword name="$P5V"  value="0.5" />
         <Keyword name="$P6L"  value="488" />
         <Keyword name="$P6V"  value="0.433" />
         <Keyword name="$P7L"  value="640" />
         <Keyword name="$P7V"  value="0.5" />
         <Keyword name="$P8L"  value="640" />
         <Keyword name="$P8V"  value="0.433" />
         <Keyword name="$P9L"  value="488" />
         <Keyword name="$P10L"  value="488" />
         <Keyword name="$P11L"  value="488" />
         <Keyword name="$P11V"  value="0.432" />
         <Keyword name="$P12L"  value="488" />
         <Keyword name="$P12V"  value="0.37" />
         <Keyword name="$P13L"  value="488" />
         <Keyword name="$P13V"  value="0.5" />
         <Keyword name="$P14L"  value="488" />
         <Keyword name="$P14V"  value="0.433" />
         <Keyword name="$P15L"  value="640" />
         <Keyword name="$P15V"  value="0.5" />
         <Keyword name="$P16L"  value="640" />
         <Keyword name="$P16V"  value="0.433" />
         <Keyword name="$P17L"  value="488" />
         <Keyword name="$P18L"  value="488" />
         <Keyword name="$SMNO"  value="02-2" />
         <Keyword name="$SRC"  value="      1" />
         <Keyword name="$PROJ"  value="221103_1418-HLA.ncf" />
         <Keyword name="$TR"  value="FSC-H,1000000" />
         <Keyword name="#NCCreator"  value="NovoExpress v.1.2.5.1603" />
         <Keyword name="#NCUnlimits"  value="False" />
         <Keyword name="#NCEventsLimits"  value="0" />
         <Keyword name="#NCTimeLimits"  value="0" />
         <Keyword name="#NCVolumeLimits"  value="75" />
         <Keyword name="#NCFlowRate"  value="120" />
         <Keyword name="#NCFLConfig"  value="FSCFSCBSSCSSCBBL1FITCBBL2PEBBL4PerCPBBL5PE-Cy7BRL1APCBRL2APC-Cy7B" />
         <Keyword name="#NCP0C"  value="-2" />
         <Keyword name="#NCP1C"  value="-1" />
         <Keyword name="#NCP2C"  value="1" />
         <Keyword name="#NCP3C"  value="2" />
         <Keyword name="#NCP4C"  value="4" />
         <Keyword name="#NCP5C"  value="5" />
         <Keyword name="#NCP6C"  value="6" />
         <Keyword name="#NCP7C"  value="7" />
         <Keyword name="#NCP8C"  value="-2" />
         <Keyword name="#NCP9C"  value="-1" />
         <Keyword name="#NCP10C"  value="1" />
         <Keyword name="#NCP11C"  value="2" />
         <Keyword name="#NCP12C"  value="4" />
         <Keyword name="#NCP13C"  value="5" />
         <Keyword name="#NCP14C"  value="6" />
         <Keyword name="#NCP15C"  value="7" />
         <Keyword name="#NCP16C"  value="0" />
         <Keyword name="#NCP17C"  value="0" />
         <Keyword name="#NCSoftware"  value="NovoExpress" />
         <Keyword name="#NCVersion"  value="1.2.5.1603" />
         <Keyword name="#NCCytometerInfo"  value="AAEAAAD.....AQAAAAAAAAAMAgAAAEJOb3ZvQ3l0ZSwgVmVyc2lvbj0xLjIuNS4xNjAzLCBDdWx0dXJlPW5ldXRyYWwsIFB1YmxpY0tleVRva2VuPW51bGwFAQAAAB9Ob3ZvQ3l0ZS5TeXNDbGFzcy5DeXRvbWV0ZXJJbmZvEgAAAAlfdGltZVN0ZXANX2V4aXN0U2FtcGxlcg9fbmV3Tm92b1NhbXBsZXISX3N5c3RlbUluZm9ybWF0aW9uF19hdXRvU2FtcGxlckluZm9ybWF0aW9uEl93ZWlnaHRJbmZvcm1hdGlvbgtfY01Vc2VkVGltZQxfbGFzdFRDTkluZm8QX3N1cHBvcnRGdW5jdGlvbgpfcG10Q29uZmlnCV9mbEVuYWJsZQxfbGFzZXJDb25maWcXX2RlZmF1bHRGTENoYW5uZWxDb25maWcOX2ZsdWlkaWNTdGF0dXMQX3RpbWVOb3ZvU2FtcGxlcgtfdGltZVNoYWtlcgxfY29uZmlnR3JvdXALX2NvbmZpZ05hbWUAAAAGBgYABAQEAwQEBAAAAQEGAQEIGU5vdm9DeXRlLlN5c0NsYXNzLlRDTkluZm8CAAAAKU5vdm9DeXRlLlN5c0NsYXNzLkZpcm13YXJlU3VwcG9ydEZ1bmN0aW9uAgAAABtOb3ZvQ3l0ZS5TeXNDbGFzcy5QTVRDb25maWcCAAAAG1N5c3RlbS5Db2xsZWN0aW9ucy5CaXRBcnJheR1Ob3ZvQ3l0ZS5TeXNDbGFzcy5MYXNlckNvbmZpZwIAAAAhTm92b0N5dGUuRXhwQ2xhc3MuRkxDaGFubmVsQ29uZmlnAgAAAB5Ob3ZvQ3l0ZS5FeHBDbGFzcy5GbG93U3RhdHVzW10CAAAACAgCAAAAje21oPfGsD4AAAkDAAAACgkEAAAAnQAAAAX7....GU5vdm9DeXRlLlN5c0NsYXNzLlRDTkluZm8EAAAACFRDTlZhbHVlC1JlcGxhY2VEYXRlDEluc3RydW1lbnRTTgxJc0RlZmF1bHRUQ04AAAEABg0BAgAAAAAAAAAAAPC.QX.uuiRO2ogGBgAAAAw0NTIxNzA5MjgwMDgBCQcAAAAJCAAAAAkJAAAACQoAAAAJCwAAAAkMAAAA..........8KBg0AAAAFMjA2MFIRAwAAAA0AAAAGDgAAABZBQ0VBIEJpb3NjaWVuY2VzLCBJbmMuBg8AAAAITm92b0N5dGUGEAAAAAUyMDYwUgYRAAAADDQ1MjE3MDkyODAwOAYSAAAACjIwMTctMTEtMjAGEwAAAA5WZXIwNS4xMy40MC4xQgYUAAAAB1Y0LjcuN0UGFQAAAAdWMy4xNC43BhYAAAAHUmVsZWFzZQYXAAAAC0p1biAgMiAyMDE3BhgAAAAEVjMuNAYZAAAABFYzLjMGGgAAAAZWNC4wLjIRBAAAAAoAAAAGGwAAABZBQ0VBIEJpb3NjaWVuY2VzLCBJbmMuBhwAAAAPRmx1aWRpY3NTdGF0aW9uBh0AAAAGKioqKioqBh4AAAAMNDYyMTcwODE4ODk0Bh8AAAAKMjAxNy0xMS0yMAYgAAAABFYxLjEGIQAAAAdSZWxlYXNlBiIAAAALSnVsICA2IDIwMTUGIwAAAARWMS4wBiQAAAAEVjEuMAUHAAAAKU5vdm9DeXRlLlN5c0NsYXNzLkZpcm13YXJlU3VwcG9ydEZ1bmN0aW9uCgAAAB88U3VwcG9ydFBJRFRlc3Q+a19fQmFja2luZ0ZpZWxkGjxTdXBwb3J0RlQ+a19fQmFja2luZ0ZpZWxkKjxTdXBwb3J0QXV0b1Jlc3VtZVByZXNzdXJlPmtfX0JhY2tpbmdGaWVsZCg8U3VwcG9ydFNodXRXaXRoQ2xlYW5TSVA+a19fQmFja2luZ0ZpZWxkGTxNb2RJczF1cz5rX19CYWNraW5nRmllbGQaPElzRk1JUHVtcD5rX19CYWNraW5nRmllbGQmPFN1cHBvcnRQbGF0ZUNhbGlicmF0ZT5rX19CYWNraW5nRmllbGQlPFN1cHBvcnREZWNvbnRhbWluYXRlPmtfX0JhY2tpbmdGaWVsZC88U3VwcG9ydEFkanVzdFRocmVzaG9sZFJlYWxUaW1lPmtfX0JhY2tpbmdGaWVsZBg8RkxDb3VudD5rX19CYWNraW5nRmllbGQAAAAAAAAAAAAAAQEBAQEBAQEBDwIAAAABAQEBAQEBAQEQAAAABQgAAAAbTm92b0N5dGUuU3lzQ2xhc3MuUE1UQ29uZmlnAgAAAAdfbGF5b3V0BV9saXN0BAQiTm92b0N5dGUuU3lzQ2xhc3MuUE1UQ29uZmlnK0xheW91dAIAAAAbTm92b0N5dGUuU3lzQ2xhc3MuUE1USW5mb1tdAgAAAAIAAAAF2....yJOb3ZvQ3l0ZS5TeXNDbGFzcy5QTVRDb25maWcrTGF5b3V0AQAAAAd2YWx1ZV9fAAgCAAAAAgAAAAkmAAAABAkAAAAbU3lzdGVtLkNvbGxlY3Rpb25zLkJpdEFycmF5AwAAAAdtX2FycmF5CG1fbGVuZ3RoCF92ZXJzaW9uBwAACAgICScAAABAAAAAAAAAAAUKAAAAHU5vdm9DeXRlLlN5c0NsYXNzLkxhc2VyQ29uZmlnAQAAAAVfbGlzdAQdTm92b0N5dGUuU3lzQ2xhc3MuTGFzZXJJbmZvW10CAAAAAgAAAAkoAAAABQsAAAAhTm92b0N5dGUuRXhwQ2xhc3MuRkxDaGFubmVsQ29uZmlnAgAAAAVfbGlzdAROdWxsAwCEAVN5c3RlbS5Db2xsZWN0aW9ucy5HZW5lcmljLkxpc3RgMVtbTm92b0N5dGUuRXhwQ2xhc3MuRkxDaGFubmVsLCBOb3ZvQ3l0ZSwgVmVyc2lvbj0xLjIuNS4xNjAzLCBDdWx0dXJlPW5ldXRyYWwsIFB1YmxpY0tleVRva2VuPW51bGxdXQECAAAACSkAAAAABwwAAAAAAQAAAAQAAAAEHE5vdm9DeXRlLkV4cENsYXNzLkZsb3dTdGF0dXMCAAAABdb...8cTm92b0N5dGUuRXhwQ2xhc3MuRmxvd1N0YXR1cwEAAAAHdmFsdWVfXwAIAgAAAAAAAAAB1f...9b...8AAAAAAdT....W....AAAAAAHT....1v...wAAAAAHJgAAAAABAAAACAAAAAQZTm92b0N5dGUuU3lzQ2xhc3MuUE1USW5mbwIAAAAJLgAAAAkvAAAACTAAAAAJMQAAAAkyAAAACTMAAAAJNAAAAAk1AAAADycAAAACAAAACP..........BygAAAAAAQAAAAMAAAAEG05vdm9DeXRlLlN5c0NsYXNzLkxhc2VySW5mbwIAAAAJNgAAAAk3AAAACTgAAAAEKQAAAIQBU3lzdGVtLkNvbGxlY3Rpb25zLkdlbmVyaWMuTGlzdGAxW1tOb3ZvQ3l0ZS5FeHBDbGFzcy5GTENoYW5uZWwsIE5vdm9DeXRlLCBWZXJzaW9uPTEuMi41LjE2MDMsIEN1bHR1cmU9bmV1dHJhbCwgUHVibGljS2V5VG9rZW49bnVsbF1dAwAAAAZfaXRlbXMFX3NpemUIX3ZlcnNpb24EAAAdTm92b0N5dGUuRXhwQ2xhc3MuRkxDaGFubmVsW10CAAAACAgJOQAAABsAAAAbAAAABS4AAAAZTm92b0N5dGUuU3lzQ2xhc3MuUE1USW5mbwYAAAADX2lkBV9uYW1lB19taXJyb3IJX2xvY2F0aW9uCF92b2x0YWdlD19kZWZhdWx0Vm9sdGFnZQQBAQAAACJOb3ZvQ3l0ZS5FeHBDbGFzcy5EZXRlY3Rpb25DaGFubmVsAgAAAAgLCwIAAAAFxv...yJOb3ZvQ3l0ZS5FeHBDbGFzcy5EZXRlY3Rpb25DaGFubmVsAQAAAAd2YWx1ZV9fAAgCAAAAAAAAAAY7AAAABjUzMC8zMAY8AAAABTUwNUxQBQAAABsv3T4bL90+AS8AAAAuAAAAAcP....G....AQAAAAY+AAAABjU3Mi8yOAY.AAAABTU1NUxQBAAAAKRwvT6kcL0+ATAAAAAuAAAAAcD....G....AgAAAAZBAAAABjY3NS8zMAZCAAAABTY1MExQAgAAAAAAAD8AAAA.ATEAAAAuAAAAAb3....G....AwAAAAZEAAAABjc4MC82MAZFAAAABTczNUxQAQAAAC2y3T4tst0+ATIAAAAuAAAAAbr....G.........wZHAAAAAAZIAAAAAS0GAAAAAAAAPwAAAD8BMwAAAC4AAAABt....8b.........CUcAAAAJSAAAAAMAAAAAAAA.AAAAPwE0AAAALgAAAAG0....xv........8JRwAAAAlIAAAAAAAAAAAAAD8AAAA.ATUAAAAuAAAAAbH....G.........wlHAAAACUgAAAAAAAAAAAAAPwAAAD8FNgAAABtOb3ZvQ3l0ZS5TeXNDbGFzcy5MYXNlckluZm8CAAAAA19pZAZfcG93ZXIEABdOb3ZvQ3l0ZS5FeHBDbGFzcy5MYXNlcgIAAAALAgAAAAWu....F05vdm9DeXRlLkV4cENsYXNzLkxhc2VyAQAAAAd2YWx1ZV9fAAgCAAAA.....wAAoEEBNwAAADYAAAABrf...67...8BAAAAAABwQgE4AAAANgAAAAGs....rv...wIAAAAAACBCBzkAAAAAAQAAACAAAAAEG05vdm9DeXRlLkV4cENsYXNzLkZMQ2hhbm5lbAIAAAAJVQAAAAlWAAAACVcAAAAJWAAAAAlZAAAACVoAAAAJWwAAAAlcAAAACV0AAAAJXgAAAAlfAAAACWAAAAAJYQAAAAliAAAACWMAAAAJZAAAAAllAAAACWYAAAAJZwAAAAloAAAACWkAAAAJagAAAAlrAAAACWwAAAAJbQAAAAluAAAACW8AAAANBQVVAAAAG05vdm9DeXRlLkV4cENsYXNzLkZMQ2hhbm5lbAcAAAANX2VuYWJsZUhlaWdodAxfZW5hYmxlV2lkdGgIX3BtdEdhaW4DX2lkBV9uYW1lBF9keWUNX3VzZUR5ZUFzTmFtZQAAAAQBAQABAQsdTm92b0N5dGUuRXhwQ2xhc3MuRkxDaGFubmVsSUQCAAAAAQIAAAABAAAAAAAFkP...x1Ob3ZvQ3l0ZS5FeHBDbGFzcy5GTENoYW5uZWxJRAEAAAAHdmFsdWVfXwAIAgAAAP7...8JRwAAAAZyAAAAA0ZTQwEBVgAAAFUAAAABAAAAAAABjf...5D.........CUcAAAAGdQAAAANTU0MBAVcAAABVAAAAAQAAAAAAAYr...+Q....AQAAAAlHAAAABngAAAAERklUQwEBWAAAAFUAAAABAAAAAAABh....5D...8CAAAACUcAAAAGewAAAAJQRQEBWQAAAFUAAAAAAAAAAAABhP...5D...8DAAAACUcAAAAGfgAAAAxQRS1UZXhhcyBSZWQBAVoAAABVAAAAAQAAAAAAAYH...+Q....BAAAAAlHAAAABoEAAAAFUGVyQ1ABAVsAAABVAAAAAQAAAAAAAX7...+Q....BQAAAAlHAAAABoQAAAAGUEUtQ3k3AQFcAAAAVQAAAAEAAAAAAAF7....kP...wYAAAAJRwAAAAaHAAAAA0FQQwEBXQAAAFUAAAABAAAAAAABeP...5D...8HAAAACUcAAAAGigAAAAdBUEMtQ3k3AQFeAAAAVQAAAAAAAAAAAAF1....kP...wgAAAAJRwAAAAaNAAAADFBhY2lmaWMgQmx1ZQEBXwAAAFUAAAAAAAAAAAABcv...5D...8JAAAACUcAAAAGkAAAAAZBbUN5YW4BAWAAAABVAAAAAAAAAAAAAW....+Q....CgAAAAlHAAAABpMAAAAOUGFjaWZpYyBPcmFuZ2UBAWEAAABVAAAAAAAAAAAAAWz...+Q....CwAAAAlHAAAABpYAAAAIUWRvdCA2MDUBAWIAAABVAAAAAAAAAAAAAWn...+Q....DAAAAAlHAAAABpkAAAAIUWRvdCA2NTUBAWMAAABVAAAAAAAAAAAAAWb...+Q....DQAAAAlHAAAABpwAAAAIUWRvdCA4MDABAWQAAABVAAAAAAAAAAAAAWP...+Q....DgAAAAlHAAAACXsAAAABAWUAAABVAAAAAAAAAAAAAWD...+Q....DwAAAAlHAAAACX4AAAABAWYAAABVAAAAAAAAAAAAAV3...+Q....EAAAAAlHAAAABqUAAAAGUEUtQ3k1AQFnAAAAVQAAAAAAAAAAAAFa....kP...xEAAAAJRwAAAAmEAAAAAQFoAAAAVQAAAAAAAAAAAAFX....kP...xIAAAAJRwAAAAarAAAACFBFLUN5NS41AQFpAAAAVQAAAAAAAAAAAAFU....kP...xMAAAAJRwAAAAmrAAAAAQFqAAAAVQAAAAAAAAAAAAFR....kP...xQAAAAJRwAAAAaxAAAAD0FsZXhhIEZsdW9yIDcwMAEBawAAAFUAAAAAAAAAAAABTv...5D...8VAAAACUcAAAAGtAAAAAhRZG90IDcwNQEBbAAAAFUAAAAAAAAAAAABS....5D...8WAAAACUcAAAAGtwAAABBQZXJDUC1lRmx1b3IgNzEwAQFtAAAAVQAAAAAAAAAAAAFI....kP...xcAAAAJRwAAAAm0AAAAAQFuAAAAVQAAAAAAAAAAAAFF....kP...xgAAAAJRwAAAAmxAAAAAQFvAAAAVQAAAAAAAAAAAAFC....kP...xkAAAAJRwAAAAbAAAAAElBFLUFsZXhhIEZsdW9yIDcwMAEL" />
         <Keyword name="$FIL"  value="      1_02-2.fcs" />
         <Keyword name="$BEGINSTEXT"  value="58" />
         <Keyword name="$ENDSTEXT"  value="58" />
         <Keyword name="$BEGINANALYSIS"  value="0" />
         <Keyword name="$ENDANALYSIS"  value="0" />
         <Keyword name="$BEGINDATA"  value="11997" />
         <Keyword name="$ENDDATA"  value="667772" />
         <Keyword name="$DATATYPE"  value="F" />
         <Keyword name="$MODE"  value="L" />
         <Keyword name="$BYTEORD"  value="1,2,3,4" />
         <Keyword name="$NEXTDATA"  value="0" />
         <Keyword name="$PAR"  value="18" />
         <Keyword name="$P1N"  value="FSC-H" />
         <Keyword name="$P1B"  value="32" />
         <Keyword name="$P1E"  value="0,0" />
         <Keyword name="$P2N"  value="SSC-H" />
         <Keyword name="$P2B"  value="32" />
         <Keyword name="$P2E"  value="0,0" />
         <Keyword name="$P3N"  value="BL1-H" />
         <Keyword name="$P3B"  value="32" />
         <Keyword name="$P3E"  value="0,0" />
         <Keyword name="$P4N"  value="BL2-H" />
         <Keyword name="$P4B"  value="32" />
         <Keyword name="$P4E"  value="0,0" />
         <Keyword name="$P5N"  value="BL4-H" />
         <Keyword name="$P5B"  value="32" />
         <Keyword name="$P5E"  value="0,0" />
         <Keyword name="$P6N"  value="BL5-H" />
         <Keyword name="$P6B"  value="32" />
         <Keyword name="$P6E"  value="0,0" />
         <Keyword name="$P7N"  value="RL1-H" />
         <Keyword name="$P7B"  value="32" />
         <Keyword name="$P7E"  value="0,0" />
         <Keyword name="$P8N"  value="RL2-H" />
         <Keyword name="$P8B"  value="32" />
         <Keyword name="$P8E"  value="0,0" />
         <Keyword name="$P9N"  value="FSC-A" />
         <Keyword name="$P9B"  value="32" />
         <Keyword name="$P9E"  value="0,0" />
         <Keyword name="$P10N"  value="SSC-A" />
         <Keyword name="$P10B"  value="32" />
         <Keyword name="$P10E"  value="0,0" />
         <Keyword name="$P11N"  value="BL1-A" />
         <Keyword name="$P11B"  value="32" />
         <Keyword name="$P11E"  value="0,0" />
         <Keyword name="$P12N"  value="BL2-A" />
         <Keyword name="$P12B"  value="32" />
         <Keyword name="$P12E"  value="0,0" />
         <Keyword name="$P13N"  value="BL4-A" />
         <Keyword name="$P13B"  value="32" />
         <Keyword name="$P13E"  value="0,0" />
         <Keyword name="$P14N"  value="BL5-A" />
         <Keyword name="$P14B"  value="32" />
         <Keyword name="$P14E"  value="0,0" />
         <Keyword name="$P15N"  value="RL1-A" />
         <Keyword name="$P15B"  value="32" />
         <Keyword name="$P15E"  value="0,0" />
         <Keyword name="$P16N"  value="RL2-A" />
         <Keyword name="$P16B"  value="32" />
         <Keyword name="$P16E"  value="0,0" />
         <Keyword name="$P17N"  value="Width" />
         <Keyword name="$P17B"  value="32" />
         <Keyword name="$P17E"  value="0,0" />
         <Keyword name="$P18N"  value="TIME" />
         <Keyword name="$P18B"  value="32" />
         <Keyword name="$P18E"  value="0,0" />
         <Keyword name="$TOT"  value="9108" />
         <Keyword name="$SPILLOVER"  value="12,BL1-H,BL2-H,BL4-H,BL5-H,RL1-H,RL2-H,BL1-A,BL2-A,BL4-A,BL5-A,RL1-A,RL2-A,1,0,0,0,0,0,0,0,0,0,0,0,0,1,0,0,0,0,0,0,0,0,0,0,0,0,1,0,0,0,0,0,0,0,0,0,0,0,0,1,0,0,0,0,0,0,0,0,0,0,0,0,1,0,0,0,0,0,0,0,0,0,0,0,0,1,0,0,0,0,0,0,0,0,0,0,0,0,1,0,0,0,0,0,0,0,0,0,0,0,0,1,0,0,0,0,0,0,0,0,0,0,0,0,1,0,0,0,0,0,0,0,0,0,0,0,0,1,0,0,0,0,0,0,0,0,0,0,0,0,1,0,0,0,0,0,0,0,0,0,0,0,0,1" />
         <Keyword name="#NCFilteredEvents"  value="11" />
         <Keyword name="#NCFilteredBeginData"  value="667773" />
         <Keyword name="#NCFilteredEndData"  value="668564" />
         <Keyword name="#NCWidthFiltered"  value="-1" />
         <Keyword name="#NCOverlapFiltered"  value="-1" />
         <Keyword name="#NCDistanceFiltered"  value="11" />
         <Keyword name="#NCTestMode"  value="PID" />
         <Keyword name="#NCStatusLaser1"  value="-Infinity" />
         <Keyword name="#NCStatusLaser2"  value="60" />
         <Keyword name="#NCStatusLaser3"  value="40" />
         <Keyword name="#NCStatusLaser4"  value="-Infinity" />
         <Keyword name="#NCStatusPMT1"  value="0.432000011205673" />
         <Keyword name="#NCStatusPMT2"  value="0.370000004768372" />
         <Keyword name="#NCStatusPMT3"  value="0.5" />
         <Keyword name="#NCStatusPMT4"  value="0.43299999833107" />
         <Keyword name="#NCStatusPMT5"  value="-Infinity" />
         <Keyword name="#NCStatusPMT6"  value="-Infinity" />
         <Keyword name="#NCStatusSheath"  value="Normal" />
         <Keyword name="#NCStatusCleaner"  value="Normal" />
         <Keyword name="#NCStatusDecontamination"  value="Normal" />
         <Keyword name="#NCStatusWaste"  value="Normal" />
         <Keyword name="$UNICODE"  value="65001,$BTIM,$ETIM,$VOL,$DATE,$OP,$CYT,$TIMESTEP,$CYTSN,$P1R,$P1D,$P2R,$P2D,$P3S,$P3R,$P3D,$P4S,$P4R,$P4D,$P5S,$P5R,$P5D,$P6S,$P6R,$P6D,$P7S,$P7R,$P7D,$P8S,$P8R,$P8D,$P9R,$P9D,$P10R,$P10D,$P11S,$P11R,$P11D,$P12S,$P12R,$P12D,$P13S,$P13R,$P13D,$P14S,$P14R,$P14D,$P15S,$P15R,$P15D,$P16S,$P16R,$P16D,$P17R,$P17D,$P18R,$P18D,$P1L,$P2L,$P3L,$P3V,$P4L,$P4V,$P5L,$P5V,$P6L,$P6V,$P7L,$P7V,$P8L,$P8V,$P9L,$P10L,$P11L,$P11V,$P12L,$P12V,$P13L,$P13V,$P14L,$P14V,$P15L,$P15V,$P16L,$P16V,$P17L,$P18L,$SMNO,$SRC,$PROJ,$TR,#NCCreator,#NCUnlimits,#NCEventsLimits,#NCTimeLimits,#NCVolumeLimits,#NCFlowRate,#NCFLConfig,#NCP0C,#NCP1C,#NCP2C,#NCP3C,#NCP4C,#NCP5C,#NCP6C,#NCP7C,#NCP8C,#NCP9C,#NCP10C,#NCP11C,#NCP12C,#NCP13C,#NCP14C,#NCP15C,#NCP16C,#NCP17C,#NCSoftware,#NCVersion,#NCCytometerInfo,$FIL,$BEGINSTEXT,$ENDSTEXT,$BEGINANALYSIS,$ENDANALYSIS,$BEGINDATA,$ENDDATA,$DATATYPE,$MODE,$BYTEORD,$NEXTDATA,$PAR,$P1N,$P1B,$P1E,$P2N,$P2B,$P2E,$P3N,$P3B,$P3E,$P4N,$P4B,$P4E,$P5N,$P5B,$P5E,$P6N,$P6B,$P6E,$P7N,$P7B,$P7E,$P8N,$P8B,$P8E,$P9N,$P9B,$P9E,$P10N,$P10B,$P10E,$P11N,$P11B,$P11E,$P12N,$P12B,$P12E,$P13N,$P13B,$P13E,$P14N,$P14B,$P14E,$P15N,$P15B,$P15E,$P16N,$P16B,$P16E,$P17N,$P17B,$P17E,$P18N,$P18B,$P18E,$TOT,$SPILLOVER,#NCFilteredEvents,#NCFilteredBeginData,#NCFilteredEndData,#NCWidthFiltered,#NCOverlapFiltered,#NCDistanceFiltered,#NCTestMode,#NCStatusLaser1,#NCStatusLaser2,#NCStatusLaser3,#NCStatusLaser4,#NCStatusPMT1,#NCStatusPMT2,#NCStatusPMT3,#NCStatusPMT4,#NCStatusPMT5,#NCStatusPMT6,#NCStatusSheath,#NCStatusCleaner,#NCStatusDecontamination,#NCStatusWaste" />
         <Keyword name="$P1S"  value="" />
         <Keyword name="$P2S"  value="" />
         <Keyword name="$P9S"  value="" />
         <Keyword name="$P10S"  value="" />
         <Keyword name="$P17S"  value="" />
         <Keyword name="$P18S"  value="" />
       </Keywords>
       <SampleNode name="1_02-2.fcs"  annotation=""  owningGroup=""  expanded="1"  sortPriority="10"  count="9108"  sampleID="47" >
         <Graph smoothing="0"  backColor="#ffffff"  foreColor="#000000"  type="Pseudocolor"  fast="1" >
           <Axis dimension="x"  name="FSC-H"  label=""  auto="auto" />
           <Axis dimension="y"  name="SSC-H"  label=""  auto="auto" />
           <GraphSettings level="5%"  smoothingHighResolution="1"  contourHighResolution="1"  histogramSmoothingCount="0"  graphResolution="256"  showOutliers="0"  drawLargeDots="0"  dotsToDraw="8000"  tint="le.chartfill.tinted.40"  lineWeight="le.lineweight.normal"  lineStyle="le.linestyle.solid" />
           <GraphEnvironment showGrid="0"  showAxes="tnlTNL"  showGates="1"  showFreqOnPlots="1"  showGateNameOnPlots="1"  showMedians="0"  showUncomped="0"  addEventParam="0"  lastYAxisName="" >
             <TextTraits font="SansSerif"  size="11"  name="Labels"  style="plain"  color="#000000"  background="#00ffffff"  just="left" />
             <TextTraits font="SansSerif"  size="11"  name="LayoutGates"  style="plain"  color="#000000"  background="#00ffffff"  just="left" />
             <TextTraits font="SansSerif"  size="9"  name="Numbers"  style="plain"  color="#000000"  background="#00ffffff"  just="left" />
             <TextTraits font="SansSerif"  size="9"  name="Legend"  style="plain"  color="#000000"  background="#00ffffff"  just="left" />
             <WindowPosition x="0"  y="0"  width="0"  height="0"  displayed="0"  panelState="" />
           </GraphEnvironment>
         </Graph>
         <Subpopulations>
           <Population name="1"  annotation=""  owningGroup="221103_1418-HLA"  expanded="1"  sortPriority="10"  count="7232" >
             <Graph smoothing="0"  backColor="#ffffff"  foreColor="#000000"  heatMapStatParameter="BL1-H"  type="Pseudocolor"  fast="1" >
               <Axis dimension="x"  name="FSC-H"  label=""  auto="auto" />
               <Axis dimension="y"  name="SSC-H"  label=""  auto="auto" />
               <GraphSettings level="5%"  smoothingHighResolution="1"  contourHighResolution="1"  histogramSmoothingCount="0"  graphResolution="256"  showOutliers="0"  drawLargeDots="0"  dotsToDraw="8000"  tint="le.chartfill.tinted.40"  lineWeight="le.lineweight.normal"  lineStyle="le.linestyle.solid" />
               <GraphEnvironment showGrid="0"  showAxes="tnlTNL"  showGates="1"  showFreqOnPlots="1"  showGateNameOnPlots="1"  showMedians="0"  showUncomped="0"  addEventParam="0"  lastYAxisName="" >
                 <TextTraits font="SansSerif"  size="11"  name="Labels"  style="plain"  color="#000000"  background="#00ffffff"  just="left" />
                 <TextTraits font="SansSerif"  size="11"  name="LayoutGates"  style="plain"  color="#000000"  background="#00ffffff"  just="left" />
                 <TextTraits font="SansSerif"  size="9"  name="Numbers"  style="plain"  color="#000000"  background="#00ffffff"  just="left" />
                 <TextTraits font="SansSerif"  size="9"  name="Legend"  style="plain"  color="#000000"  background="#00ffffff"  just="left" />
                 <WindowPosition x="0"  y="0"  width="392"  height="584"  displayed="1"  panelState="---" />
               </GraphEnvironment>
             </Graph>
             <Gate gating:id="ID1381838867" >
               <gating:PolygonGate eventsInside="1"  annoOffsetX="0"  annoOffsetY="0"  tint="#000000"  isTinted="0"  lineWeight="Normal"  userDefined="1"  quadId="-1"  gateResolution="256" >
                 <gating:dimension>
                   <data-type:fcs-dimension data-type:name="FSC-H" />
                 </gating:dimension>
                 <gating:dimension>
                   <data-type:fcs-dimension data-type:name="SSC-H" />
                 </gating:dimension>
                 <gating:vertex>
                   <gating:coordinate data-type:value="3909513.25" />
                   <gating:coordinate data-type:value="3555693.8744186047" />
                 </gating:vertex>
                 <gating:vertex>
                   <gating:coordinate data-type:value="1303212.5833333335" />
                   <gating:coordinate data-type:value="1392385.865116279" />
                 </gating:vertex>
                 <gating:vertex>
                   <gating:coordinate data-type:value="1478636.6666666665" />
                   <gating:coordinate data-type:value="557424.8790697674" />
                 </gating:vertex>
                 <gating:vertex>
                   <gating:coordinate data-type:value="2957211.0833333335" />
                   <gating:coordinate data-type:value="196873.5441860465" />
                 </gating:vertex>
                 <gating:vertex>
                   <gating:coordinate data-type:value="5363027.083333333" />
                   <gating:coordinate data-type:value="1012858.1441860466" />
                 </gating:vertex>
                 <gating:vertex>
                   <gating:coordinate data-type:value="5538451.166666667" />
                   <gating:coordinate data-type:value="2834591.204651163" />
                 </gating:vertex>
               </gating:PolygonGate>
             </Gate>
             <Subpopulations>
               <Population name="Single Cells"  annotation=""  owningGroup="221103_1418-HLA"  expanded="1"  sortPriority="10"  count="5994" >
                 <Graph smoothing="0"  backColor="#ffffff"  foreColor="#000000"  heatMapStatParameter="BL1-H"  type="Histogram"  fast="1" >
                   <Axis dimension="x"  name="BL2-A"  label=""  auto="auto" />
                   <Axis dimension="y"  name=""  label=""  auto="auto" />
                   <GraphSettings level="5%"  smoothingHighResolution="1"  contourHighResolution="1"  histogramSmoothingCount="0"  graphResolution="256"  showOutliers="0"  drawLargeDots="0"  dotsToDraw="8000"  tint="le.chartfill.tinted.40"  lineWeight="le.lineweight.normal"  lineStyle="le.linestyle.solid" />
                   <GraphEnvironment showGrid="0"  showAxes="tnlTNL"  showGates="1"  showFreqOnPlots="1"  showGateNameOnPlots="1"  showMedians="0"  showUncomped="0"  addEventParam="0"  lastYAxisName="" >
                     <TextTraits font="SansSerif"  size="11"  name="Labels"  style="plain"  color="#000000"  background="#00ffffff"  just="left" />
                     <TextTraits font="SansSerif"  size="11"  name="LayoutGates"  style="plain"  color="#000000"  background="#00ffffff"  just="left" />
                     <TextTraits font="SansSerif"  size="9"  name="Numbers"  style="plain"  color="#000000"  background="#00ffffff"  just="left" />
                     <TextTraits font="SansSerif"  size="9"  name="Legend"  style="plain"  color="#000000"  background="#00ffffff"  just="left" />
                     <WindowPosition x="917"  y="83"  width="392"  height="584"  displayed="0"  panelState="---" />
                   </GraphEnvironment>
                 </Graph>
                 <Gate gating:id="ID1156427965"  gating:parent_id="ID1381838867" >
                   <gating:PolygonGate eventsInside="1"  annoOffsetX="129"  annoOffsetY="-41"  tint="#000000"  isTinted="0"  lineWeight="Normal"  userDefined="1"  quadId="-1"  gateResolution="256" >
                     <gating:dimension>
                       <data-type:fcs-dimension data-type:name="SSC-H" />
                     </gating:dimension>
                     <gating:dimension>
                       <data-type:fcs-dimension data-type:name="SSC-A" />
                     </gating:dimension>
                     <gating:vertex>
                       <gating:coordinate data-type:value="341963.8291666667" />
                       <gating:coordinate data-type:value="202663.9441860465" />
                     </gating:vertex>
                     <gating:vertex>
                       <gating:coordinate data-type:value="2007932.3875" />
                       <gating:coordinate data-type:value="962518.4" />
                     </gating:vertex>
                     <gating:vertex>
                       <gating:coordinate data-type:value="2092930.7833333334" />
                       <gating:coordinate data-type:value="828426.4372093023" />
                     </gating:vertex>
                     <gating:vertex>
                       <gating:coordinate data-type:value="443961.9041666667" />
                       <gating:coordinate data-type:value="135617.9627906977" />
                     </gating:vertex>
                   </gating:PolygonGate>
                 </Gate>
                 <Subpopulations>
                   <Statistic name="Mean"  annotation=""  owningGroup="221103_1418-HLA"  expanded="1"  sortPriority="5"  id="BL2-A"  ancestor=""  correlate=""  value="941401.8630981445" />
                 </Subpopulations>
               </Population>
             </Subpopulations>
           </Population>
         </Subpopulations>
       </SampleNode>
     </Sample>
     <Sample>
       <DataSet uri="file:/F:/鼓楼医院/滑膜肉瘤TCRT/data/HLA-2402/肽结合T2/221103_1418-HLA/标本1_03-1.fcs"  sampleID="48" />
       <Transformations>
         <transforms:linear transforms:minRange="676698"  transforms:maxRange="6691238"  gain="1" >
           <data-type:parameter data-type:name="FSC-H" />
         </transforms:linear>
         <transforms:linear transforms:minRange="120968"  transforms:maxRange="4200891"  gain="1" >
           <data-type:parameter data-type:name="SSC-H" />
         </transforms:linear>
         <transforms:log transforms:offset="100"  transforms:decades="4" >
           <data-type:parameter data-type:name="BL1-H" />
         </transforms:log>
         <transforms:log transforms:offset="31.6227766017"  transforms:decades="4" >
           <data-type:parameter data-type:name="BL2-H" />
         </transforms:log>
         <transforms:log transforms:offset="31.6227766017"  transforms:decades="4" >
           <data-type:parameter data-type:name="BL4-H" />
         </transforms:log>
         <transforms:log transforms:offset="10"  transforms:decades="4" >
           <data-type:parameter data-type:name="BL5-H" />
         </transforms:log>
         <transforms:log transforms:offset="31.6227766017"  transforms:decades="4" >
           <data-type:parameter data-type:name="RL1-H" />
         </transforms:log>
         <transforms:log transforms:offset="10"  transforms:decades="4" >
           <data-type:parameter data-type:name="RL2-H" />
         </transforms:log>
         <transforms:linear transforms:minRange="223558"  transforms:maxRange="4557626"  gain="1" >
           <data-type:parameter data-type:name="FSC-A" />
         </transforms:linear>
         <transforms:linear transforms:minRange="1526"  transforms:maxRange="2404007"  gain="1" >
           <data-type:parameter data-type:name="SSC-A" />
         </transforms:linear>
         <transforms:log transforms:offset="316.2277660168"  transforms:decades="4" >
           <data-type:parameter data-type:name="BL1-A" />
         </transforms:log>
         <transforms:log transforms:offset="1000"  transforms:decades="6" >
           <data-type:parameter data-type:name="BL2-A" />
         </transforms:log>
         <transforms:log transforms:offset="100"  transforms:decades="4" >
           <data-type:parameter data-type:name="BL4-A" />
         </transforms:log>
         <transforms:log transforms:offset="10"  transforms:decades="4" >
           <data-type:parameter data-type:name="BL5-A" />
         </transforms:log>
         <transforms:log transforms:offset="10"  transforms:decades="5" >
           <data-type:parameter data-type:name="RL1-A" />
         </transforms:log>
         <transforms:log transforms:offset="10"  transforms:decades="4" >
           <data-type:parameter data-type:name="RL2-A" />
         </transforms:log>
         <transforms:linear transforms:minRange="0"  transforms:maxRange="500"  gain="1" >
           <data-type:parameter data-type:name="Width" />
         </transforms:linear>
         <transforms:linear transforms:minRange="0.0004491304"  transforms:maxRange="38"  gain="0.0000010138" >
           <data-type:parameter data-type:name="TIME" />
         </transforms:linear>
       </Transformations>
       <Keywords>
         <Keyword name="FJ_FCS_VERSION"  value="3" />
         <Keyword name="$BTIM"  value="14:59:50" />
         <Keyword name="$ETIM"  value="15:00:28" />
         <Keyword name="$VOL"  value="75000" />
         <Keyword name="$DATE"  value="07-Nov-2022" />
         <Keyword name="$OP"  value="administrator" />
         <Keyword name="$CYT"  value="NovoCyte" />
         <Keyword name="$TIMESTEP"  value="1E-06" />
         <Keyword name="$CYTSN"  value="452170928008" />
         <Keyword name="$P1R"  value="6431184" />
         <Keyword name="$P1D"  value="Linear,676322,6431184" />
         <Keyword name="$P2R"  value="3764366" />
         <Keyword name="$P2D"  value="Linear,51509,3764366" />
         <Keyword name="$P3S"  value="FITC-H" />
         <Keyword name="$P3R"  value="3162278" />
         <Keyword name="$P3D"  value="Logarithmic,4,316.227766016838" />
         <Keyword name="$P4S"  value="PE-H" />
         <Keyword name="$P4R"  value="16777216" />
         <Keyword name="$P4D"  value="Logarithmic,4.72471989593555,316.227766016838" />
         <Keyword name="$P5S"  value="PerCP-H" />
         <Keyword name="$P5R"  value="10000000" />
         <Keyword name="$P5D"  value="Logarithmic,4.5,316.227766016838" />
         <Keyword name="$P6S"  value="PE-Cy7-H" />
         <Keyword name="$P6R"  value="100000" />
         <Keyword name="$P6D"  value="Logarithmic,4,10" />
         <Keyword name="$P7S"  value="APC-H" />
         <Keyword name="$P7R"  value="1000000" />
         <Keyword name="$P7D"  value="Logarithmic,4,100" />
         <Keyword name="$P8S"  value="APC-Cy7-H" />
         <Keyword name="$P8R"  value="100000" />
         <Keyword name="$P8D"  value="Logarithmic,4,10" />
         <Keyword name="$P9R"  value="4410931" />
         <Keyword name="$P9D"  value="Linear,228462,4410931" />
         <Keyword name="$P10R"  value="2171310" />
         <Keyword name="$P10D"  value="Linear,13567,2171310" />
         <Keyword name="$P11S"  value="FITC-A" />
         <Keyword name="$P11R"  value="10000000" />
         <Keyword name="$P11D"  value="Logarithmic,4,1000" />
         <Keyword name="$P12S"  value="PE-A" />
         <Keyword name="$P12R"  value="16777216" />
         <Keyword name="$P12D"  value="Logarithmic,4.22471989593555,1000" />
         <Keyword name="$P13S"  value="PerCP-A" />
         <Keyword name="$P13R"  value="16777216" />
         <Keyword name="$P13D"  value="Logarithmic,4.22471989593555,1000" />
         <Keyword name="$P14S"  value="PE-Cy7-A" />
         <Keyword name="$P14R"  value="100000" />
         <Keyword name="$P14D"  value="Logarithmic,4,10" />
         <Keyword name="$P15S"  value="APC-A" />
         <Keyword name="$P15R"  value="3162278" />
         <Keyword name="$P15D"  value="Logarithmic,5.5,10" />
         <Keyword name="$P16S"  value="APC-Cy7-A" />
         <Keyword name="$P16R"  value="100000" />
         <Keyword name="$P16D"  value="Logarithmic,4,10" />
         <Keyword name="$P17R"  value="500" />
         <Keyword name="$P17D"  value="Linear,0,500" />
         <Keyword name="$P18R"  value="4294967000" />
         <Keyword name="$P18D"  value="Linear,0,65536" />
         <Keyword name="$P1L"  value="488" />
         <Keyword name="$P2L"  value="488" />
         <Keyword name="$P3L"  value="488" />
         <Keyword name="$P3V"  value="0.432" />
         <Keyword name="$P4L"  value="488" />
         <Keyword name="$P4V"  value="0.37" />
         <Keyword name="$P5L"  value="488" />
         <Keyword name="$P5V"  value="0.5" />
         <Keyword name="$P6L"  value="488" />
         <Keyword name="$P6V"  value="0.433" />
         <Keyword name="$P7L"  value="640" />
         <Keyword name="$P7V"  value="0.5" />
         <Keyword name="$P8L"  value="640" />
         <Keyword name="$P8V"  value="0.433" />
         <Keyword name="$P9L"  value="488" />
         <Keyword name="$P10L"  value="488" />
         <Keyword name="$P11L"  value="488" />
         <Keyword name="$P11V"  value="0.432" />
         <Keyword name="$P12L"  value="488" />
         <Keyword name="$P12V"  value="0.37" />
         <Keyword name="$P13L"  value="488" />
         <Keyword name="$P13V"  value="0.5" />
         <Keyword name="$P14L"  value="488" />
         <Keyword name="$P14V"  value="0.433" />
         <Keyword name="$P15L"  value="640" />
         <Keyword name="$P15V"  value="0.5" />
         <Keyword name="$P16L"  value="640" />
         <Keyword name="$P16V"  value="0.433" />
         <Keyword name="$P17L"  value="488" />
         <Keyword name="$P18L"  value="488" />
         <Keyword name="$SMNO"  value="03-1" />
         <Keyword name="$SRC"  value="      1" />
         <Keyword name="$PROJ"  value="221103_1418-HLA.ncf" />
         <Keyword name="$TR"  value="FSC-H,1000000" />
         <Keyword name="#NCCreator"  value="NovoExpress v.1.2.5.1603" />
         <Keyword name="#NCUnlimits"  value="False" />
         <Keyword name="#NCEventsLimits"  value="0" />
         <Keyword name="#NCTimeLimits"  value="0" />
         <Keyword name="#NCVolumeLimits"  value="75" />
         <Keyword name="#NCFlowRate"  value="120" />
         <Keyword name="#NCFLConfig"  value="FSCFSCBSSCSSCBBL1FITCBBL2PEBBL4PerCPBBL5PE-Cy7BRL1APCBRL2APC-Cy7B" />
         <Keyword name="#NCP0C"  value="-2" />
         <Keyword name="#NCP1C"  value="-1" />
         <Keyword name="#NCP2C"  value="1" />
         <Keyword name="#NCP3C"  value="2" />
         <Keyword name="#NCP4C"  value="4" />
         <Keyword name="#NCP5C"  value="5" />
         <Keyword name="#NCP6C"  value="6" />
         <Keyword name="#NCP7C"  value="7" />
         <Keyword name="#NCP8C"  value="-2" />
         <Keyword name="#NCP9C"  value="-1" />
         <Keyword name="#NCP10C"  value="1" />
         <Keyword name="#NCP11C"  value="2" />
         <Keyword name="#NCP12C"  value="4" />
         <Keyword name="#NCP13C"  value="5" />
         <Keyword name="#NCP14C"  value="6" />
         <Keyword name="#NCP15C"  value="7" />
         <Keyword name="#NCP16C"  value="0" />
         <Keyword name="#NCP17C"  value="0" />
         <Keyword name="#NCSoftware"  value="NovoExpress" />
         <Keyword name="#NCVersion"  value="1.2.5.1603" />
         <Keyword name="#NCCytometerInfo"  value="AAEAAAD.....AQAAAAAAAAAMAgAAAEJOb3ZvQ3l0ZSwgVmVyc2lvbj0xLjIuNS4xNjAzLCBDdWx0dXJlPW5ldXRyYWwsIFB1YmxpY0tleVRva2VuPW51bGwFAQAAAB9Ob3ZvQ3l0ZS5TeXNDbGFzcy5DeXRvbWV0ZXJJbmZvEgAAAAlfdGltZVN0ZXANX2V4aXN0U2FtcGxlcg9fbmV3Tm92b1NhbXBsZXISX3N5c3RlbUluZm9ybWF0aW9uF19hdXRvU2FtcGxlckluZm9ybWF0aW9uEl93ZWlnaHRJbmZvcm1hdGlvbgtfY01Vc2VkVGltZQxfbGFzdFRDTkluZm8QX3N1cHBvcnRGdW5jdGlvbgpfcG10Q29uZmlnCV9mbEVuYWJsZQxfbGFzZXJDb25maWcXX2RlZmF1bHRGTENoYW5uZWxDb25maWcOX2ZsdWlkaWNTdGF0dXMQX3RpbWVOb3ZvU2FtcGxlcgtfdGltZVNoYWtlcgxfY29uZmlnR3JvdXALX2NvbmZpZ05hbWUAAAAGBgYABAQEAwQEBAAAAQEGAQEIGU5vdm9DeXRlLlN5c0NsYXNzLlRDTkluZm8CAAAAKU5vdm9DeXRlLlN5c0NsYXNzLkZpcm13YXJlU3VwcG9ydEZ1bmN0aW9uAgAAABtOb3ZvQ3l0ZS5TeXNDbGFzcy5QTVRDb25maWcCAAAAG1N5c3RlbS5Db2xsZWN0aW9ucy5CaXRBcnJheR1Ob3ZvQ3l0ZS5TeXNDbGFzcy5MYXNlckNvbmZpZwIAAAAhTm92b0N5dGUuRXhwQ2xhc3MuRkxDaGFubmVsQ29uZmlnAgAAAB5Ob3ZvQ3l0ZS5FeHBDbGFzcy5GbG93U3RhdHVzW10CAAAACAgCAAAAje21oPfGsD4AAAkDAAAACgkEAAAAnQAAAAX7....GU5vdm9DeXRlLlN5c0NsYXNzLlRDTkluZm8EAAAACFRDTlZhbHVlC1JlcGxhY2VEYXRlDEluc3RydW1lbnRTTgxJc0RlZmF1bHRUQ04AAAEABg0BAgAAAAAAAAAAAPC.QX.uuiRO2ogGBgAAAAw0NTIxNzA5MjgwMDgBCQcAAAAJCAAAAAkJAAAACQoAAAAJCwAAAAkMAAAA..........8KBg0AAAAFMjA2MFIRAwAAAA0AAAAGDgAAABZBQ0VBIEJpb3NjaWVuY2VzLCBJbmMuBg8AAAAITm92b0N5dGUGEAAAAAUyMDYwUgYRAAAADDQ1MjE3MDkyODAwOAYSAAAACjIwMTctMTEtMjAGEwAAAA5WZXIwNS4xMy40MC4xQgYUAAAAB1Y0LjcuN0UGFQAAAAdWMy4xNC43BhYAAAAHUmVsZWFzZQYXAAAAC0p1biAgMiAyMDE3BhgAAAAEVjMuNAYZAAAABFYzLjMGGgAAAAZWNC4wLjIRBAAAAAoAAAAGGwAAABZBQ0VBIEJpb3NjaWVuY2VzLCBJbmMuBhwAAAAPRmx1aWRpY3NTdGF0aW9uBh0AAAAGKioqKioqBh4AAAAMNDYyMTcwODE4ODk0Bh8AAAAKMjAxNy0xMS0yMAYgAAAABFYxLjEGIQAAAAdSZWxlYXNlBiIAAAALSnVsICA2IDIwMTUGIwAAAARWMS4wBiQAAAAEVjEuMAUHAAAAKU5vdm9DeXRlLlN5c0NsYXNzLkZpcm13YXJlU3VwcG9ydEZ1bmN0aW9uCgAAAB88U3VwcG9ydFBJRFRlc3Q+a19fQmFja2luZ0ZpZWxkGjxTdXBwb3J0RlQ+a19fQmFja2luZ0ZpZWxkKjxTdXBwb3J0QXV0b1Jlc3VtZVByZXNzdXJlPmtfX0JhY2tpbmdGaWVsZCg8U3VwcG9ydFNodXRXaXRoQ2xlYW5TSVA+a19fQmFja2luZ0ZpZWxkGTxNb2RJczF1cz5rX19CYWNraW5nRmllbGQaPElzRk1JUHVtcD5rX19CYWNraW5nRmllbGQmPFN1cHBvcnRQbGF0ZUNhbGlicmF0ZT5rX19CYWNraW5nRmllbGQlPFN1cHBvcnREZWNvbnRhbWluYXRlPmtfX0JhY2tpbmdGaWVsZC88U3VwcG9ydEFkanVzdFRocmVzaG9sZFJlYWxUaW1lPmtfX0JhY2tpbmdGaWVsZBg8RkxDb3VudD5rX19CYWNraW5nRmllbGQAAAAAAAAAAAAAAQEBAQEBAQEBDwIAAAABAQEBAQEBAQEQAAAABQgAAAAbTm92b0N5dGUuU3lzQ2xhc3MuUE1UQ29uZmlnAgAAAAdfbGF5b3V0BV9saXN0BAQiTm92b0N5dGUuU3lzQ2xhc3MuUE1UQ29uZmlnK0xheW91dAIAAAAbTm92b0N5dGUuU3lzQ2xhc3MuUE1USW5mb1tdAgAAAAIAAAAF2....yJOb3ZvQ3l0ZS5TeXNDbGFzcy5QTVRDb25maWcrTGF5b3V0AQAAAAd2YWx1ZV9fAAgCAAAAAgAAAAkmAAAABAkAAAAbU3lzdGVtLkNvbGxlY3Rpb25zLkJpdEFycmF5AwAAAAdtX2FycmF5CG1fbGVuZ3RoCF92ZXJzaW9uBwAACAgICScAAABAAAAAAAAAAAUKAAAAHU5vdm9DeXRlLlN5c0NsYXNzLkxhc2VyQ29uZmlnAQAAAAVfbGlzdAQdTm92b0N5dGUuU3lzQ2xhc3MuTGFzZXJJbmZvW10CAAAAAgAAAAkoAAAABQsAAAAhTm92b0N5dGUuRXhwQ2xhc3MuRkxDaGFubmVsQ29uZmlnAgAAAAVfbGlzdAROdWxsAwCEAVN5c3RlbS5Db2xsZWN0aW9ucy5HZW5lcmljLkxpc3RgMVtbTm92b0N5dGUuRXhwQ2xhc3MuRkxDaGFubmVsLCBOb3ZvQ3l0ZSwgVmVyc2lvbj0xLjIuNS4xNjAzLCBDdWx0dXJlPW5ldXRyYWwsIFB1YmxpY0tleVRva2VuPW51bGxdXQECAAAACSkAAAAABwwAAAAAAQAAAAQAAAAEHE5vdm9DeXRlLkV4cENsYXNzLkZsb3dTdGF0dXMCAAAABdb...8cTm92b0N5dGUuRXhwQ2xhc3MuRmxvd1N0YXR1cwEAAAAHdmFsdWVfXwAIAgAAAAAAAAAB1f...9b...8AAAAAAdT....W....AAAAAAHT....1v...wAAAAAHJgAAAAABAAAACAAAAAQZTm92b0N5dGUuU3lzQ2xhc3MuUE1USW5mbwIAAAAJLgAAAAkvAAAACTAAAAAJMQAAAAkyAAAACTMAAAAJNAAAAAk1AAAADycAAAACAAAACP..........BygAAAAAAQAAAAMAAAAEG05vdm9DeXRlLlN5c0NsYXNzLkxhc2VySW5mbwIAAAAJNgAAAAk3AAAACTgAAAAEKQAAAIQBU3lzdGVtLkNvbGxlY3Rpb25zLkdlbmVyaWMuTGlzdGAxW1tOb3ZvQ3l0ZS5FeHBDbGFzcy5GTENoYW5uZWwsIE5vdm9DeXRlLCBWZXJzaW9uPTEuMi41LjE2MDMsIEN1bHR1cmU9bmV1dHJhbCwgUHVibGljS2V5VG9rZW49bnVsbF1dAwAAAAZfaXRlbXMFX3NpemUIX3ZlcnNpb24EAAAdTm92b0N5dGUuRXhwQ2xhc3MuRkxDaGFubmVsW10CAAAACAgJOQAAABsAAAAbAAAABS4AAAAZTm92b0N5dGUuU3lzQ2xhc3MuUE1USW5mbwYAAAADX2lkBV9uYW1lB19taXJyb3IJX2xvY2F0aW9uCF92b2x0YWdlD19kZWZhdWx0Vm9sdGFnZQQBAQAAACJOb3ZvQ3l0ZS5FeHBDbGFzcy5EZXRlY3Rpb25DaGFubmVsAgAAAAgLCwIAAAAFxv...yJOb3ZvQ3l0ZS5FeHBDbGFzcy5EZXRlY3Rpb25DaGFubmVsAQAAAAd2YWx1ZV9fAAgCAAAAAAAAAAY7AAAABjUzMC8zMAY8AAAABTUwNUxQBQAAABsv3T4bL90+AS8AAAAuAAAAAcP....G....AQAAAAY+AAAABjU3Mi8yOAY.AAAABTU1NUxQBAAAAKRwvT6kcL0+ATAAAAAuAAAAAcD....G....AgAAAAZBAAAABjY3NS8zMAZCAAAABTY1MExQAgAAAAAAAD8AAAA.ATEAAAAuAAAAAb3....G....AwAAAAZEAAAABjc4MC82MAZFAAAABTczNUxQAQAAAC2y3T4tst0+ATIAAAAuAAAAAbr....G.........wZHAAAAAAZIAAAAAS0GAAAAAAAAPwAAAD8BMwAAAC4AAAABt....8b.........CUcAAAAJSAAAAAMAAAAAAAA.AAAAPwE0AAAALgAAAAG0....xv........8JRwAAAAlIAAAAAAAAAAAAAD8AAAA.ATUAAAAuAAAAAbH....G.........wlHAAAACUgAAAAAAAAAAAAAPwAAAD8FNgAAABtOb3ZvQ3l0ZS5TeXNDbGFzcy5MYXNlckluZm8CAAAAA19pZAZfcG93ZXIEABdOb3ZvQ3l0ZS5FeHBDbGFzcy5MYXNlcgIAAAALAgAAAAWu....F05vdm9DeXRlLkV4cENsYXNzLkxhc2VyAQAAAAd2YWx1ZV9fAAgCAAAA.....wAAoEEBNwAAADYAAAABrf...67...8BAAAAAABwQgE4AAAANgAAAAGs....rv...wIAAAAAACBCBzkAAAAAAQAAACAAAAAEG05vdm9DeXRlLkV4cENsYXNzLkZMQ2hhbm5lbAIAAAAJVQAAAAlWAAAACVcAAAAJWAAAAAlZAAAACVoAAAAJWwAAAAlcAAAACV0AAAAJXgAAAAlfAAAACWAAAAAJYQAAAAliAAAACWMAAAAJZAAAAAllAAAACWYAAAAJZwAAAAloAAAACWkAAAAJagAAAAlrAAAACWwAAAAJbQAAAAluAAAACW8AAAANBQVVAAAAG05vdm9DeXRlLkV4cENsYXNzLkZMQ2hhbm5lbAcAAAANX2VuYWJsZUhlaWdodAxfZW5hYmxlV2lkdGgIX3BtdEdhaW4DX2lkBV9uYW1lBF9keWUNX3VzZUR5ZUFzTmFtZQAAAAQBAQABAQsdTm92b0N5dGUuRXhwQ2xhc3MuRkxDaGFubmVsSUQCAAAAAQIAAAABAAAAAAAFkP...x1Ob3ZvQ3l0ZS5FeHBDbGFzcy5GTENoYW5uZWxJRAEAAAAHdmFsdWVfXwAIAgAAAP7...8JRwAAAAZyAAAAA0ZTQwEBVgAAAFUAAAABAAAAAAABjf...5D.........CUcAAAAGdQAAAANTU0MBAVcAAABVAAAAAQAAAAAAAYr...+Q....AQAAAAlHAAAABngAAAAERklUQwEBWAAAAFUAAAABAAAAAAABh....5D...8CAAAACUcAAAAGewAAAAJQRQEBWQAAAFUAAAAAAAAAAAABhP...5D...8DAAAACUcAAAAGfgAAAAxQRS1UZXhhcyBSZWQBAVoAAABVAAAAAQAAAAAAAYH...+Q....BAAAAAlHAAAABoEAAAAFUGVyQ1ABAVsAAABVAAAAAQAAAAAAAX7...+Q....BQAAAAlHAAAABoQAAAAGUEUtQ3k3AQFcAAAAVQAAAAEAAAAAAAF7....kP...wYAAAAJRwAAAAaHAAAAA0FQQwEBXQAAAFUAAAABAAAAAAABeP...5D...8HAAAACUcAAAAGigAAAAdBUEMtQ3k3AQFeAAAAVQAAAAAAAAAAAAF1....kP...wgAAAAJRwAAAAaNAAAADFBhY2lmaWMgQmx1ZQEBXwAAAFUAAAAAAAAAAAABcv...5D...8JAAAACUcAAAAGkAAAAAZBbUN5YW4BAWAAAABVAAAAAAAAAAAAAW....+Q....CgAAAAlHAAAABpMAAAAOUGFjaWZpYyBPcmFuZ2UBAWEAAABVAAAAAAAAAAAAAWz...+Q....CwAAAAlHAAAABpYAAAAIUWRvdCA2MDUBAWIAAABVAAAAAAAAAAAAAWn...+Q....DAAAAAlHAAAABpkAAAAIUWRvdCA2NTUBAWMAAABVAAAAAAAAAAAAAWb...+Q....DQAAAAlHAAAABpwAAAAIUWRvdCA4MDABAWQAAABVAAAAAAAAAAAAAWP...+Q....DgAAAAlHAAAACXsAAAABAWUAAABVAAAAAAAAAAAAAWD...+Q....DwAAAAlHAAAACX4AAAABAWYAAABVAAAAAAAAAAAAAV3...+Q....EAAAAAlHAAAABqUAAAAGUEUtQ3k1AQFnAAAAVQAAAAAAAAAAAAFa....kP...xEAAAAJRwAAAAmEAAAAAQFoAAAAVQAAAAAAAAAAAAFX....kP...xIAAAAJRwAAAAarAAAACFBFLUN5NS41AQFpAAAAVQAAAAAAAAAAAAFU....kP...xMAAAAJRwAAAAmrAAAAAQFqAAAAVQAAAAAAAAAAAAFR....kP...xQAAAAJRwAAAAaxAAAAD0FsZXhhIEZsdW9yIDcwMAEBawAAAFUAAAAAAAAAAAABTv...5D...8VAAAACUcAAAAGtAAAAAhRZG90IDcwNQEBbAAAAFUAAAAAAAAAAAABS....5D...8WAAAACUcAAAAGtwAAABBQZXJDUC1lRmx1b3IgNzEwAQFtAAAAVQAAAAAAAAAAAAFI....kP...xcAAAAJRwAAAAm0AAAAAQFuAAAAVQAAAAAAAAAAAAFF....kP...xgAAAAJRwAAAAmxAAAAAQFvAAAAVQAAAAAAAAAAAAFC....kP...xkAAAAJRwAAAAbAAAAAElBFLUFsZXhhIEZsdW9yIDcwMAEL" />
         <Keyword name="$FIL"  value="      1_03-1.fcs" />
         <Keyword name="$BEGINSTEXT"  value="58" />
         <Keyword name="$ENDSTEXT"  value="58" />
         <Keyword name="$BEGINANALYSIS"  value="0" />
         <Keyword name="$ENDANALYSIS"  value="0" />
         <Keyword name="$BEGINDATA"  value="11985" />
         <Keyword name="$ENDDATA"  value="1156280" />
         <Keyword name="$DATATYPE"  value="F" />
         <Keyword name="$MODE"  value="L" />
         <Keyword name="$BYTEORD"  value="1,2,3,4" />
         <Keyword name="$NEXTDATA"  value="0" />
         <Keyword name="$PAR"  value="18" />
         <Keyword name="$P1N"  value="FSC-H" />
         <Keyword name="$P1B"  value="32" />
         <Keyword name="$P1E"  value="0,0" />
         <Keyword name="$P2N"  value="SSC-H" />
         <Keyword name="$P2B"  value="32" />
         <Keyword name="$P2E"  value="0,0" />
         <Keyword name="$P3N"  value="BL1-H" />
         <Keyword name="$P3B"  value="32" />
         <Keyword name="$P3E"  value="0,0" />
         <Keyword name="$P4N"  value="BL2-H" />
         <Keyword name="$P4B"  value="32" />
         <Keyword name="$P4E"  value="0,0" />
         <Keyword name="$P5N"  value="BL4-H" />
         <Keyword name="$P5B"  value="32" />
         <Keyword name="$P5E"  value="0,0" />
         <Keyword name="$P6N"  value="BL5-H" />
         <Keyword name="$P6B"  value="32" />
         <Keyword name="$P6E"  value="0,0" />
         <Keyword name="$P7N"  value="RL1-H" />
         <Keyword name="$P7B"  value="32" />
         <Keyword name="$P7E"  value="0,0" />
         <Keyword name="$P8N"  value="RL2-H" />
         <Keyword name="$P8B"  value="32" />
         <Keyword name="$P8E"  value="0,0" />
         <Keyword name="$P9N"  value="FSC-A" />
         <Keyword name="$P9B"  value="32" />
         <Keyword name="$P9E"  value="0,0" />
         <Keyword name="$P10N"  value="SSC-A" />
         <Keyword name="$P10B"  value="32" />
         <Keyword name="$P10E"  value="0,0" />
         <Keyword name="$P11N"  value="BL1-A" />
         <Keyword name="$P11B"  value="32" />
         <Keyword name="$P11E"  value="0,0" />
         <Keyword name="$P12N"  value="BL2-A" />
         <Keyword name="$P12B"  value="32" />
         <Keyword name="$P12E"  value="0,0" />
         <Keyword name="$P13N"  value="BL4-A" />
         <Keyword name="$P13B"  value="32" />
         <Keyword name="$P13E"  value="0,0" />
         <Keyword name="$P14N"  value="BL5-A" />
         <Keyword name="$P14B"  value="32" />
         <Keyword name="$P14E"  value="0,0" />
         <Keyword name="$P15N"  value="RL1-A" />
         <Keyword name="$P15B"  value="32" />
         <Keyword name="$P15E"  value="0,0" />
         <Keyword name="$P16N"  value="RL2-A" />
         <Keyword name="$P16B"  value="32" />
         <Keyword name="$P16E"  value="0,0" />
         <Keyword name="$P17N"  value="Width" />
         <Keyword name="$P17B"  value="32" />
         <Keyword name="$P17E"  value="0,0" />
         <Keyword name="$P18N"  value="TIME" />
         <Keyword name="$P18B"  value="32" />
         <Keyword name="$P18E"  value="0,0" />
         <Keyword name="$TOT"  value="15893" />
         <Keyword name="$SPILLOVER"  value="12,BL1-H,BL2-H,BL4-H,BL5-H,RL1-H,RL2-H,BL1-A,BL2-A,BL4-A,BL5-A,RL1-A,RL2-A,1,0,0,0,0,0,0,0,0,0,0,0,0,1,0,0,0,0,0,0,0,0,0,0,0,0,1,0,0,0,0,0,0,0,0,0,0,0,0,1,0,0,0,0,0,0,0,0,0,0,0,0,1,0,0,0,0,0,0,0,0,0,0,0,0,1,0,0,0,0,0,0,0,0,0,0,0,0,1,0,0,0,0,0,0,0,0,0,0,0,0,1,0,0,0,0,0,0,0,0,0,0,0,0,1,0,0,0,0,0,0,0,0,0,0,0,0,1,0,0,0,0,0,0,0,0,0,0,0,0,1,0,0,0,0,0,0,0,0,0,0,0,0,1" />
         <Keyword name="#NCFilteredEvents"  value="46" />
         <Keyword name="#NCFilteredBeginData"  value="1156281" />
         <Keyword name="#NCFilteredEndData"  value="1159592" />
         <Keyword name="#NCWidthFiltered"  value="-1" />
         <Keyword name="#NCOverlapFiltered"  value="-1" />
         <Keyword name="#NCDistanceFiltered"  value="46" />
         <Keyword name="#NCTestMode"  value="PID" />
         <Keyword name="#NCStatusLaser1"  value="-Infinity" />
         <Keyword name="#NCStatusLaser2"  value="60" />
         <Keyword name="#NCStatusLaser3"  value="40" />
         <Keyword name="#NCStatusLaser4"  value="-Infinity" />
         <Keyword name="#NCStatusPMT1"  value="0.432000011205673" />
         <Keyword name="#NCStatusPMT2"  value="0.370000004768372" />
         <Keyword name="#NCStatusPMT3"  value="0.5" />
         <Keyword name="#NCStatusPMT4"  value="0.43299999833107" />
         <Keyword name="#NCStatusPMT5"  value="-Infinity" />
         <Keyword name="#NCStatusPMT6"  value="-Infinity" />
         <Keyword name="#NCStatusSheath"  value="Normal" />
         <Keyword name="#NCStatusCleaner"  value="Normal" />
         <Keyword name="#NCStatusDecontamination"  value="Normal" />
         <Keyword name="#NCStatusWaste"  value="Normal" />
         <Keyword name="$UNICODE"  value="65001,$BTIM,$ETIM,$VOL,$DATE,$OP,$CYT,$TIMESTEP,$CYTSN,$P1R,$P1D,$P2R,$P2D,$P3S,$P3R,$P3D,$P4S,$P4R,$P4D,$P5S,$P5R,$P5D,$P6S,$P6R,$P6D,$P7S,$P7R,$P7D,$P8S,$P8R,$P8D,$P9R,$P9D,$P10R,$P10D,$P11S,$P11R,$P11D,$P12S,$P12R,$P12D,$P13S,$P13R,$P13D,$P14S,$P14R,$P14D,$P15S,$P15R,$P15D,$P16S,$P16R,$P16D,$P17R,$P17D,$P18R,$P18D,$P1L,$P2L,$P3L,$P3V,$P4L,$P4V,$P5L,$P5V,$P6L,$P6V,$P7L,$P7V,$P8L,$P8V,$P9L,$P10L,$P11L,$P11V,$P12L,$P12V,$P13L,$P13V,$P14L,$P14V,$P15L,$P15V,$P16L,$P16V,$P17L,$P18L,$SMNO,$SRC,$PROJ,$TR,#NCCreator,#NCUnlimits,#NCEventsLimits,#NCTimeLimits,#NCVolumeLimits,#NCFlowRate,#NCFLConfig,#NCP0C,#NCP1C,#NCP2C,#NCP3C,#NCP4C,#NCP5C,#NCP6C,#NCP7C,#NCP8C,#NCP9C,#NCP10C,#NCP11C,#NCP12C,#NCP13C,#NCP14C,#NCP15C,#NCP16C,#NCP17C,#NCSoftware,#NCVersion,#NCCytometerInfo,$FIL,$BEGINSTEXT,$ENDSTEXT,$BEGINANALYSIS,$ENDANALYSIS,$BEGINDATA,$ENDDATA,$DATATYPE,$MODE,$BYTEORD,$NEXTDATA,$PAR,$P1N,$P1B,$P1E,$P2N,$P2B,$P2E,$P3N,$P3B,$P3E,$P4N,$P4B,$P4E,$P5N,$P5B,$P5E,$P6N,$P6B,$P6E,$P7N,$P7B,$P7E,$P8N,$P8B,$P8E,$P9N,$P9B,$P9E,$P10N,$P10B,$P10E,$P11N,$P11B,$P11E,$P12N,$P12B,$P12E,$P13N,$P13B,$P13E,$P14N,$P14B,$P14E,$P15N,$P15B,$P15E,$P16N,$P16B,$P16E,$P17N,$P17B,$P17E,$P18N,$P18B,$P18E,$TOT,$SPILLOVER,#NCFilteredEvents,#NCFilteredBeginData,#NCFilteredEndData,#NCWidthFiltered,#NCOverlapFiltered,#NCDistanceFiltered,#NCTestMode,#NCStatusLaser1,#NCStatusLaser2,#NCStatusLaser3,#NCStatusLaser4,#NCStatusPMT1,#NCStatusPMT2,#NCStatusPMT3,#NCStatusPMT4,#NCStatusPMT5,#NCStatusPMT6,#NCStatusSheath,#NCStatusCleaner,#NCStatusDecontamination,#NCStatusWaste" />
         <Keyword name="$P1S"  value="" />
         <Keyword name="$P2S"  value="" />
         <Keyword name="$P9S"  value="" />
         <Keyword name="$P10S"  value="" />
         <Keyword name="$P17S"  value="" />
         <Keyword name="$P18S"  value="" />
       </Keywords>
       <SampleNode name="1_03-1.fcs"  annotation=""  owningGroup=""  expanded="1"  sortPriority="10"  count="15893"  sampleID="48" >
         <Graph smoothing="0"  backColor="#ffffff"  foreColor="#000000"  type="Pseudocolor"  fast="1" >
           <Axis dimension="x"  name="FSC-H"  label=""  auto="auto" />
           <Axis dimension="y"  name="SSC-H"  label=""  auto="auto" />
           <GraphSettings level="5%"  smoothingHighResolution="1"  contourHighResolution="1"  histogramSmoothingCount="0"  graphResolution="256"  showOutliers="0"  drawLargeDots="0"  dotsToDraw="8000"  tint="le.chartfill.tinted.40"  lineWeight="le.lineweight.normal"  lineStyle="le.linestyle.solid" />
           <GraphEnvironment showGrid="0"  showAxes="tnlTNL"  showGates="1"  showFreqOnPlots="1"  showGateNameOnPlots="1"  showMedians="0"  showUncomped="0"  addEventParam="0"  lastYAxisName="" >
             <TextTraits font="SansSerif"  size="11"  name="Labels"  style="plain"  color="#000000"  background="#00ffffff"  just="left" />
             <TextTraits font="SansSerif"  size="11"  name="LayoutGates"  style="plain"  color="#000000"  background="#00ffffff"  just="left" />
             <TextTraits font="SansSerif"  size="9"  name="Numbers"  style="plain"  color="#000000"  background="#00ffffff"  just="left" />
             <TextTraits font="SansSerif"  size="9"  name="Legend"  style="plain"  color="#000000"  background="#00ffffff"  just="left" />
             <WindowPosition x="0"  y="0"  width="0"  height="0"  displayed="0"  panelState="" />
           </GraphEnvironment>
         </Graph>
         <Subpopulations>
           <Population name="1"  annotation=""  owningGroup="221103_1418-HLA"  expanded="1"  sortPriority="10"  count="12927" >
             <Graph smoothing="0"  backColor="#ffffff"  foreColor="#000000"  heatMapStatParameter="BL1-H"  type="Pseudocolor"  fast="1" >
               <Axis dimension="x"  name="FSC-H"  label=""  auto="auto" />
               <Axis dimension="y"  name="SSC-H"  label=""  auto="auto" />
               <GraphSettings level="5%"  smoothingHighResolution="1"  contourHighResolution="1"  histogramSmoothingCount="0"  graphResolution="256"  showOutliers="0"  drawLargeDots="0"  dotsToDraw="8000"  tint="le.chartfill.tinted.40"  lineWeight="le.lineweight.normal"  lineStyle="le.linestyle.solid" />
               <GraphEnvironment showGrid="0"  showAxes="tnlTNL"  showGates="1"  showFreqOnPlots="1"  showGateNameOnPlots="1"  showMedians="0"  showUncomped="0"  addEventParam="0"  lastYAxisName="" >
                 <TextTraits font="SansSerif"  size="11"  name="Labels"  style="plain"  color="#000000"  background="#00ffffff"  just="left" />
                 <TextTraits font="SansSerif"  size="11"  name="LayoutGates"  style="plain"  color="#000000"  background="#00ffffff"  just="left" />
                 <TextTraits font="SansSerif"  size="9"  name="Numbers"  style="plain"  color="#000000"  background="#00ffffff"  just="left" />
                 <TextTraits font="SansSerif"  size="9"  name="Legend"  style="plain"  color="#000000"  background="#00ffffff"  just="left" />
                 <WindowPosition x="0"  y="0"  width="392"  height="584"  displayed="1"  panelState="---" />
               </GraphEnvironment>
             </Graph>
             <Gate gating:id="ID549890122" >
               <gating:PolygonGate eventsInside="1"  annoOffsetX="0"  annoOffsetY="0"  tint="#000000"  isTinted="0"  lineWeight="Normal"  userDefined="1"  quadId="-1"  gateResolution="256" >
                 <gating:dimension>
                   <data-type:fcs-dimension data-type:name="FSC-H" />
                 </gating:dimension>
                 <gating:dimension>
                   <data-type:fcs-dimension data-type:name="SSC-H" />
                 </gating:dimension>
                 <gating:vertex>
                   <gating:coordinate data-type:value="3909513.25" />
                   <gating:coordinate data-type:value="3555693.8744186047" />
                 </gating:vertex>
                 <gating:vertex>
                   <gating:coordinate data-type:value="1303212.5833333335" />
                   <gating:coordinate data-type:value="1392385.865116279" />
                 </gating:vertex>
                 <gating:vertex>
                   <gating:coordinate data-type:value="1478636.6666666665" />
                   <gating:coordinate data-type:value="557424.8790697674" />
                 </gating:vertex>
                 <gating:vertex>
                   <gating:coordinate data-type:value="2957211.0833333335" />
                   <gating:coordinate data-type:value="196873.5441860465" />
                 </gating:vertex>
                 <gating:vertex>
                   <gating:coordinate data-type:value="5363027.083333333" />
                   <gating:coordinate data-type:value="1012858.1441860466" />
                 </gating:vertex>
                 <gating:vertex>
                   <gating:coordinate data-type:value="5538451.166666667" />
                   <gating:coordinate data-type:value="2834591.204651163" />
                 </gating:vertex>
               </gating:PolygonGate>
             </Gate>
             <Subpopulations>
               <Population name="Single Cells"  annotation=""  owningGroup="221103_1418-HLA"  expanded="1"  sortPriority="10"  count="10779" >
                 <Graph smoothing="0"  backColor="#ffffff"  foreColor="#000000"  heatMapStatParameter="BL1-H"  type="Pseudocolor"  fast="1" >
                   <Axis dimension="x"  name="SSC-H"  label=""  auto="auto" />
                   <Axis dimension="y"  name="SSC-A"  label=""  auto="auto" />
                   <GraphSettings level="5%"  smoothingHighResolution="1"  contourHighResolution="1"  histogramSmoothingCount="0"  graphResolution="256"  showOutliers="0"  drawLargeDots="0"  dotsToDraw="8000"  tint="le.chartfill.tinted.40"  lineWeight="le.lineweight.normal"  lineStyle="le.linestyle.solid" />
                   <GraphEnvironment showGrid="0"  showAxes="tnlTNL"  showGates="1"  showFreqOnPlots="1"  showGateNameOnPlots="1"  showMedians="0"  showUncomped="0"  addEventParam="0"  lastYAxisName="" >
                     <TextTraits font="SansSerif"  size="11"  name="Labels"  style="plain"  color="#000000"  background="#00ffffff"  just="left" />
                     <TextTraits font="SansSerif"  size="11"  name="LayoutGates"  style="plain"  color="#000000"  background="#00ffffff"  just="left" />
                     <TextTraits font="SansSerif"  size="9"  name="Numbers"  style="plain"  color="#000000"  background="#00ffffff"  just="left" />
                     <TextTraits font="SansSerif"  size="9"  name="Legend"  style="plain"  color="#000000"  background="#00ffffff"  just="left" />
                     <WindowPosition x="0"  y="0"  width="392"  height="584"  displayed="1"  panelState="---" />
                   </GraphEnvironment>
                 </Graph>
                 <Gate gating:id="ID994301710"  gating:parent_id="ID549890122" >
                   <gating:PolygonGate eventsInside="1"  annoOffsetX="129"  annoOffsetY="-41"  tint="#000000"  isTinted="0"  lineWeight="Normal"  userDefined="1"  quadId="-1"  gateResolution="256" >
                     <gating:dimension>
                       <data-type:fcs-dimension data-type:name="SSC-H" />
                     </gating:dimension>
                     <gating:dimension>
                       <data-type:fcs-dimension data-type:name="SSC-A" />
                     </gating:dimension>
                     <gating:vertex>
                       <gating:coordinate data-type:value="341963.8291666667" />
                       <gating:coordinate data-type:value="202663.9441860465" />
                     </gating:vertex>
                     <gating:vertex>
                       <gating:coordinate data-type:value="2007932.3875" />
                       <gating:coordinate data-type:value="962518.4" />
                     </gating:vertex>
                     <gating:vertex>
                       <gating:coordinate data-type:value="2092930.7833333334" />
                       <gating:coordinate data-type:value="828426.4372093023" />
                     </gating:vertex>
                     <gating:vertex>
                       <gating:coordinate data-type:value="443961.9041666667" />
                       <gating:coordinate data-type:value="135617.9627906977" />
                     </gating:vertex>
                   </gating:PolygonGate>
                 </Gate>
                 <Subpopulations>
                   <Statistic name="Mean"  annotation=""  owningGroup="221103_1418-HLA"  expanded="1"  sortPriority="5"  id="BL2-A"  ancestor=""  correlate=""  value="391514.6350860596" />
                 </Subpopulations>
               </Population>
             </Subpopulations>
           </Population>
         </Subpopulations>
       </SampleNode>
     </Sample>
     <Sample>
       <DataSet uri="file:/F:/鼓楼医院/滑膜肉瘤TCRT/data/HLA-2402/肽结合T2/221103_1418-HLA/标本1_03-2.fcs"  sampleID="49" />
       <Transformations>
         <transforms:linear transforms:minRange="676698"  transforms:maxRange="6691238"  gain="1" >
           <data-type:parameter data-type:name="FSC-H" />
         </transforms:linear>
         <transforms:linear transforms:minRange="120968"  transforms:maxRange="4200891"  gain="1" >
           <data-type:parameter data-type:name="SSC-H" />
         </transforms:linear>
         <transforms:log transforms:offset="100"  transforms:decades="4" >
           <data-type:parameter data-type:name="BL1-H" />
         </transforms:log>
         <transforms:log transforms:offset="31.6227766017"  transforms:decades="4" >
           <data-type:parameter data-type:name="BL2-H" />
         </transforms:log>
         <transforms:log transforms:offset="31.6227766017"  transforms:decades="4" >
           <data-type:parameter data-type:name="BL4-H" />
         </transforms:log>
         <transforms:log transforms:offset="10"  transforms:decades="4" >
           <data-type:parameter data-type:name="BL5-H" />
         </transforms:log>
         <transforms:log transforms:offset="31.6227766017"  transforms:decades="4" >
           <data-type:parameter data-type:name="RL1-H" />
         </transforms:log>
         <transforms:log transforms:offset="10"  transforms:decades="4" >
           <data-type:parameter data-type:name="RL2-H" />
         </transforms:log>
         <transforms:linear transforms:minRange="223558"  transforms:maxRange="4557626"  gain="1" >
           <data-type:parameter data-type:name="FSC-A" />
         </transforms:linear>
         <transforms:linear transforms:minRange="1526"  transforms:maxRange="2404007"  gain="1" >
           <data-type:parameter data-type:name="SSC-A" />
         </transforms:linear>
         <transforms:log transforms:offset="316.2277660168"  transforms:decades="4" >
           <data-type:parameter data-type:name="BL1-A" />
         </transforms:log>
         <transforms:log transforms:offset="1000"  transforms:decades="6" >
           <data-type:parameter data-type:name="BL2-A" />
         </transforms:log>
         <transforms:log transforms:offset="100"  transforms:decades="4" >
           <data-type:parameter data-type:name="BL4-A" />
         </transforms:log>
         <transforms:log transforms:offset="10"  transforms:decades="4" >
           <data-type:parameter data-type:name="BL5-A" />
         </transforms:log>
         <transforms:log transforms:offset="10"  transforms:decades="5" >
           <data-type:parameter data-type:name="RL1-A" />
         </transforms:log>
         <transforms:log transforms:offset="10"  transforms:decades="4" >
           <data-type:parameter data-type:name="RL2-A" />
         </transforms:log>
         <transforms:linear transforms:minRange="0"  transforms:maxRange="500"  gain="1" >
           <data-type:parameter data-type:name="Width" />
         </transforms:linear>
         <transforms:linear transforms:minRange="0.0007186359"  transforms:maxRange="38"  gain="0.0000010136" >
           <data-type:parameter data-type:name="TIME" />
         </transforms:linear>
       </Transformations>
       <Keywords>
         <Keyword name="FJ_FCS_VERSION"  value="3" />
         <Keyword name="$BTIM"  value="15:00:50" />
         <Keyword name="$ETIM"  value="15:01:28" />
         <Keyword name="$VOL"  value="75000" />
         <Keyword name="$DATE"  value="07-Nov-2022" />
         <Keyword name="$OP"  value="administrator" />
         <Keyword name="$CYT"  value="NovoCyte" />
         <Keyword name="$TIMESTEP"  value="1E-06" />
         <Keyword name="$CYTSN"  value="452170928008" />
         <Keyword name="$P1R"  value="6265254" />
         <Keyword name="$P1D"  value="Linear,672492,6265254" />
         <Keyword name="$P2R"  value="3571916" />
         <Keyword name="$P2D"  value="Linear,45535,3571916" />
         <Keyword name="$P3S"  value="FITC-H" />
         <Keyword name="$P3R"  value="3162278" />
         <Keyword name="$P3D"  value="Logarithmic,4,316.227766016838" />
         <Keyword name="$P4S"  value="PE-H" />
         <Keyword name="$P4R"  value="16777216" />
         <Keyword name="$P4D"  value="Logarithmic,4.72471989593555,316.227766016838" />
         <Keyword name="$P5S"  value="PerCP-H" />
         <Keyword name="$P5R"  value="10000000" />
         <Keyword name="$P5D"  value="Logarithmic,4.5,316.227766016838" />
         <Keyword name="$P6S"  value="PE-Cy7-H" />
         <Keyword name="$P6R"  value="100000" />
         <Keyword name="$P6D"  value="Logarithmic,4,10" />
         <Keyword name="$P7S"  value="APC-H" />
         <Keyword name="$P7R"  value="3162278" />
         <Keyword name="$P7D"  value="Logarithmic,4.5,100" />
         <Keyword name="$P8S"  value="APC-Cy7-H" />
         <Keyword name="$P8R"  value="100000" />
         <Keyword name="$P8D"  value="Logarithmic,4,10" />
         <Keyword name="$P9R"  value="4167554" />
         <Keyword name="$P9D"  value="Linear,226543,4167554" />
         <Keyword name="$P10R"  value="2021365" />
         <Keyword name="$P10D"  value="Linear,13894,2021365" />
         <Keyword name="$P11S"  value="FITC-A" />
         <Keyword name="$P11R"  value="10000000" />
         <Keyword name="$P11D"  value="Logarithmic,4,1000" />
         <Keyword name="$P12S"  value="PE-A" />
         <Keyword name="$P12R"  value="16777216" />
         <Keyword name="$P12D"  value="Logarithmic,4.22471989593555,1000" />
         <Keyword name="$P13S"  value="PerCP-A" />
         <Keyword name="$P13R"  value="16777216" />
         <Keyword name="$P13D"  value="Logarithmic,4.22471989593555,1000" />
         <Keyword name="$P14S"  value="PE-Cy7-A" />
         <Keyword name="$P14R"  value="100000" />
         <Keyword name="$P14D"  value="Logarithmic,4,10" />
         <Keyword name="$P15S"  value="APC-A" />
         <Keyword name="$P15R"  value="3162278" />
         <Keyword name="$P15D"  value="Logarithmic,5,31.6227766016838" />
         <Keyword name="$P16S"  value="APC-Cy7-A" />
         <Keyword name="$P16R"  value="100000" />
         <Keyword name="$P16D"  value="Logarithmic,4,10" />
         <Keyword name="$P17R"  value="500" />
         <Keyword name="$P17D"  value="Linear,0,500" />
         <Keyword name="$P18R"  value="4294967000" />
         <Keyword name="$P18D"  value="Linear,0,65536" />
         <Keyword name="$P1L"  value="488" />
         <Keyword name="$P2L"  value="488" />
         <Keyword name="$P3L"  value="488" />
         <Keyword name="$P3V"  value="0.432" />
         <Keyword name="$P4L"  value="488" />
         <Keyword name="$P4V"  value="0.37" />
         <Keyword name="$P5L"  value="488" />
         <Keyword name="$P5V"  value="0.5" />
         <Keyword name="$P6L"  value="488" />
         <Keyword name="$P6V"  value="0.433" />
         <Keyword name="$P7L"  value="640" />
         <Keyword name="$P7V"  value="0.5" />
         <Keyword name="$P8L"  value="640" />
         <Keyword name="$P8V"  value="0.433" />
         <Keyword name="$P9L"  value="488" />
         <Keyword name="$P10L"  value="488" />
         <Keyword name="$P11L"  value="488" />
         <Keyword name="$P11V"  value="0.432" />
         <Keyword name="$P12L"  value="488" />
         <Keyword name="$P12V"  value="0.37" />
         <Keyword name="$P13L"  value="488" />
         <Keyword name="$P13V"  value="0.5" />
         <Keyword name="$P14L"  value="488" />
         <Keyword name="$P14V"  value="0.433" />
         <Keyword name="$P15L"  value="640" />
         <Keyword name="$P15V"  value="0.5" />
         <Keyword name="$P16L"  value="640" />
         <Keyword name="$P16V"  value="0.433" />
         <Keyword name="$P17L"  value="488" />
         <Keyword name="$P18L"  value="488" />
         <Keyword name="$SMNO"  value="03-2" />
         <Keyword name="$SRC"  value="      1" />
         <Keyword name="$PROJ"  value="221103_1418-HLA.ncf" />
         <Keyword name="$TR"  value="FSC-H,1000000" />
         <Keyword name="#NCCreator"  value="NovoExpress v.1.2.5.1603" />
         <Keyword name="#NCUnlimits"  value="False" />
         <Keyword name="#NCEventsLimits"  value="0" />
         <Keyword name="#NCTimeLimits"  value="0" />
         <Keyword name="#NCVolumeLimits"  value="75" />
         <Keyword name="#NCFlowRate"  value="120" />
         <Keyword name="#NCFLConfig"  value="FSCFSCBSSCSSCBBL1FITCBBL2PEBBL4PerCPBBL5PE-Cy7BRL1APCBRL2APC-Cy7B" />
         <Keyword name="#NCP0C"  value="-2" />
         <Keyword name="#NCP1C"  value="-1" />
         <Keyword name="#NCP2C"  value="1" />
         <Keyword name="#NCP3C"  value="2" />
         <Keyword name="#NCP4C"  value="4" />
         <Keyword name="#NCP5C"  value="5" />
         <Keyword name="#NCP6C"  value="6" />
         <Keyword name="#NCP7C"  value="7" />
         <Keyword name="#NCP8C"  value="-2" />
         <Keyword name="#NCP9C"  value="-1" />
         <Keyword name="#NCP10C"  value="1" />
         <Keyword name="#NCP11C"  value="2" />
         <Keyword name="#NCP12C"  value="4" />
         <Keyword name="#NCP13C"  value="5" />
         <Keyword name="#NCP14C"  value="6" />
         <Keyword name="#NCP15C"  value="7" />
         <Keyword name="#NCP16C"  value="0" />
         <Keyword name="#NCP17C"  value="0" />
         <Keyword name="#NCSoftware"  value="NovoExpress" />
         <Keyword name="#NCVersion"  value="1.2.5.1603" />
         <Keyword name="#NCCytometerInfo"  value="AAEAAAD.....AQAAAAAAAAAMAgAAAEJOb3ZvQ3l0ZSwgVmVyc2lvbj0xLjIuNS4xNjAzLCBDdWx0dXJlPW5ldXRyYWwsIFB1YmxpY0tleVRva2VuPW51bGwFAQAAAB9Ob3ZvQ3l0ZS5TeXNDbGFzcy5DeXRvbWV0ZXJJbmZvEgAAAAlfdGltZVN0ZXANX2V4aXN0U2FtcGxlcg9fbmV3Tm92b1NhbXBsZXISX3N5c3RlbUluZm9ybWF0aW9uF19hdXRvU2FtcGxlckluZm9ybWF0aW9uEl93ZWlnaHRJbmZvcm1hdGlvbgtfY01Vc2VkVGltZQxfbGFzdFRDTkluZm8QX3N1cHBvcnRGdW5jdGlvbgpfcG10Q29uZmlnCV9mbEVuYWJsZQxfbGFzZXJDb25maWcXX2RlZmF1bHRGTENoYW5uZWxDb25maWcOX2ZsdWlkaWNTdGF0dXMQX3RpbWVOb3ZvU2FtcGxlcgtfdGltZVNoYWtlcgxfY29uZmlnR3JvdXALX2NvbmZpZ05hbWUAAAAGBgYABAQEAwQEBAAAAQEGAQEIGU5vdm9DeXRlLlN5c0NsYXNzLlRDTkluZm8CAAAAKU5vdm9DeXRlLlN5c0NsYXNzLkZpcm13YXJlU3VwcG9ydEZ1bmN0aW9uAgAAABtOb3ZvQ3l0ZS5TeXNDbGFzcy5QTVRDb25maWcCAAAAG1N5c3RlbS5Db2xsZWN0aW9ucy5CaXRBcnJheR1Ob3ZvQ3l0ZS5TeXNDbGFzcy5MYXNlckNvbmZpZwIAAAAhTm92b0N5dGUuRXhwQ2xhc3MuRkxDaGFubmVsQ29uZmlnAgAAAB5Ob3ZvQ3l0ZS5FeHBDbGFzcy5GbG93U3RhdHVzW10CAAAACAgCAAAAje21oPfGsD4AAAkDAAAACgkEAAAAnQAAAAX7....GU5vdm9DeXRlLlN5c0NsYXNzLlRDTkluZm8EAAAACFRDTlZhbHVlC1JlcGxhY2VEYXRlDEluc3RydW1lbnRTTgxJc0RlZmF1bHRUQ04AAAEABg0BAgAAAAAAAAAAAPC.QX.uuiRO2ogGBgAAAAw0NTIxNzA5MjgwMDgBCQcAAAAJCAAAAAkJAAAACQoAAAAJCwAAAAkMAAAA..........8KBg0AAAAFMjA2MFIRAwAAAA0AAAAGDgAAABZBQ0VBIEJpb3NjaWVuY2VzLCBJbmMuBg8AAAAITm92b0N5dGUGEAAAAAUyMDYwUgYRAAAADDQ1MjE3MDkyODAwOAYSAAAACjIwMTctMTEtMjAGEwAAAA5WZXIwNS4xMy40MC4xQgYUAAAAB1Y0LjcuN0UGFQAAAAdWMy4xNC43BhYAAAAHUmVsZWFzZQYXAAAAC0p1biAgMiAyMDE3BhgAAAAEVjMuNAYZAAAABFYzLjMGGgAAAAZWNC4wLjIRBAAAAAoAAAAGGwAAABZBQ0VBIEJpb3NjaWVuY2VzLCBJbmMuBhwAAAAPRmx1aWRpY3NTdGF0aW9uBh0AAAAGKioqKioqBh4AAAAMNDYyMTcwODE4ODk0Bh8AAAAKMjAxNy0xMS0yMAYgAAAABFYxLjEGIQAAAAdSZWxlYXNlBiIAAAALSnVsICA2IDIwMTUGIwAAAARWMS4wBiQAAAAEVjEuMAUHAAAAKU5vdm9DeXRlLlN5c0NsYXNzLkZpcm13YXJlU3VwcG9ydEZ1bmN0aW9uCgAAAB88U3VwcG9ydFBJRFRlc3Q+a19fQmFja2luZ0ZpZWxkGjxTdXBwb3J0RlQ+a19fQmFja2luZ0ZpZWxkKjxTdXBwb3J0QXV0b1Jlc3VtZVByZXNzdXJlPmtfX0JhY2tpbmdGaWVsZCg8U3VwcG9ydFNodXRXaXRoQ2xlYW5TSVA+a19fQmFja2luZ0ZpZWxkGTxNb2RJczF1cz5rX19CYWNraW5nRmllbGQaPElzRk1JUHVtcD5rX19CYWNraW5nRmllbGQmPFN1cHBvcnRQbGF0ZUNhbGlicmF0ZT5rX19CYWNraW5nRmllbGQlPFN1cHBvcnREZWNvbnRhbWluYXRlPmtfX0JhY2tpbmdGaWVsZC88U3VwcG9ydEFkanVzdFRocmVzaG9sZFJlYWxUaW1lPmtfX0JhY2tpbmdGaWVsZBg8RkxDb3VudD5rX19CYWNraW5nRmllbGQAAAAAAAAAAAAAAQEBAQEBAQEBDwIAAAABAQEBAQEBAQEQAAAABQgAAAAbTm92b0N5dGUuU3lzQ2xhc3MuUE1UQ29uZmlnAgAAAAdfbGF5b3V0BV9saXN0BAQiTm92b0N5dGUuU3lzQ2xhc3MuUE1UQ29uZmlnK0xheW91dAIAAAAbTm92b0N5dGUuU3lzQ2xhc3MuUE1USW5mb1tdAgAAAAIAAAAF2....yJOb3ZvQ3l0ZS5TeXNDbGFzcy5QTVRDb25maWcrTGF5b3V0AQAAAAd2YWx1ZV9fAAgCAAAAAgAAAAkmAAAABAkAAAAbU3lzdGVtLkNvbGxlY3Rpb25zLkJpdEFycmF5AwAAAAdtX2FycmF5CG1fbGVuZ3RoCF92ZXJzaW9uBwAACAgICScAAABAAAAAAAAAAAUKAAAAHU5vdm9DeXRlLlN5c0NsYXNzLkxhc2VyQ29uZmlnAQAAAAVfbGlzdAQdTm92b0N5dGUuU3lzQ2xhc3MuTGFzZXJJbmZvW10CAAAAAgAAAAkoAAAABQsAAAAhTm92b0N5dGUuRXhwQ2xhc3MuRkxDaGFubmVsQ29uZmlnAgAAAAVfbGlzdAROdWxsAwCEAVN5c3RlbS5Db2xsZWN0aW9ucy5HZW5lcmljLkxpc3RgMVtbTm92b0N5dGUuRXhwQ2xhc3MuRkxDaGFubmVsLCBOb3ZvQ3l0ZSwgVmVyc2lvbj0xLjIuNS4xNjAzLCBDdWx0dXJlPW5ldXRyYWwsIFB1YmxpY0tleVRva2VuPW51bGxdXQECAAAACSkAAAAABwwAAAAAAQAAAAQAAAAEHE5vdm9DeXRlLkV4cENsYXNzLkZsb3dTdGF0dXMCAAAABdb...8cTm92b0N5dGUuRXhwQ2xhc3MuRmxvd1N0YXR1cwEAAAAHdmFsdWVfXwAIAgAAAAAAAAAB1f...9b...8AAAAAAdT....W....AAAAAAHT....1v...wAAAAAHJgAAAAABAAAACAAAAAQZTm92b0N5dGUuU3lzQ2xhc3MuUE1USW5mbwIAAAAJLgAAAAkvAAAACTAAAAAJMQAAAAkyAAAACTMAAAAJNAAAAAk1AAAADycAAAACAAAACP..........BygAAAAAAQAAAAMAAAAEG05vdm9DeXRlLlN5c0NsYXNzLkxhc2VySW5mbwIAAAAJNgAAAAk3AAAACTgAAAAEKQAAAIQBU3lzdGVtLkNvbGxlY3Rpb25zLkdlbmVyaWMuTGlzdGAxW1tOb3ZvQ3l0ZS5FeHBDbGFzcy5GTENoYW5uZWwsIE5vdm9DeXRlLCBWZXJzaW9uPTEuMi41LjE2MDMsIEN1bHR1cmU9bmV1dHJhbCwgUHVibGljS2V5VG9rZW49bnVsbF1dAwAAAAZfaXRlbXMFX3NpemUIX3ZlcnNpb24EAAAdTm92b0N5dGUuRXhwQ2xhc3MuRkxDaGFubmVsW10CAAAACAgJOQAAABsAAAAbAAAABS4AAAAZTm92b0N5dGUuU3lzQ2xhc3MuUE1USW5mbwYAAAADX2lkBV9uYW1lB19taXJyb3IJX2xvY2F0aW9uCF92b2x0YWdlD19kZWZhdWx0Vm9sdGFnZQQBAQAAACJOb3ZvQ3l0ZS5FeHBDbGFzcy5EZXRlY3Rpb25DaGFubmVsAgAAAAgLCwIAAAAFxv...yJOb3ZvQ3l0ZS5FeHBDbGFzcy5EZXRlY3Rpb25DaGFubmVsAQAAAAd2YWx1ZV9fAAgCAAAAAAAAAAY7AAAABjUzMC8zMAY8AAAABTUwNUxQBQAAABsv3T4bL90+AS8AAAAuAAAAAcP....G....AQAAAAY+AAAABjU3Mi8yOAY.AAAABTU1NUxQBAAAAKRwvT6kcL0+ATAAAAAuAAAAAcD....G....AgAAAAZBAAAABjY3NS8zMAZCAAAABTY1MExQAgAAAAAAAD8AAAA.ATEAAAAuAAAAAb3....G....AwAAAAZEAAAABjc4MC82MAZFAAAABTczNUxQAQAAAC2y3T4tst0+ATIAAAAuAAAAAbr....G.........wZHAAAAAAZIAAAAAS0GAAAAAAAAPwAAAD8BMwAAAC4AAAABt....8b.........CUcAAAAJSAAAAAMAAAAAAAA.AAAAPwE0AAAALgAAAAG0....xv........8JRwAAAAlIAAAAAAAAAAAAAD8AAAA.ATUAAAAuAAAAAbH....G.........wlHAAAACUgAAAAAAAAAAAAAPwAAAD8FNgAAABtOb3ZvQ3l0ZS5TeXNDbGFzcy5MYXNlckluZm8CAAAAA19pZAZfcG93ZXIEABdOb3ZvQ3l0ZS5FeHBDbGFzcy5MYXNlcgIAAAALAgAAAAWu....F05vdm9DeXRlLkV4cENsYXNzLkxhc2VyAQAAAAd2YWx1ZV9fAAgCAAAA.....wAAoEEBNwAAADYAAAABrf...67...8BAAAAAABwQgE4AAAANgAAAAGs....rv...wIAAAAAACBCBzkAAAAAAQAAACAAAAAEG05vdm9DeXRlLkV4cENsYXNzLkZMQ2hhbm5lbAIAAAAJVQAAAAlWAAAACVcAAAAJWAAAAAlZAAAACVoAAAAJWwAAAAlcAAAACV0AAAAJXgAAAAlfAAAACWAAAAAJYQAAAAliAAAACWMAAAAJZAAAAAllAAAACWYAAAAJZwAAAAloAAAACWkAAAAJagAAAAlrAAAACWwAAAAJbQAAAAluAAAACW8AAAANBQVVAAAAG05vdm9DeXRlLkV4cENsYXNzLkZMQ2hhbm5lbAcAAAANX2VuYWJsZUhlaWdodAxfZW5hYmxlV2lkdGgIX3BtdEdhaW4DX2lkBV9uYW1lBF9keWUNX3VzZUR5ZUFzTmFtZQAAAAQBAQABAQsdTm92b0N5dGUuRXhwQ2xhc3MuRkxDaGFubmVsSUQCAAAAAQIAAAABAAAAAAAFkP...x1Ob3ZvQ3l0ZS5FeHBDbGFzcy5GTENoYW5uZWxJRAEAAAAHdmFsdWVfXwAIAgAAAP7...8JRwAAAAZyAAAAA0ZTQwEBVgAAAFUAAAABAAAAAAABjf...5D.........CUcAAAAGdQAAAANTU0MBAVcAAABVAAAAAQAAAAAAAYr...+Q....AQAAAAlHAAAABngAAAAERklUQwEBWAAAAFUAAAABAAAAAAABh....5D...8CAAAACUcAAAAGewAAAAJQRQEBWQAAAFUAAAAAAAAAAAABhP...5D...8DAAAACUcAAAAGfgAAAAxQRS1UZXhhcyBSZWQBAVoAAABVAAAAAQAAAAAAAYH...+Q....BAAAAAlHAAAABoEAAAAFUGVyQ1ABAVsAAABVAAAAAQAAAAAAAX7...+Q....BQAAAAlHAAAABoQAAAAGUEUtQ3k3AQFcAAAAVQAAAAEAAAAAAAF7....kP...wYAAAAJRwAAAAaHAAAAA0FQQwEBXQAAAFUAAAABAAAAAAABeP...5D...8HAAAACUcAAAAGigAAAAdBUEMtQ3k3AQFeAAAAVQAAAAAAAAAAAAF1....kP...wgAAAAJRwAAAAaNAAAADFBhY2lmaWMgQmx1ZQEBXwAAAFUAAAAAAAAAAAABcv...5D...8JAAAACUcAAAAGkAAAAAZBbUN5YW4BAWAAAABVAAAAAAAAAAAAAW....+Q....CgAAAAlHAAAABpMAAAAOUGFjaWZpYyBPcmFuZ2UBAWEAAABVAAAAAAAAAAAAAWz...+Q....CwAAAAlHAAAABpYAAAAIUWRvdCA2MDUBAWIAAABVAAAAAAAAAAAAAWn...+Q....DAAAAAlHAAAABpkAAAAIUWRvdCA2NTUBAWMAAABVAAAAAAAAAAAAAWb...+Q....DQAAAAlHAAAABpwAAAAIUWRvdCA4MDABAWQAAABVAAAAAAAAAAAAAWP...+Q....DgAAAAlHAAAACXsAAAABAWUAAABVAAAAAAAAAAAAAWD...+Q....DwAAAAlHAAAACX4AAAABAWYAAABVAAAAAAAAAAAAAV3...+Q....EAAAAAlHAAAABqUAAAAGUEUtQ3k1AQFnAAAAVQAAAAAAAAAAAAFa....kP...xEAAAAJRwAAAAmEAAAAAQFoAAAAVQAAAAAAAAAAAAFX....kP...xIAAAAJRwAAAAarAAAACFBFLUN5NS41AQFpAAAAVQAAAAAAAAAAAAFU....kP...xMAAAAJRwAAAAmrAAAAAQFqAAAAVQAAAAAAAAAAAAFR....kP...xQAAAAJRwAAAAaxAAAAD0FsZXhhIEZsdW9yIDcwMAEBawAAAFUAAAAAAAAAAAABTv...5D...8VAAAACUcAAAAGtAAAAAhRZG90IDcwNQEBbAAAAFUAAAAAAAAAAAABS....5D...8WAAAACUcAAAAGtwAAABBQZXJDUC1lRmx1b3IgNzEwAQFtAAAAVQAAAAAAAAAAAAFI....kP...xcAAAAJRwAAAAm0AAAAAQFuAAAAVQAAAAAAAAAAAAFF....kP...xgAAAAJRwAAAAmxAAAAAQFvAAAAVQAAAAAAAAAAAAFC....kP...xkAAAAJRwAAAAbAAAAAElBFLUFsZXhhIEZsdW9yIDcwMAEL" />
         <Keyword name="$FIL"  value="      1_03-2.fcs" />
         <Keyword name="$BEGINSTEXT"  value="58" />
         <Keyword name="$ENDSTEXT"  value="58" />
         <Keyword name="$BEGINANALYSIS"  value="0" />
         <Keyword name="$ENDANALYSIS"  value="0" />
         <Keyword name="$BEGINDATA"  value="11999" />
         <Keyword name="$ENDDATA"  value="1152622" />
         <Keyword name="$DATATYPE"  value="F" />
         <Keyword name="$MODE"  value="L" />
         <Keyword name="$BYTEORD"  value="1,2,3,4" />
         <Keyword name="$NEXTDATA"  value="0" />
         <Keyword name="$PAR"  value="18" />
         <Keyword name="$P1N"  value="FSC-H" />
         <Keyword name="$P1B"  value="32" />
         <Keyword name="$P1E"  value="0,0" />
         <Keyword name="$P2N"  value="SSC-H" />
         <Keyword name="$P2B"  value="32" />
         <Keyword name="$P2E"  value="0,0" />
         <Keyword name="$P3N"  value="BL1-H" />
         <Keyword name="$P3B"  value="32" />
         <Keyword name="$P3E"  value="0,0" />
         <Keyword name="$P4N"  value="BL2-H" />
         <Keyword name="$P4B"  value="32" />
         <Keyword name="$P4E"  value="0,0" />
         <Keyword name="$P5N"  value="BL4-H" />
         <Keyword name="$P5B"  value="32" />
         <Keyword name="$P5E"  value="0,0" />
         <Keyword name="$P6N"  value="BL5-H" />
         <Keyword name="$P6B"  value="32" />
         <Keyword name="$P6E"  value="0,0" />
         <Keyword name="$P7N"  value="RL1-H" />
         <Keyword name="$P7B"  value="32" />
         <Keyword name="$P7E"  value="0,0" />
         <Keyword name="$P8N"  value="RL2-H" />
         <Keyword name="$P8B"  value="32" />
         <Keyword name="$P8E"  value="0,0" />
         <Keyword name="$P9N"  value="FSC-A" />
         <Keyword name="$P9B"  value="32" />
         <Keyword name="$P9E"  value="0,0" />
         <Keyword name="$P10N"  value="SSC-A" />
         <Keyword name="$P10B"  value="32" />
         <Keyword name="$P10E"  value="0,0" />
         <Keyword name="$P11N"  value="BL1-A" />
         <Keyword name="$P11B"  value="32" />
         <Keyword name="$P11E"  value="0,0" />
         <Keyword name="$P12N"  value="BL2-A" />
         <Keyword name="$P12B"  value="32" />
         <Keyword name="$P12E"  value="0,0" />
         <Keyword name="$P13N"  value="BL4-A" />
         <Keyword name="$P13B"  value="32" />
         <Keyword name="$P13E"  value="0,0" />
         <Keyword name="$P14N"  value="BL5-A" />
         <Keyword name="$P14B"  value="32" />
         <Keyword name="$P14E"  value="0,0" />
         <Keyword name="$P15N"  value="RL1-A" />
         <Keyword name="$P15B"  value="32" />
         <Keyword name="$P15E"  value="0,0" />
         <Keyword name="$P16N"  value="RL2-A" />
         <Keyword name="$P16B"  value="32" />
         <Keyword name="$P16E"  value="0,0" />
         <Keyword name="$P17N"  value="Width" />
         <Keyword name="$P17B"  value="32" />
         <Keyword name="$P17E"  value="0,0" />
         <Keyword name="$P18N"  value="TIME" />
         <Keyword name="$P18B"  value="32" />
         <Keyword name="$P18E"  value="0,0" />
         <Keyword name="$TOT"  value="15842" />
         <Keyword name="$SPILLOVER"  value="12,BL1-H,BL2-H,BL4-H,BL5-H,RL1-H,RL2-H,BL1-A,BL2-A,BL4-A,BL5-A,RL1-A,RL2-A,1,0,0,0,0,0,0,0,0,0,0,0,0,1,0,0,0,0,0,0,0,0,0,0,0,0,1,0,0,0,0,0,0,0,0,0,0,0,0,1,0,0,0,0,0,0,0,0,0,0,0,0,1,0,0,0,0,0,0,0,0,0,0,0,0,1,0,0,0,0,0,0,0,0,0,0,0,0,1,0,0,0,0,0,0,0,0,0,0,0,0,1,0,0,0,0,0,0,0,0,0,0,0,0,1,0,0,0,0,0,0,0,0,0,0,0,0,1,0,0,0,0,0,0,0,0,0,0,0,0,1,0,0,0,0,0,0,0,0,0,0,0,0,1" />
         <Keyword name="#NCFilteredEvents"  value="42" />
         <Keyword name="#NCFilteredBeginData"  value="1152623" />
         <Keyword name="#NCFilteredEndData"  value="1155646" />
         <Keyword name="#NCWidthFiltered"  value="-1" />
         <Keyword name="#NCOverlapFiltered"  value="-1" />
         <Keyword name="#NCDistanceFiltered"  value="42" />
         <Keyword name="#NCTestMode"  value="PID" />
         <Keyword name="#NCStatusLaser1"  value="-Infinity" />
         <Keyword name="#NCStatusLaser2"  value="60" />
         <Keyword name="#NCStatusLaser3"  value="40" />
         <Keyword name="#NCStatusLaser4"  value="-Infinity" />
         <Keyword name="#NCStatusPMT1"  value="0.432000011205673" />
         <Keyword name="#NCStatusPMT2"  value="0.370000004768372" />
         <Keyword name="#NCStatusPMT3"  value="0.5" />
         <Keyword name="#NCStatusPMT4"  value="0.43299999833107" />
         <Keyword name="#NCStatusPMT5"  value="-Infinity" />
         <Keyword name="#NCStatusPMT6"  value="-Infinity" />
         <Keyword name="#NCStatusSheath"  value="Normal" />
         <Keyword name="#NCStatusCleaner"  value="Normal" />
         <Keyword name="#NCStatusDecontamination"  value="Normal" />
         <Keyword name="#NCStatusWaste"  value="Normal" />
         <Keyword name="$UNICODE"  value="65001,$BTIM,$ETIM,$VOL,$DATE,$OP,$CYT,$TIMESTEP,$CYTSN,$P1R,$P1D,$P2R,$P2D,$P3S,$P3R,$P3D,$P4S,$P4R,$P4D,$P5S,$P5R,$P5D,$P6S,$P6R,$P6D,$P7S,$P7R,$P7D,$P8S,$P8R,$P8D,$P9R,$P9D,$P10R,$P10D,$P11S,$P11R,$P11D,$P12S,$P12R,$P12D,$P13S,$P13R,$P13D,$P14S,$P14R,$P14D,$P15S,$P15R,$P15D,$P16S,$P16R,$P16D,$P17R,$P17D,$P18R,$P18D,$P1L,$P2L,$P3L,$P3V,$P4L,$P4V,$P5L,$P5V,$P6L,$P6V,$P7L,$P7V,$P8L,$P8V,$P9L,$P10L,$P11L,$P11V,$P12L,$P12V,$P13L,$P13V,$P14L,$P14V,$P15L,$P15V,$P16L,$P16V,$P17L,$P18L,$SMNO,$SRC,$PROJ,$TR,#NCCreator,#NCUnlimits,#NCEventsLimits,#NCTimeLimits,#NCVolumeLimits,#NCFlowRate,#NCFLConfig,#NCP0C,#NCP1C,#NCP2C,#NCP3C,#NCP4C,#NCP5C,#NCP6C,#NCP7C,#NCP8C,#NCP9C,#NCP10C,#NCP11C,#NCP12C,#NCP13C,#NCP14C,#NCP15C,#NCP16C,#NCP17C,#NCSoftware,#NCVersion,#NCCytometerInfo,$FIL,$BEGINSTEXT,$ENDSTEXT,$BEGINANALYSIS,$ENDANALYSIS,$BEGINDATA,$ENDDATA,$DATATYPE,$MODE,$BYTEORD,$NEXTDATA,$PAR,$P1N,$P1B,$P1E,$P2N,$P2B,$P2E,$P3N,$P3B,$P3E,$P4N,$P4B,$P4E,$P5N,$P5B,$P5E,$P6N,$P6B,$P6E,$P7N,$P7B,$P7E,$P8N,$P8B,$P8E,$P9N,$P9B,$P9E,$P10N,$P10B,$P10E,$P11N,$P11B,$P11E,$P12N,$P12B,$P12E,$P13N,$P13B,$P13E,$P14N,$P14B,$P14E,$P15N,$P15B,$P15E,$P16N,$P16B,$P16E,$P17N,$P17B,$P17E,$P18N,$P18B,$P18E,$TOT,$SPILLOVER,#NCFilteredEvents,#NCFilteredBeginData,#NCFilteredEndData,#NCWidthFiltered,#NCOverlapFiltered,#NCDistanceFiltered,#NCTestMode,#NCStatusLaser1,#NCStatusLaser2,#NCStatusLaser3,#NCStatusLaser4,#NCStatusPMT1,#NCStatusPMT2,#NCStatusPMT3,#NCStatusPMT4,#NCStatusPMT5,#NCStatusPMT6,#NCStatusSheath,#NCStatusCleaner,#NCStatusDecontamination,#NCStatusWaste" />
         <Keyword name="$P1S"  value="" />
         <Keyword name="$P2S"  value="" />
         <Keyword name="$P9S"  value="" />
         <Keyword name="$P10S"  value="" />
         <Keyword name="$P17S"  value="" />
         <Keyword name="$P18S"  value="" />
       </Keywords>
       <SampleNode name="1_03-2.fcs"  annotation=""  owningGroup=""  expanded="1"  sortPriority="10"  count="15842"  sampleID="49" >
         <Graph smoothing="0"  backColor="#ffffff"  foreColor="#000000"  type="Pseudocolor"  fast="1" >
           <Axis dimension="x"  name="FSC-H"  label=""  auto="auto" />
           <Axis dimension="y"  name="SSC-H"  label=""  auto="auto" />
           <GraphSettings level="5%"  smoothingHighResolution="1"  contourHighResolution="1"  histogramSmoothingCount="0"  graphResolution="256"  showOutliers="0"  drawLargeDots="0"  dotsToDraw="8000"  tint="le.chartfill.tinted.40"  lineWeight="le.lineweight.normal"  lineStyle="le.linestyle.solid" />
           <GraphEnvironment showGrid="0"  showAxes="tnlTNL"  showGates="1"  showFreqOnPlots="1"  showGateNameOnPlots="1"  showMedians="0"  showUncomped="0"  addEventParam="0"  lastYAxisName="" >
             <TextTraits font="SansSerif"  size="11"  name="Labels"  style="plain"  color="#000000"  background="#00ffffff"  just="left" />
             <TextTraits font="SansSerif"  size="11"  name="LayoutGates"  style="plain"  color="#000000"  background="#00ffffff"  just="left" />
             <TextTraits font="SansSerif"  size="9"  name="Numbers"  style="plain"  color="#000000"  background="#00ffffff"  just="left" />
             <TextTraits font="SansSerif"  size="9"  name="Legend"  style="plain"  color="#000000"  background="#00ffffff"  just="left" />
             <WindowPosition x="0"  y="0"  width="0"  height="0"  displayed="0"  panelState="" />
           </GraphEnvironment>
         </Graph>
         <Subpopulations>
           <Population name="1"  annotation=""  owningGroup="221103_1418-HLA"  expanded="1"  sortPriority="10"  count="12826" >
             <Graph smoothing="0"  backColor="#ffffff"  foreColor="#000000"  heatMapStatParameter="BL1-H"  type="Pseudocolor"  fast="1" >
               <Axis dimension="x"  name="FSC-H"  label=""  auto="auto" />
               <Axis dimension="y"  name="SSC-H"  label=""  auto="auto" />
               <GraphSettings level="5%"  smoothingHighResolution="1"  contourHighResolution="1"  histogramSmoothingCount="0"  graphResolution="256"  showOutliers="0"  drawLargeDots="0"  dotsToDraw="8000"  tint="le.chartfill.tinted.40"  lineWeight="le.lineweight.normal"  lineStyle="le.linestyle.solid" />
               <GraphEnvironment showGrid="0"  showAxes="tnlTNL"  showGates="1"  showFreqOnPlots="1"  showGateNameOnPlots="1"  showMedians="0"  showUncomped="0"  addEventParam="0"  lastYAxisName="" >
                 <TextTraits font="SansSerif"  size="11"  name="Labels"  style="plain"  color="#000000"  background="#00ffffff"  just="left" />
                 <TextTraits font="SansSerif"  size="11"  name="LayoutGates"  style="plain"  color="#000000"  background="#00ffffff"  just="left" />
                 <TextTraits font="SansSerif"  size="9"  name="Numbers"  style="plain"  color="#000000"  background="#00ffffff"  just="left" />
                 <TextTraits font="SansSerif"  size="9"  name="Legend"  style="plain"  color="#000000"  background="#00ffffff"  just="left" />
                 <WindowPosition x="0"  y="0"  width="392"  height="584"  displayed="1"  panelState="---" />
               </GraphEnvironment>
             </Graph>
             <Gate gating:id="ID27706814" >
               <gating:PolygonGate eventsInside="1"  annoOffsetX="0"  annoOffsetY="0"  tint="#000000"  isTinted="0"  lineWeight="Normal"  userDefined="1"  quadId="-1"  gateResolution="256" >
                 <gating:dimension>
                   <data-type:fcs-dimension data-type:name="FSC-H" />
                 </gating:dimension>
                 <gating:dimension>
                   <data-type:fcs-dimension data-type:name="SSC-H" />
                 </gating:dimension>
                 <gating:vertex>
                   <gating:coordinate data-type:value="3909513.25" />
                   <gating:coordinate data-type:value="3555693.8744186047" />
                 </gating:vertex>
                 <gating:vertex>
                   <gating:coordinate data-type:value="1303212.5833333335" />
                   <gating:coordinate data-type:value="1392385.865116279" />
                 </gating:vertex>
                 <gating:vertex>
                   <gating:coordinate data-type:value="1478636.6666666665" />
                   <gating:coordinate data-type:value="557424.8790697674" />
                 </gating:vertex>
                 <gating:vertex>
                   <gating:coordinate data-type:value="2957211.0833333335" />
                   <gating:coordinate data-type:value="196873.5441860465" />
                 </gating:vertex>
                 <gating:vertex>
                   <gating:coordinate data-type:value="5363027.083333333" />
                   <gating:coordinate data-type:value="1012858.1441860466" />
                 </gating:vertex>
                 <gating:vertex>
                   <gating:coordinate data-type:value="5538451.166666667" />
                   <gating:coordinate data-type:value="2834591.204651163" />
                 </gating:vertex>
               </gating:PolygonGate>
             </Gate>
             <Subpopulations>
               <Population name="Single Cells"  annotation=""  owningGroup="221103_1418-HLA"  expanded="1"  sortPriority="10"  count="10678" >
                 <Graph smoothing="0"  backColor="#ffffff"  foreColor="#000000"  heatMapStatParameter="BL1-H"  type="Pseudocolor"  fast="1" >
                   <Axis dimension="x"  name="SSC-H"  label=""  auto="auto" />
                   <Axis dimension="y"  name="SSC-A"  label=""  auto="auto" />
                   <GraphSettings level="5%"  smoothingHighResolution="1"  contourHighResolution="1"  histogramSmoothingCount="0"  graphResolution="256"  showOutliers="0"  drawLargeDots="0"  dotsToDraw="8000"  tint="le.chartfill.tinted.40"  lineWeight="le.lineweight.normal"  lineStyle="le.linestyle.solid" />
                   <GraphEnvironment showGrid="0"  showAxes="tnlTNL"  showGates="1"  showFreqOnPlots="1"  showGateNameOnPlots="1"  showMedians="0"  showUncomped="0"  addEventParam="0"  lastYAxisName="" >
                     <TextTraits font="SansSerif"  size="11"  name="Labels"  style="plain"  color="#000000"  background="#00ffffff"  just="left" />
                     <TextTraits font="SansSerif"  size="11"  name="LayoutGates"  style="plain"  color="#000000"  background="#00ffffff"  just="left" />
                     <TextTraits font="SansSerif"  size="9"  name="Numbers"  style="plain"  color="#000000"  background="#00ffffff"  just="left" />
                     <TextTraits font="SansSerif"  size="9"  name="Legend"  style="plain"  color="#000000"  background="#00ffffff"  just="left" />
                     <WindowPosition x="0"  y="0"  width="392"  height="584"  displayed="1"  panelState="---" />
                   </GraphEnvironment>
                 </Graph>
                 <Gate gating:id="ID1474994414"  gating:parent_id="ID27706814" >
                   <gating:PolygonGate eventsInside="1"  annoOffsetX="129"  annoOffsetY="-41"  tint="#000000"  isTinted="0"  lineWeight="Normal"  userDefined="1"  quadId="-1"  gateResolution="256" >
                     <gating:dimension>
                       <data-type:fcs-dimension data-type:name="SSC-H" />
                     </gating:dimension>
                     <gating:dimension>
                       <data-type:fcs-dimension data-type:name="SSC-A" />
                     </gating:dimension>
                     <gating:vertex>
                       <gating:coordinate data-type:value="341963.8291666667" />
                       <gating:coordinate data-type:value="202663.9441860465" />
                     </gating:vertex>
                     <gating:vertex>
                       <gating:coordinate data-type:value="2007932.3875" />
                       <gating:coordinate data-type:value="962518.4" />
                     </gating:vertex>
                     <gating:vertex>
                       <gating:coordinate data-type:value="2092930.7833333334" />
                       <gating:coordinate data-type:value="828426.4372093023" />
                     </gating:vertex>
                     <gating:vertex>
                       <gating:coordinate data-type:value="443961.9041666667" />
                       <gating:coordinate data-type:value="135617.9627906977" />
                     </gating:vertex>
                   </gating:PolygonGate>
                 </Gate>
                 <Subpopulations>
                   <Statistic name="Mean"  annotation=""  owningGroup="221103_1418-HLA"  expanded="1"  sortPriority="5"  id="BL2-A"  ancestor=""  correlate=""  value="380082.5309753418" />
                 </Subpopulations>
               </Population>
             </Subpopulations>
           </Population>
         </Subpopulations>
       </SampleNode>
     </Sample>
     <Sample>
       <DataSet uri="file:/F:/鼓楼医院/滑膜肉瘤TCRT/data/HLA-2402/肽结合T2/221103_1418-HLA/标本1_04-1.fcs"  sampleID="50" />
       <Transformations>
         <transforms:linear transforms:minRange="676698"  transforms:maxRange="6691238"  gain="1" >
           <data-type:parameter data-type:name="FSC-H" />
         </transforms:linear>
         <transforms:linear transforms:minRange="120968"  transforms:maxRange="4200891"  gain="1" >
           <data-type:parameter data-type:name="SSC-H" />
         </transforms:linear>
         <transforms:log transforms:offset="100"  transforms:decades="4" >
           <data-type:parameter data-type:name="BL1-H" />
         </transforms:log>
         <transforms:log transforms:offset="31.6227766017"  transforms:decades="4" >
           <data-type:parameter data-type:name="BL2-H" />
         </transforms:log>
         <transforms:log transforms:offset="31.6227766017"  transforms:decades="4" >
           <data-type:parameter data-type:name="BL4-H" />
         </transforms:log>
         <transforms:log transforms:offset="10"  transforms:decades="4" >
           <data-type:parameter data-type:name="BL5-H" />
         </transforms:log>
         <transforms:log transforms:offset="31.6227766017"  transforms:decades="4" >
           <data-type:parameter data-type:name="RL1-H" />
         </transforms:log>
         <transforms:log transforms:offset="10"  transforms:decades="4" >
           <data-type:parameter data-type:name="RL2-H" />
         </transforms:log>
         <transforms:linear transforms:minRange="223558"  transforms:maxRange="4557626"  gain="1" >
           <data-type:parameter data-type:name="FSC-A" />
         </transforms:linear>
         <transforms:linear transforms:minRange="1526"  transforms:maxRange="2404007"  gain="1" >
           <data-type:parameter data-type:name="SSC-A" />
         </transforms:linear>
         <transforms:log transforms:offset="316.2277660168"  transforms:decades="4" >
           <data-type:parameter data-type:name="BL1-A" />
         </transforms:log>
         <transforms:log transforms:offset="1000"  transforms:decades="6" >
           <data-type:parameter data-type:name="BL2-A" />
         </transforms:log>
         <transforms:log transforms:offset="100"  transforms:decades="4" >
           <data-type:parameter data-type:name="BL4-A" />
         </transforms:log>
         <transforms:log transforms:offset="10"  transforms:decades="4" >
           <data-type:parameter data-type:name="BL5-A" />
         </transforms:log>
         <transforms:log transforms:offset="10"  transforms:decades="5" >
           <data-type:parameter data-type:name="RL1-A" />
         </transforms:log>
         <transforms:log transforms:offset="10"  transforms:decades="4" >
           <data-type:parameter data-type:name="RL2-A" />
         </transforms:log>
         <transforms:linear transforms:minRange="0"  transforms:maxRange="500"  gain="1" >
           <data-type:parameter data-type:name="Width" />
         </transforms:linear>
         <transforms:linear transforms:minRange="0.0023125737"  transforms:maxRange="38"  gain="0.0000010143" >
           <data-type:parameter data-type:name="TIME" />
         </transforms:linear>
       </Transformations>
       <Keywords>
         <Keyword name="FJ_FCS_VERSION"  value="3" />
         <Keyword name="$BTIM"  value="15:02:11" />
         <Keyword name="$ETIM"  value="15:02:49" />
         <Keyword name="$VOL"  value="75000" />
         <Keyword name="$DATE"  value="07-Nov-2022" />
         <Keyword name="$OP"  value="administrator" />
         <Keyword name="$CYT"  value="NovoCyte" />
         <Keyword name="$TIMESTEP"  value="1E-06" />
         <Keyword name="$CYTSN"  value="452170928008" />
         <Keyword name="$P1R"  value="6290247" />
         <Keyword name="$P1D"  value="Linear,675804,6290247" />
         <Keyword name="$P2R"  value="3535640" />
         <Keyword name="$P2D"  value="Linear,37563,3535640" />
         <Keyword name="$P3S"  value="FITC-H" />
         <Keyword name="$P3R"  value="1000000" />
         <Keyword name="$P3D"  value="Logarithmic,4,100" />
         <Keyword name="$P4S"  value="PE-H" />
         <Keyword name="$P4R"  value="1000000" />
         <Keyword name="$P4D"  value="Logarithmic,4,100" />
         <Keyword name="$P5S"  value="PerCP-H" />
         <Keyword name="$P5R"  value="3162278" />
         <Keyword name="$P5D"  value="Logarithmic,4,316.227766016838" />
         <Keyword name="$P6S"  value="PE-Cy7-H" />
         <Keyword name="$P6R"  value="100000" />
         <Keyword name="$P6D"  value="Logarithmic,4,10" />
         <Keyword name="$P7S"  value="APC-H" />
         <Keyword name="$P7R"  value="3162278" />
         <Keyword name="$P7D"  value="Logarithmic,4.5,100" />
         <Keyword name="$P8S"  value="APC-Cy7-H" />
         <Keyword name="$P8R"  value="100000" />
         <Keyword name="$P8D"  value="Logarithmic,4,10" />
         <Keyword name="$P9R"  value="4071733" />
         <Keyword name="$P9D"  value="Linear,209888,4071733" />
         <Keyword name="$P10R"  value="1964160" />
         <Keyword name="$P10D"  value="Linear,11801,1964160" />
         <Keyword name="$P11S"  value="FITC-A" />
         <Keyword name="$P11R"  value="3162278" />
         <Keyword name="$P11D"  value="Logarithmic,4,316.227766016838" />
         <Keyword name="$P12S"  value="PE-A" />
         <Keyword name="$P12R"  value="1000000" />
         <Keyword name="$P12D"  value="Logarithmic,4,100" />
         <Keyword name="$P13S"  value="PerCP-A" />
         <Keyword name="$P13R"  value="10000000" />
         <Keyword name="$P13D"  value="Logarithmic,4,1000" />
         <Keyword name="$P14S"  value="PE-Cy7-A" />
         <Keyword name="$P14R"  value="100000" />
         <Keyword name="$P14D"  value="Logarithmic,4,10" />
         <Keyword name="$P15S"  value="APC-A" />
         <Keyword name="$P15R"  value="3162278" />
         <Keyword name="$P15D"  value="Logarithmic,4.5,100" />
         <Keyword name="$P16S"  value="APC-Cy7-A" />
         <Keyword name="$P16R"  value="100000" />
         <Keyword name="$P16D"  value="Logarithmic,4,10" />
         <Keyword name="$P17R"  value="500" />
         <Keyword name="$P17D"  value="Linear,0,500" />
         <Keyword name="$P18R"  value="4294967000" />
         <Keyword name="$P18D"  value="Linear,0,65536" />
         <Keyword name="$P1L"  value="488" />
         <Keyword name="$P2L"  value="488" />
         <Keyword name="$P3L"  value="488" />
         <Keyword name="$P3V"  value="0.432" />
         <Keyword name="$P4L"  value="488" />
         <Keyword name="$P4V"  value="0.37" />
         <Keyword name="$P5L"  value="488" />
         <Keyword name="$P5V"  value="0.5" />
         <Keyword name="$P6L"  value="488" />
         <Keyword name="$P6V"  value="0.433" />
         <Keyword name="$P7L"  value="640" />
         <Keyword name="$P7V"  value="0.5" />
         <Keyword name="$P8L"  value="640" />
         <Keyword name="$P8V"  value="0.433" />
         <Keyword name="$P9L"  value="488" />
         <Keyword name="$P10L"  value="488" />
         <Keyword name="$P11L"  value="488" />
         <Keyword name="$P11V"  value="0.432" />
         <Keyword name="$P12L"  value="488" />
         <Keyword name="$P12V"  value="0.37" />
         <Keyword name="$P13L"  value="488" />
         <Keyword name="$P13V"  value="0.5" />
         <Keyword name="$P14L"  value="488" />
         <Keyword name="$P14V"  value="0.433" />
         <Keyword name="$P15L"  value="640" />
         <Keyword name="$P15V"  value="0.5" />
         <Keyword name="$P16L"  value="640" />
         <Keyword name="$P16V"  value="0.433" />
         <Keyword name="$P17L"  value="488" />
         <Keyword name="$P18L"  value="488" />
         <Keyword name="$SMNO"  value="04-1" />
         <Keyword name="$SRC"  value="      1" />
         <Keyword name="$PROJ"  value="221103_1418-HLA.ncf" />
         <Keyword name="$TR"  value="FSC-H,1000000" />
         <Keyword name="#NCCreator"  value="NovoExpress v.1.2.5.1603" />
         <Keyword name="#NCUnlimits"  value="False" />
         <Keyword name="#NCEventsLimits"  value="0" />
         <Keyword name="#NCTimeLimits"  value="0" />
         <Keyword name="#NCVolumeLimits"  value="75" />
         <Keyword name="#NCFlowRate"  value="120" />
         <Keyword name="#NCFLConfig"  value="FSCFSCBSSCSSCBBL1FITCBBL2PEBBL4PerCPBBL5PE-Cy7BRL1APCBRL2APC-Cy7B" />
         <Keyword name="#NCP0C"  value="-2" />
         <Keyword name="#NCP1C"  value="-1" />
         <Keyword name="#NCP2C"  value="1" />
         <Keyword name="#NCP3C"  value="2" />
         <Keyword name="#NCP4C"  value="4" />
         <Keyword name="#NCP5C"  value="5" />
         <Keyword name="#NCP6C"  value="6" />
         <Keyword name="#NCP7C"  value="7" />
         <Keyword name="#NCP8C"  value="-2" />
         <Keyword name="#NCP9C"  value="-1" />
         <Keyword name="#NCP10C"  value="1" />
         <Keyword name="#NCP11C"  value="2" />
         <Keyword name="#NCP12C"  value="4" />
         <Keyword name="#NCP13C"  value="5" />
         <Keyword name="#NCP14C"  value="6" />
         <Keyword name="#NCP15C"  value="7" />
         <Keyword name="#NCP16C"  value="0" />
         <Keyword name="#NCP17C"  value="0" />
         <Keyword name="#NCSoftware"  value="NovoExpress" />
         <Keyword name="#NCVersion"  value="1.2.5.1603" />
         <Keyword name="#NCCytometerInfo"  value="AAEAAAD.....AQAAAAAAAAAMAgAAAEJOb3ZvQ3l0ZSwgVmVyc2lvbj0xLjIuNS4xNjAzLCBDdWx0dXJlPW5ldXRyYWwsIFB1YmxpY0tleVRva2VuPW51bGwFAQAAAB9Ob3ZvQ3l0ZS5TeXNDbGFzcy5DeXRvbWV0ZXJJbmZvEgAAAAlfdGltZVN0ZXANX2V4aXN0U2FtcGxlcg9fbmV3Tm92b1NhbXBsZXISX3N5c3RlbUluZm9ybWF0aW9uF19hdXRvU2FtcGxlckluZm9ybWF0aW9uEl93ZWlnaHRJbmZvcm1hdGlvbgtfY01Vc2VkVGltZQxfbGFzdFRDTkluZm8QX3N1cHBvcnRGdW5jdGlvbgpfcG10Q29uZmlnCV9mbEVuYWJsZQxfbGFzZXJDb25maWcXX2RlZmF1bHRGTENoYW5uZWxDb25maWcOX2ZsdWlkaWNTdGF0dXMQX3RpbWVOb3ZvU2FtcGxlcgtfdGltZVNoYWtlcgxfY29uZmlnR3JvdXALX2NvbmZpZ05hbWUAAAAGBgYABAQEAwQEBAAAAQEGAQEIGU5vdm9DeXRlLlN5c0NsYXNzLlRDTkluZm8CAAAAKU5vdm9DeXRlLlN5c0NsYXNzLkZpcm13YXJlU3VwcG9ydEZ1bmN0aW9uAgAAABtOb3ZvQ3l0ZS5TeXNDbGFzcy5QTVRDb25maWcCAAAAG1N5c3RlbS5Db2xsZWN0aW9ucy5CaXRBcnJheR1Ob3ZvQ3l0ZS5TeXNDbGFzcy5MYXNlckNvbmZpZwIAAAAhTm92b0N5dGUuRXhwQ2xhc3MuRkxDaGFubmVsQ29uZmlnAgAAAB5Ob3ZvQ3l0ZS5FeHBDbGFzcy5GbG93U3RhdHVzW10CAAAACAgCAAAAje21oPfGsD4AAAkDAAAACgkEAAAAnQAAAAX7....GU5vdm9DeXRlLlN5c0NsYXNzLlRDTkluZm8EAAAACFRDTlZhbHVlC1JlcGxhY2VEYXRlDEluc3RydW1lbnRTTgxJc0RlZmF1bHRUQ04AAAEABg0BAgAAAAAAAAAAAPC.QX.uuiRO2ogGBgAAAAw0NTIxNzA5MjgwMDgBCQcAAAAJCAAAAAkJAAAACQoAAAAJCwAAAAkMAAAA..........8KBg0AAAAFMjA2MFIRAwAAAA0AAAAGDgAAABZBQ0VBIEJpb3NjaWVuY2VzLCBJbmMuBg8AAAAITm92b0N5dGUGEAAAAAUyMDYwUgYRAAAADDQ1MjE3MDkyODAwOAYSAAAACjIwMTctMTEtMjAGEwAAAA5WZXIwNS4xMy40MC4xQgYUAAAAB1Y0LjcuN0UGFQAAAAdWMy4xNC43BhYAAAAHUmVsZWFzZQYXAAAAC0p1biAgMiAyMDE3BhgAAAAEVjMuNAYZAAAABFYzLjMGGgAAAAZWNC4wLjIRBAAAAAoAAAAGGwAAABZBQ0VBIEJpb3NjaWVuY2VzLCBJbmMuBhwAAAAPRmx1aWRpY3NTdGF0aW9uBh0AAAAGKioqKioqBh4AAAAMNDYyMTcwODE4ODk0Bh8AAAAKMjAxNy0xMS0yMAYgAAAABFYxLjEGIQAAAAdSZWxlYXNlBiIAAAALSnVsICA2IDIwMTUGIwAAAARWMS4wBiQAAAAEVjEuMAUHAAAAKU5vdm9DeXRlLlN5c0NsYXNzLkZpcm13YXJlU3VwcG9ydEZ1bmN0aW9uCgAAAB88U3VwcG9ydFBJRFRlc3Q+a19fQmFja2luZ0ZpZWxkGjxTdXBwb3J0RlQ+a19fQmFja2luZ0ZpZWxkKjxTdXBwb3J0QXV0b1Jlc3VtZVByZXNzdXJlPmtfX0JhY2tpbmdGaWVsZCg8U3VwcG9ydFNodXRXaXRoQ2xlYW5TSVA+a19fQmFja2luZ0ZpZWxkGTxNb2RJczF1cz5rX19CYWNraW5nRmllbGQaPElzRk1JUHVtcD5rX19CYWNraW5nRmllbGQmPFN1cHBvcnRQbGF0ZUNhbGlicmF0ZT5rX19CYWNraW5nRmllbGQlPFN1cHBvcnREZWNvbnRhbWluYXRlPmtfX0JhY2tpbmdGaWVsZC88U3VwcG9ydEFkanVzdFRocmVzaG9sZFJlYWxUaW1lPmtfX0JhY2tpbmdGaWVsZBg8RkxDb3VudD5rX19CYWNraW5nRmllbGQAAAAAAAAAAAAAAQEBAQEBAQEBDwIAAAABAQEBAQEBAQEQAAAABQgAAAAbTm92b0N5dGUuU3lzQ2xhc3MuUE1UQ29uZmlnAgAAAAdfbGF5b3V0BV9saXN0BAQiTm92b0N5dGUuU3lzQ2xhc3MuUE1UQ29uZmlnK0xheW91dAIAAAAbTm92b0N5dGUuU3lzQ2xhc3MuUE1USW5mb1tdAgAAAAIAAAAF2....yJOb3ZvQ3l0ZS5TeXNDbGFzcy5QTVRDb25maWcrTGF5b3V0AQAAAAd2YWx1ZV9fAAgCAAAAAgAAAAkmAAAABAkAAAAbU3lzdGVtLkNvbGxlY3Rpb25zLkJpdEFycmF5AwAAAAdtX2FycmF5CG1fbGVuZ3RoCF92ZXJzaW9uBwAACAgICScAAABAAAAAAAAAAAUKAAAAHU5vdm9DeXRlLlN5c0NsYXNzLkxhc2VyQ29uZmlnAQAAAAVfbGlzdAQdTm92b0N5dGUuU3lzQ2xhc3MuTGFzZXJJbmZvW10CAAAAAgAAAAkoAAAABQsAAAAhTm92b0N5dGUuRXhwQ2xhc3MuRkxDaGFubmVsQ29uZmlnAgAAAAVfbGlzdAROdWxsAwCEAVN5c3RlbS5Db2xsZWN0aW9ucy5HZW5lcmljLkxpc3RgMVtbTm92b0N5dGUuRXhwQ2xhc3MuRkxDaGFubmVsLCBOb3ZvQ3l0ZSwgVmVyc2lvbj0xLjIuNS4xNjAzLCBDdWx0dXJlPW5ldXRyYWwsIFB1YmxpY0tleVRva2VuPW51bGxdXQECAAAACSkAAAAABwwAAAAAAQAAAAQAAAAEHE5vdm9DeXRlLkV4cENsYXNzLkZsb3dTdGF0dXMCAAAABdb...8cTm92b0N5dGUuRXhwQ2xhc3MuRmxvd1N0YXR1cwEAAAAHdmFsdWVfXwAIAgAAAAAAAAAB1f...9b...8AAAAAAdT....W....AAAAAAHT....1v...wAAAAAHJgAAAAABAAAACAAAAAQZTm92b0N5dGUuU3lzQ2xhc3MuUE1USW5mbwIAAAAJLgAAAAkvAAAACTAAAAAJMQAAAAkyAAAACTMAAAAJNAAAAAk1AAAADycAAAACAAAACP..........BygAAAAAAQAAAAMAAAAEG05vdm9DeXRlLlN5c0NsYXNzLkxhc2VySW5mbwIAAAAJNgAAAAk3AAAACTgAAAAEKQAAAIQBU3lzdGVtLkNvbGxlY3Rpb25zLkdlbmVyaWMuTGlzdGAxW1tOb3ZvQ3l0ZS5FeHBDbGFzcy5GTENoYW5uZWwsIE5vdm9DeXRlLCBWZXJzaW9uPTEuMi41LjE2MDMsIEN1bHR1cmU9bmV1dHJhbCwgUHVibGljS2V5VG9rZW49bnVsbF1dAwAAAAZfaXRlbXMFX3NpemUIX3ZlcnNpb24EAAAdTm92b0N5dGUuRXhwQ2xhc3MuRkxDaGFubmVsW10CAAAACAgJOQAAABsAAAAbAAAABS4AAAAZTm92b0N5dGUuU3lzQ2xhc3MuUE1USW5mbwYAAAADX2lkBV9uYW1lB19taXJyb3IJX2xvY2F0aW9uCF92b2x0YWdlD19kZWZhdWx0Vm9sdGFnZQQBAQAAACJOb3ZvQ3l0ZS5FeHBDbGFzcy5EZXRlY3Rpb25DaGFubmVsAgAAAAgLCwIAAAAFxv...yJOb3ZvQ3l0ZS5FeHBDbGFzcy5EZXRlY3Rpb25DaGFubmVsAQAAAAd2YWx1ZV9fAAgCAAAAAAAAAAY7AAAABjUzMC8zMAY8AAAABTUwNUxQBQAAABsv3T4bL90+AS8AAAAuAAAAAcP....G....AQAAAAY+AAAABjU3Mi8yOAY.AAAABTU1NUxQBAAAAKRwvT6kcL0+ATAAAAAuAAAAAcD....G....AgAAAAZBAAAABjY3NS8zMAZCAAAABTY1MExQAgAAAAAAAD8AAAA.ATEAAAAuAAAAAb3....G....AwAAAAZEAAAABjc4MC82MAZFAAAABTczNUxQAQAAAC2y3T4tst0+ATIAAAAuAAAAAbr....G.........wZHAAAAAAZIAAAAAS0GAAAAAAAAPwAAAD8BMwAAAC4AAAABt....8b.........CUcAAAAJSAAAAAMAAAAAAAA.AAAAPwE0AAAALgAAAAG0....xv........8JRwAAAAlIAAAAAAAAAAAAAD8AAAA.ATUAAAAuAAAAAbH....G.........wlHAAAACUgAAAAAAAAAAAAAPwAAAD8FNgAAABtOb3ZvQ3l0ZS5TeXNDbGFzcy5MYXNlckluZm8CAAAAA19pZAZfcG93ZXIEABdOb3ZvQ3l0ZS5FeHBDbGFzcy5MYXNlcgIAAAALAgAAAAWu....F05vdm9DeXRlLkV4cENsYXNzLkxhc2VyAQAAAAd2YWx1ZV9fAAgCAAAA.....wAAoEEBNwAAADYAAAABrf...67...8BAAAAAABwQgE4AAAANgAAAAGs....rv...wIAAAAAACBCBzkAAAAAAQAAACAAAAAEG05vdm9DeXRlLkV4cENsYXNzLkZMQ2hhbm5lbAIAAAAJVQAAAAlWAAAACVcAAAAJWAAAAAlZAAAACVoAAAAJWwAAAAlcAAAACV0AAAAJXgAAAAlfAAAACWAAAAAJYQAAAAliAAAACWMAAAAJZAAAAAllAAAACWYAAAAJZwAAAAloAAAACWkAAAAJagAAAAlrAAAACWwAAAAJbQAAAAluAAAACW8AAAANBQVVAAAAG05vdm9DeXRlLkV4cENsYXNzLkZMQ2hhbm5lbAcAAAANX2VuYWJsZUhlaWdodAxfZW5hYmxlV2lkdGgIX3BtdEdhaW4DX2lkBV9uYW1lBF9keWUNX3VzZUR5ZUFzTmFtZQAAAAQBAQABAQsdTm92b0N5dGUuRXhwQ2xhc3MuRkxDaGFubmVsSUQCAAAAAQIAAAABAAAAAAAFkP...x1Ob3ZvQ3l0ZS5FeHBDbGFzcy5GTENoYW5uZWxJRAEAAAAHdmFsdWVfXwAIAgAAAP7...8JRwAAAAZyAAAAA0ZTQwEBVgAAAFUAAAABAAAAAAABjf...5D.........CUcAAAAGdQAAAANTU0MBAVcAAABVAAAAAQAAAAAAAYr...+Q....AQAAAAlHAAAABngAAAAERklUQwEBWAAAAFUAAAABAAAAAAABh....5D...8CAAAACUcAAAAGewAAAAJQRQEBWQAAAFUAAAAAAAAAAAABhP...5D...8DAAAACUcAAAAGfgAAAAxQRS1UZXhhcyBSZWQBAVoAAABVAAAAAQAAAAAAAYH...+Q....BAAAAAlHAAAABoEAAAAFUGVyQ1ABAVsAAABVAAAAAQAAAAAAAX7...+Q....BQAAAAlHAAAABoQAAAAGUEUtQ3k3AQFcAAAAVQAAAAEAAAAAAAF7....kP...wYAAAAJRwAAAAaHAAAAA0FQQwEBXQAAAFUAAAABAAAAAAABeP...5D...8HAAAACUcAAAAGigAAAAdBUEMtQ3k3AQFeAAAAVQAAAAAAAAAAAAF1....kP...wgAAAAJRwAAAAaNAAAADFBhY2lmaWMgQmx1ZQEBXwAAAFUAAAAAAAAAAAABcv...5D...8JAAAACUcAAAAGkAAAAAZBbUN5YW4BAWAAAABVAAAAAAAAAAAAAW....+Q....CgAAAAlHAAAABpMAAAAOUGFjaWZpYyBPcmFuZ2UBAWEAAABVAAAAAAAAAAAAAWz...+Q....CwAAAAlHAAAABpYAAAAIUWRvdCA2MDUBAWIAAABVAAAAAAAAAAAAAWn...+Q....DAAAAAlHAAAABpkAAAAIUWRvdCA2NTUBAWMAAABVAAAAAAAAAAAAAWb...+Q....DQAAAAlHAAAABpwAAAAIUWRvdCA4MDABAWQAAABVAAAAAAAAAAAAAWP...+Q....DgAAAAlHAAAACXsAAAABAWUAAABVAAAAAAAAAAAAAWD...+Q....DwAAAAlHAAAACX4AAAABAWYAAABVAAAAAAAAAAAAAV3...+Q....EAAAAAlHAAAABqUAAAAGUEUtQ3k1AQFnAAAAVQAAAAAAAAAAAAFa....kP...xEAAAAJRwAAAAmEAAAAAQFoAAAAVQAAAAAAAAAAAAFX....kP...xIAAAAJRwAAAAarAAAACFBFLUN5NS41AQFpAAAAVQAAAAAAAAAAAAFU....kP...xMAAAAJRwAAAAmrAAAAAQFqAAAAVQAAAAAAAAAAAAFR....kP...xQAAAAJRwAAAAaxAAAAD0FsZXhhIEZsdW9yIDcwMAEBawAAAFUAAAAAAAAAAAABTv...5D...8VAAAACUcAAAAGtAAAAAhRZG90IDcwNQEBbAAAAFUAAAAAAAAAAAABS....5D...8WAAAACUcAAAAGtwAAABBQZXJDUC1lRmx1b3IgNzEwAQFtAAAAVQAAAAAAAAAAAAFI....kP...xcAAAAJRwAAAAm0AAAAAQFuAAAAVQAAAAAAAAAAAAFF....kP...xgAAAAJRwAAAAmxAAAAAQFvAAAAVQAAAAAAAAAAAAFC....kP...xkAAAAJRwAAAAbAAAAAElBFLUFsZXhhIEZsdW9yIDcwMAEL" />
         <Keyword name="$FIL"  value="      1_04-1.fcs" />
         <Keyword name="$BEGINSTEXT"  value="58" />
         <Keyword name="$ENDSTEXT"  value="58" />
         <Keyword name="$BEGINANALYSIS"  value="0" />
         <Keyword name="$ENDANALYSIS"  value="0" />
         <Keyword name="$BEGINDATA"  value="11921" />
         <Keyword name="$ENDDATA"  value="670000" />
         <Keyword name="$DATATYPE"  value="F" />
         <Keyword name="$MODE"  value="L" />
         <Keyword name="$BYTEORD"  value="1,2,3,4" />
         <Keyword name="$NEXTDATA"  value="0" />
         <Keyword name="$PAR"  value="18" />
         <Keyword name="$P1N"  value="FSC-H" />
         <Keyword name="$P1B"  value="32" />
         <Keyword name="$P1E"  value="0,0" />
         <Keyword name="$P2N"  value="SSC-H" />
         <Keyword name="$P2B"  value="32" />
         <Keyword name="$P2E"  value="0,0" />
         <Keyword name="$P3N"  value="BL1-H" />
         <Keyword name="$P3B"  value="32" />
         <Keyword name="$P3E"  value="0,0" />
         <Keyword name="$P4N"  value="BL2-H" />
         <Keyword name="$P4B"  value="32" />
         <Keyword name="$P4E"  value="0,0" />
         <Keyword name="$P5N"  value="BL4-H" />
         <Keyword name="$P5B"  value="32" />
         <Keyword name="$P5E"  value="0,0" />
         <Keyword name="$P6N"  value="BL5-H" />
         <Keyword name="$P6B"  value="32" />
         <Keyword name="$P6E"  value="0,0" />
         <Keyword name="$P7N"  value="RL1-H" />
         <Keyword name="$P7B"  value="32" />
         <Keyword name="$P7E"  value="0,0" />
         <Keyword name="$P8N"  value="RL2-H" />
         <Keyword name="$P8B"  value="32" />
         <Keyword name="$P8E"  value="0,0" />
         <Keyword name="$P9N"  value="FSC-A" />
         <Keyword name="$P9B"  value="32" />
         <Keyword name="$P9E"  value="0,0" />
         <Keyword name="$P10N"  value="SSC-A" />
         <Keyword name="$P10B"  value="32" />
         <Keyword name="$P10E"  value="0,0" />
         <Keyword name="$P11N"  value="BL1-A" />
         <Keyword name="$P11B"  value="32" />
         <Keyword name="$P11E"  value="0,0" />
         <Keyword name="$P12N"  value="BL2-A" />
         <Keyword name="$P12B"  value="32" />
         <Keyword name="$P12E"  value="0,0" />
         <Keyword name="$P13N"  value="BL4-A" />
         <Keyword name="$P13B"  value="32" />
         <Keyword name="$P13E"  value="0,0" />
         <Keyword name="$P14N"  value="BL5-A" />
         <Keyword name="$P14B"  value="32" />
         <Keyword name="$P14E"  value="0,0" />
         <Keyword name="$P15N"  value="RL1-A" />
         <Keyword name="$P15B"  value="32" />
         <Keyword name="$P15E"  value="0,0" />
         <Keyword name="$P16N"  value="RL2-A" />
         <Keyword name="$P16B"  value="32" />
         <Keyword name="$P16E"  value="0,0" />
         <Keyword name="$P17N"  value="Width" />
         <Keyword name="$P17B"  value="32" />
         <Keyword name="$P17E"  value="0,0" />
         <Keyword name="$P18N"  value="TIME" />
         <Keyword name="$P18B"  value="32" />
         <Keyword name="$P18E"  value="0,0" />
         <Keyword name="$TOT"  value="9140" />
         <Keyword name="$SPILLOVER"  value="12,BL1-H,BL2-H,BL4-H,BL5-H,RL1-H,RL2-H,BL1-A,BL2-A,BL4-A,BL5-A,RL1-A,RL2-A,1,0,0,0,0,0,0,0,0,0,0,0,0,1,0,0,0,0,0,0,0,0,0,0,0,0,1,0,0,0,0,0,0,0,0,0,0,0,0,1,0,0,0,0,0,0,0,0,0,0,0,0,1,0,0,0,0,0,0,0,0,0,0,0,0,1,0,0,0,0,0,0,0,0,0,0,0,0,1,0,0,0,0,0,0,0,0,0,0,0,0,1,0,0,0,0,0,0,0,0,0,0,0,0,1,0,0,0,0,0,0,0,0,0,0,0,0,1,0,0,0,0,0,0,0,0,0,0,0,0,1,0,0,0,0,0,0,0,0,0,0,0,0,1" />
         <Keyword name="#NCFilteredEvents"  value="12" />
         <Keyword name="#NCFilteredBeginData"  value="670001" />
         <Keyword name="#NCFilteredEndData"  value="670864" />
         <Keyword name="#NCWidthFiltered"  value="-1" />
         <Keyword name="#NCOverlapFiltered"  value="-1" />
         <Keyword name="#NCDistanceFiltered"  value="12" />
         <Keyword name="#NCTestMode"  value="PID" />
         <Keyword name="#NCStatusLaser1"  value="-Infinity" />
         <Keyword name="#NCStatusLaser2"  value="60" />
         <Keyword name="#NCStatusLaser3"  value="40" />
         <Keyword name="#NCStatusLaser4"  value="-Infinity" />
         <Keyword name="#NCStatusPMT1"  value="0.432000011205673" />
         <Keyword name="#NCStatusPMT2"  value="0.370000004768372" />
         <Keyword name="#NCStatusPMT3"  value="0.5" />
         <Keyword name="#NCStatusPMT4"  value="0.43299999833107" />
         <Keyword name="#NCStatusPMT5"  value="-Infinity" />
         <Keyword name="#NCStatusPMT6"  value="-Infinity" />
         <Keyword name="#NCStatusSheath"  value="Normal" />
         <Keyword name="#NCStatusCleaner"  value="Normal" />
         <Keyword name="#NCStatusDecontamination"  value="Normal" />
         <Keyword name="#NCStatusWaste"  value="Normal" />
         <Keyword name="$UNICODE"  value="65001,$BTIM,$ETIM,$VOL,$DATE,$OP,$CYT,$TIMESTEP,$CYTSN,$P1R,$P1D,$P2R,$P2D,$P3S,$P3R,$P3D,$P4S,$P4R,$P4D,$P5S,$P5R,$P5D,$P6S,$P6R,$P6D,$P7S,$P7R,$P7D,$P8S,$P8R,$P8D,$P9R,$P9D,$P10R,$P10D,$P11S,$P11R,$P11D,$P12S,$P12R,$P12D,$P13S,$P13R,$P13D,$P14S,$P14R,$P14D,$P15S,$P15R,$P15D,$P16S,$P16R,$P16D,$P17R,$P17D,$P18R,$P18D,$P1L,$P2L,$P3L,$P3V,$P4L,$P4V,$P5L,$P5V,$P6L,$P6V,$P7L,$P7V,$P8L,$P8V,$P9L,$P10L,$P11L,$P11V,$P12L,$P12V,$P13L,$P13V,$P14L,$P14V,$P15L,$P15V,$P16L,$P16V,$P17L,$P18L,$SMNO,$SRC,$PROJ,$TR,#NCCreator,#NCUnlimits,#NCEventsLimits,#NCTimeLimits,#NCVolumeLimits,#NCFlowRate,#NCFLConfig,#NCP0C,#NCP1C,#NCP2C,#NCP3C,#NCP4C,#NCP5C,#NCP6C,#NCP7C,#NCP8C,#NCP9C,#NCP10C,#NCP11C,#NCP12C,#NCP13C,#NCP14C,#NCP15C,#NCP16C,#NCP17C,#NCSoftware,#NCVersion,#NCCytometerInfo,$FIL,$BEGINSTEXT,$ENDSTEXT,$BEGINANALYSIS,$ENDANALYSIS,$BEGINDATA,$ENDDATA,$DATATYPE,$MODE,$BYTEORD,$NEXTDATA,$PAR,$P1N,$P1B,$P1E,$P2N,$P2B,$P2E,$P3N,$P3B,$P3E,$P4N,$P4B,$P4E,$P5N,$P5B,$P5E,$P6N,$P6B,$P6E,$P7N,$P7B,$P7E,$P8N,$P8B,$P8E,$P9N,$P9B,$P9E,$P10N,$P10B,$P10E,$P11N,$P11B,$P11E,$P12N,$P12B,$P12E,$P13N,$P13B,$P13E,$P14N,$P14B,$P14E,$P15N,$P15B,$P15E,$P16N,$P16B,$P16E,$P17N,$P17B,$P17E,$P18N,$P18B,$P18E,$TOT,$SPILLOVER,#NCFilteredEvents,#NCFilteredBeginData,#NCFilteredEndData,#NCWidthFiltered,#NCOverlapFiltered,#NCDistanceFiltered,#NCTestMode,#NCStatusLaser1,#NCStatusLaser2,#NCStatusLaser3,#NCStatusLaser4,#NCStatusPMT1,#NCStatusPMT2,#NCStatusPMT3,#NCStatusPMT4,#NCStatusPMT5,#NCStatusPMT6,#NCStatusSheath,#NCStatusCleaner,#NCStatusDecontamination,#NCStatusWaste" />
         <Keyword name="$P1S"  value="" />
         <Keyword name="$P2S"  value="" />
         <Keyword name="$P9S"  value="" />
         <Keyword name="$P10S"  value="" />
         <Keyword name="$P17S"  value="" />
         <Keyword name="$P18S"  value="" />
       </Keywords>
       <SampleNode name="1_04-1.fcs"  annotation=""  owningGroup=""  expanded="1"  sortPriority="10"  count="9140"  sampleID="50" >
         <Graph smoothing="0"  backColor="#ffffff"  foreColor="#000000"  type="Pseudocolor"  fast="1" >
           <Axis dimension="x"  name="FSC-H"  label=""  auto="auto" />
           <Axis dimension="y"  name="SSC-H"  label=""  auto="auto" />
           <GraphSettings level="5%"  smoothingHighResolution="1"  contourHighResolution="1"  histogramSmoothingCount="0"  graphResolution="256"  showOutliers="0"  drawLargeDots="0"  dotsToDraw="8000"  tint="le.chartfill.tinted.40"  lineWeight="le.lineweight.normal"  lineStyle="le.linestyle.solid" />
           <GraphEnvironment showGrid="0"  showAxes="tnlTNL"  showGates="1"  showFreqOnPlots="1"  showGateNameOnPlots="1"  showMedians="0"  showUncomped="0"  addEventParam="0"  lastYAxisName="" >
             <TextTraits font="SansSerif"  size="11"  name="Labels"  style="plain"  color="#000000"  background="#00ffffff"  just="left" />
             <TextTraits font="SansSerif"  size="11"  name="LayoutGates"  style="plain"  color="#000000"  background="#00ffffff"  just="left" />
             <TextTraits font="SansSerif"  size="9"  name="Numbers"  style="plain"  color="#000000"  background="#00ffffff"  just="left" />
             <TextTraits font="SansSerif"  size="9"  name="Legend"  style="plain"  color="#000000"  background="#00ffffff"  just="left" />
             <WindowPosition x="0"  y="0"  width="0"  height="0"  displayed="0"  panelState="" />
           </GraphEnvironment>
         </Graph>
         <Subpopulations>
           <Population name="1"  annotation=""  owningGroup="221103_1418-HLA"  expanded="1"  sortPriority="10"  count="7483" >
             <Graph smoothing="0"  backColor="#ffffff"  foreColor="#000000"  heatMapStatParameter="BL1-H"  type="Pseudocolor"  fast="1" >
               <Axis dimension="x"  name="FSC-H"  label=""  auto="auto" />
               <Axis dimension="y"  name="SSC-H"  label=""  auto="auto" />
               <GraphSettings level="5%"  smoothingHighResolution="1"  contourHighResolution="1"  histogramSmoothingCount="0"  graphResolution="256"  showOutliers="0"  drawLargeDots="0"  dotsToDraw="8000"  tint="le.chartfill.tinted.40"  lineWeight="le.lineweight.normal"  lineStyle="le.linestyle.solid" />
               <GraphEnvironment showGrid="0"  showAxes="tnlTNL"  showGates="1"  showFreqOnPlots="1"  showGateNameOnPlots="1"  showMedians="0"  showUncomped="0"  addEventParam="0"  lastYAxisName="" >
                 <TextTraits font="SansSerif"  size="11"  name="Labels"  style="plain"  color="#000000"  background="#00ffffff"  just="left" />
                 <TextTraits font="SansSerif"  size="11"  name="LayoutGates"  style="plain"  color="#000000"  background="#00ffffff"  just="left" />
                 <TextTraits font="SansSerif"  size="9"  name="Numbers"  style="plain"  color="#000000"  background="#00ffffff"  just="left" />
                 <TextTraits font="SansSerif"  size="9"  name="Legend"  style="plain"  color="#000000"  background="#00ffffff"  just="left" />
                 <WindowPosition x="0"  y="0"  width="392"  height="584"  displayed="1"  panelState="---" />
               </GraphEnvironment>
             </Graph>
             <Gate gating:id="ID1222359731" >
               <gating:PolygonGate eventsInside="1"  annoOffsetX="0"  annoOffsetY="0"  tint="#000000"  isTinted="0"  lineWeight="Normal"  userDefined="1"  quadId="-1"  gateResolution="256" >
                 <gating:dimension>
                   <data-type:fcs-dimension data-type:name="FSC-H" />
                 </gating:dimension>
                 <gating:dimension>
                   <data-type:fcs-dimension data-type:name="SSC-H" />
                 </gating:dimension>
                 <gating:vertex>
                   <gating:coordinate data-type:value="3909513.25" />
                   <gating:coordinate data-type:value="3555693.8744186047" />
                 </gating:vertex>
                 <gating:vertex>
                   <gating:coordinate data-type:value="1303212.5833333335" />
                   <gating:coordinate data-type:value="1392385.865116279" />
                 </gating:vertex>
                 <gating:vertex>
                   <gating:coordinate data-type:value="1478636.6666666665" />
                   <gating:coordinate data-type:value="557424.8790697674" />
                 </gating:vertex>
                 <gating:vertex>
                   <gating:coordinate data-type:value="2957211.0833333335" />
                   <gating:coordinate data-type:value="196873.5441860465" />
                 </gating:vertex>
                 <gating:vertex>
                   <gating:coordinate data-type:value="5363027.083333333" />
                   <gating:coordinate data-type:value="1012858.1441860466" />
                 </gating:vertex>
                 <gating:vertex>
                   <gating:coordinate data-type:value="5538451.166666667" />
                   <gating:coordinate data-type:value="2834591.204651163" />
                 </gating:vertex>
               </gating:PolygonGate>
             </Gate>
             <Subpopulations>
               <Population name="Single Cells"  annotation=""  owningGroup="221103_1418-HLA"  expanded="1"  sortPriority="10"  count="6254" >
                 <Graph smoothing="0"  backColor="#ffffff"  foreColor="#000000"  heatMapStatParameter="BL1-H"  type="Histogram"  fast="1" >
                   <Axis dimension="x"  name="BL2-A"  label=""  auto="auto" />
                   <Axis dimension="y"  name=""  label=""  auto="auto" />
                   <GraphSettings level="5%"  smoothingHighResolution="1"  contourHighResolution="1"  histogramSmoothingCount="0"  graphResolution="256"  showOutliers="0"  drawLargeDots="0"  dotsToDraw="8000"  tint="le.chartfill.tinted.40"  lineWeight="le.lineweight.normal"  lineStyle="le.linestyle.solid" />
                   <GraphEnvironment showGrid="0"  showAxes="tnlTNL"  showGates="1"  showFreqOnPlots="1"  showGateNameOnPlots="1"  showMedians="0"  showUncomped="0"  addEventParam="0"  lastYAxisName="" >
                     <TextTraits font="SansSerif"  size="11"  name="Labels"  style="plain"  color="#000000"  background="#00ffffff"  just="left" />
                     <TextTraits font="SansSerif"  size="11"  name="LayoutGates"  style="plain"  color="#000000"  background="#00ffffff"  just="left" />
                     <TextTraits font="SansSerif"  size="9"  name="Numbers"  style="plain"  color="#000000"  background="#00ffffff"  just="left" />
                     <TextTraits font="SansSerif"  size="9"  name="Legend"  style="plain"  color="#000000"  background="#00ffffff"  just="left" />
                     <WindowPosition x="917"  y="83"  width="392"  height="584"  displayed="0"  panelState="---" />
                   </GraphEnvironment>
                 </Graph>
                 <Gate gating:id="ID1689283335"  gating:parent_id="ID1222359731" >
                   <gating:PolygonGate eventsInside="1"  annoOffsetX="129"  annoOffsetY="-41"  tint="#000000"  isTinted="0"  lineWeight="Normal"  userDefined="1"  quadId="-1"  gateResolution="256" >
                     <gating:dimension>
                       <data-type:fcs-dimension data-type:name="SSC-H" />
                     </gating:dimension>
                     <gating:dimension>
                       <data-type:fcs-dimension data-type:name="SSC-A" />
                     </gating:dimension>
                     <gating:vertex>
                       <gating:coordinate data-type:value="341963.8291666667" />
                       <gating:coordinate data-type:value="202663.9441860465" />
                     </gating:vertex>
                     <gating:vertex>
                       <gating:coordinate data-type:value="2007932.3875" />
                       <gating:coordinate data-type:value="962518.4" />
                     </gating:vertex>
                     <gating:vertex>
                       <gating:coordinate data-type:value="2092930.7833333334" />
                       <gating:coordinate data-type:value="828426.4372093023" />
                     </gating:vertex>
                     <gating:vertex>
                       <gating:coordinate data-type:value="443961.9041666667" />
                       <gating:coordinate data-type:value="135617.9627906977" />
                     </gating:vertex>
                   </gating:PolygonGate>
                 </Gate>
                 <Subpopulations>
                   <Statistic name="Mean"  annotation=""  owningGroup="221103_1418-HLA"  expanded="1"  sortPriority="5"  id="BL2-A"  ancestor=""  correlate=""  value="90344.859375" />
                 </Subpopulations>
               </Population>
             </Subpopulations>
           </Population>
         </Subpopulations>
       </SampleNode>
     </Sample>
     <Sample>
       <DataSet uri="file:/F:/鼓楼医院/滑膜肉瘤TCRT/data/HLA-2402/肽结合T2/221103_1418-HLA/标本1_04-2.fcs"  sampleID="51" />
       <Transformations>
         <transforms:linear transforms:minRange="676698"  transforms:maxRange="6691238"  gain="1" >
           <data-type:parameter data-type:name="FSC-H" />
         </transforms:linear>
         <transforms:linear transforms:minRange="120968"  transforms:maxRange="4200891"  gain="1" >
           <data-type:parameter data-type:name="SSC-H" />
         </transforms:linear>
         <transforms:log transforms:offset="100"  transforms:decades="4" >
           <data-type:parameter data-type:name="BL1-H" />
         </transforms:log>
         <transforms:log transforms:offset="31.6227766017"  transforms:decades="4" >
           <data-type:parameter data-type:name="BL2-H" />
         </transforms:log>
         <transforms:log transforms:offset="31.6227766017"  transforms:decades="4" >
           <data-type:parameter data-type:name="BL4-H" />
         </transforms:log>
         <transforms:log transforms:offset="10"  transforms:decades="4" >
           <data-type:parameter data-type:name="BL5-H" />
         </transforms:log>
         <transforms:log transforms:offset="31.6227766017"  transforms:decades="4" >
           <data-type:parameter data-type:name="RL1-H" />
         </transforms:log>
         <transforms:log transforms:offset="10"  transforms:decades="4" >
           <data-type:parameter data-type:name="RL2-H" />
         </transforms:log>
         <transforms:linear transforms:minRange="223558"  transforms:maxRange="4557626"  gain="1" >
           <data-type:parameter data-type:name="FSC-A" />
         </transforms:linear>
         <transforms:linear transforms:minRange="1526"  transforms:maxRange="2404007"  gain="1" >
           <data-type:parameter data-type:name="SSC-A" />
         </transforms:linear>
         <transforms:log transforms:offset="316.2277660168"  transforms:decades="4" >
           <data-type:parameter data-type:name="BL1-A" />
         </transforms:log>
         <transforms:log transforms:offset="1000"  transforms:decades="6" >
           <data-type:parameter data-type:name="BL2-A" />
         </transforms:log>
         <transforms:log transforms:offset="100"  transforms:decades="4" >
           <data-type:parameter data-type:name="BL4-A" />
         </transforms:log>
         <transforms:log transforms:offset="10"  transforms:decades="4" >
           <data-type:parameter data-type:name="BL5-A" />
         </transforms:log>
         <transforms:log transforms:offset="10"  transforms:decades="5" >
           <data-type:parameter data-type:name="RL1-A" />
         </transforms:log>
         <transforms:log transforms:offset="10"  transforms:decades="4" >
           <data-type:parameter data-type:name="RL2-A" />
         </transforms:log>
         <transforms:linear transforms:minRange="0"  transforms:maxRange="500"  gain="1" >
           <data-type:parameter data-type:name="Width" />
         </transforms:linear>
         <transforms:linear transforms:minRange="0.0007693194"  transforms:maxRange="38"  gain="0.0000010136" >
           <data-type:parameter data-type:name="TIME" />
         </transforms:linear>
       </Transformations>
       <Keywords>
         <Keyword name="FJ_FCS_VERSION"  value="3" />
         <Keyword name="$BTIM"  value="15:03:14" />
         <Keyword name="$ETIM"  value="15:03:52" />
         <Keyword name="$VOL"  value="75000" />
         <Keyword name="$DATE"  value="07-Nov-2022" />
         <Keyword name="$OP"  value="administrator" />
         <Keyword name="$CYT"  value="NovoCyte" />
         <Keyword name="$TIMESTEP"  value="1E-06" />
         <Keyword name="$CYTSN"  value="452170928008" />
         <Keyword name="$P1R"  value="6563114" />
         <Keyword name="$P1D"  value="Linear,670763,6563114" />
         <Keyword name="$P2R"  value="3898573" />
         <Keyword name="$P2D"  value="Linear,45804,3898573" />
         <Keyword name="$P3S"  value="FITC-H" />
         <Keyword name="$P3R"  value="1000000" />
         <Keyword name="$P3D"  value="Logarithmic,4,100" />
         <Keyword name="$P4S"  value="PE-H" />
         <Keyword name="$P4R"  value="1000000" />
         <Keyword name="$P4D"  value="Logarithmic,4,100" />
         <Keyword name="$P5S"  value="PerCP-H" />
         <Keyword name="$P5R"  value="3162278" />
         <Keyword name="$P5D"  value="Logarithmic,4,316.227766016838" />
         <Keyword name="$P6S"  value="PE-Cy7-H" />
         <Keyword name="$P6R"  value="100000" />
         <Keyword name="$P6D"  value="Logarithmic,4,10" />
         <Keyword name="$P7S"  value="APC-H" />
         <Keyword name="$P7R"  value="3162278" />
         <Keyword name="$P7D"  value="Logarithmic,4.5,100" />
         <Keyword name="$P8S"  value="APC-Cy7-H" />
         <Keyword name="$P8R"  value="100000" />
         <Keyword name="$P8D"  value="Logarithmic,4,10" />
         <Keyword name="$P9R"  value="4421499" />
         <Keyword name="$P9D"  value="Linear,216922,4421499" />
         <Keyword name="$P10R"  value="2183958" />
         <Keyword name="$P10D"  value="Linear,8710,2183958" />
         <Keyword name="$P11S"  value="FITC-A" />
         <Keyword name="$P11R"  value="3162278" />
         <Keyword name="$P11D"  value="Logarithmic,4,316.227766016838" />
         <Keyword name="$P12S"  value="PE-A" />
         <Keyword name="$P12R"  value="1000000" />
         <Keyword name="$P12D"  value="Logarithmic,4,100" />
         <Keyword name="$P13S"  value="PerCP-A" />
         <Keyword name="$P13R"  value="10000000" />
         <Keyword name="$P13D"  value="Logarithmic,4,1000" />
         <Keyword name="$P14S"  value="PE-Cy7-A" />
         <Keyword name="$P14R"  value="100000" />
         <Keyword name="$P14D"  value="Logarithmic,4,10" />
         <Keyword name="$P15S"  value="APC-A" />
         <Keyword name="$P15R"  value="3162278" />
         <Keyword name="$P15D"  value="Logarithmic,4.5,100" />
         <Keyword name="$P16S"  value="APC-Cy7-A" />
         <Keyword name="$P16R"  value="100000" />
         <Keyword name="$P16D"  value="Logarithmic,4,10" />
         <Keyword name="$P17R"  value="500" />
         <Keyword name="$P17D"  value="Linear,0,500" />
         <Keyword name="$P18R"  value="4294967000" />
         <Keyword name="$P18D"  value="Linear,0,65536" />
         <Keyword name="$P1L"  value="488" />
         <Keyword name="$P2L"  value="488" />
         <Keyword name="$P3L"  value="488" />
         <Keyword name="$P3V"  value="0.432" />
         <Keyword name="$P4L"  value="488" />
         <Keyword name="$P4V"  value="0.37" />
         <Keyword name="$P5L"  value="488" />
         <Keyword name="$P5V"  value="0.5" />
         <Keyword name="$P6L"  value="488" />
         <Keyword name="$P6V"  value="0.433" />
         <Keyword name="$P7L"  value="640" />
         <Keyword name="$P7V"  value="0.5" />
         <Keyword name="$P8L"  value="640" />
         <Keyword name="$P8V"  value="0.433" />
         <Keyword name="$P9L"  value="488" />
         <Keyword name="$P10L"  value="488" />
         <Keyword name="$P11L"  value="488" />
         <Keyword name="$P11V"  value="0.432" />
         <Keyword name="$P12L"  value="488" />
         <Keyword name="$P12V"  value="0.37" />
         <Keyword name="$P13L"  value="488" />
         <Keyword name="$P13V"  value="0.5" />
         <Keyword name="$P14L"  value="488" />
         <Keyword name="$P14V"  value="0.433" />
         <Keyword name="$P15L"  value="640" />
         <Keyword name="$P15V"  value="0.5" />
         <Keyword name="$P16L"  value="640" />
         <Keyword name="$P16V"  value="0.433" />
         <Keyword name="$P17L"  value="488" />
         <Keyword name="$P18L"  value="488" />
         <Keyword name="$SMNO"  value="04-2" />
         <Keyword name="$SRC"  value="      1" />
         <Keyword name="$PROJ"  value="221103_1418-HLA.ncf" />
         <Keyword name="$TR"  value="FSC-H,1000000" />
         <Keyword name="#NCCreator"  value="NovoExpress v.1.2.5.1603" />
         <Keyword name="#NCUnlimits"  value="False" />
         <Keyword name="#NCEventsLimits"  value="0" />
         <Keyword name="#NCTimeLimits"  value="0" />
         <Keyword name="#NCVolumeLimits"  value="75" />
         <Keyword name="#NCFlowRate"  value="120" />
         <Keyword name="#NCFLConfig"  value="FSCFSCBSSCSSCBBL1FITCBBL2PEBBL4PerCPBBL5PE-Cy7BRL1APCBRL2APC-Cy7B" />
         <Keyword name="#NCP0C"  value="-2" />
         <Keyword name="#NCP1C"  value="-1" />
         <Keyword name="#NCP2C"  value="1" />
         <Keyword name="#NCP3C"  value="2" />
         <Keyword name="#NCP4C"  value="4" />
         <Keyword name="#NCP5C"  value="5" />
         <Keyword name="#NCP6C"  value="6" />
         <Keyword name="#NCP7C"  value="7" />
         <Keyword name="#NCP8C"  value="-2" />
         <Keyword name="#NCP9C"  value="-1" />
         <Keyword name="#NCP10C"  value="1" />
         <Keyword name="#NCP11C"  value="2" />
         <Keyword name="#NCP12C"  value="4" />
         <Keyword name="#NCP13C"  value="5" />
         <Keyword name="#NCP14C"  value="6" />
         <Keyword name="#NCP15C"  value="7" />
         <Keyword name="#NCP16C"  value="0" />
         <Keyword name="#NCP17C"  value="0" />
         <Keyword name="#NCSoftware"  value="NovoExpress" />
         <Keyword name="#NCVersion"  value="1.2.5.1603" />
         <Keyword name="#NCCytometerInfo"  value="AAEAAAD.....AQAAAAAAAAAMAgAAAEJOb3ZvQ3l0ZSwgVmVyc2lvbj0xLjIuNS4xNjAzLCBDdWx0dXJlPW5ldXRyYWwsIFB1YmxpY0tleVRva2VuPW51bGwFAQAAAB9Ob3ZvQ3l0ZS5TeXNDbGFzcy5DeXRvbWV0ZXJJbmZvEgAAAAlfdGltZVN0ZXANX2V4aXN0U2FtcGxlcg9fbmV3Tm92b1NhbXBsZXISX3N5c3RlbUluZm9ybWF0aW9uF19hdXRvU2FtcGxlckluZm9ybWF0aW9uEl93ZWlnaHRJbmZvcm1hdGlvbgtfY01Vc2VkVGltZQxfbGFzdFRDTkluZm8QX3N1cHBvcnRGdW5jdGlvbgpfcG10Q29uZmlnCV9mbEVuYWJsZQxfbGFzZXJDb25maWcXX2RlZmF1bHRGTENoYW5uZWxDb25maWcOX2ZsdWlkaWNTdGF0dXMQX3RpbWVOb3ZvU2FtcGxlcgtfdGltZVNoYWtlcgxfY29uZmlnR3JvdXALX2NvbmZpZ05hbWUAAAAGBgYABAQEAwQEBAAAAQEGAQEIGU5vdm9DeXRlLlN5c0NsYXNzLlRDTkluZm8CAAAAKU5vdm9DeXRlLlN5c0NsYXNzLkZpcm13YXJlU3VwcG9ydEZ1bmN0aW9uAgAAABtOb3ZvQ3l0ZS5TeXNDbGFzcy5QTVRDb25maWcCAAAAG1N5c3RlbS5Db2xsZWN0aW9ucy5CaXRBcnJheR1Ob3ZvQ3l0ZS5TeXNDbGFzcy5MYXNlckNvbmZpZwIAAAAhTm92b0N5dGUuRXhwQ2xhc3MuRkxDaGFubmVsQ29uZmlnAgAAAB5Ob3ZvQ3l0ZS5FeHBDbGFzcy5GbG93U3RhdHVzW10CAAAACAgCAAAAje21oPfGsD4AAAkDAAAACgkEAAAAnQAAAAX7....GU5vdm9DeXRlLlN5c0NsYXNzLlRDTkluZm8EAAAACFRDTlZhbHVlC1JlcGxhY2VEYXRlDEluc3RydW1lbnRTTgxJc0RlZmF1bHRUQ04AAAEABg0BAgAAAAAAAAAAAPC.QX.uuiRO2ogGBgAAAAw0NTIxNzA5MjgwMDgBCQcAAAAJCAAAAAkJAAAACQoAAAAJCwAAAAkMAAAA..........8KBg0AAAAFMjA2MFIRAwAAAA0AAAAGDgAAABZBQ0VBIEJpb3NjaWVuY2VzLCBJbmMuBg8AAAAITm92b0N5dGUGEAAAAAUyMDYwUgYRAAAADDQ1MjE3MDkyODAwOAYSAAAACjIwMTctMTEtMjAGEwAAAA5WZXIwNS4xMy40MC4xQgYUAAAAB1Y0LjcuN0UGFQAAAAdWMy4xNC43BhYAAAAHUmVsZWFzZQYXAAAAC0p1biAgMiAyMDE3BhgAAAAEVjMuNAYZAAAABFYzLjMGGgAAAAZWNC4wLjIRBAAAAAoAAAAGGwAAABZBQ0VBIEJpb3NjaWVuY2VzLCBJbmMuBhwAAAAPRmx1aWRpY3NTdGF0aW9uBh0AAAAGKioqKioqBh4AAAAMNDYyMTcwODE4ODk0Bh8AAAAKMjAxNy0xMS0yMAYgAAAABFYxLjEGIQAAAAdSZWxlYXNlBiIAAAALSnVsICA2IDIwMTUGIwAAAARWMS4wBiQAAAAEVjEuMAUHAAAAKU5vdm9DeXRlLlN5c0NsYXNzLkZpcm13YXJlU3VwcG9ydEZ1bmN0aW9uCgAAAB88U3VwcG9ydFBJRFRlc3Q+a19fQmFja2luZ0ZpZWxkGjxTdXBwb3J0RlQ+a19fQmFja2luZ0ZpZWxkKjxTdXBwb3J0QXV0b1Jlc3VtZVByZXNzdXJlPmtfX0JhY2tpbmdGaWVsZCg8U3VwcG9ydFNodXRXaXRoQ2xlYW5TSVA+a19fQmFja2luZ0ZpZWxkGTxNb2RJczF1cz5rX19CYWNraW5nRmllbGQaPElzRk1JUHVtcD5rX19CYWNraW5nRmllbGQmPFN1cHBvcnRQbGF0ZUNhbGlicmF0ZT5rX19CYWNraW5nRmllbGQlPFN1cHBvcnREZWNvbnRhbWluYXRlPmtfX0JhY2tpbmdGaWVsZC88U3VwcG9ydEFkanVzdFRocmVzaG9sZFJlYWxUaW1lPmtfX0JhY2tpbmdGaWVsZBg8RkxDb3VudD5rX19CYWNraW5nRmllbGQAAAAAAAAAAAAAAQEBAQEBAQEBDwIAAAABAQEBAQEBAQEQAAAABQgAAAAbTm92b0N5dGUuU3lzQ2xhc3MuUE1UQ29uZmlnAgAAAAdfbGF5b3V0BV9saXN0BAQiTm92b0N5dGUuU3lzQ2xhc3MuUE1UQ29uZmlnK0xheW91dAIAAAAbTm92b0N5dGUuU3lzQ2xhc3MuUE1USW5mb1tdAgAAAAIAAAAF2....yJOb3ZvQ3l0ZS5TeXNDbGFzcy5QTVRDb25maWcrTGF5b3V0AQAAAAd2YWx1ZV9fAAgCAAAAAgAAAAkmAAAABAkAAAAbU3lzdGVtLkNvbGxlY3Rpb25zLkJpdEFycmF5AwAAAAdtX2FycmF5CG1fbGVuZ3RoCF92ZXJzaW9uBwAACAgICScAAABAAAAAAAAAAAUKAAAAHU5vdm9DeXRlLlN5c0NsYXNzLkxhc2VyQ29uZmlnAQAAAAVfbGlzdAQdTm92b0N5dGUuU3lzQ2xhc3MuTGFzZXJJbmZvW10CAAAAAgAAAAkoAAAABQsAAAAhTm92b0N5dGUuRXhwQ2xhc3MuRkxDaGFubmVsQ29uZmlnAgAAAAVfbGlzdAROdWxsAwCEAVN5c3RlbS5Db2xsZWN0aW9ucy5HZW5lcmljLkxpc3RgMVtbTm92b0N5dGUuRXhwQ2xhc3MuRkxDaGFubmVsLCBOb3ZvQ3l0ZSwgVmVyc2lvbj0xLjIuNS4xNjAzLCBDdWx0dXJlPW5ldXRyYWwsIFB1YmxpY0tleVRva2VuPW51bGxdXQECAAAACSkAAAAABwwAAAAAAQAAAAQAAAAEHE5vdm9DeXRlLkV4cENsYXNzLkZsb3dTdGF0dXMCAAAABdb...8cTm92b0N5dGUuRXhwQ2xhc3MuRmxvd1N0YXR1cwEAAAAHdmFsdWVfXwAIAgAAAAAAAAAB1f...9b...8AAAAAAdT....W....AAAAAAHT....1v...wAAAAAHJgAAAAABAAAACAAAAAQZTm92b0N5dGUuU3lzQ2xhc3MuUE1USW5mbwIAAAAJLgAAAAkvAAAACTAAAAAJMQAAAAkyAAAACTMAAAAJNAAAAAk1AAAADycAAAACAAAACP..........BygAAAAAAQAAAAMAAAAEG05vdm9DeXRlLlN5c0NsYXNzLkxhc2VySW5mbwIAAAAJNgAAAAk3AAAACTgAAAAEKQAAAIQBU3lzdGVtLkNvbGxlY3Rpb25zLkdlbmVyaWMuTGlzdGAxW1tOb3ZvQ3l0ZS5FeHBDbGFzcy5GTENoYW5uZWwsIE5vdm9DeXRlLCBWZXJzaW9uPTEuMi41LjE2MDMsIEN1bHR1cmU9bmV1dHJhbCwgUHVibGljS2V5VG9rZW49bnVsbF1dAwAAAAZfaXRlbXMFX3NpemUIX3ZlcnNpb24EAAAdTm92b0N5dGUuRXhwQ2xhc3MuRkxDaGFubmVsW10CAAAACAgJOQAAABsAAAAbAAAABS4AAAAZTm92b0N5dGUuU3lzQ2xhc3MuUE1USW5mbwYAAAADX2lkBV9uYW1lB19taXJyb3IJX2xvY2F0aW9uCF92b2x0YWdlD19kZWZhdWx0Vm9sdGFnZQQBAQAAACJOb3ZvQ3l0ZS5FeHBDbGFzcy5EZXRlY3Rpb25DaGFubmVsAgAAAAgLCwIAAAAFxv...yJOb3ZvQ3l0ZS5FeHBDbGFzcy5EZXRlY3Rpb25DaGFubmVsAQAAAAd2YWx1ZV9fAAgCAAAAAAAAAAY7AAAABjUzMC8zMAY8AAAABTUwNUxQBQAAABsv3T4bL90+AS8AAAAuAAAAAcP....G....AQAAAAY+AAAABjU3Mi8yOAY.AAAABTU1NUxQBAAAAKRwvT6kcL0+ATAAAAAuAAAAAcD....G....AgAAAAZBAAAABjY3NS8zMAZCAAAABTY1MExQAgAAAAAAAD8AAAA.ATEAAAAuAAAAAb3....G....AwAAAAZEAAAABjc4MC82MAZFAAAABTczNUxQAQAAAC2y3T4tst0+ATIAAAAuAAAAAbr....G.........wZHAAAAAAZIAAAAAS0GAAAAAAAAPwAAAD8BMwAAAC4AAAABt....8b.........CUcAAAAJSAAAAAMAAAAAAAA.AAAAPwE0AAAALgAAAAG0....xv........8JRwAAAAlIAAAAAAAAAAAAAD8AAAA.ATUAAAAuAAAAAbH....G.........wlHAAAACUgAAAAAAAAAAAAAPwAAAD8FNgAAABtOb3ZvQ3l0ZS5TeXNDbGFzcy5MYXNlckluZm8CAAAAA19pZAZfcG93ZXIEABdOb3ZvQ3l0ZS5FeHBDbGFzcy5MYXNlcgIAAAALAgAAAAWu....F05vdm9DeXRlLkV4cENsYXNzLkxhc2VyAQAAAAd2YWx1ZV9fAAgCAAAA.....wAAoEEBNwAAADYAAAABrf...67...8BAAAAAABwQgE4AAAANgAAAAGs....rv...wIAAAAAACBCBzkAAAAAAQAAACAAAAAEG05vdm9DeXRlLkV4cENsYXNzLkZMQ2hhbm5lbAIAAAAJVQAAAAlWAAAACVcAAAAJWAAAAAlZAAAACVoAAAAJWwAAAAlcAAAACV0AAAAJXgAAAAlfAAAACWAAAAAJYQAAAAliAAAACWMAAAAJZAAAAAllAAAACWYAAAAJZwAAAAloAAAACWkAAAAJagAAAAlrAAAACWwAAAAJbQAAAAluAAAACW8AAAANBQVVAAAAG05vdm9DeXRlLkV4cENsYXNzLkZMQ2hhbm5lbAcAAAANX2VuYWJsZUhlaWdodAxfZW5hYmxlV2lkdGgIX3BtdEdhaW4DX2lkBV9uYW1lBF9keWUNX3VzZUR5ZUFzTmFtZQAAAAQBAQABAQsdTm92b0N5dGUuRXhwQ2xhc3MuRkxDaGFubmVsSUQCAAAAAQIAAAABAAAAAAAFkP...x1Ob3ZvQ3l0ZS5FeHBDbGFzcy5GTENoYW5uZWxJRAEAAAAHdmFsdWVfXwAIAgAAAP7...8JRwAAAAZyAAAAA0ZTQwEBVgAAAFUAAAABAAAAAAABjf...5D.........CUcAAAAGdQAAAANTU0MBAVcAAABVAAAAAQAAAAAAAYr...+Q....AQAAAAlHAAAABngAAAAERklUQwEBWAAAAFUAAAABAAAAAAABh....5D...8CAAAACUcAAAAGewAAAAJQRQEBWQAAAFUAAAAAAAAAAAABhP...5D...8DAAAACUcAAAAGfgAAAAxQRS1UZXhhcyBSZWQBAVoAAABVAAAAAQAAAAAAAYH...+Q....BAAAAAlHAAAABoEAAAAFUGVyQ1ABAVsAAABVAAAAAQAAAAAAAX7...+Q....BQAAAAlHAAAABoQAAAAGUEUtQ3k3AQFcAAAAVQAAAAEAAAAAAAF7....kP...wYAAAAJRwAAAAaHAAAAA0FQQwEBXQAAAFUAAAABAAAAAAABeP...5D...8HAAAACUcAAAAGigAAAAdBUEMtQ3k3AQFeAAAAVQAAAAAAAAAAAAF1....kP...wgAAAAJRwAAAAaNAAAADFBhY2lmaWMgQmx1ZQEBXwAAAFUAAAAAAAAAAAABcv...5D...8JAAAACUcAAAAGkAAAAAZBbUN5YW4BAWAAAABVAAAAAAAAAAAAAW....+Q....CgAAAAlHAAAABpMAAAAOUGFjaWZpYyBPcmFuZ2UBAWEAAABVAAAAAAAAAAAAAWz...+Q....CwAAAAlHAAAABpYAAAAIUWRvdCA2MDUBAWIAAABVAAAAAAAAAAAAAWn...+Q....DAAAAAlHAAAABpkAAAAIUWRvdCA2NTUBAWMAAABVAAAAAAAAAAAAAWb...+Q....DQAAAAlHAAAABpwAAAAIUWRvdCA4MDABAWQAAABVAAAAAAAAAAAAAWP...+Q....DgAAAAlHAAAACXsAAAABAWUAAABVAAAAAAAAAAAAAWD...+Q....DwAAAAlHAAAACX4AAAABAWYAAABVAAAAAAAAAAAAAV3...+Q....EAAAAAlHAAAABqUAAAAGUEUtQ3k1AQFnAAAAVQAAAAAAAAAAAAFa....kP...xEAAAAJRwAAAAmEAAAAAQFoAAAAVQAAAAAAAAAAAAFX....kP...xIAAAAJRwAAAAarAAAACFBFLUN5NS41AQFpAAAAVQAAAAAAAAAAAAFU....kP...xMAAAAJRwAAAAmrAAAAAQFqAAAAVQAAAAAAAAAAAAFR....kP...xQAAAAJRwAAAAaxAAAAD0FsZXhhIEZsdW9yIDcwMAEBawAAAFUAAAAAAAAAAAABTv...5D...8VAAAACUcAAAAGtAAAAAhRZG90IDcwNQEBbAAAAFUAAAAAAAAAAAABS....5D...8WAAAACUcAAAAGtwAAABBQZXJDUC1lRmx1b3IgNzEwAQFtAAAAVQAAAAAAAAAAAAFI....kP...xcAAAAJRwAAAAm0AAAAAQFuAAAAVQAAAAAAAAAAAAFF....kP...xgAAAAJRwAAAAmxAAAAAQFvAAAAVQAAAAAAAAAAAAFC....kP...xkAAAAJRwAAAAbAAAAAElBFLUFsZXhhIEZsdW9yIDcwMAEL" />
         <Keyword name="$FIL"  value="      1_04-2.fcs" />
         <Keyword name="$BEGINSTEXT"  value="58" />
         <Keyword name="$ENDSTEXT"  value="58" />
         <Keyword name="$BEGINANALYSIS"  value="0" />
         <Keyword name="$ENDANALYSIS"  value="0" />
         <Keyword name="$BEGINDATA"  value="11920" />
         <Keyword name="$ENDDATA"  value="676983" />
         <Keyword name="$DATATYPE"  value="F" />
         <Keyword name="$MODE"  value="L" />
         <Keyword name="$BYTEORD"  value="1,2,3,4" />
         <Keyword name="$NEXTDATA"  value="0" />
         <Keyword name="$PAR"  value="18" />
         <Keyword name="$P1N"  value="FSC-H" />
         <Keyword name="$P1B"  value="32" />
         <Keyword name="$P1E"  value="0,0" />
         <Keyword name="$P2N"  value="SSC-H" />
         <Keyword name="$P2B"  value="32" />
         <Keyword name="$P2E"  value="0,0" />
         <Keyword name="$P3N"  value="BL1-H" />
         <Keyword name="$P3B"  value="32" />
         <Keyword name="$P3E"  value="0,0" />
         <Keyword name="$P4N"  value="BL2-H" />
         <Keyword name="$P4B"  value="32" />
         <Keyword name="$P4E"  value="0,0" />
         <Keyword name="$P5N"  value="BL4-H" />
         <Keyword name="$P5B"  value="32" />
         <Keyword name="$P5E"  value="0,0" />
         <Keyword name="$P6N"  value="BL5-H" />
         <Keyword name="$P6B"  value="32" />
         <Keyword name="$P6E"  value="0,0" />
         <Keyword name="$P7N"  value="RL1-H" />
         <Keyword name="$P7B"  value="32" />
         <Keyword name="$P7E"  value="0,0" />
         <Keyword name="$P8N"  value="RL2-H" />
         <Keyword name="$P8B"  value="32" />
         <Keyword name="$P8E"  value="0,0" />
         <Keyword name="$P9N"  value="FSC-A" />
         <Keyword name="$P9B"  value="32" />
         <Keyword name="$P9E"  value="0,0" />
         <Keyword name="$P10N"  value="SSC-A" />
         <Keyword name="$P10B"  value="32" />
         <Keyword name="$P10E"  value="0,0" />
         <Keyword name="$P11N"  value="BL1-A" />
         <Keyword name="$P11B"  value="32" />
         <Keyword name="$P11E"  value="0,0" />
         <Keyword name="$P12N"  value="BL2-A" />
         <Keyword name="$P12B"  value="32" />
         <Keyword name="$P12E"  value="0,0" />
         <Keyword name="$P13N"  value="BL4-A" />
         <Keyword name="$P13B"  value="32" />
         <Keyword name="$P13E"  value="0,0" />
         <Keyword name="$P14N"  value="BL5-A" />
         <Keyword name="$P14B"  value="32" />
         <Keyword name="$P14E"  value="0,0" />
         <Keyword name="$P15N"  value="RL1-A" />
         <Keyword name="$P15B"  value="32" />
         <Keyword name="$P15E"  value="0,0" />
         <Keyword name="$P16N"  value="RL2-A" />
         <Keyword name="$P16B"  value="32" />
         <Keyword name="$P16E"  value="0,0" />
         <Keyword name="$P17N"  value="Width" />
         <Keyword name="$P17B"  value="32" />
         <Keyword name="$P17E"  value="0,0" />
         <Keyword name="$P18N"  value="TIME" />
         <Keyword name="$P18B"  value="32" />
         <Keyword name="$P18E"  value="0,0" />
         <Keyword name="$TOT"  value="9237" />
         <Keyword name="$SPILLOVER"  value="12,BL1-H,BL2-H,BL4-H,BL5-H,RL1-H,RL2-H,BL1-A,BL2-A,BL4-A,BL5-A,RL1-A,RL2-A,1,0,0,0,0,0,0,0,0,0,0,0,0,1,0,0,0,0,0,0,0,0,0,0,0,0,1,0,0,0,0,0,0,0,0,0,0,0,0,1,0,0,0,0,0,0,0,0,0,0,0,0,1,0,0,0,0,0,0,0,0,0,0,0,0,1,0,0,0,0,0,0,0,0,0,0,0,0,1,0,0,0,0,0,0,0,0,0,0,0,0,1,0,0,0,0,0,0,0,0,0,0,0,0,1,0,0,0,0,0,0,0,0,0,0,0,0,1,0,0,0,0,0,0,0,0,0,0,0,0,1,0,0,0,0,0,0,0,0,0,0,0,0,1" />
         <Keyword name="#NCFilteredEvents"  value="14" />
         <Keyword name="#NCFilteredBeginData"  value="676984" />
         <Keyword name="#NCFilteredEndData"  value="677991" />
         <Keyword name="#NCWidthFiltered"  value="-1" />
         <Keyword name="#NCOverlapFiltered"  value="-1" />
         <Keyword name="#NCDistanceFiltered"  value="14" />
         <Keyword name="#NCTestMode"  value="PID" />
         <Keyword name="#NCStatusLaser1"  value="-Infinity" />
         <Keyword name="#NCStatusLaser2"  value="60" />
         <Keyword name="#NCStatusLaser3"  value="40" />
         <Keyword name="#NCStatusLaser4"  value="-Infinity" />
         <Keyword name="#NCStatusPMT1"  value="0.432000011205673" />
         <Keyword name="#NCStatusPMT2"  value="0.370000004768372" />
         <Keyword name="#NCStatusPMT3"  value="0.5" />
         <Keyword name="#NCStatusPMT4"  value="0.43299999833107" />
         <Keyword name="#NCStatusPMT5"  value="-Infinity" />
         <Keyword name="#NCStatusPMT6"  value="-Infinity" />
         <Keyword name="#NCStatusSheath"  value="Normal" />
         <Keyword name="#NCStatusCleaner"  value="Normal" />
         <Keyword name="#NCStatusDecontamination"  value="Normal" />
         <Keyword name="#NCStatusWaste"  value="Normal" />
         <Keyword name="$UNICODE"  value="65001,$BTIM,$ETIM,$VOL,$DATE,$OP,$CYT,$TIMESTEP,$CYTSN,$P1R,$P1D,$P2R,$P2D,$P3S,$P3R,$P3D,$P4S,$P4R,$P4D,$P5S,$P5R,$P5D,$P6S,$P6R,$P6D,$P7S,$P7R,$P7D,$P8S,$P8R,$P8D,$P9R,$P9D,$P10R,$P10D,$P11S,$P11R,$P11D,$P12S,$P12R,$P12D,$P13S,$P13R,$P13D,$P14S,$P14R,$P14D,$P15S,$P15R,$P15D,$P16S,$P16R,$P16D,$P17R,$P17D,$P18R,$P18D,$P1L,$P2L,$P3L,$P3V,$P4L,$P4V,$P5L,$P5V,$P6L,$P6V,$P7L,$P7V,$P8L,$P8V,$P9L,$P10L,$P11L,$P11V,$P12L,$P12V,$P13L,$P13V,$P14L,$P14V,$P15L,$P15V,$P16L,$P16V,$P17L,$P18L,$SMNO,$SRC,$PROJ,$TR,#NCCreator,#NCUnlimits,#NCEventsLimits,#NCTimeLimits,#NCVolumeLimits,#NCFlowRate,#NCFLConfig,#NCP0C,#NCP1C,#NCP2C,#NCP3C,#NCP4C,#NCP5C,#NCP6C,#NCP7C,#NCP8C,#NCP9C,#NCP10C,#NCP11C,#NCP12C,#NCP13C,#NCP14C,#NCP15C,#NCP16C,#NCP17C,#NCSoftware,#NCVersion,#NCCytometerInfo,$FIL,$BEGINSTEXT,$ENDSTEXT,$BEGINANALYSIS,$ENDANALYSIS,$BEGINDATA,$ENDDATA,$DATATYPE,$MODE,$BYTEORD,$NEXTDATA,$PAR,$P1N,$P1B,$P1E,$P2N,$P2B,$P2E,$P3N,$P3B,$P3E,$P4N,$P4B,$P4E,$P5N,$P5B,$P5E,$P6N,$P6B,$P6E,$P7N,$P7B,$P7E,$P8N,$P8B,$P8E,$P9N,$P9B,$P9E,$P10N,$P10B,$P10E,$P11N,$P11B,$P11E,$P12N,$P12B,$P12E,$P13N,$P13B,$P13E,$P14N,$P14B,$P14E,$P15N,$P15B,$P15E,$P16N,$P16B,$P16E,$P17N,$P17B,$P17E,$P18N,$P18B,$P18E,$TOT,$SPILLOVER,#NCFilteredEvents,#NCFilteredBeginData,#NCFilteredEndData,#NCWidthFiltered,#NCOverlapFiltered,#NCDistanceFiltered,#NCTestMode,#NCStatusLaser1,#NCStatusLaser2,#NCStatusLaser3,#NCStatusLaser4,#NCStatusPMT1,#NCStatusPMT2,#NCStatusPMT3,#NCStatusPMT4,#NCStatusPMT5,#NCStatusPMT6,#NCStatusSheath,#NCStatusCleaner,#NCStatusDecontamination,#NCStatusWaste" />
         <Keyword name="$P1S"  value="" />
         <Keyword name="$P2S"  value="" />
         <Keyword name="$P9S"  value="" />
         <Keyword name="$P10S"  value="" />
         <Keyword name="$P17S"  value="" />
         <Keyword name="$P18S"  value="" />
       </Keywords>
       <SampleNode name="1_04-2.fcs"  annotation=""  owningGroup=""  expanded="1"  sortPriority="10"  count="9237"  sampleID="51" >
         <Graph smoothing="0"  backColor="#ffffff"  foreColor="#000000"  type="Pseudocolor"  fast="1" >
           <Axis dimension="x"  name="FSC-H"  label=""  auto="auto" />
           <Axis dimension="y"  name="SSC-H"  label=""  auto="auto" />
           <GraphSettings level="5%"  smoothingHighResolution="1"  contourHighResolution="1"  histogramSmoothingCount="0"  graphResolution="256"  showOutliers="0"  drawLargeDots="0"  dotsToDraw="8000"  tint="le.chartfill.tinted.40"  lineWeight="le.lineweight.normal"  lineStyle="le.linestyle.solid" />
           <GraphEnvironment showGrid="0"  showAxes="tnlTNL"  showGates="1"  showFreqOnPlots="1"  showGateNameOnPlots="1"  showMedians="0"  showUncomped="0"  addEventParam="0"  lastYAxisName="" >
             <TextTraits font="SansSerif"  size="11"  name="Labels"  style="plain"  color="#000000"  background="#00ffffff"  just="left" />
             <TextTraits font="SansSerif"  size="11"  name="LayoutGates"  style="plain"  color="#000000"  background="#00ffffff"  just="left" />
             <TextTraits font="SansSerif"  size="9"  name="Numbers"  style="plain"  color="#000000"  background="#00ffffff"  just="left" />
             <TextTraits font="SansSerif"  size="9"  name="Legend"  style="plain"  color="#000000"  background="#00ffffff"  just="left" />
             <WindowPosition x="0"  y="0"  width="0"  height="0"  displayed="0"  panelState="" />
           </GraphEnvironment>
         </Graph>
         <Subpopulations>
           <Population name="1"  annotation=""  owningGroup="221103_1418-HLA"  expanded="1"  sortPriority="10"  count="7576" >
             <Graph smoothing="0"  backColor="#ffffff"  foreColor="#000000"  heatMapStatParameter="BL1-H"  type="Pseudocolor"  fast="1" >
               <Axis dimension="x"  name="FSC-H"  label=""  auto="auto" />
               <Axis dimension="y"  name="SSC-H"  label=""  auto="auto" />
               <GraphSettings level="5%"  smoothingHighResolution="1"  contourHighResolution="1"  histogramSmoothingCount="0"  graphResolution="256"  showOutliers="0"  drawLargeDots="0"  dotsToDraw="8000"  tint="le.chartfill.tinted.40"  lineWeight="le.lineweight.normal"  lineStyle="le.linestyle.solid" />
               <GraphEnvironment showGrid="0"  showAxes="tnlTNL"  showGates="1"  showFreqOnPlots="1"  showGateNameOnPlots="1"  showMedians="0"  showUncomped="0"  addEventParam="0"  lastYAxisName="" >
                 <TextTraits font="SansSerif"  size="11"  name="Labels"  style="plain"  color="#000000"  background="#00ffffff"  just="left" />
                 <TextTraits font="SansSerif"  size="11"  name="LayoutGates"  style="plain"  color="#000000"  background="#00ffffff"  just="left" />
                 <TextTraits font="SansSerif"  size="9"  name="Numbers"  style="plain"  color="#000000"  background="#00ffffff"  just="left" />
                 <TextTraits font="SansSerif"  size="9"  name="Legend"  style="plain"  color="#000000"  background="#00ffffff"  just="left" />
                 <WindowPosition x="0"  y="0"  width="392"  height="584"  displayed="1"  panelState="---" />
               </GraphEnvironment>
             </Graph>
             <Gate gating:id="ID2133243185" >
               <gating:PolygonGate eventsInside="1"  annoOffsetX="0"  annoOffsetY="0"  tint="#000000"  isTinted="0"  lineWeight="Normal"  userDefined="1"  quadId="-1"  gateResolution="256" >
                 <gating:dimension>
                   <data-type:fcs-dimension data-type:name="FSC-H" />
                 </gating:dimension>
                 <gating:dimension>
                   <data-type:fcs-dimension data-type:name="SSC-H" />
                 </gating:dimension>
                 <gating:vertex>
                   <gating:coordinate data-type:value="3909513.25" />
                   <gating:coordinate data-type:value="3555693.8744186047" />
                 </gating:vertex>
                 <gating:vertex>
                   <gating:coordinate data-type:value="1303212.5833333335" />
                   <gating:coordinate data-type:value="1392385.865116279" />
                 </gating:vertex>
                 <gating:vertex>
                   <gating:coordinate data-type:value="1478636.6666666665" />
                   <gating:coordinate data-type:value="557424.8790697674" />
                 </gating:vertex>
                 <gating:vertex>
                   <gating:coordinate data-type:value="2957211.0833333335" />
                   <gating:coordinate data-type:value="196873.5441860465" />
                 </gating:vertex>
                 <gating:vertex>
                   <gating:coordinate data-type:value="5363027.083333333" />
                   <gating:coordinate data-type:value="1012858.1441860466" />
                 </gating:vertex>
                 <gating:vertex>
                   <gating:coordinate data-type:value="5538451.166666667" />
                   <gating:coordinate data-type:value="2834591.204651163" />
                 </gating:vertex>
               </gating:PolygonGate>
             </Gate>
             <Subpopulations>
               <Population name="Single Cells"  annotation=""  owningGroup="221103_1418-HLA"  expanded="1"  sortPriority="10"  count="6284" >
                 <Graph smoothing="0"  backColor="#ffffff"  foreColor="#000000"  heatMapStatParameter="BL1-H"  type="Histogram"  fast="1" >
                   <Axis dimension="x"  name="BL2-A"  label=""  auto="auto" />
                   <Axis dimension="y"  name=""  label=""  auto="auto" />
                   <GraphSettings level="5%"  smoothingHighResolution="1"  contourHighResolution="1"  histogramSmoothingCount="0"  graphResolution="256"  showOutliers="0"  drawLargeDots="0"  dotsToDraw="8000"  tint="le.chartfill.tinted.40"  lineWeight="le.lineweight.normal"  lineStyle="le.linestyle.solid" />
                   <GraphEnvironment showGrid="0"  showAxes="tnlTNL"  showGates="1"  showFreqOnPlots="1"  showGateNameOnPlots="1"  showMedians="0"  showUncomped="0"  addEventParam="0"  lastYAxisName="" >
                     <TextTraits font="SansSerif"  size="11"  name="Labels"  style="plain"  color="#000000"  background="#00ffffff"  just="left" />
                     <TextTraits font="SansSerif"  size="11"  name="LayoutGates"  style="plain"  color="#000000"  background="#00ffffff"  just="left" />
                     <TextTraits font="SansSerif"  size="9"  name="Numbers"  style="plain"  color="#000000"  background="#00ffffff"  just="left" />
                     <TextTraits font="SansSerif"  size="9"  name="Legend"  style="plain"  color="#000000"  background="#00ffffff"  just="left" />
                     <WindowPosition x="917"  y="83"  width="392"  height="584"  displayed="0"  panelState="---" />
                   </GraphEnvironment>
                 </Graph>
                 <Gate gating:id="ID1718941695"  gating:parent_id="ID2133243185" >
                   <gating:PolygonGate eventsInside="1"  annoOffsetX="129"  annoOffsetY="-41"  tint="#000000"  isTinted="0"  lineWeight="Normal"  userDefined="1"  quadId="-1"  gateResolution="256" >
                     <gating:dimension>
                       <data-type:fcs-dimension data-type:name="SSC-H" />
                     </gating:dimension>
                     <gating:dimension>
                       <data-type:fcs-dimension data-type:name="SSC-A" />
                     </gating:dimension>
                     <gating:vertex>
                       <gating:coordinate data-type:value="341963.8291666667" />
                       <gating:coordinate data-type:value="202663.9441860465" />
                     </gating:vertex>
                     <gating:vertex>
                       <gating:coordinate data-type:value="2007932.3875" />
                       <gating:coordinate data-type:value="962518.4" />
                     </gating:vertex>
                     <gating:vertex>
                       <gating:coordinate data-type:value="2092930.7833333334" />
                       <gating:coordinate data-type:value="828426.4372093023" />
                     </gating:vertex>
                     <gating:vertex>
                       <gating:coordinate data-type:value="443961.9041666667" />
                       <gating:coordinate data-type:value="135617.9627906977" />
                     </gating:vertex>
                   </gating:PolygonGate>
                 </Gate>
                 <Subpopulations>
                   <Statistic name="Mean"  annotation=""  owningGroup="221103_1418-HLA"  expanded="1"  sortPriority="5"  id="BL2-A"  ancestor=""  correlate=""  value="89750.1796875" />
                 </Subpopulations>
               </Population>
             </Subpopulations>
           </Population>
         </Subpopulations>
       </SampleNode>
     </Sample>
     <Sample>
       <DataSet uri="file:/F:/鼓楼医院/滑膜肉瘤TCRT/data/HLA-2402/肽结合T2/221103_1418-HLA/标本1_05-1.fcs"  sampleID="52" />
       <Transformations>
         <transforms:linear transforms:minRange="676698"  transforms:maxRange="6691238"  gain="1" >
           <data-type:parameter data-type:name="FSC-H" />
         </transforms:linear>
         <transforms:linear transforms:minRange="120968"  transforms:maxRange="4200891"  gain="1" >
           <data-type:parameter data-type:name="SSC-H" />
         </transforms:linear>
         <transforms:log transforms:offset="100"  transforms:decades="4" >
           <data-type:parameter data-type:name="BL1-H" />
         </transforms:log>
         <transforms:log transforms:offset="31.6227766017"  transforms:decades="4" >
           <data-type:parameter data-type:name="BL2-H" />
         </transforms:log>
         <transforms:log transforms:offset="31.6227766017"  transforms:decades="4" >
           <data-type:parameter data-type:name="BL4-H" />
         </transforms:log>
         <transforms:log transforms:offset="10"  transforms:decades="4" >
           <data-type:parameter data-type:name="BL5-H" />
         </transforms:log>
         <transforms:log transforms:offset="31.6227766017"  transforms:decades="4" >
           <data-type:parameter data-type:name="RL1-H" />
         </transforms:log>
         <transforms:log transforms:offset="10"  transforms:decades="4" >
           <data-type:parameter data-type:name="RL2-H" />
         </transforms:log>
         <transforms:linear transforms:minRange="223558"  transforms:maxRange="4557626"  gain="1" >
           <data-type:parameter data-type:name="FSC-A" />
         </transforms:linear>
         <transforms:linear transforms:minRange="1526"  transforms:maxRange="2404007"  gain="1" >
           <data-type:parameter data-type:name="SSC-A" />
         </transforms:linear>
         <transforms:log transforms:offset="316.2277660168"  transforms:decades="4" >
           <data-type:parameter data-type:name="BL1-A" />
         </transforms:log>
         <transforms:log transforms:offset="1000"  transforms:decades="6" >
           <data-type:parameter data-type:name="BL2-A" />
         </transforms:log>
         <transforms:log transforms:offset="100"  transforms:decades="4" >
           <data-type:parameter data-type:name="BL4-A" />
         </transforms:log>
         <transforms:log transforms:offset="10"  transforms:decades="4" >
           <data-type:parameter data-type:name="BL5-A" />
         </transforms:log>
         <transforms:log transforms:offset="10"  transforms:decades="5" >
           <data-type:parameter data-type:name="RL1-A" />
         </transforms:log>
         <transforms:log transforms:offset="10"  transforms:decades="4" >
           <data-type:parameter data-type:name="RL2-A" />
         </transforms:log>
         <transforms:linear transforms:minRange="0"  transforms:maxRange="500"  gain="1" >
           <data-type:parameter data-type:name="Width" />
         </transforms:linear>
         <transforms:linear transforms:minRange="0.0033659048"  transforms:maxRange="38"  gain="0.0000010154" >
           <data-type:parameter data-type:name="TIME" />
         </transforms:linear>
       </Transformations>
       <Keywords>
         <Keyword name="FJ_FCS_VERSION"  value="3" />
         <Keyword name="$BTIM"  value="15:04:14" />
         <Keyword name="$ETIM"  value="15:04:52" />
         <Keyword name="$VOL"  value="75000" />
         <Keyword name="$DATE"  value="07-Nov-2022" />
         <Keyword name="$OP"  value="administrator" />
         <Keyword name="$CYT"  value="NovoCyte" />
         <Keyword name="$TIMESTEP"  value="1E-06" />
         <Keyword name="$CYTSN"  value="452170928008" />
         <Keyword name="$P1R"  value="6032181" />
         <Keyword name="$P1D"  value="Linear,671020,6032181" />
         <Keyword name="$P2R"  value="3591421" />
         <Keyword name="$P2D"  value="Linear,20871,3591421" />
         <Keyword name="$P3S"  value="FITC-H" />
         <Keyword name="$P3R"  value="1000000" />
         <Keyword name="$P3D"  value="Logarithmic,4,100" />
         <Keyword name="$P4S"  value="PE-H" />
         <Keyword name="$P4R"  value="1000000" />
         <Keyword name="$P4D"  value="Logarithmic,4,100" />
         <Keyword name="$P5S"  value="PerCP-H" />
         <Keyword name="$P5R"  value="3162278" />
         <Keyword name="$P5D"  value="Logarithmic,4,316.227766016838" />
         <Keyword name="$P6S"  value="PE-Cy7-H" />
         <Keyword name="$P6R"  value="100000" />
         <Keyword name="$P6D"  value="Logarithmic,4,10" />
         <Keyword name="$P7S"  value="APC-H" />
         <Keyword name="$P7R"  value="3162278" />
         <Keyword name="$P7D"  value="Logarithmic,4.5,100" />
         <Keyword name="$P8S"  value="APC-Cy7-H" />
         <Keyword name="$P8R"  value="100000" />
         <Keyword name="$P8D"  value="Logarithmic,4,10" />
         <Keyword name="$P9R"  value="3995270" />
         <Keyword name="$P9D"  value="Linear,195495,3995270" />
         <Keyword name="$P10R"  value="2055634" />
         <Keyword name="$P10D"  value="Linear,2546,2055634" />
         <Keyword name="$P11S"  value="FITC-A" />
         <Keyword name="$P11R"  value="3162278" />
         <Keyword name="$P11D"  value="Logarithmic,4,316.227766016838" />
         <Keyword name="$P12S"  value="PE-A" />
         <Keyword name="$P12R"  value="3162278" />
         <Keyword name="$P12D"  value="Logarithmic,4,316.227766016838" />
         <Keyword name="$P13S"  value="PerCP-A" />
         <Keyword name="$P13R"  value="10000000" />
         <Keyword name="$P13D"  value="Logarithmic,4,1000" />
         <Keyword name="$P14S"  value="PE-Cy7-A" />
         <Keyword name="$P14R"  value="100000" />
         <Keyword name="$P14D"  value="Logarithmic,4,10" />
         <Keyword name="$P15S"  value="APC-A" />
         <Keyword name="$P15R"  value="10000000" />
         <Keyword name="$P15D"  value="Logarithmic,6,10" />
         <Keyword name="$P16S"  value="APC-Cy7-A" />
         <Keyword name="$P16R"  value="100000" />
         <Keyword name="$P16D"  value="Logarithmic,4,10" />
         <Keyword name="$P17R"  value="500" />
         <Keyword name="$P17D"  value="Linear,0,500" />
         <Keyword name="$P18R"  value="4294967000" />
         <Keyword name="$P18D"  value="Linear,0,65536" />
         <Keyword name="$P1L"  value="488" />
         <Keyword name="$P2L"  value="488" />
         <Keyword name="$P3L"  value="488" />
         <Keyword name="$P3V"  value="0.432" />
         <Keyword name="$P4L"  value="488" />
         <Keyword name="$P4V"  value="0.37" />
         <Keyword name="$P5L"  value="488" />
         <Keyword name="$P5V"  value="0.5" />
         <Keyword name="$P6L"  value="488" />
         <Keyword name="$P6V"  value="0.433" />
         <Keyword name="$P7L"  value="640" />
         <Keyword name="$P7V"  value="0.5" />
         <Keyword name="$P8L"  value="640" />
         <Keyword name="$P8V"  value="0.433" />
         <Keyword name="$P9L"  value="488" />
         <Keyword name="$P10L"  value="488" />
         <Keyword name="$P11L"  value="488" />
         <Keyword name="$P11V"  value="0.432" />
         <Keyword name="$P12L"  value="488" />
         <Keyword name="$P12V"  value="0.37" />
         <Keyword name="$P13L"  value="488" />
         <Keyword name="$P13V"  value="0.5" />
         <Keyword name="$P14L"  value="488" />
         <Keyword name="$P14V"  value="0.433" />
         <Keyword name="$P15L"  value="640" />
         <Keyword name="$P15V"  value="0.5" />
         <Keyword name="$P16L"  value="640" />
         <Keyword name="$P16V"  value="0.433" />
         <Keyword name="$P17L"  value="488" />
         <Keyword name="$P18L"  value="488" />
         <Keyword name="$SMNO"  value="05-1" />
         <Keyword name="$SRC"  value="      1" />
         <Keyword name="$PROJ"  value="221103_1418-HLA.ncf" />
         <Keyword name="$TR"  value="FSC-H,1000000" />
         <Keyword name="#NCCreator"  value="NovoExpress v.1.2.5.1603" />
         <Keyword name="#NCUnlimits"  value="False" />
         <Keyword name="#NCEventsLimits"  value="0" />
         <Keyword name="#NCTimeLimits"  value="0" />
         <Keyword name="#NCVolumeLimits"  value="75" />
         <Keyword name="#NCFlowRate"  value="120" />
         <Keyword name="#NCFLConfig"  value="FSCFSCBSSCSSCBBL1FITCBBL2PEBBL4PerCPBBL5PE-Cy7BRL1APCBRL2APC-Cy7B" />
         <Keyword name="#NCP0C"  value="-2" />
         <Keyword name="#NCP1C"  value="-1" />
         <Keyword name="#NCP2C"  value="1" />
         <Keyword name="#NCP3C"  value="2" />
         <Keyword name="#NCP4C"  value="4" />
         <Keyword name="#NCP5C"  value="5" />
         <Keyword name="#NCP6C"  value="6" />
         <Keyword name="#NCP7C"  value="7" />
         <Keyword name="#NCP8C"  value="-2" />
         <Keyword name="#NCP9C"  value="-1" />
         <Keyword name="#NCP10C"  value="1" />
         <Keyword name="#NCP11C"  value="2" />
         <Keyword name="#NCP12C"  value="4" />
         <Keyword name="#NCP13C"  value="5" />
         <Keyword name="#NCP14C"  value="6" />
         <Keyword name="#NCP15C"  value="7" />
         <Keyword name="#NCP16C"  value="0" />
         <Keyword name="#NCP17C"  value="0" />
         <Keyword name="#NCSoftware"  value="NovoExpress" />
         <Keyword name="#NCVersion"  value="1.2.5.1603" />
         <Keyword name="#NCCytometerInfo"  value="AAEAAAD.....AQAAAAAAAAAMAgAAAEJOb3ZvQ3l0ZSwgVmVyc2lvbj0xLjIuNS4xNjAzLCBDdWx0dXJlPW5ldXRyYWwsIFB1YmxpY0tleVRva2VuPW51bGwFAQAAAB9Ob3ZvQ3l0ZS5TeXNDbGFzcy5DeXRvbWV0ZXJJbmZvEgAAAAlfdGltZVN0ZXANX2V4aXN0U2FtcGxlcg9fbmV3Tm92b1NhbXBsZXISX3N5c3RlbUluZm9ybWF0aW9uF19hdXRvU2FtcGxlckluZm9ybWF0aW9uEl93ZWlnaHRJbmZvcm1hdGlvbgtfY01Vc2VkVGltZQxfbGFzdFRDTkluZm8QX3N1cHBvcnRGdW5jdGlvbgpfcG10Q29uZmlnCV9mbEVuYWJsZQxfbGFzZXJDb25maWcXX2RlZmF1bHRGTENoYW5uZWxDb25maWcOX2ZsdWlkaWNTdGF0dXMQX3RpbWVOb3ZvU2FtcGxlcgtfdGltZVNoYWtlcgxfY29uZmlnR3JvdXALX2NvbmZpZ05hbWUAAAAGBgYABAQEAwQEBAAAAQEGAQEIGU5vdm9DeXRlLlN5c0NsYXNzLlRDTkluZm8CAAAAKU5vdm9DeXRlLlN5c0NsYXNzLkZpcm13YXJlU3VwcG9ydEZ1bmN0aW9uAgAAABtOb3ZvQ3l0ZS5TeXNDbGFzcy5QTVRDb25maWcCAAAAG1N5c3RlbS5Db2xsZWN0aW9ucy5CaXRBcnJheR1Ob3ZvQ3l0ZS5TeXNDbGFzcy5MYXNlckNvbmZpZwIAAAAhTm92b0N5dGUuRXhwQ2xhc3MuRkxDaGFubmVsQ29uZmlnAgAAAB5Ob3ZvQ3l0ZS5FeHBDbGFzcy5GbG93U3RhdHVzW10CAAAACAgCAAAAje21oPfGsD4AAAkDAAAACgkEAAAAnQAAAAX7....GU5vdm9DeXRlLlN5c0NsYXNzLlRDTkluZm8EAAAACFRDTlZhbHVlC1JlcGxhY2VEYXRlDEluc3RydW1lbnRTTgxJc0RlZmF1bHRUQ04AAAEABg0BAgAAAAAAAAAAAPC.QX.uuiRO2ogGBgAAAAw0NTIxNzA5MjgwMDgBCQcAAAAJCAAAAAkJAAAACQoAAAAJCwAAAAkMAAAA..........8KBg0AAAAFMjA2MFIRAwAAAA0AAAAGDgAAABZBQ0VBIEJpb3NjaWVuY2VzLCBJbmMuBg8AAAAITm92b0N5dGUGEAAAAAUyMDYwUgYRAAAADDQ1MjE3MDkyODAwOAYSAAAACjIwMTctMTEtMjAGEwAAAA5WZXIwNS4xMy40MC4xQgYUAAAAB1Y0LjcuN0UGFQAAAAdWMy4xNC43BhYAAAAHUmVsZWFzZQYXAAAAC0p1biAgMiAyMDE3BhgAAAAEVjMuNAYZAAAABFYzLjMGGgAAAAZWNC4wLjIRBAAAAAoAAAAGGwAAABZBQ0VBIEJpb3NjaWVuY2VzLCBJbmMuBhwAAAAPRmx1aWRpY3NTdGF0aW9uBh0AAAAGKioqKioqBh4AAAAMNDYyMTcwODE4ODk0Bh8AAAAKMjAxNy0xMS0yMAYgAAAABFYxLjEGIQAAAAdSZWxlYXNlBiIAAAALSnVsICA2IDIwMTUGIwAAAARWMS4wBiQAAAAEVjEuMAUHAAAAKU5vdm9DeXRlLlN5c0NsYXNzLkZpcm13YXJlU3VwcG9ydEZ1bmN0aW9uCgAAAB88U3VwcG9ydFBJRFRlc3Q+a19fQmFja2luZ0ZpZWxkGjxTdXBwb3J0RlQ+a19fQmFja2luZ0ZpZWxkKjxTdXBwb3J0QXV0b1Jlc3VtZVByZXNzdXJlPmtfX0JhY2tpbmdGaWVsZCg8U3VwcG9ydFNodXRXaXRoQ2xlYW5TSVA+a19fQmFja2luZ0ZpZWxkGTxNb2RJczF1cz5rX19CYWNraW5nRmllbGQaPElzRk1JUHVtcD5rX19CYWNraW5nRmllbGQmPFN1cHBvcnRQbGF0ZUNhbGlicmF0ZT5rX19CYWNraW5nRmllbGQlPFN1cHBvcnREZWNvbnRhbWluYXRlPmtfX0JhY2tpbmdGaWVsZC88U3VwcG9ydEFkanVzdFRocmVzaG9sZFJlYWxUaW1lPmtfX0JhY2tpbmdGaWVsZBg8RkxDb3VudD5rX19CYWNraW5nRmllbGQAAAAAAAAAAAAAAQEBAQEBAQEBDwIAAAABAQEBAQEBAQEQAAAABQgAAAAbTm92b0N5dGUuU3lzQ2xhc3MuUE1UQ29uZmlnAgAAAAdfbGF5b3V0BV9saXN0BAQiTm92b0N5dGUuU3lzQ2xhc3MuUE1UQ29uZmlnK0xheW91dAIAAAAbTm92b0N5dGUuU3lzQ2xhc3MuUE1USW5mb1tdAgAAAAIAAAAF2....yJOb3ZvQ3l0ZS5TeXNDbGFzcy5QTVRDb25maWcrTGF5b3V0AQAAAAd2YWx1ZV9fAAgCAAAAAgAAAAkmAAAABAkAAAAbU3lzdGVtLkNvbGxlY3Rpb25zLkJpdEFycmF5AwAAAAdtX2FycmF5CG1fbGVuZ3RoCF92ZXJzaW9uBwAACAgICScAAABAAAAAAAAAAAUKAAAAHU5vdm9DeXRlLlN5c0NsYXNzLkxhc2VyQ29uZmlnAQAAAAVfbGlzdAQdTm92b0N5dGUuU3lzQ2xhc3MuTGFzZXJJbmZvW10CAAAAAgAAAAkoAAAABQsAAAAhTm92b0N5dGUuRXhwQ2xhc3MuRkxDaGFubmVsQ29uZmlnAgAAAAVfbGlzdAROdWxsAwCEAVN5c3RlbS5Db2xsZWN0aW9ucy5HZW5lcmljLkxpc3RgMVtbTm92b0N5dGUuRXhwQ2xhc3MuRkxDaGFubmVsLCBOb3ZvQ3l0ZSwgVmVyc2lvbj0xLjIuNS4xNjAzLCBDdWx0dXJlPW5ldXRyYWwsIFB1YmxpY0tleVRva2VuPW51bGxdXQECAAAACSkAAAAABwwAAAAAAQAAAAQAAAAEHE5vdm9DeXRlLkV4cENsYXNzLkZsb3dTdGF0dXMCAAAABdb...8cTm92b0N5dGUuRXhwQ2xhc3MuRmxvd1N0YXR1cwEAAAAHdmFsdWVfXwAIAgAAAAAAAAAB1f...9b...8AAAAAAdT....W....AAAAAAHT....1v...wAAAAAHJgAAAAABAAAACAAAAAQZTm92b0N5dGUuU3lzQ2xhc3MuUE1USW5mbwIAAAAJLgAAAAkvAAAACTAAAAAJMQAAAAkyAAAACTMAAAAJNAAAAAk1AAAADycAAAACAAAACP..........BygAAAAAAQAAAAMAAAAEG05vdm9DeXRlLlN5c0NsYXNzLkxhc2VySW5mbwIAAAAJNgAAAAk3AAAACTgAAAAEKQAAAIQBU3lzdGVtLkNvbGxlY3Rpb25zLkdlbmVyaWMuTGlzdGAxW1tOb3ZvQ3l0ZS5FeHBDbGFzcy5GTENoYW5uZWwsIE5vdm9DeXRlLCBWZXJzaW9uPTEuMi41LjE2MDMsIEN1bHR1cmU9bmV1dHJhbCwgUHVibGljS2V5VG9rZW49bnVsbF1dAwAAAAZfaXRlbXMFX3NpemUIX3ZlcnNpb24EAAAdTm92b0N5dGUuRXhwQ2xhc3MuRkxDaGFubmVsW10CAAAACAgJOQAAABsAAAAbAAAABS4AAAAZTm92b0N5dGUuU3lzQ2xhc3MuUE1USW5mbwYAAAADX2lkBV9uYW1lB19taXJyb3IJX2xvY2F0aW9uCF92b2x0YWdlD19kZWZhdWx0Vm9sdGFnZQQBAQAAACJOb3ZvQ3l0ZS5FeHBDbGFzcy5EZXRlY3Rpb25DaGFubmVsAgAAAAgLCwIAAAAFxv...yJOb3ZvQ3l0ZS5FeHBDbGFzcy5EZXRlY3Rpb25DaGFubmVsAQAAAAd2YWx1ZV9fAAgCAAAAAAAAAAY7AAAABjUzMC8zMAY8AAAABTUwNUxQBQAAABsv3T4bL90+AS8AAAAuAAAAAcP....G....AQAAAAY+AAAABjU3Mi8yOAY.AAAABTU1NUxQBAAAAKRwvT6kcL0+ATAAAAAuAAAAAcD....G....AgAAAAZBAAAABjY3NS8zMAZCAAAABTY1MExQAgAAAAAAAD8AAAA.ATEAAAAuAAAAAb3....G....AwAAAAZEAAAABjc4MC82MAZFAAAABTczNUxQAQAAAC2y3T4tst0+ATIAAAAuAAAAAbr....G.........wZHAAAAAAZIAAAAAS0GAAAAAAAAPwAAAD8BMwAAAC4AAAABt....8b.........CUcAAAAJSAAAAAMAAAAAAAA.AAAAPwE0AAAALgAAAAG0....xv........8JRwAAAAlIAAAAAAAAAAAAAD8AAAA.ATUAAAAuAAAAAbH....G.........wlHAAAACUgAAAAAAAAAAAAAPwAAAD8FNgAAABtOb3ZvQ3l0ZS5TeXNDbGFzcy5MYXNlckluZm8CAAAAA19pZAZfcG93ZXIEABdOb3ZvQ3l0ZS5FeHBDbGFzcy5MYXNlcgIAAAALAgAAAAWu....F05vdm9DeXRlLkV4cENsYXNzLkxhc2VyAQAAAAd2YWx1ZV9fAAgCAAAA.....wAAoEEBNwAAADYAAAABrf...67...8BAAAAAABwQgE4AAAANgAAAAGs....rv...wIAAAAAACBCBzkAAAAAAQAAACAAAAAEG05vdm9DeXRlLkV4cENsYXNzLkZMQ2hhbm5lbAIAAAAJVQAAAAlWAAAACVcAAAAJWAAAAAlZAAAACVoAAAAJWwAAAAlcAAAACV0AAAAJXgAAAAlfAAAACWAAAAAJYQAAAAliAAAACWMAAAAJZAAAAAllAAAACWYAAAAJZwAAAAloAAAACWkAAAAJagAAAAlrAAAACWwAAAAJbQAAAAluAAAACW8AAAANBQVVAAAAG05vdm9DeXRlLkV4cENsYXNzLkZMQ2hhbm5lbAcAAAANX2VuYWJsZUhlaWdodAxfZW5hYmxlV2lkdGgIX3BtdEdhaW4DX2lkBV9uYW1lBF9keWUNX3VzZUR5ZUFzTmFtZQAAAAQBAQABAQsdTm92b0N5dGUuRXhwQ2xhc3MuRkxDaGFubmVsSUQCAAAAAQIAAAABAAAAAAAFkP...x1Ob3ZvQ3l0ZS5FeHBDbGFzcy5GTENoYW5uZWxJRAEAAAAHdmFsdWVfXwAIAgAAAP7...8JRwAAAAZyAAAAA0ZTQwEBVgAAAFUAAAABAAAAAAABjf...5D.........CUcAAAAGdQAAAANTU0MBAVcAAABVAAAAAQAAAAAAAYr...+Q....AQAAAAlHAAAABngAAAAERklUQwEBWAAAAFUAAAABAAAAAAABh....5D...8CAAAACUcAAAAGewAAAAJQRQEBWQAAAFUAAAAAAAAAAAABhP...5D...8DAAAACUcAAAAGfgAAAAxQRS1UZXhhcyBSZWQBAVoAAABVAAAAAQAAAAAAAYH...+Q....BAAAAAlHAAAABoEAAAAFUGVyQ1ABAVsAAABVAAAAAQAAAAAAAX7...+Q....BQAAAAlHAAAABoQAAAAGUEUtQ3k3AQFcAAAAVQAAAAEAAAAAAAF7....kP...wYAAAAJRwAAAAaHAAAAA0FQQwEBXQAAAFUAAAABAAAAAAABeP...5D...8HAAAACUcAAAAGigAAAAdBUEMtQ3k3AQFeAAAAVQAAAAAAAAAAAAF1....kP...wgAAAAJRwAAAAaNAAAADFBhY2lmaWMgQmx1ZQEBXwAAAFUAAAAAAAAAAAABcv...5D...8JAAAACUcAAAAGkAAAAAZBbUN5YW4BAWAAAABVAAAAAAAAAAAAAW....+Q....CgAAAAlHAAAABpMAAAAOUGFjaWZpYyBPcmFuZ2UBAWEAAABVAAAAAAAAAAAAAWz...+Q....CwAAAAlHAAAABpYAAAAIUWRvdCA2MDUBAWIAAABVAAAAAAAAAAAAAWn...+Q....DAAAAAlHAAAABpkAAAAIUWRvdCA2NTUBAWMAAABVAAAAAAAAAAAAAWb...+Q....DQAAAAlHAAAABpwAAAAIUWRvdCA4MDABAWQAAABVAAAAAAAAAAAAAWP...+Q....DgAAAAlHAAAACXsAAAABAWUAAABVAAAAAAAAAAAAAWD...+Q....DwAAAAlHAAAACX4AAAABAWYAAABVAAAAAAAAAAAAAV3...+Q....EAAAAAlHAAAABqUAAAAGUEUtQ3k1AQFnAAAAVQAAAAAAAAAAAAFa....kP...xEAAAAJRwAAAAmEAAAAAQFoAAAAVQAAAAAAAAAAAAFX....kP...xIAAAAJRwAAAAarAAAACFBFLUN5NS41AQFpAAAAVQAAAAAAAAAAAAFU....kP...xMAAAAJRwAAAAmrAAAAAQFqAAAAVQAAAAAAAAAAAAFR....kP...xQAAAAJRwAAAAaxAAAAD0FsZXhhIEZsdW9yIDcwMAEBawAAAFUAAAAAAAAAAAABTv...5D...8VAAAACUcAAAAGtAAAAAhRZG90IDcwNQEBbAAAAFUAAAAAAAAAAAABS....5D...8WAAAACUcAAAAGtwAAABBQZXJDUC1lRmx1b3IgNzEwAQFtAAAAVQAAAAAAAAAAAAFI....kP...xcAAAAJRwAAAAm0AAAAAQFuAAAAVQAAAAAAAAAAAAFF....kP...xgAAAAJRwAAAAmxAAAAAQFvAAAAVQAAAAAAAAAAAAFC....kP...xkAAAAJRwAAAAbAAAAAElBFLUFsZXhhIEZsdW9yIDcwMAEL" />
         <Keyword name="$FIL"  value="      1_05-1.fcs" />
         <Keyword name="$BEGINSTEXT"  value="58" />
         <Keyword name="$ENDSTEXT"  value="58" />
         <Keyword name="$BEGINANALYSIS"  value="0" />
         <Keyword name="$ENDANALYSIS"  value="0" />
         <Keyword name="$BEGINDATA"  value="11931" />
         <Keyword name="$ENDDATA"  value="413546" />
         <Keyword name="$DATATYPE"  value="F" />
         <Keyword name="$MODE"  value="L" />
         <Keyword name="$BYTEORD"  value="1,2,3,4" />
         <Keyword name="$NEXTDATA"  value="0" />
         <Keyword name="$PAR"  value="18" />
         <Keyword name="$P1N"  value="FSC-H" />
         <Keyword name="$P1B"  value="32" />
         <Keyword name="$P1E"  value="0,0" />
         <Keyword name="$P2N"  value="SSC-H" />
         <Keyword name="$P2B"  value="32" />
         <Keyword name="$P2E"  value="0,0" />
         <Keyword name="$P3N"  value="BL1-H" />
         <Keyword name="$P3B"  value="32" />
         <Keyword name="$P3E"  value="0,0" />
         <Keyword name="$P4N"  value="BL2-H" />
         <Keyword name="$P4B"  value="32" />
         <Keyword name="$P4E"  value="0,0" />
         <Keyword name="$P5N"  value="BL4-H" />
         <Keyword name="$P5B"  value="32" />
         <Keyword name="$P5E"  value="0,0" />
         <Keyword name="$P6N"  value="BL5-H" />
         <Keyword name="$P6B"  value="32" />
         <Keyword name="$P6E"  value="0,0" />
         <Keyword name="$P7N"  value="RL1-H" />
         <Keyword name="$P7B"  value="32" />
         <Keyword name="$P7E"  value="0,0" />
         <Keyword name="$P8N"  value="RL2-H" />
         <Keyword name="$P8B"  value="32" />
         <Keyword name="$P8E"  value="0,0" />
         <Keyword name="$P9N"  value="FSC-A" />
         <Keyword name="$P9B"  value="32" />
         <Keyword name="$P9E"  value="0,0" />
         <Keyword name="$P10N"  value="SSC-A" />
         <Keyword name="$P10B"  value="32" />
         <Keyword name="$P10E"  value="0,0" />
         <Keyword name="$P11N"  value="BL1-A" />
         <Keyword name="$P11B"  value="32" />
         <Keyword name="$P11E"  value="0,0" />
         <Keyword name="$P12N"  value="BL2-A" />
         <Keyword name="$P12B"  value="32" />
         <Keyword name="$P12E"  value="0,0" />
         <Keyword name="$P13N"  value="BL4-A" />
         <Keyword name="$P13B"  value="32" />
         <Keyword name="$P13E"  value="0,0" />
         <Keyword name="$P14N"  value="BL5-A" />
         <Keyword name="$P14B"  value="32" />
         <Keyword name="$P14E"  value="0,0" />
         <Keyword name="$P15N"  value="RL1-A" />
         <Keyword name="$P15B"  value="32" />
         <Keyword name="$P15E"  value="0,0" />
         <Keyword name="$P16N"  value="RL2-A" />
         <Keyword name="$P16B"  value="32" />
         <Keyword name="$P16E"  value="0,0" />
         <Keyword name="$P17N"  value="Width" />
         <Keyword name="$P17B"  value="32" />
         <Keyword name="$P17E"  value="0,0" />
         <Keyword name="$P18N"  value="TIME" />
         <Keyword name="$P18B"  value="32" />
         <Keyword name="$P18E"  value="0,0" />
         <Keyword name="$TOT"  value="5578" />
         <Keyword name="$SPILLOVER"  value="12,BL1-H,BL2-H,BL4-H,BL5-H,RL1-H,RL2-H,BL1-A,BL2-A,BL4-A,BL5-A,RL1-A,RL2-A,1,0,0,0,0,0,0,0,0,0,0,0,0,1,0,0,0,0,0,0,0,0,0,0,0,0,1,0,0,0,0,0,0,0,0,0,0,0,0,1,0,0,0,0,0,0,0,0,0,0,0,0,1,0,0,0,0,0,0,0,0,0,0,0,0,1,0,0,0,0,0,0,0,0,0,0,0,0,1,0,0,0,0,0,0,0,0,0,0,0,0,1,0,0,0,0,0,0,0,0,0,0,0,0,1,0,0,0,0,0,0,0,0,0,0,0,0,1,0,0,0,0,0,0,0,0,0,0,0,0,1,0,0,0,0,0,0,0,0,0,0,0,0,1" />
         <Keyword name="#NCFilteredEvents"  value="10" />
         <Keyword name="#NCFilteredBeginData"  value="413547" />
         <Keyword name="#NCFilteredEndData"  value="414266" />
         <Keyword name="#NCWidthFiltered"  value="-1" />
         <Keyword name="#NCOverlapFiltered"  value="-1" />
         <Keyword name="#NCDistanceFiltered"  value="10" />
         <Keyword name="#NCTestMode"  value="PID" />
         <Keyword name="#NCStatusLaser1"  value="-Infinity" />
         <Keyword name="#NCStatusLaser2"  value="60" />
         <Keyword name="#NCStatusLaser3"  value="40" />
         <Keyword name="#NCStatusLaser4"  value="-Infinity" />
         <Keyword name="#NCStatusPMT1"  value="0.432000011205673" />
         <Keyword name="#NCStatusPMT2"  value="0.370000004768372" />
         <Keyword name="#NCStatusPMT3"  value="0.5" />
         <Keyword name="#NCStatusPMT4"  value="0.43299999833107" />
         <Keyword name="#NCStatusPMT5"  value="-Infinity" />
         <Keyword name="#NCStatusPMT6"  value="-Infinity" />
         <Keyword name="#NCStatusSheath"  value="Normal" />
         <Keyword name="#NCStatusCleaner"  value="Normal" />
         <Keyword name="#NCStatusDecontamination"  value="Normal" />
         <Keyword name="#NCStatusWaste"  value="Normal" />
         <Keyword name="$UNICODE"  value="65001,$BTIM,$ETIM,$VOL,$DATE,$OP,$CYT,$TIMESTEP,$CYTSN,$P1R,$P1D,$P2R,$P2D,$P3S,$P3R,$P3D,$P4S,$P4R,$P4D,$P5S,$P5R,$P5D,$P6S,$P6R,$P6D,$P7S,$P7R,$P7D,$P8S,$P8R,$P8D,$P9R,$P9D,$P10R,$P10D,$P11S,$P11R,$P11D,$P12S,$P12R,$P12D,$P13S,$P13R,$P13D,$P14S,$P14R,$P14D,$P15S,$P15R,$P15D,$P16S,$P16R,$P16D,$P17R,$P17D,$P18R,$P18D,$P1L,$P2L,$P3L,$P3V,$P4L,$P4V,$P5L,$P5V,$P6L,$P6V,$P7L,$P7V,$P8L,$P8V,$P9L,$P10L,$P11L,$P11V,$P12L,$P12V,$P13L,$P13V,$P14L,$P14V,$P15L,$P15V,$P16L,$P16V,$P17L,$P18L,$SMNO,$SRC,$PROJ,$TR,#NCCreator,#NCUnlimits,#NCEventsLimits,#NCTimeLimits,#NCVolumeLimits,#NCFlowRate,#NCFLConfig,#NCP0C,#NCP1C,#NCP2C,#NCP3C,#NCP4C,#NCP5C,#NCP6C,#NCP7C,#NCP8C,#NCP9C,#NCP10C,#NCP11C,#NCP12C,#NCP13C,#NCP14C,#NCP15C,#NCP16C,#NCP17C,#NCSoftware,#NCVersion,#NCCytometerInfo,$FIL,$BEGINSTEXT,$ENDSTEXT,$BEGINANALYSIS,$ENDANALYSIS,$BEGINDATA,$ENDDATA,$DATATYPE,$MODE,$BYTEORD,$NEXTDATA,$PAR,$P1N,$P1B,$P1E,$P2N,$P2B,$P2E,$P3N,$P3B,$P3E,$P4N,$P4B,$P4E,$P5N,$P5B,$P5E,$P6N,$P6B,$P6E,$P7N,$P7B,$P7E,$P8N,$P8B,$P8E,$P9N,$P9B,$P9E,$P10N,$P10B,$P10E,$P11N,$P11B,$P11E,$P12N,$P12B,$P12E,$P13N,$P13B,$P13E,$P14N,$P14B,$P14E,$P15N,$P15B,$P15E,$P16N,$P16B,$P16E,$P17N,$P17B,$P17E,$P18N,$P18B,$P18E,$TOT,$SPILLOVER,#NCFilteredEvents,#NCFilteredBeginData,#NCFilteredEndData,#NCWidthFiltered,#NCOverlapFiltered,#NCDistanceFiltered,#NCTestMode,#NCStatusLaser1,#NCStatusLaser2,#NCStatusLaser3,#NCStatusLaser4,#NCStatusPMT1,#NCStatusPMT2,#NCStatusPMT3,#NCStatusPMT4,#NCStatusPMT5,#NCStatusPMT6,#NCStatusSheath,#NCStatusCleaner,#NCStatusDecontamination,#NCStatusWaste" />
         <Keyword name="$P1S"  value="" />
         <Keyword name="$P2S"  value="" />
         <Keyword name="$P9S"  value="" />
         <Keyword name="$P10S"  value="" />
         <Keyword name="$P17S"  value="" />
         <Keyword name="$P18S"  value="" />
       </Keywords>
       <SampleNode name="1_05-1.fcs"  annotation=""  owningGroup=""  expanded="1"  sortPriority="10"  count="5578"  sampleID="52" >
         <Graph smoothing="0"  backColor="#ffffff"  foreColor="#000000"  type="Pseudocolor"  fast="1" >
           <Axis dimension="x"  name="FSC-H"  label=""  auto="auto" />
           <Axis dimension="y"  name="SSC-H"  label=""  auto="auto" />
           <GraphSettings level="5%"  smoothingHighResolution="1"  contourHighResolution="1"  histogramSmoothingCount="0"  graphResolution="256"  showOutliers="0"  drawLargeDots="0"  dotsToDraw="8000"  tint="le.chartfill.tinted.40"  lineWeight="le.lineweight.normal"  lineStyle="le.linestyle.solid" />
           <GraphEnvironment showGrid="0"  showAxes="tnlTNL"  showGates="1"  showFreqOnPlots="1"  showGateNameOnPlots="1"  showMedians="0"  showUncomped="0"  addEventParam="0"  lastYAxisName="" >
             <TextTraits font="SansSerif"  size="11"  name="Labels"  style="plain"  color="#000000"  background="#00ffffff"  just="left" />
             <TextTraits font="SansSerif"  size="11"  name="LayoutGates"  style="plain"  color="#000000"  background="#00ffffff"  just="left" />
             <TextTraits font="SansSerif"  size="9"  name="Numbers"  style="plain"  color="#000000"  background="#00ffffff"  just="left" />
             <TextTraits font="SansSerif"  size="9"  name="Legend"  style="plain"  color="#000000"  background="#00ffffff"  just="left" />
             <WindowPosition x="0"  y="0"  width="0"  height="0"  displayed="0"  panelState="" />
           </GraphEnvironment>
         </Graph>
         <Subpopulations>
           <Population name="1"  annotation=""  owningGroup="221103_1418-HLA"  expanded="1"  sortPriority="10"  count="4408" >
             <Graph smoothing="0"  backColor="#ffffff"  foreColor="#000000"  heatMapStatParameter="BL1-H"  type="Pseudocolor"  fast="1" >
               <Axis dimension="x"  name="FSC-H"  label=""  auto="auto" />
               <Axis dimension="y"  name="SSC-H"  label=""  auto="auto" />
               <GraphSettings level="5%"  smoothingHighResolution="1"  contourHighResolution="1"  histogramSmoothingCount="0"  graphResolution="256"  showOutliers="0"  drawLargeDots="0"  dotsToDraw="8000"  tint="le.chartfill.tinted.40"  lineWeight="le.lineweight.normal"  lineStyle="le.linestyle.solid" />
               <GraphEnvironment showGrid="0"  showAxes="tnlTNL"  showGates="1"  showFreqOnPlots="1"  showGateNameOnPlots="1"  showMedians="0"  showUncomped="0"  addEventParam="0"  lastYAxisName="" >
                 <TextTraits font="SansSerif"  size="11"  name="Labels"  style="plain"  color="#000000"  background="#00ffffff"  just="left" />
                 <TextTraits font="SansSerif"  size="11"  name="LayoutGates"  style="plain"  color="#000000"  background="#00ffffff"  just="left" />
                 <TextTraits font="SansSerif"  size="9"  name="Numbers"  style="plain"  color="#000000"  background="#00ffffff"  just="left" />
                 <TextTraits font="SansSerif"  size="9"  name="Legend"  style="plain"  color="#000000"  background="#00ffffff"  just="left" />
                 <WindowPosition x="0"  y="0"  width="392"  height="584"  displayed="1"  panelState="---" />
               </GraphEnvironment>
             </Graph>
             <Gate gating:id="ID1676833517" >
               <gating:PolygonGate eventsInside="1"  annoOffsetX="0"  annoOffsetY="0"  tint="#000000"  isTinted="0"  lineWeight="Normal"  userDefined="1"  quadId="-1"  gateResolution="256" >
                 <gating:dimension>
                   <data-type:fcs-dimension data-type:name="FSC-H" />
                 </gating:dimension>
                 <gating:dimension>
                   <data-type:fcs-dimension data-type:name="SSC-H" />
                 </gating:dimension>
                 <gating:vertex>
                   <gating:coordinate data-type:value="3909513.25" />
                   <gating:coordinate data-type:value="3555693.8744186047" />
                 </gating:vertex>
                 <gating:vertex>
                   <gating:coordinate data-type:value="1303212.5833333335" />
                   <gating:coordinate data-type:value="1392385.865116279" />
                 </gating:vertex>
                 <gating:vertex>
                   <gating:coordinate data-type:value="1478636.6666666665" />
                   <gating:coordinate data-type:value="557424.8790697674" />
                 </gating:vertex>
                 <gating:vertex>
                   <gating:coordinate data-type:value="2957211.0833333335" />
                   <gating:coordinate data-type:value="196873.5441860465" />
                 </gating:vertex>
                 <gating:vertex>
                   <gating:coordinate data-type:value="5363027.083333333" />
                   <gating:coordinate data-type:value="1012858.1441860466" />
                 </gating:vertex>
                 <gating:vertex>
                   <gating:coordinate data-type:value="5538451.166666667" />
                   <gating:coordinate data-type:value="2834591.204651163" />
                 </gating:vertex>
               </gating:PolygonGate>
             </Gate>
             <Subpopulations>
               <Population name="Single Cells"  annotation=""  owningGroup="221103_1418-HLA"  expanded="1"  sortPriority="10"  count="3709" >
                 <Graph smoothing="0"  backColor="#ffffff"  foreColor="#000000"  heatMapStatParameter="BL1-H"  type="Pseudocolor"  fast="1" >
                   <Axis dimension="x"  name="SSC-H"  label=""  auto="auto" />
                   <Axis dimension="y"  name="SSC-A"  label=""  auto="auto" />
                   <GraphSettings level="5%"  smoothingHighResolution="1"  contourHighResolution="1"  histogramSmoothingCount="0"  graphResolution="256"  showOutliers="0"  drawLargeDots="0"  dotsToDraw="8000"  tint="le.chartfill.tinted.40"  lineWeight="le.lineweight.normal"  lineStyle="le.linestyle.solid" />
                   <GraphEnvironment showGrid="0"  showAxes="tnlTNL"  showGates="1"  showFreqOnPlots="1"  showGateNameOnPlots="1"  showMedians="0"  showUncomped="0"  addEventParam="0"  lastYAxisName="" >
                     <TextTraits font="SansSerif"  size="11"  name="Labels"  style="plain"  color="#000000"  background="#00ffffff"  just="left" />
                     <TextTraits font="SansSerif"  size="11"  name="LayoutGates"  style="plain"  color="#000000"  background="#00ffffff"  just="left" />
                     <TextTraits font="SansSerif"  size="9"  name="Numbers"  style="plain"  color="#000000"  background="#00ffffff"  just="left" />
                     <TextTraits font="SansSerif"  size="9"  name="Legend"  style="plain"  color="#000000"  background="#00ffffff"  just="left" />
                     <WindowPosition x="0"  y="0"  width="392"  height="584"  displayed="1"  panelState="---" />
                   </GraphEnvironment>
                 </Graph>
                 <Gate gating:id="ID1423407840"  gating:parent_id="ID1676833517" >
                   <gating:PolygonGate eventsInside="1"  annoOffsetX="129"  annoOffsetY="-41"  tint="#000000"  isTinted="0"  lineWeight="Normal"  userDefined="1"  quadId="-1"  gateResolution="256" >
                     <gating:dimension>
                       <data-type:fcs-dimension data-type:name="SSC-H" />
                     </gating:dimension>
                     <gating:dimension>
                       <data-type:fcs-dimension data-type:name="SSC-A" />
                     </gating:dimension>
                     <gating:vertex>
                       <gating:coordinate data-type:value="341963.8291666667" />
                       <gating:coordinate data-type:value="202663.9441860465" />
                     </gating:vertex>
                     <gating:vertex>
                       <gating:coordinate data-type:value="2007932.3875" />
                       <gating:coordinate data-type:value="962518.4" />
                     </gating:vertex>
                     <gating:vertex>
                       <gating:coordinate data-type:value="2092930.7833333334" />
                       <gating:coordinate data-type:value="828426.4372093023" />
                     </gating:vertex>
                     <gating:vertex>
                       <gating:coordinate data-type:value="443961.9041666667" />
                       <gating:coordinate data-type:value="135617.9627906977" />
                     </gating:vertex>
                   </gating:PolygonGate>
                 </Gate>
                 <Subpopulations>
                   <Statistic name="Mean"  annotation=""  owningGroup="221103_1418-HLA"  expanded="1"  sortPriority="5"  id="BL2-A"  ancestor=""  correlate=""  value="92314.3515625" />
                 </Subpopulations>
               </Population>
             </Subpopulations>
           </Population>
         </Subpopulations>
       </SampleNode>
     </Sample>
     <Sample>
       <DataSet uri="file:/F:/鼓楼医院/滑膜肉瘤TCRT/data/HLA-2402/肽结合T2/221103_1418-HLA/标本1_05-2.fcs"  sampleID="53" />
       <Transformations>
         <transforms:linear transforms:minRange="676698"  transforms:maxRange="6691238"  gain="1" >
           <data-type:parameter data-type:name="FSC-H" />
         </transforms:linear>
         <transforms:linear transforms:minRange="120968"  transforms:maxRange="4200891"  gain="1" >
           <data-type:parameter data-type:name="SSC-H" />
         </transforms:linear>
         <transforms:log transforms:offset="100"  transforms:decades="4" >
           <data-type:parameter data-type:name="BL1-H" />
         </transforms:log>
         <transforms:log transforms:offset="31.6227766017"  transforms:decades="4" >
           <data-type:parameter data-type:name="BL2-H" />
         </transforms:log>
         <transforms:log transforms:offset="31.6227766017"  transforms:decades="4" >
           <data-type:parameter data-type:name="BL4-H" />
         </transforms:log>
         <transforms:log transforms:offset="10"  transforms:decades="4" >
           <data-type:parameter data-type:name="BL5-H" />
         </transforms:log>
         <transforms:log transforms:offset="31.6227766017"  transforms:decades="4" >
           <data-type:parameter data-type:name="RL1-H" />
         </transforms:log>
         <transforms:log transforms:offset="10"  transforms:decades="4" >
           <data-type:parameter data-type:name="RL2-H" />
         </transforms:log>
         <transforms:linear transforms:minRange="223558"  transforms:maxRange="4557626"  gain="1" >
           <data-type:parameter data-type:name="FSC-A" />
         </transforms:linear>
         <transforms:linear transforms:minRange="1526"  transforms:maxRange="2404007"  gain="1" >
           <data-type:parameter data-type:name="SSC-A" />
         </transforms:linear>
         <transforms:log transforms:offset="316.2277660168"  transforms:decades="4" >
           <data-type:parameter data-type:name="BL1-A" />
         </transforms:log>
         <transforms:log transforms:offset="1000"  transforms:decades="6" >
           <data-type:parameter data-type:name="BL2-A" />
         </transforms:log>
         <transforms:log transforms:offset="100"  transforms:decades="4" >
           <data-type:parameter data-type:name="BL4-A" />
         </transforms:log>
         <transforms:log transforms:offset="10"  transforms:decades="4" >
           <data-type:parameter data-type:name="BL5-A" />
         </transforms:log>
         <transforms:log transforms:offset="10"  transforms:decades="5" >
           <data-type:parameter data-type:name="RL1-A" />
         </transforms:log>
         <transforms:log transforms:offset="10"  transforms:decades="4" >
           <data-type:parameter data-type:name="RL2-A" />
         </transforms:log>
         <transforms:linear transforms:minRange="0"  transforms:maxRange="500"  gain="1" >
           <data-type:parameter data-type:name="Width" />
         </transforms:linear>
         <transforms:linear transforms:minRange="0.0049461672"  transforms:maxRange="38"  gain="0.0000010163" >
           <data-type:parameter data-type:name="TIME" />
         </transforms:linear>
       </Transformations>
       <Keywords>
         <Keyword name="FJ_FCS_VERSION"  value="3" />
         <Keyword name="$BTIM"  value="15:05:15" />
         <Keyword name="$ETIM"  value="15:05:53" />
         <Keyword name="$VOL"  value="75000" />
         <Keyword name="$DATE"  value="07-Nov-2022" />
         <Keyword name="$OP"  value="administrator" />
         <Keyword name="$CYT"  value="NovoCyte" />
         <Keyword name="$TIMESTEP"  value="1E-06" />
         <Keyword name="$CYTSN"  value="452170928008" />
         <Keyword name="$P1R"  value="6378147" />
         <Keyword name="$P1D"  value="Linear,672248,6378147" />
         <Keyword name="$P2R"  value="3570766" />
         <Keyword name="$P2D"  value="Linear,21382,3570766" />
         <Keyword name="$P3S"  value="FITC-H" />
         <Keyword name="$P3R"  value="1000000" />
         <Keyword name="$P3D"  value="Logarithmic,4,100" />
         <Keyword name="$P4S"  value="PE-H" />
         <Keyword name="$P4R"  value="1000000" />
         <Keyword name="$P4D"  value="Logarithmic,4,100" />
         <Keyword name="$P5S"  value="PerCP-H" />
         <Keyword name="$P5R"  value="3162278" />
         <Keyword name="$P5D"  value="Logarithmic,4,316.227766016838" />
         <Keyword name="$P6S"  value="PE-Cy7-H" />
         <Keyword name="$P6R"  value="100000" />
         <Keyword name="$P6D"  value="Logarithmic,4,10" />
         <Keyword name="$P7S"  value="APC-H" />
         <Keyword name="$P7R"  value="3162278" />
         <Keyword name="$P7D"  value="Logarithmic,5,31.6227766016838" />
         <Keyword name="$P8S"  value="APC-Cy7-H" />
         <Keyword name="$P8R"  value="100000" />
         <Keyword name="$P8D"  value="Logarithmic,4,10" />
         <Keyword name="$P9R"  value="4447770" />
         <Keyword name="$P9D"  value="Linear,194642,4447770" />
         <Keyword name="$P10R"  value="2034394" />
         <Keyword name="$P10D"  value="Linear,10,2034394" />
         <Keyword name="$P11S"  value="FITC-A" />
         <Keyword name="$P11R"  value="3162278" />
         <Keyword name="$P11D"  value="Logarithmic,4,316.227766016838" />
         <Keyword name="$P12S"  value="PE-A" />
         <Keyword name="$P12R"  value="3162278" />
         <Keyword name="$P12D"  value="Logarithmic,4,316.227766016838" />
         <Keyword name="$P13S"  value="PerCP-A" />
         <Keyword name="$P13R"  value="10000000" />
         <Keyword name="$P13D"  value="Logarithmic,4.5,316.227766016838" />
         <Keyword name="$P14S"  value="PE-Cy7-A" />
         <Keyword name="$P14R"  value="100000" />
         <Keyword name="$P14D"  value="Logarithmic,4,10" />
         <Keyword name="$P15S"  value="APC-A" />
         <Keyword name="$P15R"  value="3162278" />
         <Keyword name="$P15D"  value="Logarithmic,5.5,10" />
         <Keyword name="$P16S"  value="APC-Cy7-A" />
         <Keyword name="$P16R"  value="100000" />
         <Keyword name="$P16D"  value="Logarithmic,4,10" />
         <Keyword name="$P17R"  value="500" />
         <Keyword name="$P17D"  value="Linear,0,500" />
         <Keyword name="$P18R"  value="4294967000" />
         <Keyword name="$P18D"  value="Linear,0,65536" />
         <Keyword name="$P1L"  value="488" />
         <Keyword name="$P2L"  value="488" />
         <Keyword name="$P3L"  value="488" />
         <Keyword name="$P3V"  value="0.432" />
         <Keyword name="$P4L"  value="488" />
         <Keyword name="$P4V"  value="0.37" />
         <Keyword name="$P5L"  value="488" />
         <Keyword name="$P5V"  value="0.5" />
         <Keyword name="$P6L"  value="488" />
         <Keyword name="$P6V"  value="0.433" />
         <Keyword name="$P7L"  value="640" />
         <Keyword name="$P7V"  value="0.5" />
         <Keyword name="$P8L"  value="640" />
         <Keyword name="$P8V"  value="0.433" />
         <Keyword name="$P9L"  value="488" />
         <Keyword name="$P10L"  value="488" />
         <Keyword name="$P11L"  value="488" />
         <Keyword name="$P11V"  value="0.432" />
         <Keyword name="$P12L"  value="488" />
         <Keyword name="$P12V"  value="0.37" />
         <Keyword name="$P13L"  value="488" />
         <Keyword name="$P13V"  value="0.5" />
         <Keyword name="$P14L"  value="488" />
         <Keyword name="$P14V"  value="0.433" />
         <Keyword name="$P15L"  value="640" />
         <Keyword name="$P15V"  value="0.5" />
         <Keyword name="$P16L"  value="640" />
         <Keyword name="$P16V"  value="0.433" />
         <Keyword name="$P17L"  value="488" />
         <Keyword name="$P18L"  value="488" />
         <Keyword name="$SMNO"  value="05-2" />
         <Keyword name="$SRC"  value="      1" />
         <Keyword name="$PROJ"  value="221103_1418-HLA.ncf" />
         <Keyword name="$TR"  value="FSC-H,1000000" />
         <Keyword name="#NCCreator"  value="NovoExpress v.1.2.5.1603" />
         <Keyword name="#NCUnlimits"  value="False" />
         <Keyword name="#NCEventsLimits"  value="0" />
         <Keyword name="#NCTimeLimits"  value="0" />
         <Keyword name="#NCVolumeLimits"  value="75" />
         <Keyword name="#NCFlowRate"  value="120" />
         <Keyword name="#NCFLConfig"  value="FSCFSCBSSCSSCBBL1FITCBBL2PEBBL4PerCPBBL5PE-Cy7BRL1APCBRL2APC-Cy7B" />
         <Keyword name="#NCP0C"  value="-2" />
         <Keyword name="#NCP1C"  value="-1" />
         <Keyword name="#NCP2C"  value="1" />
         <Keyword name="#NCP3C"  value="2" />
         <Keyword name="#NCP4C"  value="4" />
         <Keyword name="#NCP5C"  value="5" />
         <Keyword name="#NCP6C"  value="6" />
         <Keyword name="#NCP7C"  value="7" />
         <Keyword name="#NCP8C"  value="-2" />
         <Keyword name="#NCP9C"  value="-1" />
         <Keyword name="#NCP10C"  value="1" />
         <Keyword name="#NCP11C"  value="2" />
         <Keyword name="#NCP12C"  value="4" />
         <Keyword name="#NCP13C"  value="5" />
         <Keyword name="#NCP14C"  value="6" />
         <Keyword name="#NCP15C"  value="7" />
         <Keyword name="#NCP16C"  value="0" />
         <Keyword name="#NCP17C"  value="0" />
         <Keyword name="#NCSoftware"  value="NovoExpress" />
         <Keyword name="#NCVersion"  value="1.2.5.1603" />
         <Keyword name="#NCCytometerInfo"  value="AAEAAAD.....AQAAAAAAAAAMAgAAAEJOb3ZvQ3l0ZSwgVmVyc2lvbj0xLjIuNS4xNjAzLCBDdWx0dXJlPW5ldXRyYWwsIFB1YmxpY0tleVRva2VuPW51bGwFAQAAAB9Ob3ZvQ3l0ZS5TeXNDbGFzcy5DeXRvbWV0ZXJJbmZvEgAAAAlfdGltZVN0ZXANX2V4aXN0U2FtcGxlcg9fbmV3Tm92b1NhbXBsZXISX3N5c3RlbUluZm9ybWF0aW9uF19hdXRvU2FtcGxlckluZm9ybWF0aW9uEl93ZWlnaHRJbmZvcm1hdGlvbgtfY01Vc2VkVGltZQxfbGFzdFRDTkluZm8QX3N1cHBvcnRGdW5jdGlvbgpfcG10Q29uZmlnCV9mbEVuYWJsZQxfbGFzZXJDb25maWcXX2RlZmF1bHRGTENoYW5uZWxDb25maWcOX2ZsdWlkaWNTdGF0dXMQX3RpbWVOb3ZvU2FtcGxlcgtfdGltZVNoYWtlcgxfY29uZmlnR3JvdXALX2NvbmZpZ05hbWUAAAAGBgYABAQEAwQEBAAAAQEGAQEIGU5vdm9DeXRlLlN5c0NsYXNzLlRDTkluZm8CAAAAKU5vdm9DeXRlLlN5c0NsYXNzLkZpcm13YXJlU3VwcG9ydEZ1bmN0aW9uAgAAABtOb3ZvQ3l0ZS5TeXNDbGFzcy5QTVRDb25maWcCAAAAG1N5c3RlbS5Db2xsZWN0aW9ucy5CaXRBcnJheR1Ob3ZvQ3l0ZS5TeXNDbGFzcy5MYXNlckNvbmZpZwIAAAAhTm92b0N5dGUuRXhwQ2xhc3MuRkxDaGFubmVsQ29uZmlnAgAAAB5Ob3ZvQ3l0ZS5FeHBDbGFzcy5GbG93U3RhdHVzW10CAAAACAgCAAAAje21oPfGsD4AAAkDAAAACgkEAAAAnQAAAAX7....GU5vdm9DeXRlLlN5c0NsYXNzLlRDTkluZm8EAAAACFRDTlZhbHVlC1JlcGxhY2VEYXRlDEluc3RydW1lbnRTTgxJc0RlZmF1bHRUQ04AAAEABg0BAgAAAAAAAAAAAPC.QX.uuiRO2ogGBgAAAAw0NTIxNzA5MjgwMDgBCQcAAAAJCAAAAAkJAAAACQoAAAAJCwAAAAkMAAAA..........8KBg0AAAAFMjA2MFIRAwAAAA0AAAAGDgAAABZBQ0VBIEJpb3NjaWVuY2VzLCBJbmMuBg8AAAAITm92b0N5dGUGEAAAAAUyMDYwUgYRAAAADDQ1MjE3MDkyODAwOAYSAAAACjIwMTctMTEtMjAGEwAAAA5WZXIwNS4xMy40MC4xQgYUAAAAB1Y0LjcuN0UGFQAAAAdWMy4xNC43BhYAAAAHUmVsZWFzZQYXAAAAC0p1biAgMiAyMDE3BhgAAAAEVjMuNAYZAAAABFYzLjMGGgAAAAZWNC4wLjIRBAAAAAoAAAAGGwAAABZBQ0VBIEJpb3NjaWVuY2VzLCBJbmMuBhwAAAAPRmx1aWRpY3NTdGF0aW9uBh0AAAAGKioqKioqBh4AAAAMNDYyMTcwODE4ODk0Bh8AAAAKMjAxNy0xMS0yMAYgAAAABFYxLjEGIQAAAAdSZWxlYXNlBiIAAAALSnVsICA2IDIwMTUGIwAAAARWMS4wBiQAAAAEVjEuMAUHAAAAKU5vdm9DeXRlLlN5c0NsYXNzLkZpcm13YXJlU3VwcG9ydEZ1bmN0aW9uCgAAAB88U3VwcG9ydFBJRFRlc3Q+a19fQmFja2luZ0ZpZWxkGjxTdXBwb3J0RlQ+a19fQmFja2luZ0ZpZWxkKjxTdXBwb3J0QXV0b1Jlc3VtZVByZXNzdXJlPmtfX0JhY2tpbmdGaWVsZCg8U3VwcG9ydFNodXRXaXRoQ2xlYW5TSVA+a19fQmFja2luZ0ZpZWxkGTxNb2RJczF1cz5rX19CYWNraW5nRmllbGQaPElzRk1JUHVtcD5rX19CYWNraW5nRmllbGQmPFN1cHBvcnRQbGF0ZUNhbGlicmF0ZT5rX19CYWNraW5nRmllbGQlPFN1cHBvcnREZWNvbnRhbWluYXRlPmtfX0JhY2tpbmdGaWVsZC88U3VwcG9ydEFkanVzdFRocmVzaG9sZFJlYWxUaW1lPmtfX0JhY2tpbmdGaWVsZBg8RkxDb3VudD5rX19CYWNraW5nRmllbGQAAAAAAAAAAAAAAQEBAQEBAQEBDwIAAAABAQEBAQEBAQEQAAAABQgAAAAbTm92b0N5dGUuU3lzQ2xhc3MuUE1UQ29uZmlnAgAAAAdfbGF5b3V0BV9saXN0BAQiTm92b0N5dGUuU3lzQ2xhc3MuUE1UQ29uZmlnK0xheW91dAIAAAAbTm92b0N5dGUuU3lzQ2xhc3MuUE1USW5mb1tdAgAAAAIAAAAF2....yJOb3ZvQ3l0ZS5TeXNDbGFzcy5QTVRDb25maWcrTGF5b3V0AQAAAAd2YWx1ZV9fAAgCAAAAAgAAAAkmAAAABAkAAAAbU3lzdGVtLkNvbGxlY3Rpb25zLkJpdEFycmF5AwAAAAdtX2FycmF5CG1fbGVuZ3RoCF92ZXJzaW9uBwAACAgICScAAABAAAAAAAAAAAUKAAAAHU5vdm9DeXRlLlN5c0NsYXNzLkxhc2VyQ29uZmlnAQAAAAVfbGlzdAQdTm92b0N5dGUuU3lzQ2xhc3MuTGFzZXJJbmZvW10CAAAAAgAAAAkoAAAABQsAAAAhTm92b0N5dGUuRXhwQ2xhc3MuRkxDaGFubmVsQ29uZmlnAgAAAAVfbGlzdAROdWxsAwCEAVN5c3RlbS5Db2xsZWN0aW9ucy5HZW5lcmljLkxpc3RgMVtbTm92b0N5dGUuRXhwQ2xhc3MuRkxDaGFubmVsLCBOb3ZvQ3l0ZSwgVmVyc2lvbj0xLjIuNS4xNjAzLCBDdWx0dXJlPW5ldXRyYWwsIFB1YmxpY0tleVRva2VuPW51bGxdXQECAAAACSkAAAAABwwAAAAAAQAAAAQAAAAEHE5vdm9DeXRlLkV4cENsYXNzLkZsb3dTdGF0dXMCAAAABdb...8cTm92b0N5dGUuRXhwQ2xhc3MuRmxvd1N0YXR1cwEAAAAHdmFsdWVfXwAIAgAAAAAAAAAB1f...9b...8AAAAAAdT....W....AAAAAAHT....1v...wAAAAAHJgAAAAABAAAACAAAAAQZTm92b0N5dGUuU3lzQ2xhc3MuUE1USW5mbwIAAAAJLgAAAAkvAAAACTAAAAAJMQAAAAkyAAAACTMAAAAJNAAAAAk1AAAADycAAAACAAAACP..........BygAAAAAAQAAAAMAAAAEG05vdm9DeXRlLlN5c0NsYXNzLkxhc2VySW5mbwIAAAAJNgAAAAk3AAAACTgAAAAEKQAAAIQBU3lzdGVtLkNvbGxlY3Rpb25zLkdlbmVyaWMuTGlzdGAxW1tOb3ZvQ3l0ZS5FeHBDbGFzcy5GTENoYW5uZWwsIE5vdm9DeXRlLCBWZXJzaW9uPTEuMi41LjE2MDMsIEN1bHR1cmU9bmV1dHJhbCwgUHVibGljS2V5VG9rZW49bnVsbF1dAwAAAAZfaXRlbXMFX3NpemUIX3ZlcnNpb24EAAAdTm92b0N5dGUuRXhwQ2xhc3MuRkxDaGFubmVsW10CAAAACAgJOQAAABsAAAAbAAAABS4AAAAZTm92b0N5dGUuU3lzQ2xhc3MuUE1USW5mbwYAAAADX2lkBV9uYW1lB19taXJyb3IJX2xvY2F0aW9uCF92b2x0YWdlD19kZWZhdWx0Vm9sdGFnZQQBAQAAACJOb3ZvQ3l0ZS5FeHBDbGFzcy5EZXRlY3Rpb25DaGFubmVsAgAAAAgLCwIAAAAFxv...yJOb3ZvQ3l0ZS5FeHBDbGFzcy5EZXRlY3Rpb25DaGFubmVsAQAAAAd2YWx1ZV9fAAgCAAAAAAAAAAY7AAAABjUzMC8zMAY8AAAABTUwNUxQBQAAABsv3T4bL90+AS8AAAAuAAAAAcP....G....AQAAAAY+AAAABjU3Mi8yOAY.AAAABTU1NUxQBAAAAKRwvT6kcL0+ATAAAAAuAAAAAcD....G....AgAAAAZBAAAABjY3NS8zMAZCAAAABTY1MExQAgAAAAAAAD8AAAA.ATEAAAAuAAAAAb3....G....AwAAAAZEAAAABjc4MC82MAZFAAAABTczNUxQAQAAAC2y3T4tst0+ATIAAAAuAAAAAbr....G.........wZHAAAAAAZIAAAAAS0GAAAAAAAAPwAAAD8BMwAAAC4AAAABt....8b.........CUcAAAAJSAAAAAMAAAAAAAA.AAAAPwE0AAAALgAAAAG0....xv........8JRwAAAAlIAAAAAAAAAAAAAD8AAAA.ATUAAAAuAAAAAbH....G.........wlHAAAACUgAAAAAAAAAAAAAPwAAAD8FNgAAABtOb3ZvQ3l0ZS5TeXNDbGFzcy5MYXNlckluZm8CAAAAA19pZAZfcG93ZXIEABdOb3ZvQ3l0ZS5FeHBDbGFzcy5MYXNlcgIAAAALAgAAAAWu....F05vdm9DeXRlLkV4cENsYXNzLkxhc2VyAQAAAAd2YWx1ZV9fAAgCAAAA.....wAAoEEBNwAAADYAAAABrf...67...8BAAAAAABwQgE4AAAANgAAAAGs....rv...wIAAAAAACBCBzkAAAAAAQAAACAAAAAEG05vdm9DeXRlLkV4cENsYXNzLkZMQ2hhbm5lbAIAAAAJVQAAAAlWAAAACVcAAAAJWAAAAAlZAAAACVoAAAAJWwAAAAlcAAAACV0AAAAJXgAAAAlfAAAACWAAAAAJYQAAAAliAAAACWMAAAAJZAAAAAllAAAACWYAAAAJZwAAAAloAAAACWkAAAAJagAAAAlrAAAACWwAAAAJbQAAAAluAAAACW8AAAANBQVVAAAAG05vdm9DeXRlLkV4cENsYXNzLkZMQ2hhbm5lbAcAAAANX2VuYWJsZUhlaWdodAxfZW5hYmxlV2lkdGgIX3BtdEdhaW4DX2lkBV9uYW1lBF9keWUNX3VzZUR5ZUFzTmFtZQAAAAQBAQABAQsdTm92b0N5dGUuRXhwQ2xhc3MuRkxDaGFubmVsSUQCAAAAAQIAAAABAAAAAAAFkP...x1Ob3ZvQ3l0ZS5FeHBDbGFzcy5GTENoYW5uZWxJRAEAAAAHdmFsdWVfXwAIAgAAAP7...8JRwAAAAZyAAAAA0ZTQwEBVgAAAFUAAAABAAAAAAABjf...5D.........CUcAAAAGdQAAAANTU0MBAVcAAABVAAAAAQAAAAAAAYr...+Q....AQAAAAlHAAAABngAAAAERklUQwEBWAAAAFUAAAABAAAAAAABh....5D...8CAAAACUcAAAAGewAAAAJQRQEBWQAAAFUAAAAAAAAAAAABhP...5D...8DAAAACUcAAAAGfgAAAAxQRS1UZXhhcyBSZWQBAVoAAABVAAAAAQAAAAAAAYH...+Q....BAAAAAlHAAAABoEAAAAFUGVyQ1ABAVsAAABVAAAAAQAAAAAAAX7...+Q....BQAAAAlHAAAABoQAAAAGUEUtQ3k3AQFcAAAAVQAAAAEAAAAAAAF7....kP...wYAAAAJRwAAAAaHAAAAA0FQQwEBXQAAAFUAAAABAAAAAAABeP...5D...8HAAAACUcAAAAGigAAAAdBUEMtQ3k3AQFeAAAAVQAAAAAAAAAAAAF1....kP...wgAAAAJRwAAAAaNAAAADFBhY2lmaWMgQmx1ZQEBXwAAAFUAAAAAAAAAAAABcv...5D...8JAAAACUcAAAAGkAAAAAZBbUN5YW4BAWAAAABVAAAAAAAAAAAAAW....+Q....CgAAAAlHAAAABpMAAAAOUGFjaWZpYyBPcmFuZ2UBAWEAAABVAAAAAAAAAAAAAWz...+Q....CwAAAAlHAAAABpYAAAAIUWRvdCA2MDUBAWIAAABVAAAAAAAAAAAAAWn...+Q....DAAAAAlHAAAABpkAAAAIUWRvdCA2NTUBAWMAAABVAAAAAAAAAAAAAWb...+Q....DQAAAAlHAAAABpwAAAAIUWRvdCA4MDABAWQAAABVAAAAAAAAAAAAAWP...+Q....DgAAAAlHAAAACXsAAAABAWUAAABVAAAAAAAAAAAAAWD...+Q....DwAAAAlHAAAACX4AAAABAWYAAABVAAAAAAAAAAAAAV3...+Q....EAAAAAlHAAAABqUAAAAGUEUtQ3k1AQFnAAAAVQAAAAAAAAAAAAFa....kP...xEAAAAJRwAAAAmEAAAAAQFoAAAAVQAAAAAAAAAAAAFX....kP...xIAAAAJRwAAAAarAAAACFBFLUN5NS41AQFpAAAAVQAAAAAAAAAAAAFU....kP...xMAAAAJRwAAAAmrAAAAAQFqAAAAVQAAAAAAAAAAAAFR....kP...xQAAAAJRwAAAAaxAAAAD0FsZXhhIEZsdW9yIDcwMAEBawAAAFUAAAAAAAAAAAABTv...5D...8VAAAACUcAAAAGtAAAAAhRZG90IDcwNQEBbAAAAFUAAAAAAAAAAAABS....5D...8WAAAACUcAAAAGtwAAABBQZXJDUC1lRmx1b3IgNzEwAQFtAAAAVQAAAAAAAAAAAAFI....kP...xcAAAAJRwAAAAm0AAAAAQFuAAAAVQAAAAAAAAAAAAFF....kP...xgAAAAJRwAAAAmxAAAAAQFvAAAAVQAAAAAAAAAAAAFC....kP...xkAAAAJRwAAAAbAAAAAElBFLUFsZXhhIEZsdW9yIDcwMAEL" />
         <Keyword name="$FIL"  value="      1_05-2.fcs" />
         <Keyword name="$BEGINSTEXT"  value="58" />
         <Keyword name="$ENDSTEXT"  value="58" />
         <Keyword name="$BEGINANALYSIS"  value="0" />
         <Keyword name="$ENDANALYSIS"  value="0" />
         <Keyword name="$BEGINDATA"  value="11955" />
         <Keyword name="$ENDDATA"  value="403922" />
         <Keyword name="$DATATYPE"  value="F" />
         <Keyword name="$MODE"  value="L" />
         <Keyword name="$BYTEORD"  value="1,2,3,4" />
         <Keyword name="$NEXTDATA"  value="0" />
         <Keyword name="$PAR"  value="18" />
         <Keyword name="$P1N"  value="FSC-H" />
         <Keyword name="$P1B"  value="32" />
         <Keyword name="$P1E"  value="0,0" />
         <Keyword name="$P2N"  value="SSC-H" />
         <Keyword name="$P2B"  value="32" />
         <Keyword name="$P2E"  value="0,0" />
         <Keyword name="$P3N"  value="BL1-H" />
         <Keyword name="$P3B"  value="32" />
         <Keyword name="$P3E"  value="0,0" />
         <Keyword name="$P4N"  value="BL2-H" />
         <Keyword name="$P4B"  value="32" />
         <Keyword name="$P4E"  value="0,0" />
         <Keyword name="$P5N"  value="BL4-H" />
         <Keyword name="$P5B"  value="32" />
         <Keyword name="$P5E"  value="0,0" />
         <Keyword name="$P6N"  value="BL5-H" />
         <Keyword name="$P6B"  value="32" />
         <Keyword name="$P6E"  value="0,0" />
         <Keyword name="$P7N"  value="RL1-H" />
         <Keyword name="$P7B"  value="32" />
         <Keyword name="$P7E"  value="0,0" />
         <Keyword name="$P8N"  value="RL2-H" />
         <Keyword name="$P8B"  value="32" />
         <Keyword name="$P8E"  value="0,0" />
         <Keyword name="$P9N"  value="FSC-A" />
         <Keyword name="$P9B"  value="32" />
         <Keyword name="$P9E"  value="0,0" />
         <Keyword name="$P10N"  value="SSC-A" />
         <Keyword name="$P10B"  value="32" />
         <Keyword name="$P10E"  value="0,0" />
         <Keyword name="$P11N"  value="BL1-A" />
         <Keyword name="$P11B"  value="32" />
         <Keyword name="$P11E"  value="0,0" />
         <Keyword name="$P12N"  value="BL2-A" />
         <Keyword name="$P12B"  value="32" />
         <Keyword name="$P12E"  value="0,0" />
         <Keyword name="$P13N"  value="BL4-A" />
         <Keyword name="$P13B"  value="32" />
         <Keyword name="$P13E"  value="0,0" />
         <Keyword name="$P14N"  value="BL5-A" />
         <Keyword name="$P14B"  value="32" />
         <Keyword name="$P14E"  value="0,0" />
         <Keyword name="$P15N"  value="RL1-A" />
         <Keyword name="$P15B"  value="32" />
         <Keyword name="$P15E"  value="0,0" />
         <Keyword name="$P16N"  value="RL2-A" />
         <Keyword name="$P16B"  value="32" />
         <Keyword name="$P16E"  value="0,0" />
         <Keyword name="$P17N"  value="Width" />
         <Keyword name="$P17B"  value="32" />
         <Keyword name="$P17E"  value="0,0" />
         <Keyword name="$P18N"  value="TIME" />
         <Keyword name="$P18B"  value="32" />
         <Keyword name="$P18E"  value="0,0" />
         <Keyword name="$TOT"  value="5444" />
         <Keyword name="$SPILLOVER"  value="12,BL1-H,BL2-H,BL4-H,BL5-H,RL1-H,RL2-H,BL1-A,BL2-A,BL4-A,BL5-A,RL1-A,RL2-A,1,0,0,0,0,0,0,0,0,0,0,0,0,1,0,0,0,0,0,0,0,0,0,0,0,0,1,0,0,0,0,0,0,0,0,0,0,0,0,1,0,0,0,0,0,0,0,0,0,0,0,0,1,0,0,0,0,0,0,0,0,0,0,0,0,1,0,0,0,0,0,0,0,0,0,0,0,0,1,0,0,0,0,0,0,0,0,0,0,0,0,1,0,0,0,0,0,0,0,0,0,0,0,0,1,0,0,0,0,0,0,0,0,0,0,0,0,1,0,0,0,0,0,0,0,0,0,0,0,0,1,0,0,0,0,0,0,0,0,0,0,0,0,1" />
         <Keyword name="#NCFilteredEvents"  value="12" />
         <Keyword name="#NCFilteredBeginData"  value="403923" />
         <Keyword name="#NCFilteredEndData"  value="404786" />
         <Keyword name="#NCWidthFiltered"  value="-1" />
         <Keyword name="#NCOverlapFiltered"  value="-1" />
         <Keyword name="#NCDistanceFiltered"  value="12" />
         <Keyword name="#NCTestMode"  value="PID" />
         <Keyword name="#NCStatusLaser1"  value="-Infinity" />
         <Keyword name="#NCStatusLaser2"  value="60" />
         <Keyword name="#NCStatusLaser3"  value="40" />
         <Keyword name="#NCStatusLaser4"  value="-Infinity" />
         <Keyword name="#NCStatusPMT1"  value="0.432000011205673" />
         <Keyword name="#NCStatusPMT2"  value="0.370000004768372" />
         <Keyword name="#NCStatusPMT3"  value="0.5" />
         <Keyword name="#NCStatusPMT4"  value="0.43299999833107" />
         <Keyword name="#NCStatusPMT5"  value="-Infinity" />
         <Keyword name="#NCStatusPMT6"  value="-Infinity" />
         <Keyword name="#NCStatusSheath"  value="Normal" />
         <Keyword name="#NCStatusCleaner"  value="Normal" />
         <Keyword name="#NCStatusDecontamination"  value="Normal" />
         <Keyword name="#NCStatusWaste"  value="Normal" />
         <Keyword name="$UNICODE"  value="65001,$BTIM,$ETIM,$VOL,$DATE,$OP,$CYT,$TIMESTEP,$CYTSN,$P1R,$P1D,$P2R,$P2D,$P3S,$P3R,$P3D,$P4S,$P4R,$P4D,$P5S,$P5R,$P5D,$P6S,$P6R,$P6D,$P7S,$P7R,$P7D,$P8S,$P8R,$P8D,$P9R,$P9D,$P10R,$P10D,$P11S,$P11R,$P11D,$P12S,$P12R,$P12D,$P13S,$P13R,$P13D,$P14S,$P14R,$P14D,$P15S,$P15R,$P15D,$P16S,$P16R,$P16D,$P17R,$P17D,$P18R,$P18D,$P1L,$P2L,$P3L,$P3V,$P4L,$P4V,$P5L,$P5V,$P6L,$P6V,$P7L,$P7V,$P8L,$P8V,$P9L,$P10L,$P11L,$P11V,$P12L,$P12V,$P13L,$P13V,$P14L,$P14V,$P15L,$P15V,$P16L,$P16V,$P17L,$P18L,$SMNO,$SRC,$PROJ,$TR,#NCCreator,#NCUnlimits,#NCEventsLimits,#NCTimeLimits,#NCVolumeLimits,#NCFlowRate,#NCFLConfig,#NCP0C,#NCP1C,#NCP2C,#NCP3C,#NCP4C,#NCP5C,#NCP6C,#NCP7C,#NCP8C,#NCP9C,#NCP10C,#NCP11C,#NCP12C,#NCP13C,#NCP14C,#NCP15C,#NCP16C,#NCP17C,#NCSoftware,#NCVersion,#NCCytometerInfo,$FIL,$BEGINSTEXT,$ENDSTEXT,$BEGINANALYSIS,$ENDANALYSIS,$BEGINDATA,$ENDDATA,$DATATYPE,$MODE,$BYTEORD,$NEXTDATA,$PAR,$P1N,$P1B,$P1E,$P2N,$P2B,$P2E,$P3N,$P3B,$P3E,$P4N,$P4B,$P4E,$P5N,$P5B,$P5E,$P6N,$P6B,$P6E,$P7N,$P7B,$P7E,$P8N,$P8B,$P8E,$P9N,$P9B,$P9E,$P10N,$P10B,$P10E,$P11N,$P11B,$P11E,$P12N,$P12B,$P12E,$P13N,$P13B,$P13E,$P14N,$P14B,$P14E,$P15N,$P15B,$P15E,$P16N,$P16B,$P16E,$P17N,$P17B,$P17E,$P18N,$P18B,$P18E,$TOT,$SPILLOVER,#NCFilteredEvents,#NCFilteredBeginData,#NCFilteredEndData,#NCWidthFiltered,#NCOverlapFiltered,#NCDistanceFiltered,#NCTestMode,#NCStatusLaser1,#NCStatusLaser2,#NCStatusLaser3,#NCStatusLaser4,#NCStatusPMT1,#NCStatusPMT2,#NCStatusPMT3,#NCStatusPMT4,#NCStatusPMT5,#NCStatusPMT6,#NCStatusSheath,#NCStatusCleaner,#NCStatusDecontamination,#NCStatusWaste" />
         <Keyword name="$P1S"  value="" />
         <Keyword name="$P2S"  value="" />
         <Keyword name="$P9S"  value="" />
         <Keyword name="$P10S"  value="" />
         <Keyword name="$P17S"  value="" />
         <Keyword name="$P18S"  value="" />
       </Keywords>
       <SampleNode name="1_05-2.fcs"  annotation=""  owningGroup=""  expanded="1"  sortPriority="10"  count="5444"  sampleID="53" >
         <Graph smoothing="0"  backColor="#ffffff"  foreColor="#000000"  type="Pseudocolor"  fast="1" >
           <Axis dimension="x"  name="FSC-H"  label=""  auto="auto" />
           <Axis dimension="y"  name="SSC-H"  label=""  auto="auto" />
           <GraphSettings level="5%"  smoothingHighResolution="1"  contourHighResolution="1"  histogramSmoothingCount="0"  graphResolution="256"  showOutliers="0"  drawLargeDots="0"  dotsToDraw="8000"  tint="le.chartfill.tinted.40"  lineWeight="le.lineweight.normal"  lineStyle="le.linestyle.solid" />
           <GraphEnvironment showGrid="0"  showAxes="tnlTNL"  showGates="1"  showFreqOnPlots="1"  showGateNameOnPlots="1"  showMedians="0"  showUncomped="0"  addEventParam="0"  lastYAxisName="" >
             <TextTraits font="SansSerif"  size="11"  name="Labels"  style="plain"  color="#000000"  background="#00ffffff"  just="left" />
             <TextTraits font="SansSerif"  size="11"  name="LayoutGates"  style="plain"  color="#000000"  background="#00ffffff"  just="left" />
             <TextTraits font="SansSerif"  size="9"  name="Numbers"  style="plain"  color="#000000"  background="#00ffffff"  just="left" />
             <TextTraits font="SansSerif"  size="9"  name="Legend"  style="plain"  color="#000000"  background="#00ffffff"  just="left" />
             <WindowPosition x="0"  y="0"  width="0"  height="0"  displayed="0"  panelState="" />
           </GraphEnvironment>
         </Graph>
         <Subpopulations>
           <Population name="1"  annotation=""  owningGroup="221103_1418-HLA"  expanded="1"  sortPriority="10"  count="4214" >
             <Graph smoothing="0"  backColor="#ffffff"  foreColor="#000000"  heatMapStatParameter="BL1-H"  type="Pseudocolor"  fast="1" >
               <Axis dimension="x"  name="FSC-H"  label=""  auto="auto" />
               <Axis dimension="y"  name="SSC-H"  label=""  auto="auto" />
               <GraphSettings level="5%"  smoothingHighResolution="1"  contourHighResolution="1"  histogramSmoothingCount="0"  graphResolution="256"  showOutliers="0"  drawLargeDots="0"  dotsToDraw="8000"  tint="le.chartfill.tinted.40"  lineWeight="le.lineweight.normal"  lineStyle="le.linestyle.solid" />
               <GraphEnvironment showGrid="0"  showAxes="tnlTNL"  showGates="1"  showFreqOnPlots="1"  showGateNameOnPlots="1"  showMedians="0"  showUncomped="0"  addEventParam="0"  lastYAxisName="" >
                 <TextTraits font="SansSerif"  size="11"  name="Labels"  style="plain"  color="#000000"  background="#00ffffff"  just="left" />
                 <TextTraits font="SansSerif"  size="11"  name="LayoutGates"  style="plain"  color="#000000"  background="#00ffffff"  just="left" />
                 <TextTraits font="SansSerif"  size="9"  name="Numbers"  style="plain"  color="#000000"  background="#00ffffff"  just="left" />
                 <TextTraits font="SansSerif"  size="9"  name="Legend"  style="plain"  color="#000000"  background="#00ffffff"  just="left" />
                 <WindowPosition x="0"  y="0"  width="392"  height="584"  displayed="1"  panelState="---" />
               </GraphEnvironment>
             </Graph>
             <Gate gating:id="ID1559980772" >
               <gating:PolygonGate eventsInside="1"  annoOffsetX="0"  annoOffsetY="0"  tint="#000000"  isTinted="0"  lineWeight="Normal"  userDefined="1"  quadId="-1"  gateResolution="256" >
                 <gating:dimension>
                   <data-type:fcs-dimension data-type:name="FSC-H" />
                 </gating:dimension>
                 <gating:dimension>
                   <data-type:fcs-dimension data-type:name="SSC-H" />
                 </gating:dimension>
                 <gating:vertex>
                   <gating:coordinate data-type:value="3909513.25" />
                   <gating:coordinate data-type:value="3555693.8744186047" />
                 </gating:vertex>
                 <gating:vertex>
                   <gating:coordinate data-type:value="1303212.5833333335" />
                   <gating:coordinate data-type:value="1392385.865116279" />
                 </gating:vertex>
                 <gating:vertex>
                   <gating:coordinate data-type:value="1478636.6666666665" />
                   <gating:coordinate data-type:value="557424.8790697674" />
                 </gating:vertex>
                 <gating:vertex>
                   <gating:coordinate data-type:value="2957211.0833333335" />
                   <gating:coordinate data-type:value="196873.5441860465" />
                 </gating:vertex>
                 <gating:vertex>
                   <gating:coordinate data-type:value="5363027.083333333" />
                   <gating:coordinate data-type:value="1012858.1441860466" />
                 </gating:vertex>
                 <gating:vertex>
                   <gating:coordinate data-type:value="5538451.166666667" />
                   <gating:coordinate data-type:value="2834591.204651163" />
                 </gating:vertex>
               </gating:PolygonGate>
             </Gate>
             <Subpopulations>
               <Population name="Single Cells"  annotation=""  owningGroup="221103_1418-HLA"  expanded="1"  sortPriority="10"  count="3584" >
                 <Graph smoothing="0"  backColor="#ffffff"  foreColor="#000000"  heatMapStatParameter="BL1-H"  type="Pseudocolor"  fast="1" >
                   <Axis dimension="x"  name="SSC-H"  label=""  auto="auto" />
                   <Axis dimension="y"  name="SSC-A"  label=""  auto="auto" />
                   <GraphSettings level="5%"  smoothingHighResolution="1"  contourHighResolution="1"  histogramSmoothingCount="0"  graphResolution="256"  showOutliers="0"  drawLargeDots="0"  dotsToDraw="8000"  tint="le.chartfill.tinted.40"  lineWeight="le.lineweight.normal"  lineStyle="le.linestyle.solid" />
                   <GraphEnvironment showGrid="0"  showAxes="tnlTNL"  showGates="1"  showFreqOnPlots="1"  showGateNameOnPlots="1"  showMedians="0"  showUncomped="0"  addEventParam="0"  lastYAxisName="" >
                     <TextTraits font="SansSerif"  size="11"  name="Labels"  style="plain"  color="#000000"  background="#00ffffff"  just="left" />
                     <TextTraits font="SansSerif"  size="11"  name="LayoutGates"  style="plain"  color="#000000"  background="#00ffffff"  just="left" />
                     <TextTraits font="SansSerif"  size="9"  name="Numbers"  style="plain"  color="#000000"  background="#00ffffff"  just="left" />
                     <TextTraits font="SansSerif"  size="9"  name="Legend"  style="plain"  color="#000000"  background="#00ffffff"  just="left" />
                     <WindowPosition x="0"  y="0"  width="392"  height="584"  displayed="1"  panelState="---" />
                   </GraphEnvironment>
                 </Graph>
                 <Gate gating:id="ID1523287812"  gating:parent_id="ID1559980772" >
                   <gating:PolygonGate eventsInside="1"  annoOffsetX="129"  annoOffsetY="-41"  tint="#000000"  isTinted="0"  lineWeight="Normal"  userDefined="1"  quadId="-1"  gateResolution="256" >
                     <gating:dimension>
                       <data-type:fcs-dimension data-type:name="SSC-H" />
                     </gating:dimension>
                     <gating:dimension>
                       <data-type:fcs-dimension data-type:name="SSC-A" />
                     </gating:dimension>
                     <gating:vertex>
                       <gating:coordinate data-type:value="341963.8291666667" />
                       <gating:coordinate data-type:value="202663.9441860465" />
                     </gating:vertex>
                     <gating:vertex>
                       <gating:coordinate data-type:value="2007932.3875" />
                       <gating:coordinate data-type:value="962518.4" />
                     </gating:vertex>
                     <gating:vertex>
                       <gating:coordinate data-type:value="2092930.7833333334" />
                       <gating:coordinate data-type:value="828426.4372093023" />
                     </gating:vertex>
                     <gating:vertex>
                       <gating:coordinate data-type:value="443961.9041666667" />
                       <gating:coordinate data-type:value="135617.9627906977" />
                     </gating:vertex>
                   </gating:PolygonGate>
                 </Gate>
                 <Subpopulations>
                   <Statistic name="Mean"  annotation=""  owningGroup="221103_1418-HLA"  expanded="1"  sortPriority="5"  id="BL2-A"  ancestor=""  correlate=""  value="92500.9609375" />
                 </Subpopulations>
               </Population>
             </Subpopulations>
           </Population>
         </Subpopulations>
       </SampleNode>
     </Sample>
     <Sample>
       <DataSet uri="file:/F:/鼓楼医院/滑膜肉瘤TCRT/data/HLA-2402/肽结合T2/221103_1418-HLA-2/标本1_15-2.fcs"  sampleID="10" />
       <Transformations>
         <transforms:linear transforms:minRange="676698"  transforms:maxRange="6691238"  gain="1" >
           <data-type:parameter data-type:name="FSC-H" />
         </transforms:linear>
         <transforms:linear transforms:minRange="120968"  transforms:maxRange="4200891"  gain="1" >
           <data-type:parameter data-type:name="SSC-H" />
         </transforms:linear>
         <transforms:log transforms:offset="100"  transforms:decades="4" >
           <data-type:parameter data-type:name="BL1-H" />
         </transforms:log>
         <transforms:log transforms:offset="31.6227766017"  transforms:decades="4" >
           <data-type:parameter data-type:name="BL2-H" />
         </transforms:log>
         <transforms:log transforms:offset="31.6227766017"  transforms:decades="4" >
           <data-type:parameter data-type:name="BL4-H" />
         </transforms:log>
         <transforms:log transforms:offset="10"  transforms:decades="4" >
           <data-type:parameter data-type:name="BL5-H" />
         </transforms:log>
         <transforms:log transforms:offset="31.6227766017"  transforms:decades="4" >
           <data-type:parameter data-type:name="RL1-H" />
         </transforms:log>
         <transforms:log transforms:offset="10"  transforms:decades="4" >
           <data-type:parameter data-type:name="RL2-H" />
         </transforms:log>
         <transforms:linear transforms:minRange="223558"  transforms:maxRange="4557626"  gain="1" >
           <data-type:parameter data-type:name="FSC-A" />
         </transforms:linear>
         <transforms:linear transforms:minRange="1526"  transforms:maxRange="2404007"  gain="1" >
           <data-type:parameter data-type:name="SSC-A" />
         </transforms:linear>
         <transforms:log transforms:offset="316.2277660168"  transforms:decades="4" >
           <data-type:parameter data-type:name="BL1-A" />
         </transforms:log>
         <transforms:log transforms:offset="1000"  transforms:decades="6" >
           <data-type:parameter data-type:name="BL2-A" />
         </transforms:log>
         <transforms:log transforms:offset="100"  transforms:decades="4" >
           <data-type:parameter data-type:name="BL4-A" />
         </transforms:log>
         <transforms:log transforms:offset="10"  transforms:decades="4" >
           <data-type:parameter data-type:name="BL5-A" />
         </transforms:log>
         <transforms:log transforms:offset="10"  transforms:decades="5" >
           <data-type:parameter data-type:name="RL1-A" />
         </transforms:log>
         <transforms:log transforms:offset="10"  transforms:decades="4" >
           <data-type:parameter data-type:name="RL2-A" />
         </transforms:log>
         <transforms:linear transforms:minRange="0"  transforms:maxRange="500"  gain="1" >
           <data-type:parameter data-type:name="Width" />
         </transforms:linear>
         <transforms:linear transforms:minRange="0.0035845711"  transforms:maxRange="13"  gain="0.0000009996" >
           <data-type:parameter data-type:name="TIME" />
         </transforms:linear>
       </Transformations>
       <Keywords>
         <Keyword name="FJ_FCS_VERSION"  value="3" />
         <Keyword name="$BTIM"  value="18:01:49" />
         <Keyword name="$ETIM"  value="18:02:02" />
         <Keyword name="$VOL"  value="26047" />
         <Keyword name="$DATE"  value="03-Nov-2022" />
         <Keyword name="$OP"  value="administrator" />
         <Keyword name="$CYT"  value="NovoCyte" />
         <Keyword name="$TIMESTEP"  value="1E-06" />
         <Keyword name="$CYTSN"  value="452170928008" />
         <Keyword name="#NCGateLimits"  value="P2" />
         <Keyword name="$P1R"  value="6579673" />
         <Keyword name="$P1D"  value="Linear,680558,6579673" />
         <Keyword name="$P2R"  value="3608011" />
         <Keyword name="$P2D"  value="Linear,99000,3608011" />
         <Keyword name="$P3S"  value="FITC-H" />
         <Keyword name="$P3R"  value="1000000" />
         <Keyword name="$P3D"  value="Logarithmic,4,100" />
         <Keyword name="$P4S"  value="PE-H" />
         <Keyword name="$P4R"  value="316228" />
         <Keyword name="$P4D"  value="Logarithmic,4,31.6227766016838" />
         <Keyword name="$P5S"  value="PerCP-H" />
         <Keyword name="$P5R"  value="316228" />
         <Keyword name="$P5D"  value="Logarithmic,4,31.6227766016838" />
         <Keyword name="$P6S"  value="PE-Cy7-H" />
         <Keyword name="$P6R"  value="100000" />
         <Keyword name="$P6D"  value="Logarithmic,4,10" />
         <Keyword name="$P7S"  value="APC-H" />
         <Keyword name="$P7R"  value="316228" />
         <Keyword name="$P7D"  value="Logarithmic,4,31.6227766016838" />
         <Keyword name="$P8S"  value="APC-Cy7-H" />
         <Keyword name="$P8R"  value="100000" />
         <Keyword name="$P8D"  value="Logarithmic,4,10" />
         <Keyword name="$P9R"  value="4379405" />
         <Keyword name="$P9D"  value="Linear,264033,4379405" />
         <Keyword name="$P10R"  value="2097543" />
         <Keyword name="$P10D"  value="Linear,7192,2097543" />
         <Keyword name="$P11S"  value="FITC-A" />
         <Keyword name="$P11R"  value="3162278" />
         <Keyword name="$P11D"  value="Logarithmic,4,316.227766016838" />
         <Keyword name="$P12S"  value="PE-A" />
         <Keyword name="$P12R"  value="1000000" />
         <Keyword name="$P12D"  value="Logarithmic,4,100" />
         <Keyword name="$P13S"  value="PerCP-A" />
         <Keyword name="$P13R"  value="1000000" />
         <Keyword name="$P13D"  value="Logarithmic,4,100" />
         <Keyword name="$P14S"  value="PE-Cy7-A" />
         <Keyword name="$P14R"  value="100000" />
         <Keyword name="$P14D"  value="Logarithmic,4,10" />
         <Keyword name="$P15S"  value="APC-A" />
         <Keyword name="$P15R"  value="1000000" />
         <Keyword name="$P15D"  value="Logarithmic,5,10" />
         <Keyword name="$P16S"  value="APC-Cy7-A" />
         <Keyword name="$P16R"  value="100000" />
         <Keyword name="$P16D"  value="Logarithmic,4,10" />
         <Keyword name="$P17R"  value="500" />
         <Keyword name="$P17D"  value="Linear,0,500" />
         <Keyword name="$P18R"  value="4294967000" />
         <Keyword name="$P18D"  value="Linear,0,65536" />
         <Keyword name="$P1L"  value="488" />
         <Keyword name="$P2L"  value="488" />
         <Keyword name="$P3L"  value="488" />
         <Keyword name="$P3V"  value="0.432" />
         <Keyword name="$P4L"  value="488" />
         <Keyword name="$P4V"  value="0.37" />
         <Keyword name="$P5L"  value="488" />
         <Keyword name="$P5V"  value="0.5" />
         <Keyword name="$P6L"  value="488" />
         <Keyword name="$P6V"  value="0.433" />
         <Keyword name="$P7L"  value="640" />
         <Keyword name="$P7V"  value="0.5" />
         <Keyword name="$P8L"  value="640" />
         <Keyword name="$P8V"  value="0.433" />
         <Keyword name="$P9L"  value="488" />
         <Keyword name="$P10L"  value="488" />
         <Keyword name="$P11L"  value="488" />
         <Keyword name="$P11V"  value="0.432" />
         <Keyword name="$P12L"  value="488" />
         <Keyword name="$P12V"  value="0.37" />
         <Keyword name="$P13L"  value="488" />
         <Keyword name="$P13V"  value="0.5" />
         <Keyword name="$P14L"  value="488" />
         <Keyword name="$P14V"  value="0.433" />
         <Keyword name="$P15L"  value="640" />
         <Keyword name="$P15V"  value="0.5" />
         <Keyword name="$P16L"  value="640" />
         <Keyword name="$P16V"  value="0.433" />
         <Keyword name="$P17L"  value="488" />
         <Keyword name="$P18L"  value="488" />
         <Keyword name="$SMNO"  value="15-2" />
         <Keyword name="$SRC"  value="      1" />
         <Keyword name="$PROJ"  value="221103_1418-HLA-2.ncf" />
         <Keyword name="$TR"  value="FSC-H,1000000" />
         <Keyword name="#NCCreator"  value="NovoExpress v.1.2.5.1603" />
         <Keyword name="#NCUnlimits"  value="False" />
         <Keyword name="#NCEventsLimits"  value="13000" />
         <Keyword name="#NCTimeLimits"  value="0" />
         <Keyword name="#NCVolumeLimits"  value="75" />
         <Keyword name="#NCFlowRate"  value="120" />
         <Keyword name="#NCFLConfig"  value="FSCFSCBSSCSSCBBL1FITCBBL2PEBBL4PerCPBBL5PE-Cy7BRL1APCBRL2APC-Cy7B" />
         <Keyword name="#NCP0C"  value="-2" />
         <Keyword name="#NCP1C"  value="-1" />
         <Keyword name="#NCP2C"  value="1" />
         <Keyword name="#NCP3C"  value="2" />
         <Keyword name="#NCP4C"  value="4" />
         <Keyword name="#NCP5C"  value="5" />
         <Keyword name="#NCP6C"  value="6" />
         <Keyword name="#NCP7C"  value="7" />
         <Keyword name="#NCP8C"  value="-2" />
         <Keyword name="#NCP9C"  value="-1" />
         <Keyword name="#NCP10C"  value="1" />
         <Keyword name="#NCP11C"  value="2" />
         <Keyword name="#NCP12C"  value="4" />
         <Keyword name="#NCP13C"  value="5" />
         <Keyword name="#NCP14C"  value="6" />
         <Keyword name="#NCP15C"  value="7" />
         <Keyword name="#NCP16C"  value="0" />
         <Keyword name="#NCP17C"  value="0" />
         <Keyword name="#NCSoftware"  value="NovoExpress" />
         <Keyword name="#NCVersion"  value="1.2.5.1603" />
         <Keyword name="#NCCytometerInfo"  value="AAEAAAD.....AQAAAAAAAAAMAgAAAEJOb3ZvQ3l0ZSwgVmVyc2lvbj0xLjIuNS4xNjAzLCBDdWx0dXJlPW5ldXRyYWwsIFB1YmxpY0tleVRva2VuPW51bGwFAQAAAB9Ob3ZvQ3l0ZS5TeXNDbGFzcy5DeXRvbWV0ZXJJbmZvEgAAAAlfdGltZVN0ZXANX2V4aXN0U2FtcGxlcg9fbmV3Tm92b1NhbXBsZXISX3N5c3RlbUluZm9ybWF0aW9uF19hdXRvU2FtcGxlckluZm9ybWF0aW9uEl93ZWlnaHRJbmZvcm1hdGlvbgtfY01Vc2VkVGltZQxfbGFzdFRDTkluZm8QX3N1cHBvcnRGdW5jdGlvbgpfcG10Q29uZmlnCV9mbEVuYWJsZQxfbGFzZXJDb25maWcXX2RlZmF1bHRGTENoYW5uZWxDb25maWcOX2ZsdWlkaWNTdGF0dXMQX3RpbWVOb3ZvU2FtcGxlcgtfdGltZVNoYWtlcgxfY29uZmlnR3JvdXALX2NvbmZpZ05hbWUAAAAGBgYABAQEAwQEBAAAAQEGAQEIGU5vdm9DeXRlLlN5c0NsYXNzLlRDTkluZm8CAAAAKU5vdm9DeXRlLlN5c0NsYXNzLkZpcm13YXJlU3VwcG9ydEZ1bmN0aW9uAgAAABtOb3ZvQ3l0ZS5TeXNDbGFzcy5QTVRDb25maWcCAAAAG1N5c3RlbS5Db2xsZWN0aW9ucy5CaXRBcnJheR1Ob3ZvQ3l0ZS5TeXNDbGFzcy5MYXNlckNvbmZpZwIAAAAhTm92b0N5dGUuRXhwQ2xhc3MuRkxDaGFubmVsQ29uZmlnAgAAAB5Ob3ZvQ3l0ZS5FeHBDbGFzcy5GbG93U3RhdHVzW10CAAAACAgCAAAAje21oPfGsD4AAAkDAAAACgkEAAAAlQAAAAX7....GU5vdm9DeXRlLlN5c0NsYXNzLlRDTkluZm8EAAAACFRDTlZhbHVlC1JlcGxhY2VEYXRlDEluc3RydW1lbnRTTgxJc0RlZmF1bHRUQ04AAAEABg0BAgAAAAAAAAAAAPC.QX.uuiRO2ogGBgAAAAw0NTIxNzA5MjgwMDgBCQcAAAAJCAAAAAkJAAAACQoAAAAJCwAAAAkMAAAA..........8KBg0AAAAFMjA2MFIRAwAAAA0AAAAGDgAAABZBQ0VBIEJpb3NjaWVuY2VzLCBJbmMuBg8AAAAITm92b0N5dGUGEAAAAAUyMDYwUgYRAAAADDQ1MjE3MDkyODAwOAYSAAAACjIwMTctMTEtMjAGEwAAAA5WZXIwNS4xMy40MC4xQgYUAAAAB1Y0LjcuN0UGFQAAAAdWMy4xNC43BhYAAAAHUmVsZWFzZQYXAAAAC0p1biAgMiAyMDE3BhgAAAAEVjMuNAYZAAAABFYzLjMGGgAAAAZWNC4wLjIRBAAAAAoAAAAGGwAAABZBQ0VBIEJpb3NjaWVuY2VzLCBJbmMuBhwAAAAPRmx1aWRpY3NTdGF0aW9uBh0AAAAGKioqKioqBh4AAAAMNDYyMTcwODE4ODk0Bh8AAAAKMjAxNy0xMS0yMAYgAAAABFYxLjEGIQAAAAdSZWxlYXNlBiIAAAALSnVsICA2IDIwMTUGIwAAAARWMS4wBiQAAAAEVjEuMAUHAAAAKU5vdm9DeXRlLlN5c0NsYXNzLkZpcm13YXJlU3VwcG9ydEZ1bmN0aW9uCgAAAB88U3VwcG9ydFBJRFRlc3Q+a19fQmFja2luZ0ZpZWxkGjxTdXBwb3J0RlQ+a19fQmFja2luZ0ZpZWxkKjxTdXBwb3J0QXV0b1Jlc3VtZVByZXNzdXJlPmtfX0JhY2tpbmdGaWVsZCg8U3VwcG9ydFNodXRXaXRoQ2xlYW5TSVA+a19fQmFja2luZ0ZpZWxkGTxNb2RJczF1cz5rX19CYWNraW5nRmllbGQaPElzRk1JUHVtcD5rX19CYWNraW5nRmllbGQmPFN1cHBvcnRQbGF0ZUNhbGlicmF0ZT5rX19CYWNraW5nRmllbGQlPFN1cHBvcnREZWNvbnRhbWluYXRlPmtfX0JhY2tpbmdGaWVsZC88U3VwcG9ydEFkanVzdFRocmVzaG9sZFJlYWxUaW1lPmtfX0JhY2tpbmdGaWVsZBg8RkxDb3VudD5rX19CYWNraW5nRmllbGQAAAAAAAAAAAAAAQEBAQEBAQEBDwIAAAABAQEBAQEBAQEQAAAABQgAAAAbTm92b0N5dGUuU3lzQ2xhc3MuUE1UQ29uZmlnAgAAAAdfbGF5b3V0BV9saXN0BAQiTm92b0N5dGUuU3lzQ2xhc3MuUE1UQ29uZmlnK0xheW91dAIAAAAbTm92b0N5dGUuU3lzQ2xhc3MuUE1USW5mb1tdAgAAAAIAAAAF2....yJOb3ZvQ3l0ZS5TeXNDbGFzcy5QTVRDb25maWcrTGF5b3V0AQAAAAd2YWx1ZV9fAAgCAAAAAgAAAAkmAAAABAkAAAAbU3lzdGVtLkNvbGxlY3Rpb25zLkJpdEFycmF5AwAAAAdtX2FycmF5CG1fbGVuZ3RoCF92ZXJzaW9uBwAACAgICScAAABAAAAAAAAAAAUKAAAAHU5vdm9DeXRlLlN5c0NsYXNzLkxhc2VyQ29uZmlnAQAAAAVfbGlzdAQdTm92b0N5dGUuU3lzQ2xhc3MuTGFzZXJJbmZvW10CAAAAAgAAAAkoAAAABQsAAAAhTm92b0N5dGUuRXhwQ2xhc3MuRkxDaGFubmVsQ29uZmlnAgAAAAVfbGlzdAROdWxsAwCEAVN5c3RlbS5Db2xsZWN0aW9ucy5HZW5lcmljLkxpc3RgMVtbTm92b0N5dGUuRXhwQ2xhc3MuRkxDaGFubmVsLCBOb3ZvQ3l0ZSwgVmVyc2lvbj0xLjIuNS4xNjAzLCBDdWx0dXJlPW5ldXRyYWwsIFB1YmxpY0tleVRva2VuPW51bGxdXQECAAAACSkAAAAABwwAAAAAAQAAAAQAAAAEHE5vdm9DeXRlLkV4cENsYXNzLkZsb3dTdGF0dXMCAAAABdb...8cTm92b0N5dGUuRXhwQ2xhc3MuRmxvd1N0YXR1cwEAAAAHdmFsdWVfXwAIAgAAAAAAAAAB1f...9b...8AAAAAAdT....W....AAAAAAHT....1v...wAAAAAHJgAAAAABAAAACAAAAAQZTm92b0N5dGUuU3lzQ2xhc3MuUE1USW5mbwIAAAAJLgAAAAkvAAAACTAAAAAJMQAAAAkyAAAACTMAAAAJNAAAAAk1AAAADycAAAACAAAACP..........BygAAAAAAQAAAAMAAAAEG05vdm9DeXRlLlN5c0NsYXNzLkxhc2VySW5mbwIAAAAJNgAAAAk3AAAACTgAAAAEKQAAAIQBU3lzdGVtLkNvbGxlY3Rpb25zLkdlbmVyaWMuTGlzdGAxW1tOb3ZvQ3l0ZS5FeHBDbGFzcy5GTENoYW5uZWwsIE5vdm9DeXRlLCBWZXJzaW9uPTEuMi41LjE2MDMsIEN1bHR1cmU9bmV1dHJhbCwgUHVibGljS2V5VG9rZW49bnVsbF1dAwAAAAZfaXRlbXMFX3NpemUIX3ZlcnNpb24EAAAdTm92b0N5dGUuRXhwQ2xhc3MuRkxDaGFubmVsW10CAAAACAgJOQAAABsAAAAbAAAABS4AAAAZTm92b0N5dGUuU3lzQ2xhc3MuUE1USW5mbwYAAAADX2lkBV9uYW1lB19taXJyb3IJX2xvY2F0aW9uCF92b2x0YWdlD19kZWZhdWx0Vm9sdGFnZQQBAQAAACJOb3ZvQ3l0ZS5FeHBDbGFzcy5EZXRlY3Rpb25DaGFubmVsAgAAAAgLCwIAAAAFxv...yJOb3ZvQ3l0ZS5FeHBDbGFzcy5EZXRlY3Rpb25DaGFubmVsAQAAAAd2YWx1ZV9fAAgCAAAAAAAAAAY7AAAABjUzMC8zMAY8AAAABTUwNUxQBQAAABsv3T4bL90+AS8AAAAuAAAAAcP....G....AQAAAAY+AAAABjU3Mi8yOAY.AAAABTU1NUxQBAAAAKRwvT6kcL0+ATAAAAAuAAAAAcD....G....AgAAAAZBAAAABjY3NS8zMAZCAAAABTY1MExQAgAAAAAAAD8AAAA.ATEAAAAuAAAAAb3....G....AwAAAAZEAAAABjc4MC82MAZFAAAABTczNUxQAQAAAC2y3T4tst0+ATIAAAAuAAAAAbr....G.........wZHAAAAAAZIAAAAAS0GAAAAAAAAPwAAAD8BMwAAAC4AAAABt....8b.........CUcAAAAJSAAAAAMAAAAAAAA.AAAAPwE0AAAALgAAAAG0....xv........8JRwAAAAlIAAAAAAAAAAAAAD8AAAA.ATUAAAAuAAAAAbH....G.........wlHAAAACUgAAAAAAAAAAAAAPwAAAD8FNgAAABtOb3ZvQ3l0ZS5TeXNDbGFzcy5MYXNlckluZm8CAAAAA19pZAZfcG93ZXIEABdOb3ZvQ3l0ZS5FeHBDbGFzcy5MYXNlcgIAAAALAgAAAAWu....F05vdm9DeXRlLkV4cENsYXNzLkxhc2VyAQAAAAd2YWx1ZV9fAAgCAAAA.....wAAoEEBNwAAADYAAAABrf...67...8BAAAAAABwQgE4AAAANgAAAAGs....rv...wIAAAAAACBCBzkAAAAAAQAAACAAAAAEG05vdm9DeXRlLkV4cENsYXNzLkZMQ2hhbm5lbAIAAAAJVQAAAAlWAAAACVcAAAAJWAAAAAlZAAAACVoAAAAJWwAAAAlcAAAACV0AAAAJXgAAAAlfAAAACWAAAAAJYQAAAAliAAAACWMAAAAJZAAAAAllAAAACWYAAAAJZwAAAAloAAAACWkAAAAJagAAAAlrAAAACWwAAAAJbQAAAAluAAAACW8AAAANBQVVAAAAG05vdm9DeXRlLkV4cENsYXNzLkZMQ2hhbm5lbAcAAAANX2VuYWJsZUhlaWdodAxfZW5hYmxlV2lkdGgIX3BtdEdhaW4DX2lkBV9uYW1lBF9keWUNX3VzZUR5ZUFzTmFtZQAAAAQBAQABAQsdTm92b0N5dGUuRXhwQ2xhc3MuRkxDaGFubmVsSUQCAAAAAQIAAAABAAAAAAAFkP...x1Ob3ZvQ3l0ZS5FeHBDbGFzcy5GTENoYW5uZWxJRAEAAAAHdmFsdWVfXwAIAgAAAP7...8JRwAAAAZyAAAAA0ZTQwEBVgAAAFUAAAABAAAAAAABjf...5D.........CUcAAAAGdQAAAANTU0MBAVcAAABVAAAAAQAAAAAAAYr...+Q....AQAAAAlHAAAABngAAAAERklUQwEBWAAAAFUAAAABAAAAAAABh....5D...8CAAAACUcAAAAGewAAAAJQRQEBWQAAAFUAAAAAAAAAAAABhP...5D...8DAAAACUcAAAAGfgAAAAxQRS1UZXhhcyBSZWQBAVoAAABVAAAAAQAAAAAAAYH...+Q....BAAAAAlHAAAABoEAAAAFUGVyQ1ABAVsAAABVAAAAAQAAAAAAAX7...+Q....BQAAAAlHAAAABoQAAAAGUEUtQ3k3AQFcAAAAVQAAAAEAAAAAAAF7....kP...wYAAAAJRwAAAAaHAAAAA0FQQwEBXQAAAFUAAAABAAAAAAABeP...5D...8HAAAACUcAAAAGigAAAAdBUEMtQ3k3AQFeAAAAVQAAAAAAAAAAAAF1....kP...wgAAAAJRwAAAAaNAAAADFBhY2lmaWMgQmx1ZQEBXwAAAFUAAAAAAAAAAAABcv...5D...8JAAAACUcAAAAGkAAAAAZBbUN5YW4BAWAAAABVAAAAAAAAAAAAAW....+Q....CgAAAAlHAAAABpMAAAAOUGFjaWZpYyBPcmFuZ2UBAWEAAABVAAAAAAAAAAAAAWz...+Q....CwAAAAlHAAAABpYAAAAIUWRvdCA2MDUBAWIAAABVAAAAAAAAAAAAAWn...+Q....DAAAAAlHAAAABpkAAAAIUWRvdCA2NTUBAWMAAABVAAAAAAAAAAAAAWb...+Q....DQAAAAlHAAAABpwAAAAIUWRvdCA4MDABAWQAAABVAAAAAAAAAAAAAWP...+Q....DgAAAAlHAAAACXsAAAABAWUAAABVAAAAAAAAAAAAAWD...+Q....DwAAAAlHAAAACX4AAAABAWYAAABVAAAAAAAAAAAAAV3...+Q....EAAAAAlHAAAABqUAAAAGUEUtQ3k1AQFnAAAAVQAAAAAAAAAAAAFa....kP...xEAAAAJRwAAAAmEAAAAAQFoAAAAVQAAAAAAAAAAAAFX....kP...xIAAAAJRwAAAAarAAAACFBFLUN5NS41AQFpAAAAVQAAAAAAAAAAAAFU....kP...xMAAAAJRwAAAAmrAAAAAQFqAAAAVQAAAAAAAAAAAAFR....kP...xQAAAAJRwAAAAaxAAAAD0FsZXhhIEZsdW9yIDcwMAEBawAAAFUAAAAAAAAAAAABTv...5D...8VAAAACUcAAAAGtAAAAAhRZG90IDcwNQEBbAAAAFUAAAAAAAAAAAABS....5D...8WAAAACUcAAAAGtwAAABBQZXJDUC1lRmx1b3IgNzEwAQFtAAAAVQAAAAAAAAAAAAFI....kP...xcAAAAJRwAAAAm0AAAAAQFuAAAAVQAAAAAAAAAAAAFF....kP...xgAAAAJRwAAAAmxAAAAAQFvAAAAVQAAAAAAAAAAAAFC....kP...xkAAAAJRwAAAAbAAAAAElBFLUFsZXhhIEZsdW9yIDcwMAEL" />
         <Keyword name="$FIL"  value="      1_15-2.fcs" />
         <Keyword name="$BEGINSTEXT"  value="58" />
         <Keyword name="$ENDSTEXT"  value="58" />
         <Keyword name="$BEGINANALYSIS"  value="0" />
         <Keyword name="$ENDANALYSIS"  value="0" />
         <Keyword name="$BEGINDATA"  value="11976" />
         <Keyword name="$ENDDATA"  value="1029479" />
         <Keyword name="$DATATYPE"  value="F" />
         <Keyword name="$MODE"  value="L" />
         <Keyword name="$BYTEORD"  value="1,2,3,4" />
         <Keyword name="$NEXTDATA"  value="0" />
         <Keyword name="$PAR"  value="18" />
         <Keyword name="$P1N"  value="FSC-H" />
         <Keyword name="$P1B"  value="32" />
         <Keyword name="$P1E"  value="0,0" />
         <Keyword name="$P2N"  value="SSC-H" />
         <Keyword name="$P2B"  value="32" />
         <Keyword name="$P2E"  value="0,0" />
         <Keyword name="$P3N"  value="BL1-H" />
         <Keyword name="$P3B"  value="32" />
         <Keyword name="$P3E"  value="0,0" />
         <Keyword name="$P4N"  value="BL2-H" />
         <Keyword name="$P4B"  value="32" />
         <Keyword name="$P4E"  value="0,0" />
         <Keyword name="$P5N"  value="BL4-H" />
         <Keyword name="$P5B"  value="32" />
         <Keyword name="$P5E"  value="0,0" />
         <Keyword name="$P6N"  value="BL5-H" />
         <Keyword name="$P6B"  value="32" />
         <Keyword name="$P6E"  value="0,0" />
         <Keyword name="$P7N"  value="RL1-H" />
         <Keyword name="$P7B"  value="32" />
         <Keyword name="$P7E"  value="0,0" />
         <Keyword name="$P8N"  value="RL2-H" />
         <Keyword name="$P8B"  value="32" />
         <Keyword name="$P8E"  value="0,0" />
         <Keyword name="$P9N"  value="FSC-A" />
         <Keyword name="$P9B"  value="32" />
         <Keyword name="$P9E"  value="0,0" />
         <Keyword name="$P10N"  value="SSC-A" />
         <Keyword name="$P10B"  value="32" />
         <Keyword name="$P10E"  value="0,0" />
         <Keyword name="$P11N"  value="BL1-A" />
         <Keyword name="$P11B"  value="32" />
         <Keyword name="$P11E"  value="0,0" />
         <Keyword name="$P12N"  value="BL2-A" />
         <Keyword name="$P12B"  value="32" />
         <Keyword name="$P12E"  value="0,0" />
         <Keyword name="$P13N"  value="BL4-A" />
         <Keyword name="$P13B"  value="32" />
         <Keyword name="$P13E"  value="0,0" />
         <Keyword name="$P14N"  value="BL5-A" />
         <Keyword name="$P14B"  value="32" />
         <Keyword name="$P14E"  value="0,0" />
         <Keyword name="$P15N"  value="RL1-A" />
         <Keyword name="$P15B"  value="32" />
         <Keyword name="$P15E"  value="0,0" />
         <Keyword name="$P16N"  value="RL2-A" />
         <Keyword name="$P16B"  value="32" />
         <Keyword name="$P16E"  value="0,0" />
         <Keyword name="$P17N"  value="Width" />
         <Keyword name="$P17B"  value="32" />
         <Keyword name="$P17E"  value="0,0" />
         <Keyword name="$P18N"  value="TIME" />
         <Keyword name="$P18B"  value="32" />
         <Keyword name="$P18E"  value="0,0" />
         <Keyword name="$TOT"  value="14132" />
         <Keyword name="$SPILLOVER"  value="12,BL1-H,BL2-H,BL4-H,BL5-H,RL1-H,RL2-H,BL1-A,BL2-A,BL4-A,BL5-A,RL1-A,RL2-A,1,0,0,0,0,0,0,0,0,0,0,0,0,1,0,0,0,0,0,0,0,0,0,0,0,0,1,0,0,0,0,0,0,0,0,0,0,0,0,1,0,0,0,0,0,0,0,0,0,0,0,0,1,0,0,0,0,0,0,0,0,0,0,0,0,1,0,0,0,0,0,0,0,0,0,0,0,0,1,0,0,0,0,0,0,0,0,0,0,0,0,1,0,0,0,0,0,0,0,0,0,0,0,0,1,0,0,0,0,0,0,0,0,0,0,0,0,1,0,0,0,0,0,0,0,0,0,0,0,0,1,0,0,0,0,0,0,0,0,0,0,0,0,1" />
         <Keyword name="#NCFilteredEvents"  value="102" />
         <Keyword name="#NCFilteredBeginData"  value="1029480" />
         <Keyword name="#NCFilteredEndData"  value="1036823" />
         <Keyword name="#NCWidthFiltered"  value="-1" />
         <Keyword name="#NCOverlapFiltered"  value="-1" />
         <Keyword name="#NCDistanceFiltered"  value="102" />
         <Keyword name="#NCTestMode"  value="PID" />
         <Keyword name="#NCStatusLaser1"  value="-Infinity" />
         <Keyword name="#NCStatusLaser2"  value="60" />
         <Keyword name="#NCStatusLaser3"  value="40" />
         <Keyword name="#NCStatusLaser4"  value="-Infinity" />
         <Keyword name="#NCStatusPMT1"  value="0.432000011205673" />
         <Keyword name="#NCStatusPMT2"  value="0.370000004768372" />
         <Keyword name="#NCStatusPMT3"  value="0.5" />
         <Keyword name="#NCStatusPMT4"  value="0.43299999833107" />
         <Keyword name="#NCStatusPMT5"  value="-Infinity" />
         <Keyword name="#NCStatusPMT6"  value="-Infinity" />
         <Keyword name="#NCStatusSheath"  value="Normal" />
         <Keyword name="#NCStatusCleaner"  value="Normal" />
         <Keyword name="#NCStatusDecontamination"  value="Normal" />
         <Keyword name="#NCStatusWaste"  value="Normal" />
         <Keyword name="$UNICODE"  value="65001,$BTIM,$ETIM,$VOL,$DATE,$OP,$CYT,$TIMESTEP,$CYTSN,#NCGateLimits,$P1R,$P1D,$P2R,$P2D,$P3S,$P3R,$P3D,$P4S,$P4R,$P4D,$P5S,$P5R,$P5D,$P6S,$P6R,$P6D,$P7S,$P7R,$P7D,$P8S,$P8R,$P8D,$P9R,$P9D,$P10R,$P10D,$P11S,$P11R,$P11D,$P12S,$P12R,$P12D,$P13S,$P13R,$P13D,$P14S,$P14R,$P14D,$P15S,$P15R,$P15D,$P16S,$P16R,$P16D,$P17R,$P17D,$P18R,$P18D,$P1L,$P2L,$P3L,$P3V,$P4L,$P4V,$P5L,$P5V,$P6L,$P6V,$P7L,$P7V,$P8L,$P8V,$P9L,$P10L,$P11L,$P11V,$P12L,$P12V,$P13L,$P13V,$P14L,$P14V,$P15L,$P15V,$P16L,$P16V,$P17L,$P18L,$SMNO,$SRC,$PROJ,$TR,#NCCreator,#NCUnlimits,#NCEventsLimits,#NCTimeLimits,#NCVolumeLimits,#NCFlowRate,#NCFLConfig,#NCP0C,#NCP1C,#NCP2C,#NCP3C,#NCP4C,#NCP5C,#NCP6C,#NCP7C,#NCP8C,#NCP9C,#NCP10C,#NCP11C,#NCP12C,#NCP13C,#NCP14C,#NCP15C,#NCP16C,#NCP17C,#NCSoftware,#NCVersion,#NCCytometerInfo,$FIL,$BEGINSTEXT,$ENDSTEXT,$BEGINANALYSIS,$ENDANALYSIS,$BEGINDATA,$ENDDATA,$DATATYPE,$MODE,$BYTEORD,$NEXTDATA,$PAR,$P1N,$P1B,$P1E,$P2N,$P2B,$P2E,$P3N,$P3B,$P3E,$P4N,$P4B,$P4E,$P5N,$P5B,$P5E,$P6N,$P6B,$P6E,$P7N,$P7B,$P7E,$P8N,$P8B,$P8E,$P9N,$P9B,$P9E,$P10N,$P10B,$P10E,$P11N,$P11B,$P11E,$P12N,$P12B,$P12E,$P13N,$P13B,$P13E,$P14N,$P14B,$P14E,$P15N,$P15B,$P15E,$P16N,$P16B,$P16E,$P17N,$P17B,$P17E,$P18N,$P18B,$P18E,$TOT,$SPILLOVER,#NCFilteredEvents,#NCFilteredBeginData,#NCFilteredEndData,#NCWidthFiltered,#NCOverlapFiltered,#NCDistanceFiltered,#NCTestMode,#NCStatusLaser1,#NCStatusLaser2,#NCStatusLaser3,#NCStatusLaser4,#NCStatusPMT1,#NCStatusPMT2,#NCStatusPMT3,#NCStatusPMT4,#NCStatusPMT5,#NCStatusPMT6,#NCStatusSheath,#NCStatusCleaner,#NCStatusDecontamination,#NCStatusWaste" />
         <Keyword name="$P1S"  value="" />
         <Keyword name="$P2S"  value="" />
         <Keyword name="$P9S"  value="" />
         <Keyword name="$P10S"  value="" />
         <Keyword name="$P17S"  value="" />
         <Keyword name="$P18S"  value="" />
       </Keywords>
       <SampleNode name="1_15-2.fcs"  annotation=""  owningGroup=""  expanded="1"  sortPriority="10"  count="14132"  sampleID="10" >
         <Graph smoothing="0"  backColor="#ffffff"  foreColor="#000000"  type="Pseudocolor"  fast="1" >
           <Axis dimension="x"  name="FSC-H"  label=""  auto="auto" />
           <Axis dimension="y"  name="SSC-H"  label=""  auto="auto" />
           <GraphSettings level="5%"  smoothingHighResolution="1"  contourHighResolution="1"  histogramSmoothingCount="0"  graphResolution="256"  showOutliers="0"  drawLargeDots="0"  dotsToDraw="8000"  tint="le.chartfill.tinted.40"  lineWeight="le.lineweight.normal"  lineStyle="le.linestyle.solid" />
           <GraphEnvironment showGrid="0"  showAxes="tnlTNL"  showGates="1"  showFreqOnPlots="1"  showGateNameOnPlots="1"  showMedians="0"  showUncomped="0"  addEventParam="0"  lastYAxisName="" >
             <TextTraits font="SansSerif"  size="11"  name="Labels"  style="plain"  color="#000000"  background="#00ffffff"  just="left" />
             <TextTraits font="SansSerif"  size="11"  name="LayoutGates"  style="plain"  color="#000000"  background="#00ffffff"  just="left" />
             <TextTraits font="SansSerif"  size="9"  name="Numbers"  style="plain"  color="#000000"  background="#00ffffff"  just="left" />
             <TextTraits font="SansSerif"  size="9"  name="Legend"  style="plain"  color="#000000"  background="#00ffffff"  just="left" />
             <WindowPosition x="0"  y="0"  width="0"  height="0"  displayed="0"  panelState="" />
           </GraphEnvironment>
         </Graph>
         <Subpopulations>
           <Population name="1"  annotation=""  owningGroup="221103_1418-HLA-2"  expanded="1"  sortPriority="10"  count="11582" >
             <Graph smoothing="0"  backColor="#ffffff"  foreColor="#000000"  heatMapStatParameter="BL1-H"  type="Pseudocolor"  fast="1" >
               <Axis dimension="x"  name="FSC-H"  label=""  auto="auto" />
               <Axis dimension="y"  name="SSC-H"  label=""  auto="auto" />
               <GraphSettings level="5%"  smoothingHighResolution="1"  contourHighResolution="1"  histogramSmoothingCount="0"  graphResolution="256"  showOutliers="0"  drawLargeDots="0"  dotsToDraw="8000"  tint="le.chartfill.tinted.40"  lineWeight="le.lineweight.normal"  lineStyle="le.linestyle.solid" />
               <GraphEnvironment showGrid="0"  showAxes="tnlTNL"  showGates="1"  showFreqOnPlots="1"  showGateNameOnPlots="1"  showMedians="0"  showUncomped="0"  addEventParam="0"  lastYAxisName="" >
                 <TextTraits font="SansSerif"  size="11"  name="Labels"  style="plain"  color="#000000"  background="#00ffffff"  just="left" />
                 <TextTraits font="SansSerif"  size="11"  name="LayoutGates"  style="plain"  color="#000000"  background="#00ffffff"  just="left" />
                 <TextTraits font="SansSerif"  size="9"  name="Numbers"  style="plain"  color="#000000"  background="#00ffffff"  just="left" />
                 <TextTraits font="SansSerif"  size="9"  name="Legend"  style="plain"  color="#000000"  background="#00ffffff"  just="left" />
                 <WindowPosition x="0"  y="0"  width="392"  height="584"  displayed="1"  panelState="---" />
               </GraphEnvironment>
             </Graph>
             <Gate gating:id="ID1936210366" >
               <gating:PolygonGate eventsInside="1"  annoOffsetX="0"  annoOffsetY="0"  tint="#000000"  isTinted="0"  lineWeight="Normal"  userDefined="1"  quadId="-1"  gateResolution="256" >
                 <gating:dimension>
                   <data-type:fcs-dimension data-type:name="FSC-H" />
                 </gating:dimension>
                 <gating:dimension>
                   <data-type:fcs-dimension data-type:name="SSC-H" />
                 </gating:dimension>
                 <gating:vertex>
                   <gating:coordinate data-type:value="3909513.25" />
                   <gating:coordinate data-type:value="3555693.8744186047" />
                 </gating:vertex>
                 <gating:vertex>
                   <gating:coordinate data-type:value="1303212.5833333335" />
                   <gating:coordinate data-type:value="1392385.865116279" />
                 </gating:vertex>
                 <gating:vertex>
                   <gating:coordinate data-type:value="1478636.6666666665" />
                   <gating:coordinate data-type:value="557424.8790697674" />
                 </gating:vertex>
                 <gating:vertex>
                   <gating:coordinate data-type:value="2957211.0833333335" />
                   <gating:coordinate data-type:value="196873.5441860465" />
                 </gating:vertex>
                 <gating:vertex>
                   <gating:coordinate data-type:value="5363027.083333333" />
                   <gating:coordinate data-type:value="1012858.1441860466" />
                 </gating:vertex>
                 <gating:vertex>
                   <gating:coordinate data-type:value="5538451.166666667" />
                   <gating:coordinate data-type:value="2834591.204651163" />
                 </gating:vertex>
               </gating:PolygonGate>
             </Gate>
             <Subpopulations>
               <Population name="Single Cells"  annotation=""  owningGroup="221103_1418-HLA-2"  expanded="1"  sortPriority="10"  count="9341" >
                 <Graph smoothing="0"  backColor="#ffffff"  foreColor="#000000"  heatMapStatParameter="BL1-H"  type="Histogram"  fast="1" >
                   <Axis dimension="x"  name="BL2-A"  label=""  auto="auto" />
                   <Axis dimension="y"  name=""  label=""  auto="auto" />
                   <GraphSettings level="5%"  smoothingHighResolution="1"  contourHighResolution="1"  histogramSmoothingCount="0"  graphResolution="256"  showOutliers="0"  drawLargeDots="0"  dotsToDraw="8000"  tint="le.chartfill.tinted.40"  lineWeight="le.lineweight.normal"  lineStyle="le.linestyle.solid" />
                   <GraphEnvironment showGrid="0"  showAxes="tnlTNL"  showGates="1"  showFreqOnPlots="1"  showGateNameOnPlots="1"  showMedians="0"  showUncomped="0"  addEventParam="0"  lastYAxisName="" >
                     <TextTraits font="SansSerif"  size="11"  name="Labels"  style="plain"  color="#000000"  background="#00ffffff"  just="left" />
                     <TextTraits font="SansSerif"  size="11"  name="LayoutGates"  style="plain"  color="#000000"  background="#00ffffff"  just="left" />
                     <TextTraits font="SansSerif"  size="9"  name="Numbers"  style="plain"  color="#000000"  background="#00ffffff"  just="left" />
                     <TextTraits font="SansSerif"  size="9"  name="Legend"  style="plain"  color="#000000"  background="#00ffffff"  just="left" />
                     <WindowPosition x="917"  y="83"  width="392"  height="584"  displayed="1"  panelState="---" />
                   </GraphEnvironment>
                 </Graph>
                 <Gate gating:id="ID1418536815"  gating:parent_id="ID1936210366" >
                   <gating:PolygonGate eventsInside="1"  annoOffsetX="129"  annoOffsetY="-41"  tint="#000000"  isTinted="0"  lineWeight="Normal"  userDefined="1"  quadId="-1"  gateResolution="256" >
                     <gating:dimension>
                       <data-type:fcs-dimension data-type:name="SSC-H" />
                     </gating:dimension>
                     <gating:dimension>
                       <data-type:fcs-dimension data-type:name="SSC-A" />
                     </gating:dimension>
                     <gating:vertex>
                       <gating:coordinate data-type:value="341963.8291666667" />
                       <gating:coordinate data-type:value="202663.9441860465" />
                     </gating:vertex>
                     <gating:vertex>
                       <gating:coordinate data-type:value="2007932.3875" />
                       <gating:coordinate data-type:value="962518.4" />
                     </gating:vertex>
                     <gating:vertex>
                       <gating:coordinate data-type:value="2092930.7833333334" />
                       <gating:coordinate data-type:value="828426.4372093023" />
                     </gating:vertex>
                     <gating:vertex>
                       <gating:coordinate data-type:value="443961.9041666667" />
                       <gating:coordinate data-type:value="135617.9627906977" />
                     </gating:vertex>
                   </gating:PolygonGate>
                 </Gate>
                 <Subpopulations>
                   <Statistic name="Mean"  annotation=""  owningGroup="221103_1418-HLA-2"  expanded="1"  sortPriority="5"  id="BL2-A"  ancestor=""  correlate=""  value="69604.7265625" />
                 </Subpopulations>
               </Population>
             </Subpopulations>
           </Population>
         </Subpopulations>
       </SampleNode>
     </Sample>
     <Sample>
       <DataSet uri="file:/F:/鼓楼医院/滑膜肉瘤TCRT/data/HLA-2402/肽结合T2/221103_1418-HLA/标本1_06-1.fcs"  sampleID="54" />
       <Transformations>
         <transforms:linear transforms:minRange="676698"  transforms:maxRange="6691238"  gain="1" >
           <data-type:parameter data-type:name="FSC-H" />
         </transforms:linear>
         <transforms:linear transforms:minRange="120968"  transforms:maxRange="4200891"  gain="1" >
           <data-type:parameter data-type:name="SSC-H" />
         </transforms:linear>
         <transforms:log transforms:offset="100"  transforms:decades="4" >
           <data-type:parameter data-type:name="BL1-H" />
         </transforms:log>
         <transforms:log transforms:offset="31.6227766017"  transforms:decades="4" >
           <data-type:parameter data-type:name="BL2-H" />
         </transforms:log>
         <transforms:log transforms:offset="31.6227766017"  transforms:decades="4" >
           <data-type:parameter data-type:name="BL4-H" />
         </transforms:log>
         <transforms:log transforms:offset="10"  transforms:decades="4" >
           <data-type:parameter data-type:name="BL5-H" />
         </transforms:log>
         <transforms:log transforms:offset="31.6227766017"  transforms:decades="4" >
           <data-type:parameter data-type:name="RL1-H" />
         </transforms:log>
         <transforms:log transforms:offset="10"  transforms:decades="4" >
           <data-type:parameter data-type:name="RL2-H" />
         </transforms:log>
         <transforms:linear transforms:minRange="223558"  transforms:maxRange="4557626"  gain="1" >
           <data-type:parameter data-type:name="FSC-A" />
         </transforms:linear>
         <transforms:linear transforms:minRange="1526"  transforms:maxRange="2404007"  gain="1" >
           <data-type:parameter data-type:name="SSC-A" />
         </transforms:linear>
         <transforms:log transforms:offset="316.2277660168"  transforms:decades="4" >
           <data-type:parameter data-type:name="BL1-A" />
         </transforms:log>
         <transforms:log transforms:offset="1000"  transforms:decades="6" >
           <data-type:parameter data-type:name="BL2-A" />
         </transforms:log>
         <transforms:log transforms:offset="100"  transforms:decades="4" >
           <data-type:parameter data-type:name="BL4-A" />
         </transforms:log>
         <transforms:log transforms:offset="10"  transforms:decades="4" >
           <data-type:parameter data-type:name="BL5-A" />
         </transforms:log>
         <transforms:log transforms:offset="10"  transforms:decades="5" >
           <data-type:parameter data-type:name="RL1-A" />
         </transforms:log>
         <transforms:log transforms:offset="10"  transforms:decades="4" >
           <data-type:parameter data-type:name="RL2-A" />
         </transforms:log>
         <transforms:linear transforms:minRange="0"  transforms:maxRange="500"  gain="1" >
           <data-type:parameter data-type:name="Width" />
         </transforms:linear>
         <transforms:linear transforms:minRange="0.00410422"  transforms:maxRange="38"  gain="0.0000010136" >
           <data-type:parameter data-type:name="TIME" />
         </transforms:linear>
       </Transformations>
       <Keywords>
         <Keyword name="FJ_FCS_VERSION"  value="3" />
         <Keyword name="$BTIM"  value="15:06:22" />
         <Keyword name="$ETIM"  value="15:07:00" />
         <Keyword name="$VOL"  value="75000" />
         <Keyword name="$DATE"  value="07-Nov-2022" />
         <Keyword name="$OP"  value="administrator" />
         <Keyword name="$CYT"  value="NovoCyte" />
         <Keyword name="$TIMESTEP"  value="1E-06" />
         <Keyword name="$CYTSN"  value="452170928008" />
         <Keyword name="$P1R"  value="6435775" />
         <Keyword name="$P1D"  value="Linear,667108,6435775" />
         <Keyword name="$P2R"  value="3859743" />
         <Keyword name="$P2D"  value="Linear,36759,3859743" />
         <Keyword name="$P3S"  value="FITC-H" />
         <Keyword name="$P3R"  value="1000000" />
         <Keyword name="$P3D"  value="Logarithmic,4,100" />
         <Keyword name="$P4S"  value="PE-H" />
         <Keyword name="$P4R"  value="1000000" />
         <Keyword name="$P4D"  value="Logarithmic,4,100" />
         <Keyword name="$P5S"  value="PerCP-H" />
         <Keyword name="$P5R"  value="3162278" />
         <Keyword name="$P5D"  value="Logarithmic,4,316.227766016838" />
         <Keyword name="$P6S"  value="PE-Cy7-H" />
         <Keyword name="$P6R"  value="100000" />
         <Keyword name="$P6D"  value="Logarithmic,4,10" />
         <Keyword name="$P7S"  value="APC-H" />
         <Keyword name="$P7R"  value="3162278" />
         <Keyword name="$P7D"  value="Logarithmic,4.5,100" />
         <Keyword name="$P8S"  value="APC-Cy7-H" />
         <Keyword name="$P8R"  value="100000" />
         <Keyword name="$P8D"  value="Logarithmic,4,10" />
         <Keyword name="$P9R"  value="4524995" />
         <Keyword name="$P9D"  value="Linear,185107,4524995" />
         <Keyword name="$P10R"  value="2280853" />
         <Keyword name="$P10D"  value="Linear,10,2280853" />
         <Keyword name="$P11S"  value="FITC-A" />
         <Keyword name="$P11R"  value="3162278" />
         <Keyword name="$P11D"  value="Logarithmic,4,316.227766016838" />
         <Keyword name="$P12S"  value="PE-A" />
         <Keyword name="$P12R"  value="3162278" />
         <Keyword name="$P12D"  value="Logarithmic,4,316.227766016838" />
         <Keyword name="$P13S"  value="PerCP-A" />
         <Keyword name="$P13R"  value="10000000" />
         <Keyword name="$P13D"  value="Logarithmic,4,1000" />
         <Keyword name="$P14S"  value="PE-Cy7-A" />
         <Keyword name="$P14R"  value="100000" />
         <Keyword name="$P14D"  value="Logarithmic,4,10" />
         <Keyword name="$P15S"  value="APC-A" />
         <Keyword name="$P15R"  value="3162278" />
         <Keyword name="$P15D"  value="Logarithmic,5.5,10" />
         <Keyword name="$P16S"  value="APC-Cy7-A" />
         <Keyword name="$P16R"  value="100000" />
         <Keyword name="$P16D"  value="Logarithmic,4,10" />
         <Keyword name="$P17R"  value="500" />
         <Keyword name="$P17D"  value="Linear,0,500" />
         <Keyword name="$P18R"  value="4294967000" />
         <Keyword name="$P18D"  value="Linear,0,65536" />
         <Keyword name="$P1L"  value="488" />
         <Keyword name="$P2L"  value="488" />
         <Keyword name="$P3L"  value="488" />
         <Keyword name="$P3V"  value="0.432" />
         <Keyword name="$P4L"  value="488" />
         <Keyword name="$P4V"  value="0.37" />
         <Keyword name="$P5L"  value="488" />
         <Keyword name="$P5V"  value="0.5" />
         <Keyword name="$P6L"  value="488" />
         <Keyword name="$P6V"  value="0.433" />
         <Keyword name="$P7L"  value="640" />
         <Keyword name="$P7V"  value="0.5" />
         <Keyword name="$P8L"  value="640" />
         <Keyword name="$P8V"  value="0.433" />
         <Keyword name="$P9L"  value="488" />
         <Keyword name="$P10L"  value="488" />
         <Keyword name="$P11L"  value="488" />
         <Keyword name="$P11V"  value="0.432" />
         <Keyword name="$P12L"  value="488" />
         <Keyword name="$P12V"  value="0.37" />
         <Keyword name="$P13L"  value="488" />
         <Keyword name="$P13V"  value="0.5" />
         <Keyword name="$P14L"  value="488" />
         <Keyword name="$P14V"  value="0.433" />
         <Keyword name="$P15L"  value="640" />
         <Keyword name="$P15V"  value="0.5" />
         <Keyword name="$P16L"  value="640" />
         <Keyword name="$P16V"  value="0.433" />
         <Keyword name="$P17L"  value="488" />
         <Keyword name="$P18L"  value="488" />
         <Keyword name="$SMNO"  value="06-1" />
         <Keyword name="$SRC"  value="      1" />
         <Keyword name="$PROJ"  value="221103_1418-HLA.ncf" />
         <Keyword name="$TR"  value="FSC-H,1000000" />
         <Keyword name="#NCCreator"  value="NovoExpress v.1.2.5.1603" />
         <Keyword name="#NCUnlimits"  value="False" />
         <Keyword name="#NCEventsLimits"  value="0" />
         <Keyword name="#NCTimeLimits"  value="0" />
         <Keyword name="#NCVolumeLimits"  value="75" />
         <Keyword name="#NCFlowRate"  value="120" />
         <Keyword name="#NCFLConfig"  value="FSCFSCBSSCSSCBBL1FITCBBL2PEBBL4PerCPBBL5PE-Cy7BRL1APCBRL2APC-Cy7B" />
         <Keyword name="#NCP0C"  value="-2" />
         <Keyword name="#NCP1C"  value="-1" />
         <Keyword name="#NCP2C"  value="1" />
         <Keyword name="#NCP3C"  value="2" />
         <Keyword name="#NCP4C"  value="4" />
         <Keyword name="#NCP5C"  value="5" />
         <Keyword name="#NCP6C"  value="6" />
         <Keyword name="#NCP7C"  value="7" />
         <Keyword name="#NCP8C"  value="-2" />
         <Keyword name="#NCP9C"  value="-1" />
         <Keyword name="#NCP10C"  value="1" />
         <Keyword name="#NCP11C"  value="2" />
         <Keyword name="#NCP12C"  value="4" />
         <Keyword name="#NCP13C"  value="5" />
         <Keyword name="#NCP14C"  value="6" />
         <Keyword name="#NCP15C"  value="7" />
         <Keyword name="#NCP16C"  value="0" />
         <Keyword name="#NCP17C"  value="0" />
         <Keyword name="#NCSoftware"  value="NovoExpress" />
         <Keyword name="#NCVersion"  value="1.2.5.1603" />
         <Keyword name="#NCCytometerInfo"  value="AAEAAAD.....AQAAAAAAAAAMAgAAAEJOb3ZvQ3l0ZSwgVmVyc2lvbj0xLjIuNS4xNjAzLCBDdWx0dXJlPW5ldXRyYWwsIFB1YmxpY0tleVRva2VuPW51bGwFAQAAAB9Ob3ZvQ3l0ZS5TeXNDbGFzcy5DeXRvbWV0ZXJJbmZvEgAAAAlfdGltZVN0ZXANX2V4aXN0U2FtcGxlcg9fbmV3Tm92b1NhbXBsZXISX3N5c3RlbUluZm9ybWF0aW9uF19hdXRvU2FtcGxlckluZm9ybWF0aW9uEl93ZWlnaHRJbmZvcm1hdGlvbgtfY01Vc2VkVGltZQxfbGFzdFRDTkluZm8QX3N1cHBvcnRGdW5jdGlvbgpfcG10Q29uZmlnCV9mbEVuYWJsZQxfbGFzZXJDb25maWcXX2RlZmF1bHRGTENoYW5uZWxDb25maWcOX2ZsdWlkaWNTdGF0dXMQX3RpbWVOb3ZvU2FtcGxlcgtfdGltZVNoYWtlcgxfY29uZmlnR3JvdXALX2NvbmZpZ05hbWUAAAAGBgYABAQEAwQEBAAAAQEGAQEIGU5vdm9DeXRlLlN5c0NsYXNzLlRDTkluZm8CAAAAKU5vdm9DeXRlLlN5c0NsYXNzLkZpcm13YXJlU3VwcG9ydEZ1bmN0aW9uAgAAABtOb3ZvQ3l0ZS5TeXNDbGFzcy5QTVRDb25maWcCAAAAG1N5c3RlbS5Db2xsZWN0aW9ucy5CaXRBcnJheR1Ob3ZvQ3l0ZS5TeXNDbGFzcy5MYXNlckNvbmZpZwIAAAAhTm92b0N5dGUuRXhwQ2xhc3MuRkxDaGFubmVsQ29uZmlnAgAAAB5Ob3ZvQ3l0ZS5FeHBDbGFzcy5GbG93U3RhdHVzW10CAAAACAgCAAAAje21oPfGsD4AAAkDAAAACgkEAAAAnQAAAAX7....GU5vdm9DeXRlLlN5c0NsYXNzLlRDTkluZm8EAAAACFRDTlZhbHVlC1JlcGxhY2VEYXRlDEluc3RydW1lbnRTTgxJc0RlZmF1bHRUQ04AAAEABg0BAgAAAAAAAAAAAPC.QX.uuiRO2ogGBgAAAAw0NTIxNzA5MjgwMDgBCQcAAAAJCAAAAAkJAAAACQoAAAAJCwAAAAkMAAAA..........8KBg0AAAAFMjA2MFIRAwAAAA0AAAAGDgAAABZBQ0VBIEJpb3NjaWVuY2VzLCBJbmMuBg8AAAAITm92b0N5dGUGEAAAAAUyMDYwUgYRAAAADDQ1MjE3MDkyODAwOAYSAAAACjIwMTctMTEtMjAGEwAAAA5WZXIwNS4xMy40MC4xQgYUAAAAB1Y0LjcuN0UGFQAAAAdWMy4xNC43BhYAAAAHUmVsZWFzZQYXAAAAC0p1biAgMiAyMDE3BhgAAAAEVjMuNAYZAAAABFYzLjMGGgAAAAZWNC4wLjIRBAAAAAoAAAAGGwAAABZBQ0VBIEJpb3NjaWVuY2VzLCBJbmMuBhwAAAAPRmx1aWRpY3NTdGF0aW9uBh0AAAAGKioqKioqBh4AAAAMNDYyMTcwODE4ODk0Bh8AAAAKMjAxNy0xMS0yMAYgAAAABFYxLjEGIQAAAAdSZWxlYXNlBiIAAAALSnVsICA2IDIwMTUGIwAAAARWMS4wBiQAAAAEVjEuMAUHAAAAKU5vdm9DeXRlLlN5c0NsYXNzLkZpcm13YXJlU3VwcG9ydEZ1bmN0aW9uCgAAAB88U3VwcG9ydFBJRFRlc3Q+a19fQmFja2luZ0ZpZWxkGjxTdXBwb3J0RlQ+a19fQmFja2luZ0ZpZWxkKjxTdXBwb3J0QXV0b1Jlc3VtZVByZXNzdXJlPmtfX0JhY2tpbmdGaWVsZCg8U3VwcG9ydFNodXRXaXRoQ2xlYW5TSVA+a19fQmFja2luZ0ZpZWxkGTxNb2RJczF1cz5rX19CYWNraW5nRmllbGQaPElzRk1JUHVtcD5rX19CYWNraW5nRmllbGQmPFN1cHBvcnRQbGF0ZUNhbGlicmF0ZT5rX19CYWNraW5nRmllbGQlPFN1cHBvcnREZWNvbnRhbWluYXRlPmtfX0JhY2tpbmdGaWVsZC88U3VwcG9ydEFkanVzdFRocmVzaG9sZFJlYWxUaW1lPmtfX0JhY2tpbmdGaWVsZBg8RkxDb3VudD5rX19CYWNraW5nRmllbGQAAAAAAAAAAAAAAQEBAQEBAQEBDwIAAAABAQEBAQEBAQEQAAAABQgAAAAbTm92b0N5dGUuU3lzQ2xhc3MuUE1UQ29uZmlnAgAAAAdfbGF5b3V0BV9saXN0BAQiTm92b0N5dGUuU3lzQ2xhc3MuUE1UQ29uZmlnK0xheW91dAIAAAAbTm92b0N5dGUuU3lzQ2xhc3MuUE1USW5mb1tdAgAAAAIAAAAF2....yJOb3ZvQ3l0ZS5TeXNDbGFzcy5QTVRDb25maWcrTGF5b3V0AQAAAAd2YWx1ZV9fAAgCAAAAAgAAAAkmAAAABAkAAAAbU3lzdGVtLkNvbGxlY3Rpb25zLkJpdEFycmF5AwAAAAdtX2FycmF5CG1fbGVuZ3RoCF92ZXJzaW9uBwAACAgICScAAABAAAAAAAAAAAUKAAAAHU5vdm9DeXRlLlN5c0NsYXNzLkxhc2VyQ29uZmlnAQAAAAVfbGlzdAQdTm92b0N5dGUuU3lzQ2xhc3MuTGFzZXJJbmZvW10CAAAAAgAAAAkoAAAABQsAAAAhTm92b0N5dGUuRXhwQ2xhc3MuRkxDaGFubmVsQ29uZmlnAgAAAAVfbGlzdAROdWxsAwCEAVN5c3RlbS5Db2xsZWN0aW9ucy5HZW5lcmljLkxpc3RgMVtbTm92b0N5dGUuRXhwQ2xhc3MuRkxDaGFubmVsLCBOb3ZvQ3l0ZSwgVmVyc2lvbj0xLjIuNS4xNjAzLCBDdWx0dXJlPW5ldXRyYWwsIFB1YmxpY0tleVRva2VuPW51bGxdXQECAAAACSkAAAAABwwAAAAAAQAAAAQAAAAEHE5vdm9DeXRlLkV4cENsYXNzLkZsb3dTdGF0dXMCAAAABdb...8cTm92b0N5dGUuRXhwQ2xhc3MuRmxvd1N0YXR1cwEAAAAHdmFsdWVfXwAIAgAAAAAAAAAB1f...9b...8AAAAAAdT....W....AAAAAAHT....1v...wAAAAAHJgAAAAABAAAACAAAAAQZTm92b0N5dGUuU3lzQ2xhc3MuUE1USW5mbwIAAAAJLgAAAAkvAAAACTAAAAAJMQAAAAkyAAAACTMAAAAJNAAAAAk1AAAADycAAAACAAAACP..........BygAAAAAAQAAAAMAAAAEG05vdm9DeXRlLlN5c0NsYXNzLkxhc2VySW5mbwIAAAAJNgAAAAk3AAAACTgAAAAEKQAAAIQBU3lzdGVtLkNvbGxlY3Rpb25zLkdlbmVyaWMuTGlzdGAxW1tOb3ZvQ3l0ZS5FeHBDbGFzcy5GTENoYW5uZWwsIE5vdm9DeXRlLCBWZXJzaW9uPTEuMi41LjE2MDMsIEN1bHR1cmU9bmV1dHJhbCwgUHVibGljS2V5VG9rZW49bnVsbF1dAwAAAAZfaXRlbXMFX3NpemUIX3ZlcnNpb24EAAAdTm92b0N5dGUuRXhwQ2xhc3MuRkxDaGFubmVsW10CAAAACAgJOQAAABsAAAAbAAAABS4AAAAZTm92b0N5dGUuU3lzQ2xhc3MuUE1USW5mbwYAAAADX2lkBV9uYW1lB19taXJyb3IJX2xvY2F0aW9uCF92b2x0YWdlD19kZWZhdWx0Vm9sdGFnZQQBAQAAACJOb3ZvQ3l0ZS5FeHBDbGFzcy5EZXRlY3Rpb25DaGFubmVsAgAAAAgLCwIAAAAFxv...yJOb3ZvQ3l0ZS5FeHBDbGFzcy5EZXRlY3Rpb25DaGFubmVsAQAAAAd2YWx1ZV9fAAgCAAAAAAAAAAY7AAAABjUzMC8zMAY8AAAABTUwNUxQBQAAABsv3T4bL90+AS8AAAAuAAAAAcP....G....AQAAAAY+AAAABjU3Mi8yOAY.AAAABTU1NUxQBAAAAKRwvT6kcL0+ATAAAAAuAAAAAcD....G....AgAAAAZBAAAABjY3NS8zMAZCAAAABTY1MExQAgAAAAAAAD8AAAA.ATEAAAAuAAAAAb3....G....AwAAAAZEAAAABjc4MC82MAZFAAAABTczNUxQAQAAAC2y3T4tst0+ATIAAAAuAAAAAbr....G.........wZHAAAAAAZIAAAAAS0GAAAAAAAAPwAAAD8BMwAAAC4AAAABt....8b.........CUcAAAAJSAAAAAMAAAAAAAA.AAAAPwE0AAAALgAAAAG0....xv........8JRwAAAAlIAAAAAAAAAAAAAD8AAAA.ATUAAAAuAAAAAbH....G.........wlHAAAACUgAAAAAAAAAAAAAPwAAAD8FNgAAABtOb3ZvQ3l0ZS5TeXNDbGFzcy5MYXNlckluZm8CAAAAA19pZAZfcG93ZXIEABdOb3ZvQ3l0ZS5FeHBDbGFzcy5MYXNlcgIAAAALAgAAAAWu....F05vdm9DeXRlLkV4cENsYXNzLkxhc2VyAQAAAAd2YWx1ZV9fAAgCAAAA.....wAAoEEBNwAAADYAAAABrf...67...8BAAAAAABwQgE4AAAANgAAAAGs....rv...wIAAAAAACBCBzkAAAAAAQAAACAAAAAEG05vdm9DeXRlLkV4cENsYXNzLkZMQ2hhbm5lbAIAAAAJVQAAAAlWAAAACVcAAAAJWAAAAAlZAAAACVoAAAAJWwAAAAlcAAAACV0AAAAJXgAAAAlfAAAACWAAAAAJYQAAAAliAAAACWMAAAAJZAAAAAllAAAACWYAAAAJZwAAAAloAAAACWkAAAAJagAAAAlrAAAACWwAAAAJbQAAAAluAAAACW8AAAANBQVVAAAAG05vdm9DeXRlLkV4cENsYXNzLkZMQ2hhbm5lbAcAAAANX2VuYWJsZUhlaWdodAxfZW5hYmxlV2lkdGgIX3BtdEdhaW4DX2lkBV9uYW1lBF9keWUNX3VzZUR5ZUFzTmFtZQAAAAQBAQABAQsdTm92b0N5dGUuRXhwQ2xhc3MuRkxDaGFubmVsSUQCAAAAAQIAAAABAAAAAAAFkP...x1Ob3ZvQ3l0ZS5FeHBDbGFzcy5GTENoYW5uZWxJRAEAAAAHdmFsdWVfXwAIAgAAAP7...8JRwAAAAZyAAAAA0ZTQwEBVgAAAFUAAAABAAAAAAABjf...5D.........CUcAAAAGdQAAAANTU0MBAVcAAABVAAAAAQAAAAAAAYr...+Q....AQAAAAlHAAAABngAAAAERklUQwEBWAAAAFUAAAABAAAAAAABh....5D...8CAAAACUcAAAAGewAAAAJQRQEBWQAAAFUAAAAAAAAAAAABhP...5D...8DAAAACUcAAAAGfgAAAAxQRS1UZXhhcyBSZWQBAVoAAABVAAAAAQAAAAAAAYH...+Q....BAAAAAlHAAAABoEAAAAFUGVyQ1ABAVsAAABVAAAAAQAAAAAAAX7...+Q....BQAAAAlHAAAABoQAAAAGUEUtQ3k3AQFcAAAAVQAAAAEAAAAAAAF7....kP...wYAAAAJRwAAAAaHAAAAA0FQQwEBXQAAAFUAAAABAAAAAAABeP...5D...8HAAAACUcAAAAGigAAAAdBUEMtQ3k3AQFeAAAAVQAAAAAAAAAAAAF1....kP...wgAAAAJRwAAAAaNAAAADFBhY2lmaWMgQmx1ZQEBXwAAAFUAAAAAAAAAAAABcv...5D...8JAAAACUcAAAAGkAAAAAZBbUN5YW4BAWAAAABVAAAAAAAAAAAAAW....+Q....CgAAAAlHAAAABpMAAAAOUGFjaWZpYyBPcmFuZ2UBAWEAAABVAAAAAAAAAAAAAWz...+Q....CwAAAAlHAAAABpYAAAAIUWRvdCA2MDUBAWIAAABVAAAAAAAAAAAAAWn...+Q....DAAAAAlHAAAABpkAAAAIUWRvdCA2NTUBAWMAAABVAAAAAAAAAAAAAWb...+Q....DQAAAAlHAAAABpwAAAAIUWRvdCA4MDABAWQAAABVAAAAAAAAAAAAAWP...+Q....DgAAAAlHAAAACXsAAAABAWUAAABVAAAAAAAAAAAAAWD...+Q....DwAAAAlHAAAACX4AAAABAWYAAABVAAAAAAAAAAAAAV3...+Q....EAAAAAlHAAAABqUAAAAGUEUtQ3k1AQFnAAAAVQAAAAAAAAAAAAFa....kP...xEAAAAJRwAAAAmEAAAAAQFoAAAAVQAAAAAAAAAAAAFX....kP...xIAAAAJRwAAAAarAAAACFBFLUN5NS41AQFpAAAAVQAAAAAAAAAAAAFU....kP...xMAAAAJRwAAAAmrAAAAAQFqAAAAVQAAAAAAAAAAAAFR....kP...xQAAAAJRwAAAAaxAAAAD0FsZXhhIEZsdW9yIDcwMAEBawAAAFUAAAAAAAAAAAABTv...5D...8VAAAACUcAAAAGtAAAAAhRZG90IDcwNQEBbAAAAFUAAAAAAAAAAAABS....5D...8WAAAACUcAAAAGtwAAABBQZXJDUC1lRmx1b3IgNzEwAQFtAAAAVQAAAAAAAAAAAAFI....kP...xcAAAAJRwAAAAm0AAAAAQFuAAAAVQAAAAAAAAAAAAFF....kP...xgAAAAJRwAAAAmxAAAAAQFvAAAAVQAAAAAAAAAAAAFC....kP...xkAAAAJRwAAAAbAAAAAElBFLUFsZXhhIEZsdW9yIDcwMAEL" />
         <Keyword name="$FIL"  value="      1_06-1.fcs" />
         <Keyword name="$BEGINSTEXT"  value="58" />
         <Keyword name="$ENDSTEXT"  value="58" />
         <Keyword name="$BEGINANALYSIS"  value="0" />
         <Keyword name="$ENDANALYSIS"  value="0" />
         <Keyword name="$BEGINDATA"  value="11930" />
         <Keyword name="$ENDDATA"  value="673537" />
         <Keyword name="$DATATYPE"  value="F" />
         <Keyword name="$MODE"  value="L" />
         <Keyword name="$BYTEORD"  value="1,2,3,4" />
         <Keyword name="$NEXTDATA"  value="0" />
         <Keyword name="$PAR"  value="18" />
         <Keyword name="$P1N"  value="FSC-H" />
         <Keyword name="$P1B"  value="32" />
         <Keyword name="$P1E"  value="0,0" />
         <Keyword name="$P2N"  value="SSC-H" />
[truncated: 2,065,070 more chars]
