# Supplementary material for: A therapeutic regimen using neoantigen-specific TCR-T cells for HLA-A*2402-positive solid tumors
Source: EMBO Mol Med. 2025 Jan 2;17(2):365–83. doi: 10.1038/s44321-024-00184-1 (PMC11821884; doi:10.1038/s44321-024-00184-1)
Supplement: Supplementary file 3 — Source data Fig. 1 [file 44321_2024_184_MOESM3_ESM.zip › Fig 1/Fig 1F/20211230.xlsx]

## Sheet: AIDData
AID Software V8 Excel Export file
Plate: 20211230
#Count results
	1	2	3	4	5	6	7	8	9	10	11	12
A	216	192	172	129	111	159	0	0	TNTC	TNTC	TNTC	TNTC
B	28	17	20	25	25	23	0	0	TNTC	TNTC	TNTC	TNTC
C	86	48	67	127	99	94	60	21	TNTC	TNTC	TNTC	TNTC
D	13	9	6	14	14	15	73	8	TNTC	TNTC	TNTC	TNTC
E	426	353	347	181	160	183	20	43	TNTC	TNTC	TNTC	TNTC
F	92	86	81	40	38	31	17	22	TNTC	TNTC	TNTC	TNTC
G	217	181	195	171	140	112	15	18	TNTC	TNTC	TNTC	TNTC
H	20	18	15	17	17	13	15	47	TNTC	TNTC	TNTC	TNTC
#Activity
	1	2	3	4	5	6	7	8	9	10	11	12
A	1231	983	1047	671	499	820	0	0	TNTC	TNTC	TNTC	TNTC
B	138	122	115	137	128	127	0	0	TNTC	TNTC	TNTC	TNTC
C	566	299	559	587	514	509	388	35	TNTC	TNTC	TNTC	TNTC
D	123	90	45	70	107	74	471	11	TNTC	TNTC	TNTC	TNTC
E	3096	2829	3031	930	930	952	158	85	TNTC	TNTC	TNTC	TNTC
F	955	922	922	231	249	194	91	40	TNTC	TNTC	TNTC	TNTC
G	1371	1233	1335	809	648	542	64	40	TNTC	TNTC	TNTC	TNTC
H	149	138	113	87	73	70	91	109	TNTC	TNTC	TNTC	TNTC
#Count Settings
	1	2	3	4	5	6	7	8	9	10	11	12
A	IFNg	IFNg	IFNg	IFNg	IFNg	IFNg	IFNg	IFNg	IFNg	IFNg	IFNg	IFNg
B	IFNg	IFNg	IFNg	IFNg	IFNg	IFNg	IFNg	IFNg	IFNg	IFNg	IFNg	IFNg
C	IFNg	IFNg	IFNg	IFNg	IFNg	IFNg	IFNg	IFNg	IFNg	IFNg	IFNg	IFNg
D	IFNg	IFNg	IFNg	IFNg	IFNg	IFNg	IFNg	IFNg	IFNg	IFNg	IFNg	IFNg
E	IFNg	IFNg	IFNg	IFNg	IFNg	IFNg	IFNg	IFNg	IFNg	IFNg	IFNg	IFNg
F	IFNg	IFNg	IFNg	IFNg	IFNg	IFNg	IFNg	IFNg	IFNg	IFNg	IFNg	IFNg
G	IFNg	IFNg	IFNg	IFNg	IFNg	IFNg	IFNg	IFNg	IFNg	IFNg	IFNg	IFNg
H	IFNg	IFNg	IFNg	IFNg	IFNg	IFNg	IFNg	IFNg	IFNg	IFNg	IFNg	IFNg
#Multistained spots, Images 1,2 LED&
	1	2	3	4	5	6	7	8	9	10	11	12
A
B
C
D
E
F
G
H
#Multistained spots, Images 1,3 LED&
	1	2	3	4	5	6	7	8	9	10	11	12
A
B
C
D
E
F
G
H
#Multistained spots, Images 2,3 &
	1	2	3	4	5	6	7	8	9	10	11	12
A
B
C
D
E
F
G
H
#Multistained spots, Images 1,2,3 LED&&
	1	2	3	4	5	6	7	8	9	10	11	12
A
B
C
D
E
F
G
H
#Sample ID
	1	2	3	4	5	6	7	8	9	10	11	12
A
B
C
D
E
F
G
H

## Sheet: Pictures
Image set 1: filter LED, count settings IFNg
A1 (216)	A2 (192)	A3 (172)	A4 (129)	A5 (111)	A6 (159)	A7 (0)	A8 (0)	A9 (TNTC)	A10 (TNTC)	A11 (TNTC)	A12 (TNTC)
B1 (28)	B2 (17)	B3 (20)	B4 (25)	B5 (25)	B6 (23)	B7 (0)	B8 (0)	B9 (TNTC)	B10 (TNTC)	B11 (TNTC)	B12 (TNTC)
C1 (86)	C2 (48)	C3 (67)	C4 (127)	C5 (99)	C6 (94)	C7 (60)	C8 (21)	C9 (TNTC)	C10 (TNTC)	C11 (TNTC)	C12 (TNTC)
D1 (13)	D2 (9)	D3 (6)	D4 (14)	D5 (14)	D6 (15)	D7 (73)	D8 (8)	D9 (TNTC)	D10 (TNTC)	D11 (TNTC)	D12 (TNTC)
E1 (426)	E2 (353)	E3 (347)	E4 (181)	E5 (160)	E6 (183)	E7 (20)	E8 (43)	E9 (TNTC)	E10 (TNTC)	E11 (TNTC)	E12 (TNTC)
F1 (92)	F2 (86)	F3 (81)	F4 (40)	F5 (38)	F6 (31)	F7 (17)	F8 (22)	F9 (TNTC)	F10 (TNTC)	F11 (TNTC)	F12 (TNTC)
G1 (217)	G2 (181)	G3 (195)	G4 (171)	G5 (140)	G6 (112)	G7 (15)	G8 (18)	G9 (TNTC)	G10 (TNTC)	G11 (TNTC)	G12 (TNTC)
H1 (20)	H2 (18)	H3 (15)	H4 (17)	H5 (17)	H6 (13)	H7 (15)	H8 (47)	H9 (TNTC)	H10 (TNTC)	H11 (TNTC)	H12 (TNTC)
