# Supplementary material for: A therapeutic regimen using neoantigen-specific TCR-T cells for HLA-A*2402-positive solid tumors
Source: EMBO Mol Med. 2025 Jan 2;17(2):365–83. doi: 10.1038/s44321-024-00184-1 (PMC11821884; doi:10.1038/s44321-024-00184-1)
Supplement: Supplementary file 3 — Source data Fig. 1 [file 44321_2024_184_MOESM3_ESM.zip › Fig 1/Fig 1E/2nd/20210301.xls]

## Sheet: Sheet0
Depth	Name	Statistic	#Cells			A01 2402-pep4-1.fcs	818	1.46842
	A01 2402-pep4-1.fcs		242			A02 2402-pep4-2.fcs	933	2.17739
>	1	87.2	211			A03 2402-pep4-3.fcs	1277	4.29499
> >	2	95.7	202			A04 2402-pep4-4.fcs	825	1.51159
> > >	Mean : FL2-A	818				A05 2402-pep4-5.fcs	813	1.43758
	A02 2402-pep4-2.fcs		287			A06 2402-pep4-ctrl.fcs	811	1.42525
>	1	79.4	228			A07 Ist-2402-PEP4-1.fcs	871	1.79523
> >	2	88.6	202			A08 Ist-2402-PEP4-2.fcs	885	1.88154
> > >	Mean : FL2-A	933				A09 Ist-2402-PEP4-3.fcs	1076	3.05824
	A03 2402-pep4-3.fcs		255			A10 Ist-2402-PEP4-4.fcs	960	2.34377
>	1	85.1	217			A11 Ist-2402-PEP4-5.fcs	968	2.39306
> >	2	93.1	202			A12 Ist-2402-Ctrl.fcs	860	1.72741
> > >	Mean : FL2-A	1277				B01 2nd-2402-PEP4-1.fcs	3701	19.0825
	A04 2402-pep4-4.fcs		217			B02 2nd-2402-PEP4-2.fcs	3875	20.1349
>	1	93.5	203			B03 2nd-2402-PEP4-3.fcs	3300	16.6524
> >	2	98.5	200			B04 2nd-2402-PEP4-4.fcs	5856	32.0315
> > >	Mean : FL2-A	825				B05 2nd-2402-Ctrl.fcs	862	1.73974
	A05 2402-pep4-5.fcs		231
>	1	91.3	211
> >	2	97.2	205
> > >	Mean : FL2-A	813
	A06 2402-pep4-ctrl.fcs		236
>	1	89.4	211
> >	2	94.8	200
> > >	Mean : FL2-A	811
	A07 Ist-2402-PEP4-1.fcs		253
>	1	85.8	217
> >	2	94	204
> > >	Mean : FL2-A	871
	A08 Ist-2402-PEP4-2.fcs		310
>	1	73.9	229
> >	2	87.8	201
> > >	Mean : FL2-A	885
	A09 Ist-2402-PEP4-3.fcs		277
>	1	79.8	221
> >	2	91.9	203
> > >	Mean : FL2-A	1076
	A10 Ist-2402-PEP4-4.fcs		312
>	1	76	237
> >	2	85.2	202
> > >	Mean : FL2-A	960
	A11 Ist-2402-PEP4-5.fcs		267
>	1	83.1	222
> >	2	91.9	204
> > >	Mean : FL2-A	968
	A12 Ist-2402-Ctrl.fcs		225
>	1	92.4	208
> >	2	98.6	205
> > >	Mean : FL2-A	860
	B01 2nd-2402-PEP4-1.fcs		335
>	1	69.6	233
> >	2	85.8	200
> > >	Mean : FL2-A	3701
	B02 2nd-2402-PEP4-2.fcs		376
>	1	62.8	236
> >	2	84.7	200
> > >	Mean : FL2-A	3875
	B03 2nd-2402-PEP4-3.fcs		383
>	1	64.8	248
> >	2	82.3	204
> > >	Mean : FL2-A	3300
	B04 2nd-2402-PEP4-4.fcs		346
>	1	71.7	248
> >	2	81.9	203
> > >	Mean : FL2-A	5856
	B05 2nd-2402-Ctrl.fcs		267
>	1	83.5	223
> >	2	91	203
> > >	Mean : FL2-A	862
