# Supplementary material for: A therapeutic regimen using neoantigen-specific TCR-T cells for HLA-A*2402-positive solid tumors
Source: EMBO Mol Med. 2025 Jan 2;17(2):365–83. doi: 10.1038/s44321-024-00184-1 (PMC11821884; doi:10.1038/s44321-024-00184-1)
Supplement: Supplementary file 4 — Source data Fig. 2 [file 44321_2024_184_MOESM4_ESM.zip]

Archive with 20 entries (19 files):
- Fig 2/
- __MACOSX/._Fig 2
- Fig 2/cd3.png
- __MACOSX/Fig 2/._cd3.png
- Fig 2/tcr gene expression total.csv
- __MACOSX/Fig 2/._tcr gene expression total.csv
- Fig 2/tcr gene expression.csv
- __MACOSX/Fig 2/._tcr gene expression.csv
- Fig 2/volcano.xlsx
- __MACOSX/Fig 2/._volcano.xlsx
- Fig 2/VolcaNoseR_2024-07-31 08_50_07.591668.pdf
- __MACOSX/Fig 2/._VolcaNoseR_2024-07-31 08_50_07.591668.pdf
- Fig 2/tcr_T_cell_activation.xlsx
- __MACOSX/Fig 2/._tcr_T_cell_activation.xlsx
- Fig 2/K-Means 7 Genes.csv
- __MACOSX/Fig 2/._K-Means 7 Genes.csv
- Fig 2/TRA and TRC.png
- __MACOSX/Fig 2/._TRA and TRC.png
- Fig 2/image.png
- __MACOSX/Fig 2/._image.png
