# Supplementary material for: A therapeutic regimen using neoantigen-specific TCR-T cells for HLA-A*2402-positive solid tumors
Source: EMBO Mol Med. 2025 Jan 2;17(2):365–83. doi: 10.1038/s44321-024-00184-1 (PMC11821884; doi:10.1038/s44321-024-00184-1)
Supplement: Supplementary file 4 — Source data Fig. 2 [file 44321_2024_184_MOESM4_ESM.zip › Fig 2/tcr gene expression total.csv]

FeatureID	FeatureName	Tcr1 Average	Tcr1 Log2 Fold Change	Tcr1 P-Value	Tcr2 Average	Tcr2 Log2 Fold Change	Tcr2 P-Value	Tcr3 Average	Tcr3 Log2 Fold Change	Tcr3 P-Value	Tcr4 Average	Tcr4 Log2 Fold Change	Tcr4 P-Value	Tcr5 Average	Tcr5 Log2 Fold Change	Tcr5 P-Value	Tcr6 Average	Tcr6 Log2 Fold Change	Tcr6 P-Value	Tcr7 Average	Tcr7 Log2 Fold Change	Tcr7 P-Value
ENSG00000237702	TRBV3-1	11.02395245	6.420068292	2.67E-11	0	-1.57647116	1	0	-1.646841952	1	0	-2.52625972	1	0	-2.775729608	1	0	-2.084954574	1	0	-1.968391666	1
ENSG00000211785	TRAV12-1	4.49384049	5.571614764	5.48E-05	0	-0.744198606	1	0	-0.814569398	1	0	-1.693987165	1	0	-1.943457053	1	1.711741899	3.751233031	1	0	-1.136119111	1
ENSG00000115523	GNLY	10.1111411	4.601522762	6.34E-05	0	-2.569040955	1	0	-2.639411747	1	0.670814638	0.42325051	1	1.244781215	1.310807143	1	0	-3.077524368	1	0	-2.96096146	1
ENSG00000137731	FXYD2	1.053243865	3.783712205	0.008548167	0	-0.030502791	1	0	-0.100873583	1	0	-0.980291351	1	0	-1.229761238	1	0.263344908	1.841835579	1	0	-0.422423297	1
ENSG00000233306	TRGV2	2.668217791	3.923916508	0.02819083	0	-1.206825564	1	0	-1.277196356	1	0	-2.156614123	1	0.120462698	-0.386804949	1	0.131672454	-0.117522436	1	0	-1.598746069	1
ENSG00000021300	PLEKHB1	0.702162577	3.698338449	0.066646899	0.191772945	2.069032882	1	0.18191354	1.998662091	1	0	-0.506360162	1	0.080308466	0.869774435	1	0	-0.065055016	1	0	0.051507892	1
ENSG00000156510	HKDC1	0.421297546	4.541026445	0.066646899	0	1.805998476	1	0	1.735627685	1	0	0.856209917	1	0	0.606740029	1	0	1.297515063	1	0	1.414077971	1
ENSG00000176083	ZNF683	1.614973926	3.957886679	0.13968864	0.095886473	0.536537801	1	0	-0.544480234	1	0	-1.423898002	1	0	-1.67336789	1	0	-0.982592856	1	0	-0.866029948	1
ENSG00000108370	RGS9	0.631946319	3.492663423	0.243877468	0.479432363	3.089791442	1	0.363827079	2.735627685	1	0.047915331	0.47374028	1	0.120462698	1.264347832	1	0	-0.10458338	1	0.0716884	1.031608334	1
ENSG00000175164	ABO	0.210648773	5.193103141	0.913114716	0	3.15392178	1	0	3.083550988	1	0	2.204133221	1	0	1.954663333	1	0	2.645438367	1	0	2.762001275	1
ENSG00000279457	FO538757.2	0.280865031	-0.054824372	1	0.095886473	-0.967847184	1	0.18191354	-0.449483721	1	0.958306626	1.548087622	1	0.883393121	1.43781102	1	0.460853588	0.546449272	1	0.143376801	-0.771033434	1
ENSG00000228463	AP006222.2	0	4.60814064	1	0	5.028390898	1	0	4.958020106	1	0	4.078602339	1	0	3.829132451	1	0	4.519907485	1	0	4.636470392	1
ENSG00000237094	RP4-669L17.10	0	5.193103141	1	0	5.613353398	1	0	5.542982607	1	0	4.663564839	1	0	4.414094951	1	0	5.104869985	1	0	5.221432893	1
ENSG00000237491	RP11-206L10.9	0	3.385748219	1	0	3.805998476	1	0.09095677	4.958020106	1	0	2.856209917	1	0	2.606740029	1	0.065836227	4.519907485	1	0	3.414077971	1
ENSG00000225880	LINC00115	0.070216258	3.286212545	1	0	2.613353398	1	0	2.542982607	1	0	1.663564839	1	0	1.414094951	1	0	2.104869985	1	0	2.221432893	1
ENSG00000187634	SAMD11	0	5.193103141	1	0	5.613353398	1	0	5.542982607	1	0	4.663564839	1	0	4.414094951	1	0	5.104869985	1	0	5.221432893	1
ENSG00000188976	NOC2L	0.210648773	0.013194051	1	0.575318835	1.255801394	1	0.09095677	-0.646841952	1	0.239576656	0.078602339	1	0.160616931	-0.438902636	1	0.065836227	-1.084954574	1	0.501818803	1.061561556	1
ENSG00000187961	KLHL17	0	3.385748219	1	0	3.805998476	1	0	3.735627685	1	0	2.856209917	1	0	2.606740029	1	0	3.297515063	1	0	3.414077971	1
ENSG00000187583	PLEKHN1	0.070216258	5.193103141	1	0	4.291425304	1	0	4.221054512	1	0	3.341636744	1	0	3.092166856	1	0	3.78294189	1	0	3.899504798	1
ENSG00000188290	HES4	0	2.385748219	1	0	2.805998476	1	0	2.735627685	1	0	1.856209917	1	0	1.606740029	1	0.065836227	3.404430267	1	0	2.414077971	1
ENSG00000187608	ISG15	1.334108895	0.780321616	1	0.671205308	-0.141534104	1	0.818610929	0.113366643	1	0.766645301	0.011247071	1	1.124318517	0.552687125	1	1.119215857	0.536702727	1	1.075326007	0.479965907	1
ENSG00000188157	AGRN	0	1.945175628	1	0	2.365425885	1	0	2.295055093	1	0.095830663	3.161064499	1	0	1.166167438	1	0	1.856942472	1	0	1.97350538	1
ENSG00000273443	RP11-54O7.18	0	2.871175046	1	0	3.291425304	1	0	3.221054512	1	0	2.341636744	1	0	2.092166856	1	0	2.78294189	1	0	2.899504798	1
ENSG00000131591	C1orf159	0	0.945175628	1	0	1.365425885	1	0	1.295055093	1	0.047915331	1.454111474	1	0	0.166167438	1	0	0.856942472	1	0.0716884	2.011979528	1
ENSG00000186891	TNFRSF18	0.491513804	-0.300752308	1	0.095886473	-1.892458156	1	0	-2.964812033	1	5.414432435	3.232012253	0.001992947	0.120462698	-2.087742234	1	0.065836227	-2.400941569	1	0	-3.286361747	1
ENSG00000186827	TNFRSF4	0	-2.465108342	1	0	-2.044858084	1	0	-2.115228876	1	5.079025116	4.185863305	0.00632056	0.040154233	-2.240541077	1	0.065836227	-1.549766043	1	0	-2.43677859	1
ENSG00000078808	SDF4	0.772378834	0.476569447	1	0.671205308	0.302740617	1	0.454783849	-0.187204455	1	1.10205262	0.974731741	1	0.481850793	-0.184673349	1	0.658362269	0.260520856	1	0.430130403	-0.28409514	1
ENSG00000176022	B3GALT6	0.070216258	3.02317814	1	0	2.365425885	1	0	2.295055093	1	0	1.415637326	1	0	1.166167438	1	0.065836227	2.934944984	1	0	1.97350538	1
ENSG00000184163	FAM132A	0	4.60814064	1	0	5.028390898	1	0	4.958020106	1	0	4.078602339	1	0	3.829132451	1	0	4.519907485	1	0	4.636470392	1
ENSG00000260179	RP5-902P8.12	0	5.193103141	1	0	5.613353398	1	0	5.542982607	1	0	4.663564839	1	0	4.414094951	1	0	5.104869985	1	0	5.221432893	1
ENSG00000160087	UBE2J2	0.210648773	-0.468674957	1	0.479432363	0.543679871	1	0.27287031	-0.118795491	1	0.527068644	0.615532143	1	0.522005026	0.59574103	1	0.592526042	0.786553144	1	0.501818803	0.573974467	1
ENSG00000131584	ACAP3	0.140432515	2.193103141	1	0.287659418	3.058764547	1	0.09095677	1.928272763	1	0	0.019708649	1	0.040154233	0.799385107	1	0	0.461013796	1	0.0716884	1.606723049	1
ENSG00000169972	PUSL1	0.070216258	-0.035715549	1	0.479432363	2.00849134	1	0.09095677	0.314163916	1	0	-1.5748399	1	0.240925397	1.041540783	1	0.197508681	0.89541662	1	0.143376801	0.587226873	1
ENSG00000127054	CPSF3L	0.421297546	0.14558968	1	0.671205308	0.761604357	1	0.363827079	0.003823796	1	0.670814638	0.7407327	1	0.44169656	0.159853664	1	0.329181134	-0.168148509	1	0.430130403	0.173919432	1
ENSG00000224051	CPTP	0.280865031	1.760143734	1	0.191772945	1.416956186	1	0	-0.264372315	1	0.239576656	1.507060354	1	0.080308466	0.217697738	1	0	-0.702484937	1	0.143376801	1.02503568	1
ENSG00000169962	TAS1R3	0	3.871175046	1	0	4.291425304	1	0	4.221054512	1	0	3.341636744	1	0	3.092166856	1	0	3.78294189	1	0	3.899504798	1
ENSG00000107404	DVL1	0	1.669541185	1	0	2.089791442	1	0	2.019420651	1	0	1.140002883	1	0.040154233	1.954663333	1	0	1.581308029	1	0	1.697870937	1
ENSG00000175756	AURKAIP1	1.19367638	-0.288023549	1	1.054751198	-0.458108964	1	1.273394778	-0.203867576	1	1.293713945	-0.171131932	1	1.806940474	0.311948064	1	2.10675926	0.511733553	1	1.290391208	-0.180793807	1
ENSG00000221978	CCNL2	0.210648773	1.227318856	1	0.095886473	0.624668712	1	0	-0.457017393	1	0.191661325	1.031296624	1	0.120462698	0.448310667	1	0.131672454	0.712552563	1	0.143376801	0.82911547	1
ENSG00000242485	MRPL20	1.404325153	0.234481382	1	1.054751198	-0.162531185	1	0.727654159	-0.651227047	1	2.012443914	0.763400107	1	1.325089681	0.165051233	1	1.05337963	-0.16301827	1	1.218702808	0.037108513	1
ENSG00000179403	VWA1	0	5.193103141	1	0	5.613353398	1	0	5.542982607	1	0	4.663564839	1	0	4.414094951	1	0	5.104869985	1	0	5.221432893	1
ENSG00000215915	ATAD3C	0	2.286212545	1	0	2.706462803	1	0	2.636092011	1	0	1.756674244	1	0	1.507204356	1	0	2.19797939	1	0	2.314542298	1
ENSG00000160072	ATAD3B	0	-0.054824372	1	0	0.365425885	1	0	0.295055093	1	0	-0.584362674	1	0.040154233	0.185276261	1	0	-0.143057528	1	0	-0.02649462	1
ENSG00000197785	ATAD3A	0	-0.966768196	1	0.095886473	0.463606279	1	0	-0.61688873	1	0.047915331	-0.48618228	1	0.200771164	0.890532995	1	0	-1.055001351	1	0.143376801	0.666844042	1
ENSG00000205090	TMEM240	0	4.60814064	1	0	5.028390898	1	0	4.958020106	1	0	4.078602339	1	0	3.829132451	1	0	4.519907485	1	0	4.636470392	1
ENSG00000160075	SSU72	1.053243865	1.084578684	1	0.38354589	-0.201709619	1	0.545740619	0.218480568	1	0.527068644	0.129586267	1	0.401542328	-0.248006947	1	0.592526042	0.302676768	1	0.573507204	0.264653422	1
ENSG00000215014	RP5-832C2.5	0	3.02317814	1	0.095886473	4.613353398	1	0	3.373057605	1	0	2.493639838	1	0	2.24416995	1	0	2.934944984	1	0	3.051507892	1
ENSG00000228594	C1orf233	0	2.871175046	1	0	3.291425304	1	0	3.221054512	1	0	2.341636744	1	0	2.092166856	1	0	2.78294189	1	0	2.899504798	1
ENSG00000272106	RP11-345P4.9	0	2.385748219	1	0	2.805998476	1	0.09095677	3.842542889	1	0	1.856209917	1	0	1.606740029	1	0	2.297515063	1	0	2.414077971	1
ENSG00000197530	MIB2	0.070216258	-0.045301598	1	0.191772945	0.969497209	1	0.454783849	1.928272763	1	0.047915331	-0.5748399	1	0.080308466	-0.229761238	1	0	-1.143057528	1	0	-1.02649462	1
ENSG00000189409	MMP23B	0	2.60814064	1	0.191772945	4.876387804	1	0	2.958020106	1	0	2.078602339	1	0	1.829132451	1	0	2.519907485	1	0	2.636470392	1
ENSG00000248333	CDK11B	0.210648773	0.079360975	1	0.38354589	0.826757037	1	0.27287031	0.429240441	1	0.287491988	0.372887678	1	0.281079629	0.32133781	1	0.263344908	0.318273623	1	0.143376801	-0.312545679	1
ENSG00000272004	RP11-345P4.10	0	4.193103141	1	0	4.613353398	1	0	4.542982607	1	0	3.663564839	1	0	3.414094951	1	0	4.104869985	1	0	4.221432893	1
ENSG00000189339	SLC35E2B	0.070216258	0.65394433	1	0	0.058764547	1	0	-0.011606245	1	0.239576656	1.772793909	1	0.120462698	0.906300311	1	0	-0.449718866	1	0.143376801	1.282833438	1
ENSG00000269737	RP11-345P4.7	0	4.60814064	1	0	5.028390898	1	0	4.958020106	1	0.047915331	5.663564839	1	0	3.829132451	1	0	4.519907485	1	0	4.636470392	1
ENSG00000008128	CDK11A	0	0.215823218	1	0.095886473	1.659157088	1	0.09095677	1.588786296	1	0	-0.313715084	1	0	-0.563184972	1	0.065836227	1.150673675	1	0	0.24415297	1
ENSG00000215790	SLC35E2	0	3.385748219	1	0	3.805998476	1	0	3.735627685	1	0.047915331	4.078602339	1	0	2.606740029	1	0.065836227	4.519907485	1	0	3.414077971	1
ENSG00000008130	NADK	0.210648773	1.534891658	1	0.095886473	0.926852871	1	0.09095677	0.85648208	1	0.047915331	-0.022935688	1	0.120462698	0.755883469	1	0	-0.595569733	1	0.143376801	1.133970052	1
ENSG00000078369	GNB1	0.210648773	-0.18193629	1	0	-1.774663887	1	0.18191354	-0.25143326	1	0.622899307	1.140002883	1	0.361388095	0.387294892	1	0.329181134	0.323510272	1	0.286753602	0.172673581	1
ENSG00000231050	RP1-140A9.1	0	5.193103141	1	0	5.613353398	1	0	5.542982607	1	0	4.663564839	1	0	4.414094951	1	0	5.104869985	1	0	5.221432893	1
ENSG00000178821	TMEM52	0	4.193103141	1	0.095886473	6.028390898	1	0	4.542982607	1	0	3.663564839	1	0	3.414094951	1	0	4.104869985	1	0	4.221432893	1
ENSG00000067606	PRKCZ	0.070216258	2.286212545	1	0	1.659157088	1	0.09095677	2.636092011	1	0	0.709368529	1	0.040154233	1.507204356	1	0.131672454	2.831851491	1	0	1.267236583	1
ENSG00000182873	RP11-181G12.2	0	5.193103141	1	0	5.613353398	1	0	5.542982607	1	0	4.663564839	1	0	4.414094951	1	0	5.104869985	1	0	5.221432893	1
ENSG00000162585	FAAP20	1.685190184	0.903268676	1	1.15063767	0.362508402	1	0.636697389	-0.415570109	1	0.862475963	-0.031022153	1	1.003855819	0.182319917	1	0.724198496	-0.262908761	1	1.003637606	0.179956257	1
ENSG00000157933	SKI	0	0.127013951	1	0.191772945	2.175948086	1	0	0.476893416	1	0.095830663	1.226159527	1	0	-0.651994239	1	0	0.038780795	1	0	0.155343703	1
ENSG00000116151	MORN1	0	2.385748219	1	0.095886473	3.91291368	1	0	2.735627685	1	0	1.856209917	1	0.080308466	3.414094951	1	0	2.297515063	1	0	2.414077971	1
ENSG00000157916	RER1	1.334108895	0.515031236	1	1.054751198	0.187088644	1	0.636697389	-0.473825681	1	1.054137288	0.191359644	1	0.843238888	-0.123652911	1	0.724198496	-0.321394769	1	0.860260805	-0.087956006	1
ENSG00000157911	PEX10	0.140432515	1.009881317	1	0.095886473	0.831993685	1	0.09095677	0.761622893	1	0.143745994	0.908677337	1	0.281079629	1.713655233	1	0.131672454	0.921648161	1	0.143376801	1.038211069	1
ENSG00000149527	PLCH2	0	3.60814064	1	0	4.028390898	1	0	3.958020106	1	0	3.078602339	1	0	2.829132451	1	0	3.519907485	1	0	3.636470392	1
ENSG00000157881	PANK4	0	0.520677799	1	0.191772945	2.583606055	1	0	0.870557265	1	0.095830663	1.633817496	1	0.120462698	1.829132451	1	0.065836227	1.461013796	1	0.0716884	1.577576703	1
ENSG00000272449	RP3-395M20.12	0	0.800785718	1	0.095886473	2.255801394	1	0	1.150665184	1	0	0.271247416	1	0.080308466	1.677129357	1	0.065836227	1.747317981	1	0	0.82911547	1
ENSG00000238164	RP3-395M20.8	0	1.549246951	1	0	1.969497209	1	0	1.899126417	1	0	1.019708649	1	0.040154233	1.829132451	1	0	1.461013796	1	0.0716884	2.636470392	1
ENSG00000157873	TNFRSF14	0.842595092	0.514164492	1	1.342410616	1.145204563	1	0.454783849	-0.266517587	1	0.958306626	0.693938488	1	0.401542328	-0.510177723	1	0.724198496	0.308289535	1	0.143376801	-1.594484042	1
ENSG00000228037	RP3-395M20.9	0	4.60814064	1	0	5.028390898	1	0	4.958020106	1	0	4.078602339	1	0	3.829132451	1	0	4.519907485	1	0	4.636470392	1
ENSG00000157870	FAM213B	0.070216258	0.563746521	1	0.095886473	0.983996778	1	0.18191354	1.513235263	1	0.047915331	0.034208219	1	0.080308466	0.384347608	1	0	-0.538986204	1	0	-0.422423297	1
ENSG00000142606	MMEL1	0	3.871175046	1	0	4.291425304	1	0	4.221054512	1	0	3.341636744	1	0	3.092166856	1	0	3.78294189	1	0	3.899504798	1
ENSG00000215912	TTC34	0	4.60814064	1	0	5.028390898	1	0	4.958020106	1	0	4.078602339	1	0	3.829132451	1	0	4.519907485	1	0	4.636470392	1
ENSG00000162591	MEGF6	0	2.60814064	1	0	3.028390898	1	0.09095677	4.083550988	1	0.047915331	3.204133221	1	0.040154233	2.954663333	1	0	2.519907485	1	0	2.636470392	1
ENSG00000238260	RP11-46F15.2	0	5.193103141	1	0	5.613353398	1	0	5.542982607	1	0	4.663564839	1	0	4.414094951	1	0	5.104869985	1	0	5.221432893	1
ENSG00000158109	TPRG1L	0.070216258	2.238906831	1	0	1.613353398	1	0.09095677	2.588786296	1	0	0.663564839	1	0	0.414094951	1	0.065836227	2.150673675	1	0	1.221432893	1
ENSG00000116213	WRAP73	0.351081288	1.141441021	1	0	-1.059071944	1	0	-1.129442735	1	0.191661325	0.341636744	1	0.200771164	0.362432831	1	0.263344908	0.78294189	1	0.215065201	0.570381202	1
ENSG00000078900	TP73	0	3.193103141	1	0	3.613353398	1	0	3.542982607	1	0	2.663564839	1	0	2.414094951	1	0.065836227	4.297515063	1	0	3.221432893	1
ENSG00000227372	TP73-AS1	0	1.238906831	1	0	1.659157088	1	0	1.588786296	1	0	0.709368529	1	0.040154233	1.507204356	1	0	1.150673675	1	0.0716884	2.314542298	1
ENSG00000235169	SMIM1	0	3.193103141	1	0	3.613353398	1	0	3.542982607	1	0	2.663564839	1	0	2.414094951	1	0	3.104869985	1	0	3.221432893	1
ENSG00000130764	LRRC47	0.210648773	0.520677799	1	0.095886473	-0.073147129	1	0.27287031	0.870557265	1	0.095830663	-0.43095276	1	0.200771164	0.340845969	1	0	-1.588616972	1	0.0716884	-0.465067634	1
ENSG00000116198	CEP104	0.140432515	0.549246951	1	0.191772945	0.969497209	1	0.18191354	0.899126417	1	0.095830663	0.019708649	1	0.240925397	1.031625314	1	0.065836227	-0.133534754	1	0.430130403	1.838963256	1
ENSG00000169598	DFFB	0	1.335122146	1	0.095886473	2.805998476	1	0	1.685001612	1	0	0.805583844	1	0.160616931	3.092166856	1	0.065836227	2.297515063	1	0	1.363451898	1
ENSG00000198912	C1orf174	0.140432515	0.420513637	1	0.095886473	0.247031184	1	0.09095677	0.176660393	1	0.143745994	0.314836685	1	0.120462698	0.065366797	1	0.065836227	-0.261452229	1	0.143376801	0.448843389	1
ENSG00000236423	LINC01134	0	5.193103141	1	0	5.613353398	1	0	5.542982607	1	0	4.663564839	1	0	4.414094951	1	0	5.104869985	1	0	5.221432893	1
ENSG00000131697	NPHP4	0	2.1056403	1	0	2.525890557	1	0	2.455519766	1	0.047915331	2.663564839	1	0	1.32663211	1	0	2.017407144	1	0.0716884	3.221432893	1
ENSG00000069424	KCNAB2	0.631946319	0.137820706	1	0.479432363	-0.187546502	1	0.363827079	-0.523106584	1	1.054137288	0.838398641	1	0.762930422	0.38067195	1	0.592526042	0.04958755	1	0.860260805	0.551185205	1
ENSG00000116251	RPL22	6.038598158	-0.07540525	1	6.999712495	0.108561246	1	4.820708801	-0.420662767	1	7.426876349	0.252434144	1	5.220050258	-0.254438225	1	6.451950234	0.025358265	1	6.165202438	-0.047075498	1
ENSG00000158286	RNF207	0	3.871175046	1	0	4.291425304	1	0	4.221054512	1	0	3.341636744	1	0	3.092166856	1	0	3.78294189	1	0	3.899504798	1
ENSG00000116237	ICMT	0.070216258	-0.216287795	1	0.479432363	1.823276468	1	0	-0.874869908	1	0.143745994	0.271247416	1	0.160616931	0.352318754	1	0.263344908	1.043093788	1	0.286753602	1.159656696	1
ENSG00000225077	LINC00337	0	3.871175046	1	0	4.291425304	1	0	4.221054512	1	0	3.341636744	1	0.080308466	5.414094951	1	0	3.78294189	1	0	3.899504798	1
ENSG00000158292	GPR153	0	3.60814064	1	0	4.028390898	1	0	3.958020106	1	0	3.078602339	1	0	2.829132451	1	0	3.519907485	1	0	3.636470392	1
ENSG00000097021	ACOT7	0.351081288	-0.260853347	1	1.054751198	1.175948086	1	0.18191354	-0.919178805	1	0.718729969	0.652337584	1	0.762930422	0.736023046	1	0.395017361	-0.123948705	1	1.218702808	1.385733345	1
ENSG00000271746	RP1-202O8.3	0	4.193103141	1	0	4.613353398	1	0	4.542982607	1	0	3.663564839	1	0	3.414094951	1	0	4.104869985	1	0	4.221432893	1
ENSG00000069812	HES2	0	4.60814064	1	0	5.028390898	1	0	4.958020106	1	0	4.078602339	1	0	3.829132451	1	0	4.519907485	1	0	4.636470392	1
ENSG00000187017	ESPN	0	5.193103141	1	0	5.613353398	1	0	5.542982607	1	0	4.663564839	1	0	4.414094951	1	0	5.104869985	1	0	5.221432893	1
ENSG00000215788	TNFRSF25	0.140432515	-0.753315819	1	0.287659418	0.085876392	1	0.18191354	-0.403436353	1	0.431237982	0.481667196	1	0.240925397	-0.294249965	1	0.263344908	-0.096763876	1	0.430130403	0.513087977	1
ENSG00000171680	PLEKHG5	0	4.193103141	1	0	4.613353398	1	0	4.542982607	1	0	3.663564839	1	0	3.414094951	1	0	4.104869985	1	0	4.221432893	1
ENSG00000162408	NOL9	0.140432515	0.351800887	1	0	-0.829590097	1	0.09095677	0.108354379	1	0.095830663	-0.177737415	1	0.080308466	-0.427207303	1	0.197508681	0.68701747	1	0.143376801	0.380130639	1
ENSG00000204859	ZBTB48	0	-0.054824372	1	0	0.365425885	1	0.09095677	1.314163916	1	0.047915331	0.434746149	1	0	-0.833832562	1	0.065836227	0.876051295	1	0.143376801	1.596942028	1
ENSG00000162413	KLHL21	0.070216258	1.578393297	1	0	0.969497209	1	0.09095677	1.928272763	1	0.095830663	1.663564839	1	0.040154233	0.799385107	1	0.197508681	2.550281134	1	0	0.577576703	1
ENSG00000116273	PHF13	0.070216258	1.669541185	1	0	1.058764547	1	0	0.988393755	1	0.143745994	2.204133221	1	0.040154233	0.890532995	1	0.065836227	1.581308029	1	0.0716884	1.697870937	1
ENSG00000041988	THAP3	0.351081288	1.932575591	1	0	-0.293537197	1	0.09095677	0.648164843	1	0.191661325	1.127511939	1	0.120462698	0.543730232	1	0	-0.80202061	1	0.143376801	0.923752345	1
ENSG00000007923	DNAJC11	0.070216258	0.835551136	1	0.095886473	1.255801394	1	0	0.167943175	1	0.143745994	1.341636744	1	0	-0.96094448	1	0.065836227	0.747317981	1	0.0716884	0.863880889	1
ENSG00000237436	RP11-312B8.1	0	5.193103141	1	0	5.613353398	1	0	5.542982607	1	0	4.663564839	1	0	4.414094951	1	0	5.104869985	1	0	5.221432893	1
ENSG00000171735	CAMTA1	0.421297546	-0.035715549	1	0.38354589	-0.106377658	1	0.09095677	-1.506865943	1	0.527068644	0.226159527	1	0.481850793	0.094943941	1	0.329181134	-0.349086503	1	0.215065201	-0.822961226	1
ENSG00000049245	VAMP3	0.210648773	0.81806371	1	0.095886473	0.221035976	1	0	-0.857896829	1	0.047915331	-0.728752584	1	0.240925397	0.872721719	1	0.263344908	1.060475866	1	0	-1.179446543	1
ENSG00000049246	PER3	0	1.871175046	1	0	2.291425304	1	0	2.221054512	1	0	1.341636744	1	0	1.092166856	1	0	1.78294189	1	0	1.899504798	1
ENSG00000236266	RP3-467L1.4	0	4.193103141	1	0	4.613353398	1	0	4.542982607	1	0	3.663564839	1	0	3.414094951	1	0	4.104869985	1	0	4.221432893	1
ENSG00000049247	UTS2	0.772378834	1.932575591	1	0.095886473	-0.293537197	1	0.545740619	1.473820582	1	0.38332265	0.969303696	1	0.240925397	0.344932927	1	0.197508681	0.210052222	1	0.286753602	0.654617739	1
ENSG00000049249	TNFRSF9	0	-1.28263029	1	0	-0.862380033	1	0	-0.932750824	1	0.191661325	0.542549438	1	0.44169656	1.61535316	1	0	-1.370863446	1	0	-1.254300538	1
ENSG00000116288	PARK7	2.38735276	-0.427064308	1	1.630070033	-0.973277923	1	2.546789555	-0.350998812	1	3.73739584	0.236450941	1	5.220050258	0.738865117	1	2.567612848	-0.320555749	1	3.369354821	0.062402533	1
ENSG00000116285	ERRFI1	0	3.385748219	1	0	3.805998476	1	0	3.735627685	1	0.143745994	5.663564839	0.059036376	0	2.606740029	1	0	3.297515063	1	0	3.414077971	1
ENSG00000162426	SLC45A1	0	5.193103141	1	0	5.613353398	1	0	5.542982607	1	0	4.663564839	1	0	4.414094951	1	0	5.104869985	1	0	5.221432893	1
ENSG00000142599	RERE	0	-0.548363845	1	0.287659418	1.91291368	1	0.27287031	1.842542889	1	0.239576656	1.576101998	1	0.040154233	-0.313825503	1	0	-0.636597001	1	0.0716884	0.493512439	1
ENSG00000074800	ENO1	5.055570551	-0.542255819	1	4.698437154	-0.67223377	1	2.910616635	-1.345207143	1	6.756061711	-0.099016054	1	7.910383853	0.141641887	1	6.254441554	-0.23107858	1	14.19430329	0.956436355	1
ENSG00000230679	ENO1-AS1	0	2.385748219	1	0	2.805998476	1	0.09095677	3.842542889	1	0	1.856209917	1	0	1.606740029	1	0	2.297515063	1	0	2.414077971	1
ENSG00000131686	CA6	0	1.549246951	1	0	1.969497209	1	0	1.899126417	1	0	1.019708649	1	0.160616931	3.343705623	1	0	1.461013796	1	0.143376801	3.282833438	1
ENSG00000142583	SLC2A5	0	4.60814064	1	0	5.028390898	1	0	4.958020106	1	0	4.078602339	1	0	3.829132451	1	0	4.519907485	1	0	4.636470392	1
ENSG00000180758	GPR157	0.210648773	1.451636155	1	0	-0.168006315	1	0	-0.238377107	1	0.431237982	2.327281451	0.775921348	0	-1.367264762	1	0.065836227	0.336685661	1	0	-0.55992682	1
ENSG00000228526	MIR34AHG	0	1.60814064	1	0	2.028390898	1	0	1.958020106	1	0	1.078602339	1	0	0.829132451	1	0.131672454	3.230400867	1	0	1.636470392	1
ENSG00000234546	RP3-510D11.2	0.140432515	2.077625924	1	0	0.858465896	1	0.18191354	2.427505389	1	0.047915331	0.935644385	1	0.040154233	0.686174497	1	0.065836227	1.376949531	1	0	0.466545391	1
ENSG00000049239	H6PD	0	0.733671522	1	0.095886473	2.187088644	1	0	1.083550988	1	0.095830663	1.856209917	1	0	-0.045336667	1	0	0.645438367	1	0	0.762001275	1
ENSG00000171621	SPSB1	0	0.170735328	1	0.095886473	1.613353398	1	0.363827079	2.934173364	1	0	-0.358802974	1	0.080308466	1.021777529	1	0.065836227	1.104869985	1	0	0.19906508	1
ENSG00000171612	SLC25A33	0	-0.627075821	1	0	-0.206825564	1	0	-0.277196356	1	0.047915331	-0.143790083	1	0.160616931	0.967838721	1	0.065836227	0.297515063	1	0	-0.598746069	1
ENSG00000188807	TMEM201	0	1.60814064	1	0	2.028390898	1	0	1.958020106	1	0	1.078602339	1	0.080308466	2.539625833	1	0	1.519907485	1	0	1.636470392	1
ENSG00000171608	PIK3CD	0.491513804	1.063820124	1	0.575318835	1.286282	1	0	-1.62192432	1	0.191661325	-0.159165309	1	0.44169656	0.890532995	1	0.131672454	-0.464985623	1	0.430130403	0.894361495	1
ENSG00000179840	PIK3CD-AS1	0	2.385748219	1	0	2.805998476	1	0.09095677	3.842542889	1	0	1.856209917	1	0.040154233	2.713655233	1	0	2.297515063	1	0	2.414077971	1
ENSG00000231789	PIK3CD-AS2	0	0.766838386	1	0	1.187088644	1	0	1.116717852	1	0	0.237300085	1	0	-0.012169803	1	0.131672454	2.332280481	1	0	0.795168138	1
ENSG00000171603	CLSTN1	0.140432515	1.318634023	1	0.095886473	1.137619967	1	0.18191354	1.668513489	1	0.239576656	1.839136404	1	0.040154233	-0.06163848	1	0.131672454	1.230400867	1	0.286753602	2.117096233	1
ENSG00000178585	CTNNBIP1	0.070216258	0.34761309	1	0.095886473	0.767863347	1	0	-0.314998388	1	0.047915331	-0.181925212	1	0.080308466	0.166167438	1	0.065836227	0.259379934	1	0	-0.636548102	1
ENSG00000162441	LZIC	0.210648773	0.398687275	1	0.287659418	0.818937532	1	0.09095677	-0.264372315	1	0	-2.150216352	1	0.200771164	0.217697738	1	0.592526042	1.671910578	1	0.0716884	-0.585922029	1
ENSG00000173614	NMNAT1	0	0.411743428	1	0	0.831993685	1	0	0.761622893	1	0.095830663	1.520606885	1	0.040154233	0.659207449	1	0.065836227	1.349982483	1	0.0716884	1.466545391	1
ENSG00000162444	RBP7	0	3.60814064	1	0	4.028390898	1	0	3.958020106	1	0	3.078602339	1	0	2.829132451	1	0	3.519907485	1	0	3.636470392	1
ENSG00000130939	UBE4B	0.280865031	2.02317814	1	0.287659418	2.105558758	1	0	-0.011606245	1	0.095830663	0.724965384	1	0.040154233	-0.12506386	1	0.197508681	1.597075345	1	0.143376801	1.282833438	1
ENSG00000054523	KIF1B	0	-0.18193629	1	0	0.238313967	1	0	0.167943175	1	0.143745994	1.341636744	1	0.240925397	1.954663333	1	0.065836227	0.747317981	1	0.215065201	1.899504798	1
ENSG00000142657	PGD	0.912811349	-0.693028894	1	0.575318835	-1.278864133	1	0.27287031	-2.159190079	1	1.197883282	-0.318990026	1	1.365243914	-0.131696952	1	0.790034723	-0.889048184	1	1.792210011	0.238878028	1
ENSG00000251503	APITD1-CORT	0	-0.361485711	1	0.191772945	1.674753943	1	0	-0.011606245	1	0.095830663	0.724965384	1	0.080308466	0.475495496	1	0.065836227	0.565711174	1	0.143376801	1.282833438	1
ENSG00000175279	APITD1	0	1.945175628	1	0	2.365425885	1	0	2.295055093	1	0.047915331	2.493639838	1	0.040154233	2.24416995	1	0	1.856942472	1	0	1.97350538	1
ENSG00000160049	DFFA	0.421297546	0.74307022	1	0.38354589	0.668494953	1	0.09095677	-0.737788163	1	0.287491988	0.213531919	1	0.522005026	0.997448199	1	0.263344908	0.16001154	1	0.573507204	1.143430381	1
ENSG00000142655	PEX14	0.070216258	0.451636155	1	0.095886473	0.871886412	1	0.18191354	1.400024653	1	0.095830663	0.520606885	1	0	-1.340792551	1	0.197508681	1.390624468	1	0.143376801	1.078474939	1
ENSG00000130940	CASZ1	0	2.286212545	1	0	2.706462803	1	0	2.636092011	1	0	1.756674244	1	0	1.507204356	1	0	2.19797939	1	0	2.314542298	1
ENSG00000120948	TARDBP	0.070216258	-0.241525087	1	0.095886473	0.178725171	1	0.18191354	0.701680353	1	0.191661325	0.576101998	1	0.160616931	0.32663211	1	0.065836227	-0.329758242	1	0.286753602	1.133970052	1
ENSG00000271895	RP4-635E18.8	0	4.193103141	1	0	4.613353398	1	0	4.542982607	1	0	3.663564839	1	0	3.414094951	1	0	4.104869985	1	0	4.221432893	1
ENSG00000116649	SRM	0.140432515	-0.445936032	1	0.287659418	0.394184878	1	0.09095677	-0.685836084	1	0.431237982	0.795668375	1	0.963701586	1.944208975	1	0.197508681	-0.114298535	1	0.716884004	1.495989169	1
ENSG00000171824	EXOSC10	0.070216258	-0.851290978	1	0	-1.436495151	1	0.27287031	0.509559605	1	0.479153313	1.128643021	1	0.44169656	1.010372765	1	0.197508681	0.071446984	1	0.716884004	1.686511075	1
ENSG00000226849	RP4-635E18.7	0	5.193103141	1	0	5.613353398	1	0	5.542982607	1	0	4.663564839	1	0	4.414094951	1	0	5.104869985	1	0	5.221432893	1
ENSG00000198793	MTOR	0	-0.639786873	1	0.095886473	0.793174436	1	0	-0.289907407	1	0.095830663	0.441172418	1	0.160616931	0.954663333	1	0.263344908	1.645438367	1	0.143376801	0.999040472	1
ENSG00000120942	UBIAD1	0	-1.146746862	1	0.095886473	0.28243652	1	0.18191354	0.806017013	1	0.191661325	0.681712186	1	0.160616931	0.432242298	1	0.131672454	0.367904391	1	0.215065201	0.908549938	1
ENSG00000116661	FBXO2	0	0.02317814	1	0.095886473	1.463606279	1	0.09095677	1.393235487	1	0	-0.506360162	1	0	-0.75583005	1	0	-0.065055016	1	0	0.051507892	1
ENSG00000132879	FBXO44	0.070216258	0.492663423	1	0.191772945	1.511815372	1	0.09095677	0.842542889	1	0	-1.050680678	1	0.040154233	-0.286344767	1	0.131672454	1.003331959	1	0	-0.492812624	1
ENSG00000116663	FBXO6	0.070216258	-0.851290978	1	0.095886473	-0.431040721	1	0.27287031	0.509559605	1	0.143745994	-0.369858162	1	0.361388095	0.736023046	1	0.131672454	-0.349086503	1	0	-1.828415656	1
ENSG00000116670	MAD2L2	0.702162577	-0.162848536	1	1.725956506	1.058764547	1	0.636697389	-0.277196356	1	0.527068644	-0.565253851	1	0.843238888	0.075865044	1	1.645905672	1.014146815	1	0.860260805	0.109695306	1
ENSG00000162490	DRAXIN	0	0.907700922	1	0	1.32795118	1	0.09095677	2.295055093	1	0.047915331	1.415637326	1	0	0.128692732	1	0.131672454	2.48037912	1	0	0.936030674	1
ENSG00000177674	AGTRAP	0.351081288	0.278219755	1	0.191772945	-0.313436755	1	0.18191354	-0.383807546	1	0.191661325	-0.518332804	1	0.160616931	-0.767802692	1	0.592526042	0.942982303	1	0	-2.29820336	1
ENSG00000177000	MTHFR	0	0.360213127	1	0	0.780463384	1	0	0.710092593	1	0.095830663	1.467167626	1	0.080308466	1.217697738	1	0.065836227	1.297515063	1	0.0716884	1.414077971	1
ENSG00000011021	CLCN6	0	1.800785718	1	0	2.221035976	1	0	2.150665184	1	0.047915331	2.341636744	1	0	1.021777529	1	0	1.712552563	1	0	1.82911547	1
ENSG00000242349	NPPA-AS1	0	4.60814064	1	0	5.028390898	1	0	4.958020106	1	0	4.078602339	1	0	3.829132451	1	0.065836227	6.104869985	1	0	4.636470392	1
ENSG00000116685	KIAA2013	0	0.385748219	1	0.095886473	1.831993685	1	0.09095677	1.761622893	1	0.047915331	0.882205126	1	0.080308466	1.24416995	1	0.065836227	1.323510272	1	0	0.414077971	1
ENSG00000083444	PLOD1	0	0.148709022	1	0.095886473	1.590985585	1	0	0.498588487	1	0.095830663	1.24852734	1	0.040154233	0.391727138	1	0	0.060475866	1	0	0.177038774	1
ENSG00000116688	MFN2	0.070216258	0.853253138	1	0.095886473	1.273503396	1	0	0.185430602	1	0	-0.693987165	1	0.040154233	0.074244948	1	0.065836227	0.765019982	1	0	-0.136119111	1
ENSG00000116691	MIIP	0.702162577	0.763791511	1	0.287659418	-0.296539685	1	0.09095677	-1.372896772	1	2.108274577	2.374058222	0.09737928	0.120462698	-1.495798132	1	0.395017361	0.011358099	1	0.143376801	-1.106493942	1
ENSG00000120949	TNFRSF8	0	1.669541185	1	0	2.089791442	1	0	2.019420651	1	0.095830663	2.856209917	1	0	0.890532995	1	0	1.581308029	1	0	1.697870937	1
ENSG00000028137	TNFRSF1B	0.280865031	-0.835907946	1	0.095886473	-1.744198606	1	0.18191354	-1.227405989	1	1.437459939	1.325439517	1	0.762930422	0.418610432	1	0.526689815	-0.067279681	1	0.430130403	-0.317725918	1
ENSG00000048707	VPS13D	0	-0.110677607	1	0.095886473	1.32795118	1	0.363827079	2.636092011	1	0.047915331	0.37816262	1	0.160616931	1.507204356	1	0	-0.198910763	1	0	-0.082347855	1
ENSG00000162496	DHRS3	0.280865031	0.310460092	1	0	-1.610648276	1	0.18191354	-0.086374013	1	0.191661325	-0.21907821	1	0.522005026	1.061578537	1	0.065836227	-1.114298535	1	0.788572405	1.636470392	1
ENSG00000272482	RP11-474O21.5	0	3.871175046	1	0	4.291425304	1	0	4.221054512	1	0	3.341636744	1	0	3.092166856	1	0	3.78294189	1	0	3.899504798	1
ENSG00000162493	PDPN	0	3.871175046	1	0	4.291425304	1	0	4.221054512	1	0	3.341636744	1	0	3.092166856	1	0	3.78294189	1	0	3.899504798	1
ENSG00000116731	PRDM2	0.140432515	0.618194305	1	0.095886473	0.443428397	1	0.27287031	1.393235487	1	0.191661325	0.845941582	1	0.080308466	-0.160813885	1	0.065836227	-0.065055016	1	0.0716884	0.051507892	1
ENSG00000175147	TMEM51-AS1	0	4.60814064	1	0	5.028390898	1	0	4.958020106	1	0	4.078602339	1	0	3.829132451	1	0	4.519907485	1	0	4.636470392	1
ENSG00000171729	TMEM51	0	0.438215639	1	0	0.858465896	1	0	0.788095105	1	0	-0.091322663	1	0	-0.340792551	1	0	0.349982483	1	0	0.466545391	1
ENSG00000142621	FHAD1	0	3.193103141	1	0	3.613353398	1	0	3.542982607	1	0	2.663564839	1	0	2.414094951	1	0	3.104869985	1	0	3.221432893	1
ENSG00000142634	EFHD2	0.140432515	-1.125816204	1	0.575318835	0.528924617	1	0.636697389	0.654239358	1	0.718729969	0.799378695	1	0.562159259	0.453706807	1	0.460853588	0.216126736	1	0.358442002	-0.088422369	1
ENSG00000132906	CASP9	0	0.766838386	1	0.095886473	2.221035976	1	0	1.116717852	1	0	0.237300085	1	0.040154233	1.021777529	1	0	0.678605231	1	0	0.795168138	1
ENSG00000116138	DNAJC16	0.210648773	2.669541185	1	0	0.998643554	1	0.09095677	1.958020106	1	0.095830663	1.693938488	1	0.120462698	1.890532995	1	0.065836227	1.519907485	1	0	0.606723049	1
ENSG00000272510	RP4-680D5.8	0	5.193103141	1	0	5.613353398	1	0	5.542982607	1	0	4.663564839	1	0	4.414094951	1	0	5.104869985	1	0	5.221432893	1
ENSG00000116771	AGMAT	0	0.1056403	1	0	0.525890557	1	0	0.455519766	1	0.239576656	2.271247416	1	0.040154233	0.348005761	1	0	0.017407144	1	0.143376801	1.762001275	1
ENSG00000197312	DDI2	0.070216258	0.623247533	1	0.38354589	2.411719537	1	0	-0.041979894	1	0.191661325	1.461930978	1	0.120462698	0.87493614	1	0.065836227	0.535014377	1	0	-0.363529608	1
ENSG00000116786	PLEKHM2	0.070216258	0.733671522	1	0	0.137619967	1	0.09095677	1.083550988	1	0.095830663	0.805583844	1	0.120462698	0.987830197	1	0.131672454	1.24688899	1	0.143376801	1.363451898	1
ENSG00000162461	SLC25A34	0	3.385748219	1	0	3.805998476	1	0	3.735627685	1	0	2.856209917	1	0	2.606740029	1	0	3.297515063	1	0	3.414077971	1
ENSG00000162458	FBLIM1	0	5.193103141	1	0	5.613353398	1	0	5.542982607	1	0	4.663564839	1	0	4.414094951	1	0	5.104869985	1	0	5.221432893	1
ENSG00000233954	UQCRHL	0	1.148709022	1	0	1.568959279	1	0	1.498588487	1	0.047915331	1.663564839	1	0	0.369700832	1	0	1.060475866	1	0	1.177038774	1
ENSG00000179743	FLJ37453	0.140432515	1.438215639	1	0.095886473	1.255801394	1	0.18191354	1.788095105	1	0.047915331	0.306012835	1	0	-0.96094448	1	0	-0.270169446	1	0	-0.153606538	1
ENSG00000065526	SPEN	0	-1.899654	1	0.095886473	-0.474109443	1	0.18191354	0.045796066	1	0.143745994	-0.413250758	1	0.401542328	0.834607581	1	0.131672454	-0.392316555	1	0.215065201	0.144617296	1
ENSG00000116809	ZBTB17	0.140432515	1.420513637	1	0.095886473	1.238313967	1	0.09095677	1.167943175	1	0.191661325	1.663564839	1	0.080308466	0.641505447	1	0.065836227	0.729830554	1	0	-0.17088453	1
ENSG00000185519	FAM131C	0	1.193103141	1	0	1.613353398	1	0	1.542982607	1	0	0.663564839	1	0	0.414094951	1	0	1.104869985	1	0	1.221432893	1
ENSG00000142627	EPHA2	0	5.193103141	1	0	5.613353398	1	0	5.542982607	1	0	4.663564839	1	0	4.414094951	1	0	5.104869985	1	0	5.221432893	1
ENSG00000142632	ARHGEF19	0.070216258	2.1056403	1	0	1.484070381	1	0	1.41369959	1	0	0.534281822	1	0	0.284811934	1	0	0.975586968	1	0	1.092149876	1
ENSG00000132881	RSG1	0	3.385748219	1	0	3.805998476	1	0	3.735627685	1	0	2.856209917	1	0	2.606740029	1	0	3.297515063	1	0	3.414077971	1
ENSG00000037637	FBXO42	0.070216258	1.063820124	1	0.095886473	1.484070381	1	0	0.393235487	1	0	-0.48618228	1	0.040154233	0.284811934	1	0.065836227	0.975586968	1	0.0716884	1.092149876	1
ENSG00000055070	SZRD1	0.421297546	0.206042197	1	0.095886473	-1.197218236	1	0.09095677	-1.267589028	1	0.574983975	0.589217498	1	0.401542328	0.092166856	1	0	-2.708911206	1	0.358442002	0.008733868	1
ENSG00000187144	SPATA21	0	4.60814064	1	0	5.028390898	1	0	4.958020106	1	0	4.078602339	1	0	3.829132451	1	0	4.519907485	1	0	4.636470392	1
ENSG00000157191	NECAP2	0.491513804	0.455010881	1	0.76709178	1.04856878	1	0.454783849	0.38311127	1	0.910391294	1.288525408	1	0.321233862	-0.150689668	1	0.263344908	-0.321394769	1	0.358442002	0.061561556	1
ENSG00000226029	RP4-798A10.2	0	3.60814064	1	0	4.028390898	1	0	3.958020106	1	0	3.078602339	1	0	2.829132451	1	0	3.519907485	1	0	3.636470392	1
ENSG00000219481	NBPF1	0	2.60814064	1	0	3.028390898	1	0	2.958020106	1	0	2.078602339	1	0	1.829132451	1	0	2.519907485	1	0	2.636470392	1
ENSG00000058453	CROCC	0	1.438215639	1	0.191772945	3.554459709	1	0.09095677	2.842542889	1	0	0.908677337	1	0	0.659207449	1	0	1.349982483	1	0	1.466545391	1
ENSG00000238142	RP11-108M9.4	0.070216258	1.983649775	1	0	1.365425885	1	0	1.295055093	1	0	0.415637326	1	0	0.166167438	1	0.131672454	2.519907485	1	0	0.97350538	1
ENSG00000272426	RP11-108M9.6	0	4.193103141	1	0	4.613353398	1	0	4.542982607	1	0	3.663564839	1	0	3.414094951	1	0	4.104869985	1	0	4.221432893	1
ENSG00000159363	ATP13A2	0.070216258	2.148709022	1	0.095886473	2.568959279	1	0	1.455519766	1	0	0.576101998	1	0.040154233	1.369700832	1	0.065836227	2.060475866	1	0.0716884	2.177038774	1
ENSG00000117118	SDHB	0.421297546	-0.421606703	1	0.76709178	0.365425885	1	0.545740619	-0.071727237	1	0.479153313	-0.290631471	1	0.72277619	0.265417684	1	0.790034723	0.395918767	1	0.358442002	-0.617770895	1
ENSG00000117115	PADI2	0	3.871175046	1	0	4.291425304	1	0	4.221054512	1	0	3.341636744	1	0	3.092166856	1	0	3.78294189	1	0	3.899504798	1
ENSG00000159339	PADI4	0	0.945175628	1	0	1.365425885	1	0	1.295055093	1	0	0.415637326	1	0.040154233	1.204641586	1	0	0.856942472	1	0	0.97350538	1
ENSG00000179051	RCC2	0.140432515	0.733671522	1	0	-0.452735792	1	0.18191354	1.083550988	1	0.239576656	1.237300085	1	0.361388095	1.770238762	1	0.197508681	1.071446984	1	0.143376801	0.762001275	1
ENSG00000074964	ARHGEF10L	0	4.193103141	1	0	4.613353398	1	0	4.542982607	1	0	3.663564839	1	0	3.414094951	1	0	4.104869985	1	0	4.221432893	1
ENSG00000159423	ALDH4A1	0	1.800785718	1	0	2.221035976	1	0	2.150665184	1	0	1.271247416	1	0	1.021777529	1	0	1.712552563	1	0.0716884	2.899504798	1
ENSG00000169991	IFFO2	0	3.193103141	1	0	3.613353398	1	0	3.542982607	1	0	2.663564839	1	0	2.414094951	1	0	3.104869985	1	0	3.221432893	1
ENSG00000127481	UBR4	0.351081288	0.71736971	1	0.287659418	0.541891036	1	0.27287031	0.471520244	1	0.479153313	1.089573456	1	0.361388095	0.697104057	1	0.263344908	0.36070889	1	0.215065201	0.149970531	1
ENSG00000230424	RP1-43E13.2	0	1.945175628	1	0	2.365425885	1	0	2.295055093	1	0	1.415637326	1	0	1.166167438	1	0	1.856942472	1	0	1.97350538	1
ENSG00000127463	EMC1	0.070216258	1.438215639	1	0	0.831993685	1	0	0.761622893	1	0.095830663	1.520606885	1	0.040154233	0.659207449	1	0.065836227	1.349982483	1	0.0716884	1.466545391	1
ENSG00000053372	MRTO4	0.210648773	-0.555089708	1	0.095886473	-1.141534104	1	0.18191354	-0.623598952	1	0.479153313	0.398482605	1	0.682621957	0.883580235	1	0.263344908	-0.318035757	1	0.143376801	-0.945148665	1
ENSG00000053371	AKR7A2	0.772378834	0.405200582	1	0.862978253	0.558070963	1	0.636697389	0.161439656	1	0.622899307	0.1024133	1	0.642467724	0.139614019	1	0.526689815	-0.10458338	1	0.716884004	0.30582508	1
ENSG00000040487	PQLC2	0.140432515	1.385748219	1	0.095886473	1.203962462	1	0	0.116717852	1	0.095830663	0.856209917	1	0.080308466	0.606740029	1	0	-0.321394769	1	0	-0.204831862	1
ENSG00000077549	CAPZB	3.58102914	0.548692175	1	3.260140066	0.388387033	1	2.455832786	-0.007764179	1	2.683258552	0.154380185	1	3.252492853	0.443533061	1	2.765121529	0.181300649	1	3.584420022	0.548452988	1
ENSG00000173436	MINOS1	0.772378834	-0.115235889	1	0.862978253	0.038949089	1	1.000524468	0.234643577	1	0.910391294	0.104378973	1	1.124318517	0.404797207	1	1.250888311	0.54568412	1	0.860260805	0.030088908	1
ENSG00000158747	NBL1	0.070216258	1.733671522	1	0.095886473	2.15392178	1	0	1.05112951	1	0	0.171711743	1	0	-0.077758145	1	0.131672454	2.263567731	1	0	0.729579797	1
ENSG00000162542	TMCO4	0.140432515	1.628318522	1	0.095886473	1.443428397	1	0	0.353158048	1	0.143745994	1.534281822	1	0.040154233	0.24416995	1	0.131672454	1.540085367	1	0.0716884	1.051507892	1
ENSG00000169914	OTUD3	0	2.193103141	1	0	2.613353398	1	0	2.542982607	1	0.047915331	2.756674244	1	0	1.414094951	1	0	2.104869985	1	0	2.221432893	1
ENSG00000225986	UBXN10-AS1	0	5.193103141	1	0	5.613353398	1	0	5.542982607	1	0.047915331	6.663564839	0.99776527	0	4.414094951	1	0	5.104869985	1	0	5.221432893	1
ENSG00000162545	CAMK2N1	0	3.385748219	1	0	3.805998476	1	0	3.735627685	1	0	2.856209917	1	0	2.606740029	1	0	3.297515063	1	0	3.414077971	1
ENSG00000090432	MUL1	0	-0.65238691	1	0.095886473	0.780463384	1	0.09095677	0.710092593	1	0	-1.181925212	1	0.120462698	0.606740029	1	0.065836227	0.271979971	1	0.143376801	0.986216432	1
ENSG00000158825	CDA	0	1.492663423	1	0	1.91291368	1	0	1.842542889	1	0	0.963125121	1	0	0.713655233	1	0	1.404430267	1	0	1.520993175	1
ENSG00000158828	PINK1	0	0.360213127	1	0.095886473	1.805998476	1	0	0.710092593	1	0.095830663	1.467167626	1	0.040154233	0.606740029	1	0	0.271979971	1	0	0.388542879	1
ENSG00000117242	PINK1-AS	0	3.871175046	1	0	4.291425304	1	0	4.221054512	1	0	3.341636744	1	0	3.092166856	1	0	3.78294189	1	0	3.899504798	1
ENSG00000244038	DDOST	1.123460122	0.716416492	1	0.76709178	0.203962462	1	0.818610929	0.287481874	1	0.718729969	0.097510801	1	0.762930422	0.177602333	1	0.526689815	-0.304520951	1	0.931949206	0.458932207	1
ENSG00000127483	HP1BP3	1.053243865	0.156929529	1	0.76709178	-0.262481262	1	0.545740619	-0.698149345	1	1.197883282	0.341636744	1	1.525860845	0.695276704	1	0.526689815	-0.770964675	1	1.57714481	0.718471407	1
ENSG00000075151	EIF4G3	0.140432515	0.945175628	1	0.095886473	0.767863347	1	0.09095677	0.697492556	1	0.095830663	0.415637326	1	0.120462698	0.593915989	1	0	-0.75311101	1	0.286753602	1.736006066	1
ENSG00000117298	ECE1	0.070216258	0.398687275	1	0	-0.194001524	1	0	-0.264372315	1	0.143745994	0.895380514	1	0.160616931	0.981135544	1	0	-0.702484937	1	0.215065201	1.453248568	1
ENSG00000231105	RP5-1071N3.1	0	5.193103141	1	0	5.613353398	1	0	5.542982607	1	0	4.663564839	1	0	4.414094951	1	0	5.104869985	1	0	5.221432893	1
ENSG00000142794	NBPF3	0	1.800785718	1	0	2.221035976	1	0	2.150665184	1	0.047915331	2.341636744	1	0.040154233	2.092166856	1	0	1.712552563	1	0	1.82911547	1
ENSG00000162551	ALPL	0	5.193103141	1	0	5.613353398	1	0	5.542982607	1	0	4.663564839	1	0	4.414094951	1	0	5.104869985	1	0	5.221432893	1
ENSG00000076864	RAP1GAP	0	5.193103141	1	0	5.613353398	1	0	5.542982607	1	0	4.663564839	1	0	4.414094951	1	0	5.104869985	1	0	5.221432893	1
ENSG00000090686	USP48	0.351081288	0.282210615	1	0.287659418	0.10952766	1	0.18191354	-0.379849533	1	0.479153313	0.647263027	1	0.522005026	0.7579255	1	0.395017361	0.420371811	1	0.716884004	1.205131081	1
ENSG00000187942	LDLRAD2	0	5.193103141	1	0	5.613353398	1	0	5.542982607	1	0	4.663564839	1	0	4.414094951	1	0	5.104869985	1	0	5.221432893	1
ENSG00000142798	HSPG2	0	5.193103141	1	0	5.613353398	1	0	5.542982607	1	0	4.663564839	1	0	4.414094951	1	0	5.104869985	1	0	5.221432893	1
ENSG00000228397	RP1-224A6.3	0	3.385748219	1	0	3.805998476	1	0	3.735627685	1	0	2.856209917	1	0.080308466	4.677129357	1	0	3.297515063	1	0.0716884	4.636470392	1
ENSG00000218510	LINC00339	0.070216258	1.003278582	1	0.095886473	1.42352884	1	0	0.333529241	1	0.047915331	0.47374028	1	0.080308466	0.829132451	1	0.131672454	1.519907485	1	0.0716884	1.031608334	1
ENSG00000070831	CDC42	1.614973926	0.191225854	1	0.671205308	-0.98841739	1	1.000524468	-0.470107393	1	2.108274577	0.588412565	1	1.124318517	-0.310066035	1	0.987543403	-0.489454619	1	2.150652013	0.595370636	1
ENSG00000184677	ZBTB40	0.070216258	1.520677799	1	0	0.91291368	1	0.09095677	1.870557265	1	0.047915331	0.991139497	1	0.120462698	1.799385107	1	0.131672454	2.045976296	1	0	0.520993175	1
ENSG00000173372	C1QA	0	-4.325550015	1	0	-3.905299757	1	0	-3.975670549	1	0	-4.855088316	1	0	-5.104558204	1	0.065836227	-3.412799403	1	0	-4.297220262	1
ENSG00000159189	C1QC	0	-4.178673503	1	0	-3.758423246	1	0	-3.828794038	1	0	-4.708211805	1	0	-4.957681693	1	0	-4.266906659	1	0	-4.150343751	1
ENSG00000173369	C1QB	0	-3.937467422	1	0	-3.517217164	1	0	-3.587587956	1	0	-4.467005724	1	0	-4.716475612	1	0	-4.025700577	1	0	-3.90913767	1
ENSG00000133216	EPHB2	0	2.871175046	1	0	3.291425304	1	0	3.221054512	1	0	2.341636744	1	0	2.092166856	1	0	2.78294189	1	0	2.899504798	1
ENSG00000004487	KDM1A	0.140432515	0.22347679	1	0.095886473	0.051110974	1	0.27287031	0.996088147	1	0.191661325	0.446334123	1	0.281079629	0.898395113	1	0.197508681	0.557975525	1	0.0716884	-0.340809531	1
ENSG00000169641	LUZP1	0.070216258	-0.026065379	1	0.191772945	0.988862533	1	0	-0.685836084	1	0.335407319	1.503693502	1	0.080308466	-0.210395914	1	0.131672454	0.48037912	1	0	-1.007385797	1
ENSG00000261326	LINC01355	0	4.193103141	1	0	4.613353398	1	0	4.542982607	1	0	3.663564839	1	0	3.414094951	1	0	4.104869985	1	0	4.221432893	1
ENSG00000125944	HNRNPR	0.912811349	-0.409993288	1	1.15063767	-0.097717871	1	0.818610929	-0.549774534	1	1.197883282	-0.033670076	1	1.445552379	0.237685916	1	0.921707176	-0.397630355	1	1.433768009	0.210738292	1
ENSG00000125945	ZNF436	0	1.945175628	1	0	2.365425885	1	0	2.295055093	1	0.047915331	2.493639838	1	0	1.166167438	1	0.065836227	2.934944984	1	0	1.97350538	1
ENSG00000249087	ZNF436-AS1	0	4.60814064	1	0	5.028390898	1	0	4.958020106	1	0	4.078602339	1	0	3.829132451	1	0	4.519907485	1	0	4.636470392	1
ENSG00000204219	TCEA3	0	1.02317814	1	0	1.443428397	1	0	1.373057605	1	0	0.493639838	1	0	0.24416995	1	0	0.934944984	1	0.0716884	2.092149876	1
ENSG00000088280	ASAP3	0	5.193103141	1	0	5.613353398	1	0	5.542982607	1	0	4.663564839	1	0	4.414094951	1	0	5.104869985	1	0	5.221432893	1
ENSG00000007968	E2F2	0	0.127013951	1	0	0.547264208	1	0	0.476893416	1	0.047915331	0.61917072	1	0.040154233	0.369700832	1	0.065836227	1.060475866	1	0	0.155343703	1
ENSG00000235052	RP1-150O5.3	0	4.60814064	1	0	5.028390898	1	0	4.958020106	1	0	4.078602339	1	0	3.829132451	1	0	4.519907485	1	0	4.636470392	1
ENSG00000117318	ID3	0.070216258	-1.604558385	1	0	-2.187546502	1	0.27287031	-0.248180282	1	0.095830663	-1.545888526	1	0.160616931	-1.051879513	1	0.329181134	-0.09480236	1	0.0716884	-1.576228633	1
ENSG00000142676	RPL11	32.86120858	0.294851464	1	34.99856248	0.352054835	1	27.83277157	0.025050388	1	27.16799284	0.04673129	1	21.92421109	-0.258175237	1	23.96438658	-0.160427149	1	23.58548375	-0.191092048	1
ENSG00000011007	TCEB3	0.140432515	0.036598655	1	0.287659418	0.878643778	1	0	-1.211904895	1	0.095830663	-0.492939646	1	0.160616931	0.008102592	1	0	-1.650017517	1	0.430130403	1.314542298	1
ENSG00000236810	TCEB3-AS1	0.070216258	2.063820124	1	0.191772945	3.110853058	1	0.09095677	2.41369959	1	0	0.493639838	1	0	0.24416995	1	0	0.934944984	1	0	1.051507892	1
ENSG00000057757	PITHD1	0.351081288	-0.098451305	1	0.38354589	0.055698244	1	0.363827079	-0.014672548	1	0.239576656	-0.627989607	1	0.240925397	-0.651994239	1	0.329181134	-0.186684461	1	0.716884004	0.819777606	1
ENSG00000011009	LYPLA2	0.421297546	-0.013562407	1	0.671205308	0.602126143	1	0.636697389	0.531755351	1	0.910391294	1.008213011	1	0.602313491	0.425410265	1	0.329181134	-0.326975802	1	0.501818803	0.210205638	1
ENSG00000117308	GALE	0.070216258	-0.18193629	1	0.191772945	0.831993685	1	0	-0.840721686	1	0.095830663	-0.117794874	1	0.160616931	0.387294892	1	0	-1.278834307	1	0.143376801	0.44007318	1
ENSG00000117305	HMGCL	0.140432515	0.32685453	1	0.095886473	0.15392178	1	0.18191354	0.676733996	1	0.191661325	0.550864706	1	0.080308466	-0.45215366	1	0.131672454	0.238621374	1	0.0716884	-0.237998725	1
ENSG00000179163	FUCA1	0.140432515	-0.791789967	1	0.095886473	-0.960293789	1	0.09095677	-1.030664581	1	0	-2.913863989	1	0.160616931	-0.826219378	1	0.263344908	-0.135444344	1	0	-2.355995935	1
ENSG00000188822	CNR2	0	1.60814064	1	0	2.028390898	1	0	1.958020106	1	0	1.078602339	1	0	0.829132451	1	0	1.519907485	1	0	1.636470392	1
ENSG00000189266	PNRC2	0.280865031	-0.447864769	1	0.575318835	0.463606279	1	0.363827079	-0.097985304	1	0.479153313	0.177552622	1	0.72277619	0.740181528	1	0.460853588	0.150673675	1	0.358442002	-0.153606538	1
ENSG00000188529	SRSF10	0.772378834	-0.231762976	1	0.958864725	0.061557762	1	0.727654159	-0.301112862	1	1.054137288	0.192773358	1	1.044010052	0.180297767	1	0.855870949	-0.09480236	1	1.218702808	0.3899497	1
ENSG00000142677	IL22RA1	0	5.193103141	1	0	5.613353398	1	0	5.542982607	1	0	4.663564839	1	0	4.414094951	1	0	5.104869985	1	0.0716884	7.221432893	1
ENSG00000185436	IFNLR1	0	1.800785718	1	0	2.221035976	1	0	2.150665184	1	0.095830663	3.000599827	1	0	1.021777529	1	0.065836227	2.78294189	1	0.0716884	2.899504798	1
ENSG00000158055	GRHL3	0	5.193103141	1	0	5.613353398	1	0	5.542982607	1	0	4.663564839	1	0	4.414094951	1	0	5.104869985	1	0	5.221432893	1
ENSG00000001460	STPG1	0	1.148709022	1	0	1.568959279	1	0.18191354	3.173748797	1	0	0.61917072	1	0.080308466	2.044861142	1	0.131672454	2.735636176	1	0.0716884	2.221432893	1
ENSG00000001461	NIPAL3	0.280865031	1.760143734	1	0.095886473	0.818937532	1	0	-0.264372315	1	0.047915331	-0.130851027	1	0.040154233	-0.380320915	1	0.329181134	1.9483655	1	0.143376801	1.02503568	1
ENSG00000117602	RCAN3	0.491513804	0.893895123	1	0	-1.71756348	1	0.18191354	-0.193982987	1	0.287491988	0.167139013	1	0.240925397	-0.082330875	1	0.329181134	0.381493456	1	0.286753602	0.230478033	1
ENSG00000264443	RP4-594I10.3	0	3.871175046	1	0	4.291425304	1	0	4.221054512	1	0	3.341636744	1	0	3.092166856	1	0	3.78294189	1	0	3.899504798	1
ENSG00000184454	NCMAP	0	4.60814064	1	0	5.028390898	1	0	4.958020106	1	0	4.078602339	1	0	3.829132451	1	0	4.519907485	1	0	4.636470392	1
ENSG00000133226	SRRM1	1.263892638	0.153318275	1	0.958864725	-0.22413119	1	0.454783849	-1.174693816	1	0.814560632	-0.455376233	1	1.244781215	0.141465166	1	0.987543403	-0.186300714	1	1.362079608	0.256803226	1
ENSG00000169504	CLIC4	0.140432515	0.778065642	1	0	-0.409014415	1	0	-0.479385206	1	0.095830663	0.24852734	1	0.160616931	0.758743123	1	0.131672454	0.689832486	1	0	-0.80093492	1
ENSG00000020633	RUNX3	0.491513804	0.549246951	1	0.287659418	-0.044858084	1	0.09095677	-1.12235331	1	1.10205262	1.663564839	0.992053724	0.361388095	0.099398426	1	0.592526042	0.79017346	1	0.215065201	-0.43677859	1
ENSG00000229162	RP11-84D1.1	0	3.193103141	1	0	3.613353398	1	0	3.542982607	1	0.047915331	3.856209917	1	0	2.414094951	1	0	3.104869985	1	0	3.221432893	1
ENSG00000261025	RP11-84D1.2	0	5.193103141	1	0	5.613353398	1	0	5.542982607	1	0	4.663564839	1	0	4.414094951	1	0	5.104869985	1	0	5.221432893	1
ENSG00000233755	RP4-799D16.1	0	3.193103141	1	0	3.613353398	1	0	3.542982607	1	0	2.663564839	1	0	2.414094951	1	0	3.104869985	1	0	3.221432893	1
ENSG00000117614	SYF2	0.631946319	0.175181233	1	0.671205308	0.26905749	1	1.091481238	0.910266975	1	0.191661325	-1.365446247	1	0.522005026	-0.109467005	1	0.592526042	0.086948077	1	0.573507204	0.049283227	1
ENSG00000117616	RSRP1	0.702162577	0.658181323	1	0.287659418	-0.400667072	1	0.454783849	0.119516485	1	0.38332265	-0.166510159	1	0.281079629	-0.588720064	1	0.460853588	0.10205497	1	0.860260805	0.933187925	1
ENSG00000183726	TMEM50A	2.246920245	0.360213127	1	2.301275341	0.373802602	1	2.001048936	0.181610915	1	1.916613251	0.14998166	1	1.325089681	-0.374959154	1	1.711741899	-0.02212122	1	1.433768009	-0.27270838	1
ENSG00000188672	RHCE	0	4.60814064	1	0	5.028390898	1	0	4.958020106	1	0	4.078602339	1	0	3.829132451	1	0	4.519907485	1	0	4.636470392	1
ENSG00000204178	TMEM57	0.070216258	-0.689539908	1	0	-1.275389851	1	0.636697389	1.697492556	1	0.287491988	0.61917072	1	0.200771164	0.141076457	1	0.263344908	0.562611936	1	0.358442002	0.948414399	1
ENSG00000157978	LDLRAP1	0.140432515	1.628318522	1	0.095886473	1.443428397	1	0	0.353158048	1	0	-0.52625972	1	0	-0.775729608	1	0	-0.084954574	1	0.0716884	1.051507892	1
ENSG00000117643	MAN1C1	0	1.02317814	1	0	1.443428397	1	0	1.373057605	1	0	0.493639838	1	0	0.24416995	1	0.065836227	1.975586968	1	0.0716884	2.092149876	1
ENSG00000233478	RP1-187B23.1	0	5.193103141	1	0	5.613353398	1	0	5.542982607	1	0	4.663564839	1	0	4.414094951	1	0	5.104869985	1	0.0716884	7.221432893	1
ENSG00000162430	SEPN1	0	1.438215639	1	0	1.858465896	1	0	1.788095105	1	0	0.908677337	1	0	0.659207449	1	0	1.349982483	1	0	1.466545391	1
ENSG00000228172	RP1-317E23.3	0	3.60814064	1	0	4.028390898	1	0	3.958020106	1	0	3.078602339	1	0	2.829132451	1	0.065836227	4.78294189	1	0	3.636470392	1
ENSG00000117640	MTFR1L	0.070216258	0.360213127	1	0.287659418	1.805998476	1	0	-0.302507444	1	0.191661325	1.191077068	1	0.160616931	0.94160718	1	0.197508681	1.297515063	1	0.0716884	0.388542879	1
ENSG00000127423	AUNIP	0	1.063820124	1	0	1.484070381	1	0	1.41369959	1	0	0.534281822	1	0.040154233	1.32663211	1	0	0.975586968	1	0	1.092149876	1
ENSG00000236528	RP1-125I3.2	0	4.60814064	1	0	5.028390898	1	0	4.958020106	1	0	4.078602339	1	0	3.829132451	1	0	4.519907485	1	0	4.636470392	1
ENSG00000117632	STMN1	1.334108895	-2.039317786	1	7.19148544	0.32042638	1	1.910092167	-1.551455018	1	3.35407319	-0.728752584	1	5.942826448	0.110191645	1	8.492873268	0.599516454	1	7.312216845	0.373630538	1
ENSG00000158006	PAFAH2	0.070216258	2.335122146	1	0	1.706462803	1	0	1.636092011	1	0.047915331	1.805583844	1	0.080308466	2.19170253	1	0	1.19797939	1	0	1.314542298	1
ENSG00000158008	EXTL1	0	5.193103141	1	0	5.613353398	1	0	5.542982607	1	0	4.663564839	1	0	4.414094951	1	0	5.104869985	1	0	5.221432893	1
ENSG00000175087	PDIK1L	0.070216258	1.549246951	1	0.191772945	2.583606055	1	0	0.870557265	1	0	-0.008860503	1	0.040154233	0.770238762	1	0.065836227	1.461013796	1	0.0716884	1.577576703	1
ENSG00000236782	RP11-96L14.7	0	5.193103141	1	0	5.613353398	1	0	5.542982607	1	0	4.663564839	1	0	4.414094951	1	0	5.104869985	1	0	5.221432893	1
ENSG00000142684	ZNF593	0.631946319	0.238906831	1	0.287659418	-0.676665449	1	0.545740619	0.067249176	1	0.431237982	-0.290631471	1	0.843238888	0.625599056	1	0.526689815	-0.003654471	1	0.430130403	-0.254300538	1
ENSG00000142675	CNKSR1	0	4.193103141	1	0	4.613353398	1	0	4.542982607	1	0	3.663564839	1	0	3.414094951	1	0	4.104869985	1	0	4.221432893	1
ENSG00000130695	CEP85	0.070216258	1.238906831	1	0.095886473	1.659157088	1	0.09095677	1.588786296	1	0.095830663	1.317790002	1	0	-0.563184972	1	0.131672454	1.759095148	1	0.143376801	1.875658056	1
ENSG00000142669	SH3BGRL3	26.82261042	0.776947798	1	27.03998526	0.751860913	1	21.46579768	0.421547452	1	12.74547812	-0.283292164	1	23.61068886	0.637150904	1	17.24909144	0.135885701	1	16.0582017	0.023986829	1
ENSG00000158062	UBXN11	0.140432515	1.302332211	1	0.095886473	1.121500302	1	0.18191354	1.652211677	1	0.143745994	1.204133221	1	0.240925397	1.812058937	1	0.065836227	0.613016889	1	0.0716884	0.729579797	1
ENSG00000169442	CD52	10.60265491	1.271418772	1	11.41049023	1.340645863	1	8.731849904	0.95616216	1	1.293713945	-1.737009684	1	6.786065336	0.659521796	1	4.937717016	0.159580176	1	3.010912819	-0.555650355	1
ENSG00000176092	AIM1L	0	3.385748219	1	0	3.805998476	1	0	3.735627685	1	0	2.856209917	1	0	2.606740029	1	0	3.297515063	1	0	3.414077971	1
ENSG00000117682	DHDDS	0.140432515	0.871175046	1	0.095886473	0.694490161	1	0.09095677	0.62411937	1	0.047915331	-0.255298398	1	0.160616931	0.853379997	1	0.065836227	0.186006748	1	0.0716884	0.302569656	1
ENSG00000198830	HMGN2	2.457569018	-1.164204484	1	4.8902101	-0.209523796	1	3.001573405	-0.897275896	1	2.060359245	-1.40227964	1	5.862517983	0.113921409	1	7.044476276	0.35022988	1	7.383905246	0.411355671	1
ENSG00000117676	RPS6KA1	0.421297546	0.674028576	1	0.095886473	-0.735374756	1	0.545740619	1.023908042	1	0.287491988	0.144490274	1	0.200771164	-0.331859426	1	0.131672454	-0.654463422	1	0.215065201	-0.11841711	1
ENSG00000260063	RP5-968P14.2	0	4.193103141	1	0	4.613353398	1	0	4.542982607	1	0.047915331	5.078602339	1	0	3.414094951	1	0	4.104869985	1	0	4.221432893	1
ENSG00000117713	ARID1A	0.140432515	-0.271782908	1	0.287659418	0.568959279	1	0.18191354	0.078096558	1	0.335407319	0.641197026	1	0.401542328	0.867902021	1	0.065836227	-0.95041245	1	0.286753602	0.504441999	1
ENSG00000060642	PIGV	0	-0.092299078	1	0	0.32795118	1	0	0.257580388	1	0	-0.62183738	1	0.080308466	0.751129939	1	0	-0.180532234	1	0.215065201	1.992614203	1
ENSG00000204160	ZDHHC18	0	0.945175628	1	0	1.365425885	1	0	1.295055093	1	0.143745994	2.534281822	1	0.080308466	1.829132451	1	0.065836227	1.89541662	1	0.0716884	2.011979528	1
ENSG00000175793	SFN	0	4.60814064	1	0	5.028390898	1	0	4.958020106	1	0	4.078602339	1	0	3.829132451	1	0	4.519907485	1	0	4.636470392	1
ENSG00000142751	GPN2	0	-0.996721418	1	0.095886473	0.433444308	1	0.09095677	0.363073517	1	0.191661325	0.835745815	1	0.321233862	1.475495496	1	0.131672454	0.519907485	1	0.215065201	1.061561556	1
ENSG00000198746	GPATCH3	0	-0.0736834	1	0.191772945	1.969497209	1	0	0.276196066	1	0.095830663	1.019708649	1	0.040154233	0.166167438	1	0.131672454	1.461013796	1	0.0716884	0.97350538	1
ENSG00000090273	NUDC	1.053243865	-0.154518227	1	0.76709178	-0.572072697	1	0.818610929	-0.48933868	1	0.910391294	-0.357692781	1	1.566015078	0.415222497	1	0.790034723	-0.545629478	1	1.64883321	0.467659011	1
ENSG00000175707	KDF1	0	5.193103141	1	0	5.613353398	1	0	5.542982607	1	0	4.663564839	1	0	4.414094951	1	0	5.104869985	1	0	5.221432893	1
ENSG00000090020	SLC9A1	0	1.335122146	1	0	1.755372403	1	0.09095677	2.735627685	1	0	0.805583844	1	0	0.556113956	1	0	1.24688899	1	0.0716884	2.414077971	1
ENSG00000142784	WDTC1	0.140432515	1.40302621	1	0.095886473	1.221035976	1	0.09095677	1.150665184	1	0.095830663	0.873487909	1	0.040154233	0.021777529	1	0	-0.304520951	1	0	-0.187958043	1
ENSG00000186501	TMEM222	0.421297546	1.117815014	1	0.287659418	0.71248659	1	0.27287031	0.642115799	1	0.143745994	-0.237301969	1	0.040154233	-1.498794385	1	0.460853588	1.228353039	1	0.143376801	-0.100495202	1
ENSG00000142765	SYTL1	0.210648773	1.033231804	1	0.095886473	0.433444308	1	0.18191354	0.958020106	1	0.047915331	-0.516344251	1	0.120462698	0.254223615	1	0.065836227	-0.075039105	1	0.286753602	1.393613869	1
ENSG00000142733	MAP3K6	0	2.1056403	1	0	2.525890557	1	0	2.455519766	1	0	1.576101998	1	0.080308466	3.092166856	1	0	2.017407144	1	0.0716884	3.221432893	1
ENSG00000181773	GPR3	0	5.193103141	1	0	5.613353398	1	0	5.542982607	1	0	4.663564839	1	0	4.414094951	1	0	5.104869985	1	0	5.221432893	1
ENSG00000158195	WASF2	1.404325153	0.760461823	1	0.76709178	-0.060642651	1	0.545740619	-0.496719817	1	1.197883282	0.547020934	1	0.843238888	0.05015933	1	0.790034723	-0.03231823	1	0.860260805	0.084244678	1
ENSG00000237429	RP1-159A19.4	0	4.60814064	1	0	5.028390898	1	0	4.958020106	1	0	4.078602339	1	0	3.829132451	1	0	4.519907485	1	0.0716884	6.221432893	1
ENSG00000126705	AHDC1	0	1.385748219	1	0	1.805998476	1	0	1.735627685	1	0.047915331	1.908677337	1	0	0.606740029	1	0.065836227	2.349982483	1	0	1.414077971	1
ENSG00000000938	FGR	0	-1.443521479	1	0	-1.023271222	1	0	-1.093642014	1	0	-1.973059781	1	0.120462698	-0.200614893	1	0.526689815	1.697366159	1	0	-1.415191727	1
ENSG00000233975	RP11-288L9.1	0	5.193103141	1	0	5.613353398	1	0	5.542982607	1	0	4.663564839	1	0	4.414094951	1	0	5.104869985	1	0	5.221432893	1
ENSG00000126709	IFI6	0.210648773	-2.313700297	1	0.479432363	-1.306503089	1	1.546265087	0.220052988	1	0.718729969	-0.831290745	1	0.843238888	-0.615317777	1	1.843414353	0.481051549	1	0.716884004	-0.818981375	1
ENSG00000009780	FAM76A	0.140432515	1.755697829	1	0.095886473	1.568959279	1	0	0.476893416	1	0.095830663	1.226159527	1	0.080308466	0.976689639	1	0	0.038780795	1	0.143376801	1.784027581	1
ENSG00000117758	STX12	0	-1.0736834	1	0.191772945	0.950388386	1	0.363827079	1.636092011	1	0.143745994	0.4251601	1	0.040154233	-0.843292891	1	0.065836227	-0.152517857	1	0.0716884	-0.035954949	1
ENSG00000117751	PPP1R8	0.070216258	0.084578684	1	0	-0.505587674	1	0.27287031	1.455519766	1	0.143745994	0.576101998	1	0.120462698	0.32663211	1	0.131672454	0.591800403	1	0.286753602	1.466545391	1
ENSG00000130775	THEMIS2	0.070216258	0.148709022	1	0.191772945	1.164892898	1	0.09095677	0.498588487	1	0.239576656	1.24852734	1	0.120462698	0.391727138	1	0.065836227	0.060475866	1	0	-0.833849542	1
ENSG00000117748	RPA2	0.702162577	0.421313579	1	0.76709178	0.547264208	1	0.727654159	0.476893416	1	0.574983975	0.137592365	1	0.401542328	-0.357694611	1	0.724198496	0.461013796	1	0.430130403	-0.212003517	1
ENSG00000130768	SMPDL3B	0	2.1056403	1	0	2.525890557	1	0	2.455519766	1	0	1.576101998	1	0	1.32663211	1	0	2.017407144	1	0	2.133970052	1
ENSG00000158156	XKR8	0.210648773	2.148709022	1	0.095886473	1.525890557	1	0	0.43445815	1	0.047915331	0.576101998	1	0.040154233	0.32663211	1	0	-0.003654471	1	0.0716884	1.133970052	1
ENSG00000158161	EYA3	0	0.360213127	1	0.095886473	1.805998476	1	0.09095677	1.735627685	1	0.143745994	1.908677337	1	0.040154233	0.606740029	1	0	0.271979971	1	0	0.388542879	1
ENSG00000169403	PTAFR	0	-0.689539908	1	0	-0.269289651	1	0	-0.339660443	1	0	-1.21907821	1	0	-1.468548098	1	0.131672454	0.831851491	1	0	-0.661210156	1
ENSG00000126698	DNAJC8	0.631946319	-0.698072984	1	1.054751198	-0.012355445	1	0.27287031	-1.677395721	1	1.10205262	0.052540042	1	1.325089681	0.317922411	1	0.724198496	-0.520838858	1	1.505456409	0.48241947	1
ENSG00000130770	ATPIF1	1.544757668	-0.335902954	1	1.534183561	-0.355821475	1	1.819135397	-0.118625852	1	1.964528583	0.016277744	1	2.208482802	0.191472527	1	2.830957756	0.526068469	1	2.365717215	0.263818683	1
ENSG00000270605	RP5-1092A3.4	0	4.60814064	1	0	5.028390898	1	0	4.958020106	1	0	4.078602339	1	0	3.829132451	1	0	4.519907485	1	0	4.636470392	1
ENSG00000271398	RP5-1092A3.5	0	5.193103141	1	0	5.613353398	1	0	5.542982607	1	0	4.663564839	1	0	4.414094951	1	0	5.104869985	1	0	5.221432893	1
ENSG00000130766	SESN2	0	-0.421606703	1	0.095886473	1.013440556	1	0.09095677	0.943069765	1	0.095830663	0.663564839	1	0.040154233	-0.185817891	1	0.131672454	1.104869985	1	0.286753602	1.988772136	1
ENSG00000130772	MED18	0.070216258	0.669541185	1	0	0.074194587	1	0	0.003823796	1	0.047915331	0.140002883	1	0.200771164	1.539625833	1	0.065836227	0.581308029	1	0.0716884	0.697870937	1
ENSG00000204138	PHACTR4	0.140432515	0.588241083	1	0.191772945	1.00849134	1	0	-0.666470759	1	0.095830663	0.058702781	1	0.120462698	0.234185861	1	0.131672454	0.500007927	1	0.215065201	1.041523803	1
ENSG00000180198	RCC1	0.140432515	-0.806896859	1	0.38354589	0.357852665	1	0.18191354	-0.457017393	1	0.287491988	-0.098935847	1	0.44169656	0.448310667	1	0.065836227	-1.48384465	1	0.645195604	0.984940275	1
ENSG00000180098	TRNAU1AP	0.351081288	-0.032505993	1	0.575318835	0.613353398	1	0.545740619	0.542982607	1	0.431237982	0.187831408	1	0.481850793	0.32663211	1	0.526689815	0.473895087	1	0.286753602	-0.270420203	1
ENSG00000197989	SNHG12	0.210648773	-0.160043684	1	0.479432363	0.854019991	1	0.454783849	0.7836492	1	0.143745994	-0.689581986	1	0.160616931	-0.612705108	1	0.592526042	1.100368593	1	0.215065201	-0.131713932	1
ENSG00000120656	TAF12	0.631946319	0.811127663	1	0.575318835	0.706462803	1	0.18191354	-0.599975347	1	0.479153313	0.42255674	1	0.160616931	-0.985076143	1	0.197508681	-0.619643868	1	0.573507204	0.683998763	1
ENSG00000188060	RAB42	0	2.60814064	1	0	3.028390898	1	0	2.958020106	1	0	2.078602339	1	0.040154233	2.954663333	1	0	2.519907485	1	0	2.636470392	1
ENSG00000229388	RP11-442N24__B.1	0	3.02317814	1	0	3.443428397	1	0	3.373057605	1	0	2.493639838	1	0	2.24416995	1	0	2.934944984	1	0	3.051507892	1
ENSG00000270103	RNU11	0	5.193103141	1	0	5.613353398	1	0	5.542982607	1	0	4.663564839	1	0	4.414094951	1	0	5.104869985	1	0	5.221432893	1
ENSG00000162419	GMEB1	0.210648773	0.725497591	1	0.095886473	0.129537621	1	0.18191354	0.652211677	1	0.095830663	-0.227206091	1	0.200771164	0.54784634	1	0.065836227	-0.378945792	1	0.143376801	0.330661963	1
ENSG00000198492	YTHDF2	0.702162577	0.641307504	1	0.575318835	0.398340507	1	0.363827079	-0.162995295	1	0.622899307	0.468104746	1	0.321233862	-0.432788335	1	0.395017361	-0.110142906	1	0.430130403	0.006420002	1
ENSG00000233427	RP1-212P9.3	0	5.193103141	1	0	5.613353398	1	0	5.542982607	1	0	4.663564839	1	0	4.414094951	1	0	5.104869985	1	0	5.221432893	1
ENSG00000159023	EPB41	0.421297546	0.871175046	1	0.191772945	0.04856878	1	0.09095677	-0.611835502	1	0.239576656	0.11410102	1	0.200771164	-0.135368868	1	0.395017361	0.78294189	1	0.358442002	0.671969074	1
ENSG00000116350	SRSF4	0.772378834	0.152356799	1	0.575318835	-0.21410273	1	0.454783849	-0.508679513	1	0.718729969	0.045179337	1	0.682621957	-0.030689891	1	0.197508681	-1.535374951	1	1.362079608	0.932336191	1
ENSG00000116353	MECR	0.210648773	1.170735328	1	0	-0.441929037	1	0	-0.512299829	1	0.095830663	0.215104338	1	0.240925397	1.232765187	1	0	-0.95041245	1	0.0716884	0.177038774	1
ENSG00000060656	PTPRU	0	4.60814064	1	0	5.028390898	1	0	4.958020106	1	0	4.078602339	1	0	3.829132451	1	0	4.519907485	1	0	4.636470392	1
ENSG00000162510	MATN1	0	5.193103141	1	0	5.613353398	1	0	5.542982607	1	0	4.663564839	1	0	4.414094951	1	0	5.104869985	1	0	5.221432893	1
ENSG00000186056	MATN1-AS1	0	3.60814064	1	0	4.028390898	1	0	3.958020106	1	0.047915331	4.341636744	1	0	2.829132451	1	0.065836227	4.78294189	1	0	3.636470392	1
ENSG00000162511	LAPTM5	5.055570551	0.650760274	1	4.506664209	0.455585423	1	6.003146809	0.874362177	1	2.443681896	-0.37704102	1	3.132030155	-0.011745044	1	3.291811344	0.035828341	1	2.509094016	-0.356415506	1
ENSG00000162512	SDC3	0	3.60814064	1	0	4.028390898	1	0	3.958020106	1	0	3.078602339	1	0	2.829132451	1	0	3.519907485	1	0	3.636470392	1
ENSG00000134644	PUM1	0.351081288	0.907700922	1	0.095886473	-0.281464365	1	0.09095677	-0.351835157	1	0.479153313	1.28379267	1	0.44169656	1.166167438	1	0.197508681	0.222226936	1	0.358442002	0.936030674	1
ENSG00000060688	SNRNP40	0.351081288	-0.498058763	1	0.575318835	0.146912721	1	0.27287031	-0.737788163	1	0.766645301	0.500729263	1	0.72277619	0.416469758	1	0.724198496	0.427737641	1	0.430130403	-0.245007784	1
ENSG00000121766	ZCCHC17	0.140432515	-0.356360678	1	0.095886473	-0.526197954	1	0.09095677	-0.596568746	1	0.38332265	0.730202032	1	0.321233862	0.480732144	1	0.263344908	0.302676768	1	0.286753602	0.419239676	1
ENSG00000121769	FABP3	0	4.60814064	1	0	5.028390898	1	0	4.958020106	1	0	4.078602339	1	0	3.829132451	1	0	4.519907485	1	0	4.636470392	1
ENSG00000168528	SERINC2	0	1.02317814	1	0	1.443428397	1	0	1.373057605	1	0	0.493639838	1	0.040154233	1.284811934	1	0.065836227	1.975586968	1	0	1.051507892	1
ENSG00000162517	PEF1	0.561730061	0.648782625	1	0.575318835	0.699609132	1	0.18191354	-0.606764513	1	0.335407319	-0.054111584	1	0.44169656	0.295153879	1	0.197508681	-0.626449046	1	0.501818803	0.50375647	1
ENSG00000235790	RP11-73M7.6	0	5.193103141	1	0	5.613353398	1	0	5.542982607	1	0	4.663564839	1	0	4.414094951	1	0	5.104869985	1	0	5.221432893	1
ENSG00000264078	RP11-73M7.9	0	5.193103141	1	0	5.613353398	1	0	5.542982607	1	0	4.663564839	1	0	4.414094951	1	0	5.104869985	1	0	5.221432893	1
ENSG00000254545	RP11-84A19.3	0	5.193103141	1	0	5.613353398	1	0	5.542982607	1	0	4.663564839	1	0	4.414094951	1	0	5.104869985	1	0	5.221432893	1
ENSG00000184007	PTP4A2	0.280865031	-1.178455722	1	1.15063767	0.634313017	1	0.727654159	0.026407081	1	0.431237982	-0.699255686	1	1.003855819	0.458109806	1	0.658362269	-0.11869298	1	1.218702808	0.720701646	1
ENSG00000121774	KHDRBS1	1.685190184	0.111593073	1	1.342410616	-0.213618726	1	0.727654159	-1.026029073	1	1.437459939	-0.102483109	1	1.566015078	0.023496046	1	1.777578126	0.189417376	1	2.437405615	0.633896449	1
ENSG00000121775	TMEM39B	0	-1.026065379	1	0.38354589	1.755372403	1	0.18191354	0.928272763	1	0.095830663	0.048854995	1	0.200771164	0.829132451	1	0.131672454	0.490160141	1	0	-0.997735627	1
ENSG00000025800	KPNA6	0.210648773	0.800785718	1	0.191772945	0.797436463	1	0.18191354	0.727065671	1	0.239576656	0.873487909	1	0.44169656	1.677129357	1	0.131672454	0.28895305	1	0.0716884	-0.187958043	1
ENSG00000084652	TXLNA	0.210648773	0.661721681	1	0	-0.941235453	1	0	-1.011606245	1	0.38332265	1.341636744	1	0.200771164	0.483357614	1	0.065836227	-0.442024475	1	0.501818803	1.721587006	1
ENSG00000160050	CCDC28B	0.070216258	0.835551136	1	0	0.238313967	1	0	0.167943175	1	0.143745994	1.341636744	1	0.120462698	1.092166856	1	0.065836227	0.747317981	1	0	-0.153606538	1
ENSG00000160051	IQCC	0	2.193103141	1	0	2.613353398	1	0.09095677	3.636092011	1	0	1.663564839	1	0	1.414094951	1	0	2.104869985	1	0	2.221432893	1
ENSG00000160055	TMEM234	0	0.60814064	1	0	1.028390898	1	0.09095677	1.988393755	1	0.047915331	1.108975988	1	0	-0.170867549	1	0	0.519907485	1	0	0.636470392	1
ENSG00000084623	EIF3I	1.404325153	0.016514409	1	1.15063767	-0.26269123	1	0.818610929	-0.714405236	1	1.533290601	0.150495257	1	1.16447275	-0.239347287	1	1.316724538	-0.071718746	1	1.57714481	0.177989479	1
ENSG00000183615	FAM167B	0	3.60814064	1	0	4.028390898	1	0	3.958020106	1	0	3.078602339	1	0	2.829132451	1	0	3.519907485	1	0	3.636470392	1
ENSG00000182866	LCK	3.019299079	0.359063111	1	4.027231847	0.74557184	1	2.910616635	0.287596323	1	2.204105239	-0.07359259	1	3.533572483	0.622456451	1	2.765121529	0.237088427	1	2.509094016	0.093295327	1
ENSG00000116478	HDAC1	0.491513804	-0.260167493	1	0.76709178	0.332067288	1	0.727654159	0.261696496	1	0.527068644	-0.196487506	1	0.883393121	0.515592141	1	0.329181134	-0.767548393	1	0.430130403	-0.426539405	1
ENSG00000175130	MARCKSL1	0	-2.936179876	1	0.191772945	-0.925805413	1	0.18191354	-0.996176204	1	0.38332265	-0.275034616	1	0.562159259	0.228228406	1	0.329181134	-0.426511475	1	0.0716884	-1.90527158	1
ENSG00000162526	TSSK3	0	4.60814064	1	0	5.028390898	1	0	4.958020106	1	0	4.078602339	1	0	3.829132451	1	0	4.519907485	1	0	4.636470392	1
ENSG00000225828	FAM229A	0	3.02317814	1	0	3.443428397	1	0	3.373057605	1	0	2.493639838	1	0	2.24416995	1	0	2.934944984	1	0	3.051507892	1
ENSG00000160058	BSDC1	0.140432515	1.286212545	1	0.095886473	1.105558758	1	0.09095677	1.035187967	1	0.095830663	0.756674244	1	0	-1.109467005	1	0.197508681	1.629136554	1	0.143376801	1.314542298	1
ENSG00000160062	ZBTB8A	0	3.193103141	1	0	3.613353398	1	0	3.542982607	1	0	2.663564839	1	0	2.414094951	1	0	3.104869985	1	0	3.221432893	1
ENSG00000176261	ZBTB8OS	0.491513804	0.124324863	1	0.76709178	0.717189209	1	0.545740619	0.278875166	1	0.958306626	1.02245926	1	0.44169656	-0.058934271	1	0.921707176	0.961912031	1	0.501818803	0.152654615	1
ENSG00000162521	RBBP4	0.421297546	-0.528972491	1	0.575318835	-0.108722234	1	0.454783849	-0.403436353	1	0.814560632	0.3256952	1	0.44169656	-0.520578801	1	0.658362269	0.042701164	1	1.362079608	1.03953525	1
ENSG00000162520	SYNC	0	4.193103141	1	0	4.613353398	1	0	4.542982607	1	0	3.663564839	1	0	3.414094951	1	0	4.104869985	1	0	4.221432893	1
ENSG00000224409	RP11-114B7.6	0	5.193103141	1	0	5.613353398	1	0	5.542982607	1	0	4.663564839	1	0	4.414094951	1	0	5.104869985	1	0	5.221432893	1
ENSG00000162522	KIAA1522	0	5.193103141	1	0	5.613353398	1	0	5.542982607	1	0	4.663564839	1	0	4.414094951	1	0	5.104869985	1	0	5.221432893	1
ENSG00000134684	YARS	0.491513804	0.018177459	1	0.575318835	0.243288782	1	0.363827079	-0.317483652	1	0.431237982	-0.184432067	1	0.72277619	0.51481754	1	0.263344908	-0.755596273	1	0.931949206	0.868916478	1
ENSG00000116497	S100PBP	0.351081288	1.456137547	1	0.095886473	0.255801394	1	0.18191354	0.779216953	1	0.431237982	1.700090715	1	0.120462698	0.074244948	1	0.197508681	0.765019982	1	0.143376801	0.45766724	1
ENSG00000121900	TMEM54	0	3.385748219	1	0	3.805998476	1	0	3.735627685	1	0	2.856209917	1	0	2.606740029	1	0.065836227	4.519907485	1	0	3.414077971	1
ENSG00000116514	RNF19B	0.070216258	1.411743428	1	0	0.805998476	1	0	0.735627685	1	0.191661325	2.285053216	1	0.040154233	0.632735238	1	0	0.297515063	1	0	0.414077971	1
ENSG00000004455	AK2	0.210648773	-0.719786195	1	0.38354589	0.02538841	1	0.27287031	-0.369906729	1	0.766645301	0.877583568	1	0.401542328	-0.018257133	1	0.395017361	0.008343062	1	0.430130403	0.12490597	1
ENSG00000142920	AZIN2	0	2.1056403	1	0.095886473	3.613353398	1	0.09095677	3.542982607	1	0	1.576101998	1	0.040154233	2.414094951	1	0	2.017407144	1	0	2.133970052	1
ENSG00000116525	TRIM62	0	3.385748219	1	0	3.805998476	1	0.09095677	4.958020106	1	0	2.856209917	1	0.040154233	3.829132451	1	0	3.297515063	1	0	3.414077971	1
ENSG00000160094	ZNF362	0	0.60814064	1	0.191772945	2.674753943	1	0.18191354	2.604383151	1	0.143745994	2.171711743	1	0.040154233	0.8595061	1	0	0.519907485	1	0.0716884	1.666844042	1
ENSG00000134686	PHC2	0	1.492663423	1	0	1.91291368	1	0	1.842542889	1	0.095830663	2.663564839	1	0.040154233	1.770238762	1	0	1.404430267	1	0	1.520993175	1
ENSG00000121903	ZSCAN20	0	2.60814064	1	0	3.028390898	1	0	2.958020106	1	0	2.078602339	1	0	1.829132451	1	0	2.519907485	1	0	2.636470392	1
ENSG00000163866	SMIM12	0.491513804	0.165197145	1	0.287659418	-0.425565591	1	0.27287031	-0.495936383	1	0.766645301	0.748212665	1	0.562159259	0.312556925	1	0.460853588	0.076963989	1	0.573507204	0.366218332	1
ENSG00000116544	DLGAP3	0	3.02317814	1	0	3.443428397	1	0	3.373057605	1	0	2.493639838	1	0.040154233	3.414094951	1	0	2.934944984	1	0	3.051507892	1
ENSG00000271741	RP11-244H3.4	0	1.60814064	1	0	2.028390898	1	0	1.958020106	1	0	1.078602339	1	0.080308466	2.539625833	1	0	1.519907485	1	0.0716884	2.697870937	1
ENSG00000243749	ZMYM6NB	1.123460122	1.108138474	1	0.862978253	0.745456934	1	0.545740619	0.153120836	1	0.958306626	0.893490933	1	0.401542328	-0.313825503	1	0.855870949	0.732315817	1	0.358442002	-0.393276951	1
ENSG00000163867	ZMYM6	0	1.335122146	1	0	1.755372403	1	0	1.685001612	1	0.047915331	1.856209917	1	0	0.556113956	1	0	1.24688899	1	0	1.363451898	1
ENSG00000197056	ZMYM1	0	0.193103141	1	0	0.613353398	1	0	0.542982607	1	0.047915331	0.686284916	1	0.040154233	0.436815028	1	0.131672454	1.735636176	1	0.143376801	1.852199084	1
ENSG00000116560	SFPQ	0.912811349	-0.564644015	1	1.630070033	0.221990455	1	0.909567698	-0.56554185	1	1.437459939	0.068939241	1	1.806940474	0.403354025	1	0.526689815	-1.295060622	1	3.15428962	1.178010613	1
ENSG00000146463	ZMYM4	0.140432515	1.60814064	1	0.095886473	1.42352884	1	0	0.333529241	1	0	-0.545888526	1	0.040154233	0.224270392	1	0	-0.10458338	1	0.143376801	1.636470392	1
ENSG00000142687	KIAA0319L	0.140432515	1.549246951	1	0.095886473	1.365425885	1	0.09095677	1.295055093	1	0.143745994	1.454111474	1	0.080308466	0.770238762	1	0.197508681	1.89541662	1	0	-0.045353648	1
ENSG00000020129	NCDN	0	1.1056403	1	0.095886473	2.568959279	1	0	1.455519766	1	0.047915331	1.61917072	1	0	0.32663211	1	0	1.017407144	1	0	1.133970052	1
ENSG00000239636	RP4-728D4.2	0	2.60814064	1	0	3.028390898	1	0	2.958020106	1	0	2.078602339	1	0	1.829132451	1	0	2.519907485	1	0	2.636470392	1
ENSG00000126067	PSMB2	1.825622699	0.002546807	1	1.630070033	-0.168734765	1	1.091481238	-0.712227583	1	2.156189908	0.255650561	1	2.208482802	0.297379688	1	1.119215857	-0.677218178	1	2.150652013	0.233114698	1
ENSG00000142686	C1orf216	0	-0.035715549	1	0.095886473	1.403900033	1	0	0.314163916	1	0.047915331	0.454111474	1	0.160616931	1.586275927	1	0.065836227	0.89541662	1	0.0716884	1.011979528	1
ENSG00000092853	CLSPN	0.070216258	-1.883712456	1	0.671205308	0.552657467	1	0	-2.536502177	1	0.718729969	0.62464585	1	0.562159259	0.279326395	1	0.329181134	-0.376256704	1	1.003637606	1.086664337	1
ENSG00000134698	AGO4	0	1.871175046	1	0	2.291425304	1	0	2.221054512	1	0	1.341636744	1	0.040154233	2.166167438	1	0.065836227	2.856942472	1	0	1.899504798	1
ENSG00000092847	AGO1	0	0.701250045	1	0	1.121500302	1	0.09095677	2.083550988	1	0.047915331	1.204133221	1	0.080308466	1.572792697	1	0	0.613016889	1	0.0716884	1.762001275	1
ENSG00000126070	AGO3	0.070216258	-0.035715549	1	0.095886473	0.384534708	1	0.18191354	0.908776587	1	0.095830663	0.02935882	1	0.040154233	-0.814723739	1	0.065836227	-0.123948705	1	0.215065201	1.011979528	1
ENSG00000116863	ADPRHL2	0.280865031	0.427568395	1	0.095886473	-0.48993441	1	0.09095677	-0.560305202	1	0.335407319	0.592102477	1	0.120462698	-0.67866219	1	0	-2.003654471	1	0.143376801	-0.291636689	1
ENSG00000171812	COL8A2	0	4.60814064	1	0	5.028390898	1	0	4.958020106	1	0	4.078602339	1	0	3.829132451	1	0	4.519907485	1	0	4.636470392	1
ENSG00000054116	TRAPPC3	0.772378834	0.456137547	1	0.575318835	0.08755297	1	0.818610929	0.538481215	1	0.479153313	-0.201184089	1	0.803084655	0.504916179	1	1.05337963	0.881720045	1	1.003637606	0.813173927	1
ENSG00000116871	MAP7D1	0.491513804	0.092440802	1	0.38354589	-0.173242963	1	0.18191354	-0.985797059	1	0.670814638	0.488306394	1	0.562159259	0.238836506	1	0.658362269	0.471544463	1	0.286753602	-0.565163469	1
ENSG00000054118	THRAP3	0.983027607	-0.102130087	1	0.479432363	-1.014788321	1	0.909567698	-0.204600095	1	0.670814638	-0.631668389	1	1.16447275	0.137350165	1	1.185052084	0.155580806	1	1.433768009	0.418993462	1
ENSG00000214193	SH3D21	0	2.193103141	1	0	2.613353398	1	0	2.542982607	1	0	1.663564839	1	0.040154233	2.507204356	1	0	2.104869985	1	0.0716884	3.314542298	1
ENSG00000142694	EVA1B	0	0.215823218	1	0.095886473	1.659157088	1	0	0.565702683	1	0.191661325	2.102849885	1	0.080308466	1.068320114	1	0.065836227	1.150673675	1	0	0.24415297	1
ENSG00000196182	STK40	0	-0.701714622	1	0.095886473	0.730710349	1	0.09095677	0.660339557	1	0.143745994	0.805583844	1	0.040154233	-0.468548098	1	0.131672454	0.819467766	1	0.143376801	0.936030674	1
ENSG00000181817	LSM10	0.842595092	0.612772089	1	0.76709178	0.493259553	1	0.545740619	0.05571678	1	0.38332265	-0.456529006	1	0.481850793	-0.166236101	1	0.592526042	0.139085701	1	0.430130403	-0.265832934	1
ENSG00000116885	OSCP1	0	3.02317814	1	0	3.443428397	1	0	3.373057605	1	0	2.493639838	1	0	2.24416995	1	0	2.934944984	1	0	3.051507892	1
ENSG00000116898	MRPS15	0.772378834	-0.113718061	1	0.862978253	0.04046373	1	0.727654159	-0.183424796	1	1.149967951	0.435515791	1	1.204626983	0.505653904	1	0.263344908	-1.475577034	1	1.218702808	0.508714845	1
ENSG00000119535	CSF3R	0	2.871175046	1	0	3.291425304	1	0	3.221054512	1	0	2.341636744	1	0	2.092166856	1	0	2.78294189	1	0	2.899504798	1
ENSG00000233621	LINC01137	0.140432515	1.823869331	1	0	0.613353398	1	0.27287031	2.612245269	1	0	-0.336435161	1	0.040154233	0.436815028	1	0.131672454	1.735636176	1	0.0716884	1.24415297	1
ENSG00000163874	ZC3H12A	0.070216258	-0.878359221	1	0.191772945	0.132226709	1	0.09095677	-0.528479756	1	0.095830663	-0.81756185	1	0.200771164	-0.050791097	1	0	-1.971945612	1	0.143376801	-0.259693797	1
ENSG00000163875	MEAF6	0.561730061	-0.067424409	1	0.76709178	0.352825848	1	0.909567698	0.576149471	1	0.479153313	-0.303268297	1	0.602313491	-0.001646817	1	0.724198496	0.265666197	1	0.931949206	0.608827637	1
ENSG00000163877	SNIP1	0	-0.249840355	1	0	0.170409903	1	0	0.100039111	1	0.047915331	0.237300085	1	0.040154233	-0.012169803	1	0.131672454	1.28044155	1	0.215065201	1.82911547	1
ENSG00000134697	GNL2	0	-1.677261578	1	0.287659418	0.761604357	1	0.27287031	0.691233565	1	0.287491988	0.638029747	1	0.401542328	1.066171648	1	0.263344908	0.581308029	1	0.430130403	1.195897801	1
ENSG00000116922	C1orf109	0.070216258	0.835551136	1	0	0.238313967	1	0.18191354	1.788095105	1	0.143745994	1.341636744	1	0	-0.96094448	1	0.131672454	1.349982483	1	0.0716884	0.863880889	1
ENSG00000134690	CDCA8	0.491513804	0.415026012	1	0.38354589	0.147378934	1	0	-2.257917293	1	0.191661325	-0.802409625	1	0.762930422	0.997930787	1	0.658362269	0.796117279	1	1.362079608	1.805268728	1
ENSG00000185090	MANEAL	0	3.871175046	1	0	4.291425304	1	0	4.221054512	1	0.047915331	4.663564839	1	0	3.092166856	1	0	3.78294189	1	0	3.899504798	1
ENSG00000196449	YRDC	0	0.669541185	1	0	1.089791442	1	0.09095677	2.05112951	1	0.191661325	2.593175511	1	0.040154233	0.922241855	1	0	0.581308029	1	0	0.697870937	1
ENSG00000197982	C1orf122	0.351081288	-0.514255991	1	0.479432363	-0.094005734	1	0.27287031	-0.7539336	1	0.431237982	-0.297595419	1	0.963701586	0.810023628	1	0.460853588	-0.182842394	1	0.645195604	0.260272635	1
ENSG00000188786	MTF1	0	-1.035715549	1	0.095886473	0.394184878	1	0.18191354	0.918491742	1	0.287491988	1.30099476	1	0.040154233	-0.805073569	1	0	-1.123948705	1	0	-1.007385797	1
ENSG00000204084	INPP5B	0	0.127013951	1	0.191772945	2.175948086	1	0	0.476893416	1	0	-0.402524351	1	0	-0.651994239	1	0.131672454	1.667464673	1	0.143376801	1.784027581	1
ENSG00000183431	SF3A3	0.702162577	0.50278764	1	0.38354589	-0.229625433	1	0.27287031	-0.624435539	1	0.574983975	0.219346315	1	0.642467724	0.367131472	1	0.658362269	0.414554484	1	0.501818803	0.064085958	1
ENSG00000183386	FHL3	0	-0.862179294	1	0	-0.441929037	1	0	-0.512299829	1	0.191661325	0.974265679	1	0.120462698	0.391727138	1	0	-0.95041245	1	0.286753602	1.532133733	1
ENSG00000183520	UTP11L	0.140432515	-0.780355071	1	0.191772945	-0.360104814	1	0.363827079	0.314163916	1	0.574983975	0.844368305	1	0.321233862	0.048744576	1	0.197508681	-0.449718866	1	0.215065201	-0.333155958	1
ENSG00000185668	POU3F1	0	5.193103141	1	0	5.613353398	1	0	5.542982607	1	0	4.663564839	1	0	4.414094951	1	0	5.104869985	1	0	5.221432893	1
ENSG00000116954	RRAGC	0.210648773	0.170735328	1	0.287659418	0.590985585	1	0.27287031	0.520614794	1	0.431237982	0.996808247	1	0.120462698	-0.608272862	1	0.263344908	0.409989793	1	0.286753602	0.5265527	1
ENSG00000228436	RP5-864K19.4	0	0.835551136	1	0	1.255801394	1	0.09095677	2.221054512	1	0.047915331	1.341636744	1	0	0.056542947	1	0	0.747317981	1	0.0716884	1.899504798	1
ENSG00000214114	MYCBP	0.491513804	0.531325043	1	0.575318835	0.755372403	1	0.27287031	-0.132974426	1	0.335407319	0.001786741	1	0.44169656	0.351599026	1	0.460853588	0.443091888	1	0.215065201	-0.45452414	1
ENSG00000174574	AKIRIN1	0.491513804	0.875690527	1	0.191772945	-0.141534104	1	0.18191354	-0.211904895	1	0.335407319	0.346152225	1	0.481850793	0.819913921	1	0.197508681	-0.230520369	1	0.286753602	0.21244411	1
ENSG00000168653	NDUFS5	2.246920245	-0.275736853	1	3.068367121	0.144513404	1	2.455832786	-0.165362309	1	3.401988521	0.339634391	1	3.694189414	0.469941807	1	2.633449075	-0.046858178	1	3.441043221	0.330827381	1
ENSG00000127603	MACF1	0.491513804	0.421613672	1	0.095886473	-1.17780949	1	0.454783849	0.349867978	1	0.718729969	0.918731002	1	0.522005026	0.469905814	1	0.197508681	-0.67976486	1	0.501818803	0.449943424	1
ENSG00000183682	BMP8A	0	5.193103141	1	0	5.613353398	1	0	5.542982607	1	0	4.663564839	1	0	4.414094951	1	0	5.104869985	1	0	5.221432893	1
ENSG00000182109	RP11-69E11.4	0	3.871175046	1	0	4.291425304	1	0	4.221054512	1	0	3.341636744	1	0	3.092166856	1	0	3.78294189	1	0	3.899504798	1
ENSG00000090621	PABPC4	0.210648773	-0.083021264	1	0	-1.676665449	1	0.09095677	-0.742419612	1	0.143745994	-0.612559566	1	0.200771164	-0.267729089	1	0.131672454	-0.590938284	1	0.286753602	0.27189796	1
ENSG00000116981	NT5C1A	0	5.193103141	1	0	5.613353398	1	0	5.542982607	1	0	4.663564839	1	0	4.414094951	1	0	5.104869985	1	0	5.221432893	1
ENSG00000084072	PPIE	0.421297546	0.385748219	1	0.287659418	-0.012355445	1	0.363827079	0.242858882	1	0.38332265	0.226159527	1	0.642467724	0.924128964	1	0.526689815	0.667464673	1	0.358442002	0.188009892	1
ENSG00000116985	BMP8B	0	4.60814064	1	0	5.028390898	1	0	4.958020106	1	0	4.078602339	1	0	3.829132451	1	0	4.519907485	1	0	4.636470392	1
ENSG00000198754	OXCT2	0	4.60814064	1	0	5.028390898	1	0	4.958020106	1	0	4.078602339	1	0	3.829132451	1	0.065836227	6.104869985	1	0	4.636470392	1
ENSG00000261798	RP1-118J21.25	0	4.60814064	1	0	5.028390898	1	0	4.958020106	1	0	4.078602339	1	0	3.829132451	1	0	4.519907485	1	0	4.636470392	1
ENSG00000043514	TRIT1	0	0.238906831	1	0	0.659157088	1	0	0.588786296	1	0.047915331	0.732827502	1	0.080308466	1.092166856	1	0	0.150673675	1	0.0716884	1.290695556	1
ENSG00000116990	MYCL	0	3.02317814	1	0	3.443428397	1	0	3.373057605	1	0	2.493639838	1	0	2.24416995	1	0	2.934944984	1	0	3.051507892	1
ENSG00000236546	RP1-118J21.5	0	4.60814064	1	0	5.028390898	1	0	4.958020106	1	0	4.078602339	1	0	3.829132451	1	0	4.519907485	1	0	4.636470392	1
ENSG00000168389	MFSD2A	0	1.438215639	1	0	1.858465896	1	0	1.788095105	1	0	0.908677337	1	0.040154233	1.713655233	1	0	1.349982483	1	0	1.466545391	1
ENSG00000131236	CAP1	2.036271472	-0.083021264	1	2.109502396	-0.050436719	1	1.819135397	-0.253288816	1	2.683258552	0.330291771	1	2.489562431	0.228983546	1	1.382560765	-0.623668988	1	2.867536018	0.402811749	1
ENSG00000131238	PPT1	0.561730061	0.474284894	1	0.76709178	0.894535151	1	0.636697389	0.651198904	1	0.718729969	0.7962861	1	0.281079629	-0.477688752	1	0.592526042	0.541101707	1	0.215065201	-0.682448953	1
ENSG00000117000	RLF	0.280865031	1.842605894	1	0.095886473	0.899107881	1	0.09095677	0.828737089	1	0.047915331	-0.050680678	1	0.160616931	1.063597704	1	0.065836227	0.390624468	1	0	-0.506487561	1
ENSG00000259943	RP1-39G22.7	0.070216258	1.907700922	1	0.191772945	2.950388386	1	0	1.221054512	1	0	0.341636744	1	0.040154233	1.128692732	1	0	0.78294189	1	0	0.899504798	1
ENSG00000084073	ZMPSTE24	0.631946319	1.828530709	1	0.095886473	-0.128113588	1	0.363827079	1.143811513	1	0.287491988	0.763560629	1	0.200771164	0.284811934	1	0	-1.643322864	1	0.215065201	0.493512439	1
ENSG00000049089	COL9A2	0	0.733671522	1	0	1.15392178	1	0	1.083550988	1	0.143745994	2.306012835	1	0	-0.045336667	1	0.131672454	2.297515063	1	0.0716884	1.795168138	1
ENSG00000084070	SMAP2	1.263892638	0.14526172	1	0.958864725	-0.232136653	1	0.727654159	-0.594293201	1	0.958306626	-0.237589387	1	1.325089681	0.223108334	1	0.658362269	-0.740620066	1	1.433768009	0.320278667	1
ENSG00000187801	ZFP69B	0.070216258	3.60814064	1	0	2.91291368	1	0	2.842542889	1	0	1.963125121	1	0	1.713655233	1	0.065836227	3.519907485	1	0	2.520993175	1
ENSG00000187815	ZFP69	0	3.60814064	1	0	4.028390898	1	0	3.958020106	1	0	3.078602339	1	0	2.829132451	1	0	3.519907485	1	0	3.636470392	1
ENSG00000164002	EXO5	0	0.193103141	1	0.095886473	1.636073475	1	0	0.542982607	1	0.047915331	0.686284916	1	0.120462698	1.483357614	1	0	0.104869985	1	0.215065201	2.290695556	1
ENSG00000117010	ZNF684	0.070216258	1.549246951	1	0	0.940928056	1	0	0.870557265	1	0	-0.008860503	1	0	-0.258330391	1	0.065836227	1.461013796	1	0	0.549007551	1
ENSG00000117016	RIMS3	0	2.733671522	1	0	3.15392178	1	0	3.083550988	1	0	2.204133221	1	0	1.954663333	1	0	2.645438367	1	0	2.762001275	1
ENSG00000272145	NFYC-AS1	0.070216258	4.60814064	1	0	3.805998476	1	0	3.735627685	1	0	2.856209917	1	0	2.606740029	1	0	3.297515063	1	0	3.414077971	1
ENSG00000066136	NFYC	0.351081288	0.554063968	1	0.38354589	0.706462803	1	0.09095677	-0.700191377	1	0.335407319	0.449245718	1	0.321233862	0.374566587	1	0.460853588	0.890550865	1	0.573507204	1.181904529	1
ENSG00000179862	CITED4	0.070216258	0.964284451	1	0.191772945	1.988862533	1	0.09095677	1.314163916	1	0	-0.584362674	1	0.040154233	0.185276261	1	0	-0.143057528	1	0.0716884	0.992614203	1
ENSG00000171793	CTPS1	0.070216258	-0.128824954	1	0	-0.71756348	1	0	-0.787934271	1	0.143745994	0.359784091	1	0.481850793	1.895366149	1	0.197508681	0.801089237	1	0	-1.109483985	1
ENSG00000171790	SLFNL1	0	5.193103141	1	0	5.613353398	1	0	5.542982607	1	0	4.663564839	1	0	4.414094951	1	0	5.104869985	1	0	5.221432893	1
ENSG00000010803	SCMH1	0	1.148709022	1	0.095886473	2.613353398	1	0	1.498588487	1	0	0.61917072	1	0	0.369700832	1	0	1.060475866	1	0.0716884	2.221432893	1
ENSG00000127124	HIVEP3	0.070216258	2.492663423	1	0	1.858465896	1	0	1.788095105	1	0.047915331	1.963125121	1	0.160616931	3.21246109	1	0.065836227	2.404430267	1	0	1.466545391	1
ENSG00000198815	FOXJ3	0	-0.421606703	1	0.287659418	2.04349779	1	0.09095677	0.943069765	1	0.143745994	1.093709231	1	0	-1.200614893	1	0.065836227	0.504957143	1	0.215065201	1.651577285	1
ENSG00000177181	RIMKLA	0	3.871175046	1	0	4.291425304	1	0	4.221054512	1	0	3.341636744	1	0	3.092166856	1	0	3.78294189	1	0	3.899504798	1
ENSG00000066185	ZMYND12	0	3.193103141	1	0	3.613353398	1	0	3.542982607	1	0.047915331	3.856209917	1	0	2.414094951	1	0	3.104869985	1	0	3.221432893	1
ENSG00000127125	PPCS	0.561730061	0.208210033	1	0.287659418	-0.554064747	1	0.454783849	-0.034446221	1	0.670814638	0.430904082	1	0.240925397	-0.938421463	1	0.855870949	0.77011785	1	0.286753602	-0.621545939	1
ENSG00000186409	CCDC30	0	4.60814064	1	0	5.028390898	1	0	4.958020106	1	0	4.078602339	1	0	3.829132451	1	0	4.519907485	1	0	4.636470392	1
ENSG00000171960	PPIH	0.351081288	-0.6586459	1	0.671205308	0.180811498	1	0.636697389	0.110440706	1	0.239576656	-1.188184202	1	0.522005026	-0.198510305	1	0.658362269	0.138036849	1	1.290391208	1.059969471	1
ENSG00000065978	YBX1	4.77470552	-0.297355373	1	3.835458902	-0.634574115	1	3.729227563	-0.669947972	1	4.072803159	-0.505194725	1	5.742055284	0.002583963	1	5.332734377	-0.133534754	1	7.670658848	0.386435216	1
ENSG00000117385	P3H1	0	-0.035715549	1	0	0.384534708	1	0.09095677	1.333529241	1	0.047915331	0.454111474	1	0	-0.814723739	1	0.197508681	1.934944984	1	0.143376801	1.616570835	1
ENSG00000164008	C1orf50	0.351081288	1.134209452	1	0	-1.066126701	1	0	-1.136497493	1	0.38332265	1.211438021	1	0.160616931	0.084971355	1	0.263344908	0.775746389	1	0.0716884	-0.450992449	1
ENSG00000177868	SVBP	0.140432515	-0.104577408	1	0.38354589	1.064916774	1	0.363827079	0.994545982	1	0.239576656	0.384341195	1	0.200771164	0.134871307	1	0.263344908	0.556433361	1	0.0716884	-0.667310356	1
ENSG00000164010	ERMAP	0	1.945175628	1	0	2.365425885	1	0	2.295055093	1	0	1.415637326	1	0	1.166167438	1	0.065836227	2.934944984	1	0	1.97350538	1
ENSG00000228192	RP11-342M1.3	0	2.60814064	1	0	3.028390898	1	0	2.958020106	1	0.047915331	3.204133221	1	0	1.829132451	1	0	2.519907485	1	0	2.636470392	1
ENSG00000164011	ZNF691	0	0.310460092	1	0.095886473	1.755372403	1	0	0.660339557	1	0	-0.21907821	1	0.040154233	0.556113956	1	0	0.222226936	1	0	0.338789844	1
ENSG00000117394	SLC2A1	0.210648773	0.701250045	1	0.287659418	1.121500302	1	0.09095677	0.035187967	1	0.38332265	1.382278729	1	0.160616931	0.252207269	1	0	-1.410829853	1	0.0716884	-0.286361747	1
ENSG00000227533	SLC2A1-AS1	0	4.60814064	1	0	5.028390898	1	0	4.958020106	1	0	4.078602339	1	0	3.829132451	1	0	4.519907485	1	0	4.636470392	1
ENSG00000117395	EBNA1BP2	0.140432515	-1.244302171	1	0.191772945	-0.824051914	1	0.09095677	-1.482156955	1	0.38332265	-0.172134709	1	0.321233862	-0.421604596	1	0.395017361	-0.099002348	1	0.573507204	0.385733345	1
ENSG00000243710	CFAP57	0	4.60814064	1	0	5.028390898	1	0	4.958020106	1	0	4.078602339	1	0.040154233	5.414094951	1	0	4.519907485	1	0	4.636470392	1
ENSG00000066056	TIE1	0	3.385748219	1	0	3.805998476	1	0	3.735627685	1	0	2.856209917	1	0	2.606740029	1	0	3.297515063	1	0	3.414077971	1
ENSG00000234694	RP1-92O14.3	0	2.286212545	1	0	2.706462803	1	0	2.636092011	1	0	1.756674244	1	0	1.507204356	1	0	2.19797939	1	0	2.314542298	1
ENSG00000117399	CDC20	0.491513804	-0.386212796	1	0	-2.979103639	1	0.09095677	-2.047604443	1	0.095830663	-2.340187296	1	1.88724894	1.497220267	1	0.658362269	-0.009345584	1	2.509094016	1.865837086	1
ENSG00000066322	ELOVL1	0.351081288	-0.196348948	1	0.479432363	0.223901309	1	0.27287031	-0.437156971	1	0.38332265	-0.132294444	1	0.44169656	0.04195541	1	0.395017361	-0.059318647	1	0.358442002	-0.168019196	1
ENSG00000159479	MED8	0.210648773	-0.258107971	1	0.479432363	0.755372403	1	0.09095677	-0.916449012	1	0.287491988	0.032127909	1	0.481850793	0.70090674	1	0.460853588	0.670241758	1	0.358442002	0.363451898	1
ENSG00000198198	SZT2	0.070216258	1.701250045	1	0	1.089791442	1	0	1.019420651	1	0.047915331	1.171711743	1	0.080308466	1.539625833	1	0	0.581308029	1	0.0716884	1.729579797	1
ENSG00000178922	HYI	0.140432515	0.483444893	1	0.191772945	0.90369515	1	0.09095677	0.239201859	1	0.095830663	-0.046093409	1	0.160616931	0.459898641	1	0.329181134	1.423045945	1	0	-1.091450062	1
ENSG00000229348	HYI-AS1	0	5.193103141	1	0	5.613353398	1	0	5.542982607	1	0	4.663564839	1	0	4.414094951	1	0	5.104869985	1	0	5.221432893	1
ENSG00000066135	KDM4A	0.280865031	1.669541185	1	0	-0.281464365	1	0.09095677	0.660339557	1	0.095830663	0.37816262	1	0	-1.480722812	1	0.131672454	0.819467766	1	0.286753602	1.697870937	1
ENSG00000236200	KDM4A-AS1	0	2.02317814	1	0	2.443428397	1	0	2.373057605	1	0.047915331	2.576101998	1	0.040154233	2.32663211	1	0	1.934944984	1	0	2.051507892	1
ENSG00000126091	ST3GAL3	0	1.148709022	1	0	1.568959279	1	0	1.498588487	1	0	0.61917072	1	0.080308466	2.044861142	1	0	1.060475866	1	0.215065201	3.314542298	1
ENSG00000237950	RP11-7O11.3	0	4.60814064	1	0.095886473	6.613353398	1	0	4.958020106	1	0	4.078602339	1	0	3.829132451	1	0	4.519907485	1	0	4.636470392	1
ENSG00000117408	IPO13	0	0.193103141	1	0	0.613353398	1	0	0.542982607	1	0.047915331	0.686284916	1	0.040154233	0.436815028	1	0	0.104869985	1	0.215065201	2.290695556	1
ENSG00000132768	DPH2	0	-0.701714622	1	0.095886473	0.730710349	1	0.18191354	1.257580388	1	0.191661325	1.140002883	1	0.080308466	0.128692732	1	0.131672454	0.819467766	1	0	-0.67338487	1
ENSG00000117410	ATP6V0B	1.614973926	-0.533115018	1	1.725956506	-0.452735792	1	1.819135397	-0.377582926	1	2.539512558	0.124406028	1	1.766786241	-0.393259971	1	2.501776621	0.08763328	1	2.222340414	-0.085198469	1
ENSG00000117411	B4GALT2	0	2.871175046	1	0	3.291425304	1	0	3.221054512	1	0.047915331	3.493639838	1	0	2.092166856	1	0	2.78294189	1	0	2.899504798	1
ENSG00000159214	CCDC24	0	2.733671522	1	0.095886473	4.291425304	1	0	3.083550988	1	0.047915331	3.341636744	1	0	1.954663333	1	0	2.645438367	1	0	2.762001275	1
ENSG00000196517	SLC6A9	0	2.871175046	1	0	3.291425304	1	0	3.221054512	1	0	2.341636744	1	0	2.092166856	1	0	2.78294189	1	0	2.899504798	1
ENSG00000230615	RP5-1198O20.4	0	2.871175046	1	0	3.291425304	1	0	3.221054512	1	0	2.341636744	1	0	2.092166856	1	0.065836227	3.934944984	1	0	2.899504798	1
ENSG00000178028	DMAP1	0.210648773	0.499616184	1	0.095886473	-0.094005734	1	0.18191354	0.427505389	1	0.191661325	0.298992407	1	0.200771164	0.319577352	1	0.329181134	1.010352387	1	0	-1.492812624	1
ENSG00000117419	ERI3	0.351081288	0.492663423	1	0.191772945	-0.100892119	1	0.09095677	-0.760798141	1	0.191661325	-0.304525913	1	0.401542328	0.611431725	1	0.131672454	-0.609375532	1	0.215065201	-0.073187856	1
ENSG00000187147	RNF220	0.491513804	0.893895123	1	0.191772945	-0.123612196	1	0.363827079	0.552027746	1	0.239576656	-0.05981169	1	0.200771164	-0.309281578	1	0.395017361	0.608444159	1	0.286753602	0.230478033	1
ENSG00000126106	TMEM53	0	0.310460092	1	0	0.730710349	1	0.09095677	1.685001612	1	0.047915331	0.805583844	1	0.040154233	0.556113956	1	0	0.222226936	1	0.0716884	1.363451898	1
ENSG00000198520	C1orf228	0.070216258	0.322738422	1	0	-0.269289651	1	0	-0.339660443	1	0.095830663	0.390546345	1	0.080308466	0.141076457	1	0.065836227	0.234505266	1	0.215065201	1.375942842	1
ENSG00000142945	KIF2C	0.140432515	-0.361485711	1	0.095886473	-0.531304844	1	0	-1.606764513	1	0.095830663	-0.891024012	1	0.682621957	1.523324021	1	0.329181134	0.565711174	1	0.716884004	1.582832429	1
ENSG00000142937	RPS8	35.45921011	0.227866386	1	40.65586436	0.392750301	1	27.10511741	-0.190661934	1	28.07838413	-0.083747527	1	26.06009706	-0.183252855	1	26.33449075	-0.200685772	1	27.31328057	-0.155016419	1
ENSG00000142959	BEST4	0	3.871175046	1	0	4.291425304	1	0	4.221054512	1	0	3.341636744	1	0	3.092166856	1	0	3.78294189	1	0	3.899504798	1
ENSG00000173846	PLK3	0.351081288	1.447148764	1	0	-0.761686033	1	0	-0.832056825	1	0.047915331	-0.702757375	1	0.120462698	0.065366797	1	0.131672454	0.332280481	1	0	-1.153606538	1
ENSG00000222009	BTBD19	0	3.60814064	1	0	4.028390898	1	0	3.958020106	1	0	3.078602339	1	0	2.829132451	1	0	3.519907485	1	0	3.636470392	1
ENSG00000117425	PTCH2	0.070216258	2.733671522	1	0	2.089791442	1	0	2.019420651	1	0	1.140002883	1	0	0.890532995	1	0.065836227	2.645438367	1	0	1.697870937	1
ENSG00000070785	EIF2B3	0.351081288	1.134209452	1	0.095886473	-0.059071944	1	0.09095677	-0.129442735	1	0.143745994	0.005353356	1	0.200771164	0.355201262	1	0.131672454	0.024496569	1	0.215065201	0.56322141	1
ENSG00000126107	HECTD3	0.210648773	1.871175046	1	0	0.238313967	1	0	0.167943175	1	0.047915331	0.306012835	1	0.040154233	0.056542947	1	0	-0.270169446	1	0.0716884	0.863880889	1
ENSG00000126088	UROD	0.351081288	-0.249840355	1	0.095886473	-1.425565591	1	0.636697389	0.520614794	1	0.239576656	-0.779378657	1	0.522005026	0.215825324	1	0.395017361	-0.112914655	1	0.645195604	0.5265527	1
ENSG00000162415	ZSWIM5	0	5.193103141	1	0	5.613353398	1	0	5.542982607	1	0	4.663564839	1	0	4.414094951	1	0	5.104869985	1	0	5.221432893	1
ENSG00000281912	LINC01144	0	5.193103141	1	0	5.613353398	1	0	5.542982607	1	0	4.663564839	1	0	4.414094951	1	0	5.104869985	1	0	5.221432893	1
ENSG00000186603	HPDL	0	1.238906831	1	0	1.659157088	1	0	1.588786296	1	0	0.709368529	1	0.040154233	1.507204356	1	0	1.150673675	1	0	1.267236583	1
ENSG00000132781	MUTYH	0.070216258	0.520677799	1	0.191772945	1.540104416	1	0	-0.14351792	1	0.095830663	0.590315857	1	0.200771164	1.384347608	1	0.131672454	1.031621003	1	0.215065201	1.577576703	1
ENSG00000132773	TOE1	0.140432515	0.859202405	1	0	-0.329161107	1	0.09095677	0.612245269	1	0.047915331	-0.267172498	1	0.040154233	-0.516642386	1	0.131672454	0.770969249	1	0	-0.721081612	1
ENSG00000070759	TESK2	0.070216258	2.063820124	1	0	1.443428397	1	0	1.373057605	1	0	0.493639838	1	0	0.24416995	1	0	0.934944984	1	0.0716884	2.092149876	1
ENSG00000280670	CCDC163P	0	2.385748219	1	0	2.805998476	1	0	2.735627685	1	0	1.856209917	1	0	1.606740029	1	0	2.297515063	1	0	2.414077971	1
ENSG00000132763	MMACHC	0	1.193103141	1	0	1.613353398	1	0	1.542982607	1	0.191661325	3.178138012	0.970214057	0.040154233	1.459898641	1	0	1.104869985	1	0.143376801	2.899504798	1
ENSG00000117450	PRDX1	5.196003066	-0.403832001	1	5.561415407	-0.33293338	1	3.820184333	-0.862851485	1	12.69756279	0.931556848	1	7.42853306	0.149728025	1	3.16013889	-1.11133145	1	8.172477651	0.249139822	1
ENSG00000117448	AKR1A1	0.631946319	-0.452195023	1	0.575318835	-0.550835233	1	0.545740619	-0.621206025	1	0.670814638	-0.389546497	1	1.284935448	0.524798416	1	0.921707176	0.051758649	1	0.573507204	-0.577308899	1
ENSG00000132780	NASP	0.421297546	-1.301038132	1	0.479432363	-1.104323025	1	0.454783849	-1.174693816	1	0.574983975	-0.930616192	1	1.485706612	0.396407418	1	1.05337963	-0.09768602	1	1.003637606	-0.163998144	1
ENSG00000159588	CCDC17	0	5.193103141	1	0	5.613353398	1	0	5.542982607	1	0	4.663564839	1	0	4.414094951	1	0	5.104869985	1	0	5.221432893	1
ENSG00000159592	GPBP1L1	0.140432515	0.429337488	1	0	-0.752968816	1	0.09095677	0.185430602	1	0.095830663	-0.100200814	1	0.200771164	0.677129357	1	0.065836227	-0.252682019	1	0.0716884	-0.136119111	1
ENSG00000159596	TMEM69	0.140432515	0.588241083	1	0	-0.596099967	1	0.27287031	1.363073517	1	0.047915331	-0.536107506	1	0.120462698	0.234185861	1	0.263344908	1.256873079	1	0	-0.988020472	1
ENSG00000197429	IPP	0	0.360213127	1	0.095886473	1.805998476	1	0	0.710092593	1	0.239576656	2.548087622	1	0.120462698	1.659207449	1	0	0.271979971	1	0.143376801	2.02503568	1
ENSG00000086015	MAST2	0	0.835551136	1	0	1.255801394	1	0	1.185430602	1	0	0.306012835	1	0.120462698	2.166167438	1	0	0.747317981	1	0.143376801	2.520993175	1
ENSG00000117461	PIK3R3	0	1.385748219	1	0.095886473	2.858465896	1	0.18191354	3.427505389	1	0	0.856209917	1	0	0.606740029	1	0	1.297515063	1	0	1.414077971	1
ENSG00000117472	TSPAN1	0	4.60814064	1	0	5.028390898	1	0	4.958020106	1	0	4.078602339	1	0	3.829132451	1	0	4.519907485	1	0	4.636470392	1
ENSG00000085998	POMGNT1	0	-0.266328478	1	0.191772945	1.772051144	1	0.09095677	1.100039111	1	0.095830663	0.822262585	1	0.040154233	-0.028848545	1	0.065836227	0.661926489	1	0.286753602	2.151043565	1
ENSG00000171357	LURAP1	0	4.60814064	1	0	5.028390898	1	0	4.958020106	1	0	4.078602339	1	0	3.829132451	1	0	4.519907485	1	0	4.636470392	1
ENSG00000085999	RAD54L	0	0.1056403	1	0.095886473	1.547264208	1	0	0.455519766	1	0.047915331	0.597475649	1	0.040154233	0.348005761	1	0.197508681	2.082502172	1	0	0.133970052	1
ENSG00000132128	LRRC41	0.280865031	0.907700922	1	0.191772945	0.57626408	1	0.18191354	0.505893288	1	0.191661325	0.37816262	1	0.160616931	0.128692732	1	0.329181134	1.089919644	1	0.358442002	1.206482552	1
ENSG00000173660	UQCRH	3.861894171	0.026402041	1	3.643685957	-0.08138396	1	4.274968182	0.15102304	1	2.97075054	-0.330698791	1	4.015423276	0.114478873	1	3.16013889	-0.256984294	1	5.735072036	0.596220139	1
ENSG00000117481	NSUN4	0	-0.34605567	1	0.191772945	1.690521259	1	0.09095677	1.019420651	1	0.143745994	1.171711743	1	0.080308466	0.491262812	1	0.131672454	1.182037846	1	0	-0.317725918	1
ENSG00000117480	FAAH	0.070216258	3.385748219	1	0	2.706462803	1	0	2.636092011	1	0	1.756674244	1	0	1.507204356	1	0	2.19797939	1	0	2.314542298	1
ENSG00000079277	MKNK1	0.280865031	1.07208774	1	0.095886473	0.145747848	1	0.18191354	0.668513489	1	0.095830663	-0.210904279	1	0.160616931	0.29307955	1	0.131672454	0.230400867	1	0.215065201	0.770221781	1
ENSG00000142961	MOB3C	0.070216258	1.871175046	1	0	1.255801394	1	0.09095677	2.221054512	1	0.047915331	1.341636744	1	0	0.056542947	1	0	0.747317981	1	0	0.863880889	1
ENSG00000123472	ATPAF1	0.421297546	0.738363218	1	0.575318835	1.158613475	1	0.18191354	-0.152825663	1	0.287491988	0.208824916	1	0.321233862	0.33135452	1	0.197508681	-0.17125442	1	0.645195604	1.295433475	1
ENSG00000159658	EFCAB14	0	-1.414227173	1	0.095886473	0.013440556	1	0.09095677	-0.056930235	1	0.143745994	0.078602339	1	0.160616931	0.158594218	1	0.197508681	0.519907485	1	0.0716884	-0.378479949	1
ENSG00000225506	CYP4A22-AS1	0	4.60814064	1	0	5.028390898	1	0	4.958020106	1	0.047915331	5.663564839	1	0	3.829132451	1	0	4.519907485	1	0	4.636470392	1
ENSG00000162367	TAL1	0	5.193103141	1	0	5.613353398	1	0	5.542982607	1	0	4.663564839	1	0	4.414094951	1	0	5.104869985	1	0	5.221432893	1
ENSG00000123473	STIL	0	-0.249840355	1	0	0.170409903	1	0	0.100039111	1	0	-0.779378657	1	0.160616931	1.360983615	1	0	-0.338073511	1	0.430130403	2.688937812	1
ENSG00000162368	CMPK1	0.421297546	0.603853282	1	0.479432363	0.797436463	1	0.09095677	-0.874869908	1	0.766645301	1.397880855	1	0.240925397	-0.175154908	1	0.395017361	0.515620126	1	0.0716884	-1.196419622	1
ENSG00000237424	FOXD2-AS1	0	4.193103141	1	0	4.613353398	1	0	4.542982607	1	0	3.663564839	1	0	3.414094951	1	0.065836227	5.519907485	1	0	4.221432893	1
ENSG00000186564	FOXD2	0	3.871175046	1	0.095886473	5.613353398	1	0	4.221054512	1	0	3.341636744	1	0	3.092166856	1	0	3.78294189	1	0	3.899504798	1
ENSG00000132122	SPATA6	0.140432515	4.60814064	1	0	3.15392178	1	0	3.083550988	1	0	2.204133221	1	0	1.954663333	1	0	2.645438367	1	0.0716884	3.899504798	1
ENSG00000162373	BEND5	0	2.492663423	1	0	2.91291368	1	0	2.842542889	1	0.095830663	3.789095721	1	0	1.713655233	1	0	2.404430267	1	0	2.520993175	1
ENSG00000185104	FAF1	0	-1.119779814	1	0.095886473	0.30957265	1	0	-0.769900348	1	0.335407319	1.415637326	1	0.160616931	0.459898641	1	0.197508681	0.819467766	1	0.0716884	-0.082347855	1
ENSG00000123080	CDKN2C	0.351081288	0.951517155	1	0.191772945	0.352825848	1	0	-1.314998388	1	0.143745994	-0.175638949	1	0.080308466	-0.846432599	1	0.592526042	1.62589818	1	0.143376801	-0.039094657	1
ENSG00000123091	RNF11	0.210648773	0.983649775	1	0.191772945	0.979147379	1	0.18191354	0.908776587	1	0.335407319	1.493639838	1	0.040154233	-0.814723739	1	0.065836227	-0.123948705	1	0.143376801	0.587226873	1
ENSG00000085831	TTC39A	0	4.60814064	1	0	5.028390898	1	0	4.958020106	1	0	4.078602339	1	0	3.829132451	1	0	4.519907485	1	0	4.636470392	1
ENSG00000085832	EPS15	0.210648773	0.527767224	1	0.095886473	-0.066126701	1	0.09095677	-0.136497493	1	0.335407319	1.026940219	1	0.040154233	-1.265385148	1	0.263344908	0.768586597	1	0.143376801	0.133970052	1
ENSG00000117859	OSBPL9	0.070216258	-0.883712456	1	0.479432363	1.143033464	1	0.18191354	0.056482745	1	0.622899307	1.459692506	1	0.160616931	-0.324672886	1	0.197508681	0.038780795	1	0.0716884	-0.855382704	1
ENSG00000078618	NRDC	0.491513804	0.271262204	1	0.287659418	-0.320337257	1	0.18191354	-0.808692831	1	0.718729969	0.765719383	1	0.481850793	0.207644074	1	0.526689815	0.355931749	1	0.286753602	-0.387376349	1
ENSG00000169213	RAB3B	0	4.60814064	1	0	5.028390898	1	0	4.958020106	1	0	4.078602339	1	0	3.829132451	1	0	4.519907485	1	0	4.636470392	1
ENSG00000117862	TXNDC12	0.140432515	-0.843986178	1	0.38354589	0.320571649	1	0.454783849	0.51692031	1	0.287491988	-0.136410552	1	0.44169656	0.410342816	1	0.526689815	0.674882145	1	0.645195604	0.947171232	1
ENSG00000198841	KTI12	0.140432515	1.474284894	1	0.095886473	1.291425304	1	0	0.203132604	1	0.047915331	0.341636744	1	0.040154233	0.092166856	1	0.131672454	1.386051738	1	0.0716884	0.899504798	1
ENSG00000223390	RP11-91A18.4	0	4.60814064	1	0	5.028390898	1	0	4.958020106	1	0	4.078602339	1	0	3.829132451	1	0	4.519907485	1	0	4.636470392	1
ENSG00000134717	BTF3L4	0.351081288	0.330982416	1	0	-1.854252152	1	0.27287031	0.087655386	1	0.622899307	1.057291832	1	0.321233862	0.149391725	1	0.329181134	0.24274926	1	0.573507204	0.956729667	1
ENSG00000157077	ZFYVE9	0	3.871175046	1	0	4.291425304	1	0	4.221054512	1	0	3.341636744	1	0	3.092166856	1	0.065836227	5.104869985	1	0	3.899504798	1
ENSG00000154222	CC2D1B	0	0.127013951	1	0.095886473	1.568959279	1	0	0.476893416	1	0.143745994	1.663564839	1	0.080308466	0.976689639	1	0	0.038780795	1	0.286753602	2.566081065	1
ENSG00000085840	ORC1	0	0.127013951	1	0.191772945	2.175948086	1	0	0.476893416	1	0.191661325	2.008213011	1	0.040154233	0.369700832	1	0.065836227	1.060475866	1	0	0.155343703	1
ENSG00000134748	PRPF38A	0.351081288	0.127013951	1	0.38354589	0.280645465	1	0.18191354	-0.53383299	1	0.38332265	0.193244904	1	0.522005026	0.599398054	1	0.658362269	0.931306407	1	0.716884004	1.047869315	1
ENSG00000134744	ZCCHC11	0.140432515	-0.110677607	1	0.095886473	-0.281464365	1	0.18191354	0.239201859	1	0.191661325	0.108975988	1	0.120462698	-0.468548098	1	0.065836227	-0.789947778	1	0.358442002	0.936030674	1
ENSG00000116157	GPX7	0.070216258	-0.28263029	1	0.095886473	0.137619967	1	0.09095677	0.067249176	1	0.38332265	1.415637326	1	0.240925397	0.786821646	1	0.131672454	0.222226936	1	0.358442002	1.363451898	1
ENSG00000182183	FAM159A	0	1.871175046	1	0	2.291425304	1	0	2.221054512	1	0	1.341636744	1	0	1.092166856	1	0	1.78294189	1	0	1.899504798	1
ENSG00000162377	COA7	0	-0.164448864	1	0	0.255801394	1	0.18191354	1.806017013	1	0.095830663	0.926599245	1	0	-0.943457053	1	0	-0.252682019	1	0	-0.136119111	1
ENSG00000162378	ZYG11B	0	0.411743428	1	0	0.831993685	1	0	0.761622893	1	0	-0.117794874	1	0.040154233	0.659207449	1	0.131672454	1.961912031	1	0	0.44007318	1
ENSG00000121310	ECHDC2	0.070216258	0.310460092	1	0.191772945	1.32795118	1	0	-0.351835157	1	0.143745994	0.805583844	1	0.160616931	0.890532995	1	0.131672454	0.819467766	1	0	-0.67338487	1
ENSG00000116171	SCP2	1.334108895	0.977812835	1	0.862978253	0.378775439	1	0.818610929	0.308404647	1	0.527068644	-0.304141758	1	0.401542328	-0.681062282	1	0.658362269	0.009712752	1	0.645195604	-0.013145067	1
ENSG00000157184	CPT2	0.140432515	1.302332211	1	0	0.105558758	1	0.09095677	1.05112951	1	0	-0.844229801	1	0.040154233	-0.077758145	1	0.131672454	1.214099055	1	0.0716884	0.729579797	1
ENSG00000236723	RP5-1024G6.2	0	5.193103141	1	0	5.613353398	1	0	5.542982607	1	0	4.663564839	1	0	4.414094951	1	0	5.104869985	1	0	5.221432893	1
ENSG00000162384	C1orf123	0.210648773	-0.207776295	1	0.287659418	0.212473962	1	0.09095677	-0.866408329	1	0.38332265	0.454111474	1	0.401542328	0.502839163	1	0.395017361	0.524207622	1	0.501818803	0.837728601	1
ENSG00000162385	MAGOH	1.053243865	0.104314902	1	0.862978253	-0.161433661	1	1.273394778	0.359760783	1	0.862475963	-0.173316035	1	1.003855819	0.03905552	1	0.855870949	-0.179210479	1	1.433768009	0.531601275	1
ENSG00000226754	RP5-1024G6.5	0	3.871175046	1	0	4.291425304	1	0	4.221054512	1	0	3.341636744	1	0	3.092166856	1	0	3.78294189	1	0	3.899504798	1
ENSG00000157193	LRP8	0	0.835551136	1	0.095886473	2.291425304	1	0	1.185430602	1	0.047915331	1.341636744	1	0.080308466	1.713655233	1	0.065836227	1.78294189	1	0	0.863880889	1
ENSG00000228838	RP4-784A16.2	0	5.193103141	1	0	5.613353398	1	0	5.542982607	1	0	4.663564839	1	0	4.414094951	1	0	5.104869985	1	0	5.221432893	1
ENSG00000225675	RP4-784A16.5	0.140432515	3.456137547	1	0	2.15392178	1	0	2.083550988	1	0	1.204133221	1	0	0.954663333	1	0	1.645438367	1	0	1.762001275	1
ENSG00000230138	RP11-117D22.2	0.070216258	3.60814064	1	0	2.91291368	1	0	2.842542889	1	0	1.963125121	1	0	1.713655233	1	0	2.404430267	1	0	2.520993175	1
ENSG00000058804	NDC1	0	0.148709022	1	0	0.568959279	1	0	0.498588487	1	0.047915331	0.641197026	1	0.200771164	2.068320114	1	0.065836227	1.082502172	1	0.358442002	2.875658056	1
ENSG00000058799	YIPF1	0.210648773	1.15968014	1	0.191772945	1.15392178	1	0.27287031	1.509559605	1	0.095830663	0.204133221	1	0.080308466	-0.045336667	1	0.065836227	0.04958755	1	0.143376801	0.762001275	1
ENSG00000081870	HSPB11	0.280865031	-1.349154909	1	1.342410616	0.671621054	1	1.455308317	0.784955397	1	1.245798613	0.588729606	1	1.244781215	0.592320969	1	0.724198496	-0.163477069	1	1.218702808	0.547436843	1
ENSG00000116212	LRRC42	0.351081288	1.119854159	1	0.095886473	-0.073147129	1	0.27287031	0.870557265	1	0.095830663	-0.43095276	1	0.160616931	0.070687129	1	0.065836227	-0.581630542	1	0.215065201	0.549007551	1
ENSG00000116209	TMEM59	1.263892638	-0.220747443	1	1.15063767	-0.353318426	1	2.092005706	0.470626658	1	0.958306626	-0.60411363	1	1.124318517	-0.380769027	1	2.304267941	0.628236277	1	0.501818803	-1.450108174	1
ENSG00000116205	TCEANC2	0	-0.0736834	1	0	0.346566858	1	0	0.276196066	1	0.047915331	0.415637326	1	0.120462698	1.204641586	1	0.065836227	0.856942472	1	0	-0.045353648	1
ENSG00000215883	CYB5RL	0	3.60814064	1	0	4.028390898	1	0	3.958020106	1	0	3.078602339	1	0	2.829132451	1	0	3.519907485	1	0	3.636470392	1
ENSG00000116221	MRPL37	0.421297546	-0.960991631	1	0.76709178	-0.175274316	1	0.454783849	-0.834950898	1	1.197883282	0.430313902	1	1.525860845	0.785112038	1	1.250888311	0.484283575	1	1.075326007	0.273065662	1
ENSG00000157216	SSBP3	0.070216258	0.438215639	1	0.095886473	0.858465896	1	0	-0.225201718	1	0.143745994	0.935644385	1	0.200771164	1.298617734	1	0.131672454	0.9483655	1	0.286753602	1.82911547	1
ENSG00000198711	SSBP3-AS1	0	5.193103141	1	0	5.613353398	1	0	5.542982607	1	0	4.663564839	1	0	4.414094951	1	0	5.104869985	1	0	5.221432893	1
ENSG00000225632	RP5-997D24.3	0	2.733671522	1	0	3.15392178	1	0	3.083550988	1	0	2.204133221	1	0	1.954663333	1	0	2.645438367	1	0	2.762001275	1
ENSG00000162390	ACOT11	0	3.385748219	1	0	3.805998476	1	0	3.735627685	1	0	2.856209917	1	0	2.606740029	1	0	3.297515063	1	0	3.414077971	1
ENSG00000243725	TTC4	0.280865031	1.746846911	1	0.095886473	0.805998476	1	0	-0.277196356	1	0.191661325	1.217308609	1	0.040154233	-0.393259971	1	0.065836227	0.297515063	1	0	-0.598746069	1
ENSG00000162396	PARS2	0.070216258	3.1056403	1	0	2.443428397	1	0	2.373057605	1	0	1.493639838	1	0	1.24416995	1	0	1.934944984	1	0.0716884	3.133970052	1
ENSG00000006555	TTC22	0	2.286212545	1	0.095886473	3.805998476	1	0	2.636092011	1	0	1.756674244	1	0	1.507204356	1	0	2.19797939	1	0	2.314542298	1
ENSG00000162398	LEXM	0	3.60814064	1	0	4.028390898	1	0	3.958020106	1	0	3.078602339	1	0	2.829132451	1	0	3.519907485	1	0	3.636470392	1
ENSG00000116133	DHCR24	0	1.492663423	1	0	1.91291368	1	0	1.842542889	1	0.047915331	2.019708649	1	0.080308466	2.414094951	1	0	1.404430267	1	0	1.520993175	1
ENSG00000242396	RP11-67L3.5	0	5.193103141	1	0	5.613353398	1	0	5.542982607	1	0	4.663564839	1	0	4.414094951	1	0	5.104869985	1	0	5.221432893	1
ENSG00000162402	USP24	0	0.907700922	1	0	1.32795118	1	0	1.257580388	1	0.047915331	1.415637326	1	0.040154233	1.166167438	1	0.065836227	1.856942472	1	0	0.936030674	1
ENSG00000162407	PLPP3	0	0.063820124	1	0	0.484070381	1	0	0.41369959	1	0	-0.465718178	1	0	-0.715188066	1	0.197508681	2.038780795	1	0	0.092149876	1
ENSG00000173406	DAB1	0	5.193103141	1	0	5.613353398	1	0	5.542982607	1	0	4.663564839	1	0	4.414094951	1	0	5.104869985	1	0	5.221432893	1
ENSG00000162600	OMA1	0.070216258	0.360213127	1	0.191772945	1.378136937	1	0.09095677	0.710092593	1	0.095830663	0.428348378	1	0.040154233	-0.418795063	1	0.131672454	0.869653524	1	0.0716884	0.388542879	1
ENSG00000162601	MYSM1	0.070216258	0.733671522	1	0	0.137619967	1	0.09095677	1.083550988	1	0.143745994	1.237300085	1	0.080308466	0.556113956	1	0.065836227	0.645438367	1	0.215065201	1.795168138	1
ENSG00000177606	JUN	0.772378834	-0.234558897	1	2.013615923	1.074194587	1	0.818610929	-0.150504351	1	2.491597227	1.437288983	1	0.883393121	-0.059522574	1	1.382560765	0.565711174	1	1.075326007	0.214405626	1
ENSG00000234807	LINC01135	0	5.193103141	1	0.095886473	7.613353398	1	0	5.542982607	1	0	4.663564839	1	0	4.414094951	1	0	5.104869985	1	0	5.221432893	1
ENSG00000232453	RP4-794H19.1	0	5.193103141	1	0	5.613353398	1	0	5.542982607	1	0	4.663564839	1	0	4.414094951	1	0.065836227	7.104869985	1	0	5.221432893	1
ENSG00000237352	LINC01358	0.070216258	1.438215639	1	0.287659418	2.91291368	1	0.18191354	2.400024653	1	0.143745994	1.963125121	1	0	-0.367264762	1	0.131672454	1.961912031	1	0	0.44007318	1
ENSG00000172456	FGGY	0	0.286212545	1	0	0.706462803	1	0	0.636092011	1	0.143745994	1.830674825	1	0	-0.492795644	1	0	0.19797939	1	0.143376801	1.948414399	1
ENSG00000134709	HOOK1	0.070216258	2.871175046	1	0	2.221035976	1	0.09095677	3.221054512	1	0	1.271247416	1	0	1.021777529	1	0	1.712552563	1	0	1.82911547	1
ENSG00000134716	CYP2J2	0	3.193103141	1	0	3.613353398	1	0	3.542982607	1	0	2.663564839	1	0.040154233	3.606740029	1	0	3.104869985	1	0	3.221432893	1
ENSG00000162599	NFIA	0	2.60814064	1	0	3.028390898	1	0	2.958020106	1	0.047915331	3.204133221	1	0	1.829132451	1	0	2.519907485	1	0	2.636470392	1
ENSG00000162604	TM2D1	0.561730061	1.115100629	1	0.479432363	0.936221054	1	0.18191354	-0.148179298	1	0.239576656	-0.013567505	1	0.120462698	-0.857368077	1	0.197508681	-0.166593043	1	0.358442002	0.544300549	1
ENSG00000271200	RP11-430G17.3	0	5.193103141	1	0	5.613353398	1	0	5.542982607	1	0	4.663564839	1	0	4.414094951	1	0	5.104869985	1	0	5.221432893	1
ENSG00000132849	INADL	0.210648773	2.945175628	1	0	1.255801394	1	0	1.185430602	1	0	0.306012835	1	0	0.056542947	1	0.131672454	2.404430267	1	0	0.863880889	1
ENSG00000240563	L1TD1	0	5.193103141	1	0	5.613353398	1	0	5.542982607	1	0	4.663564839	1	0	4.414094951	1	0	5.104869985	1	0	5.221432893	1
ENSG00000162607	USP1	0.210648773	-1.256045504	1	0.958864725	0.638156789	1	0.363827079	-0.582172525	1	0.527068644	-0.18401456	1	0.72277619	0.24416995	1	0.790034723	0.374857152	1	0.286753602	-0.903722238	1
ENSG00000116641	DOCK7	0.140432515	2.920084647	1	0	1.659157088	1	0	1.588786296	1	0.047915331	1.756674244	1	0	0.459898641	1	0	1.150673675	1	0.0716884	2.314542298	1
ENSG00000125703	ATG4C	0.140432515	1.335122146	1	0	0.137619967	1	0.09095677	1.083550988	1	0.095830663	0.805583844	1	0.200771164	1.606740029	1	0	-0.370863446	1	0.0716884	0.762001275	1
ENSG00000088035	ALG6	0	-0.330458815	1	0.287659418	2.137619967	1	0	0.019420651	1	0.143745994	1.187831408	1	0.080308466	0.507204356	1	0.131672454	1.19797939	1	0.286753602	2.083929369	1
ENSG00000142856	ITGB3BP	0.070216258	-0.795581546	1	0.095886473	-0.375331288	1	0.27287031	0.565702683	1	0.191661325	0.01394938	1	0.481850793	1.189722166	1	0.395017361	0.952222975	1	0.286753602	0.571817434	1
ENSG00000203965	EFCAB7	0	1.1056403	1	0.095886473	2.568959279	1	0.18191354	3.127945108	1	0	0.576101998	1	0	0.32663211	1	0	1.017407144	1	0	1.133970052	1
ENSG00000079739	PGM1	0.280865031	0.892979417	1	0.191772945	0.561691279	1	0	-1.108069084	1	0.191661325	0.363441115	1	0.040154233	-1.229761238	1	0.131672454	0.053207866	1	0.358442002	1.19168555	1
ENSG00000185483	ROR1	0	4.193103141	1	0	4.613353398	1	0	4.542982607	1	0	3.663564839	1	0	3.414094951	1	0	4.104869985	1	0	4.221432893	1
ENSG00000223949	ROR1-AS1	0	5.193103141	1	0	5.613353398	1	0	5.542982607	1	0	4.663564839	1	0	4.414094951	1	0	5.104869985	1	0	5.221432893	1
ENSG00000158966	CACHD1	0	5.193103141	1	0	5.613353398	1	0	5.542982607	1	0	4.663564839	1	0	4.414094951	1	0	5.104869985	1	0	5.221432893	1
ENSG00000162437	RAVER2	0	5.193103141	1	0	5.613353398	1	0	5.542982607	1	0	4.663564839	1	0	4.414094951	1	0	5.104869985	1	0	5.221432893	1
ENSG00000162434	JAK1	2.527785275	0.718684638	1	2.684821231	0.780463384	1	2.182962476	0.492480909	1	2.060359245	0.445276816	1	2.047865871	0.44387842	1	1.711741899	0.167141986	1	1.64883321	0.111167102	1
ENSG00000231485	RP4-535B20.1	0	4.60814064	1	0	5.028390898	1	0	4.958020106	1	0	4.078602339	1	0	3.829132451	1	0	4.519907485	1	0	4.636470392	1
ENSG00000162433	AK4	0	-0.521142377	1	0	-0.100892119	1	0	-0.171262911	1	0.287491988	1.841563141	1	0.080308466	0.312556925	1	0.131672454	1.003331959	1	0.0716884	0.520993175	1
ENSG00000116675	DNAJC6	0	2.492663423	1	0	2.91291368	1	0	2.842542889	1	0.047915331	3.078602339	1	0.040154233	2.829132451	1	0.065836227	3.519907485	1	0	2.520993175	1
ENSG00000213625	LEPROT	0.351081288	0.563746521	1	0.287659418	0.389351724	1	0.27287031	0.318980933	1	0.622899307	1.295994079	1	0.160616931	-0.483145474	1	0.329181134	0.475513365	1	0.0716884	-1.012186784	1
ENSG00000116678	LEPR	0	3.02317814	1	0.095886473	4.613353398	1	0	3.373057605	1	0	2.493639838	1	0	2.24416995	1	0	2.934944984	1	0	3.051507892	1
ENSG00000184588	PDE4B	0.070216258	0.02317814	1	0.191772945	1.038444562	1	0.27287031	1.393235487	1	0.047915331	-0.506360162	1	0.160616931	0.596471694	1	0.065836227	-0.065055016	1	0.215065201	1.071685774	1
ENSG00000152760	TCTEX1D1	0	4.60814064	1	0	5.028390898	1	0	4.958020106	1	0	4.078602339	1	0	3.829132451	1	0	4.519907485	1	0	4.636470392	1
ENSG00000152763	WDR78	0	3.60814064	1	0	4.028390898	1	0	3.958020106	1	0	3.078602339	1	0	2.829132451	1	0	3.519907485	1	0	3.636470392	1
ENSG00000198160	MIER1	0.491513804	0.013194051	1	0.575318835	0.238313967	1	0.18191354	-1.064347707	1	0.670814638	0.408064106	1	0.803084655	0.659207449	1	0.395017361	-0.270169446	1	0.931949206	0.863880889	1
ENSG00000116704	SLC35D1	0	1.02317814	1	0	1.443428397	1	0	1.373057605	1	0.047915331	1.534281822	1	0	0.24416995	1	0	0.934944984	1	0	1.051507892	1
ENSG00000162594	IL23R	0	3.60814064	1	0	4.028390898	1	0	3.958020106	1	0	3.078602339	1	0	2.829132451	1	0	3.519907485	1	0	3.636470392	1
ENSG00000081985	IL12RB2	0	-0.249840355	1	0.191772945	1.788924963	1	0.27287031	2.150665184	1	0.287491988	2.131069758	1	0.160616931	1.360983615	1	0	-0.338073511	1	0.0716884	0.795168138	1
ENSG00000142864	SERBP1	1.685190184	-0.405023819	1	1.725956506	-0.384271794	1	0.909567698	-1.247884192	1	1.86869792	-0.247527492	1	2.810796293	0.34952295	1	1.711741899	-0.381033845	1	3.082601219	0.450243579	1
ENSG00000116717	GADD45A	0.421297546	-0.24271592	1	0.38354589	-0.31264602	1	0.454783849	-0.117607599	1	1.245798613	1.223695487	1	0.602313491	0.19250783	1	0.855870949	0.685812715	1	0.0716884	-2.033595677	1
ENSG00000172380	GNG12	0	3.871175046	1	0	4.291425304	1	0	4.221054512	1	0	3.341636744	1	0	3.092166856	1	0	3.78294189	1	0	3.899504798	1
ENSG00000116729	WLS	0	4.193103141	1	0	4.613353398	1	0	4.542982607	1	0.047915331	5.078602339	1	0	3.414094951	1	0	4.104869985	1	0	4.221432893	1
ENSG00000024526	DEPDC1	0.210648773	1.733671522	1	0	0.105558758	1	0	0.035187967	1	0.095830663	0.772793909	1	0.200771164	1.572792697	1	0.197508681	1.645438367	1	0.215065201	1.762001275	1
ENSG00000234264	DEPDC1-AS1	0	5.193103141	1	0	5.613353398	1	0	5.542982607	1	0	4.663564839	1	0	4.414094951	1	0	5.104869985	1	0.0716884	7.221432893	1
ENSG00000066557	LRRC40	0	-0.465108342	1	0.191772945	1.568959279	1	0.18191354	1.498588487	1	0	-0.994646644	1	0.080308466	0.369700832	1	0.065836227	0.461013796	1	0.0716884	0.577576703	1
ENSG00000116754	SRSF11	0.912811349	-0.173219073	1	1.438297088	0.442176601	1	0.363827079	-1.319964641	1	1.724951926	0.728359962	1	0.803084655	-0.358494553	1	0.592526042	-0.751866771	1	1.003637606	-0.04410402	1
ENSG00000118454	ANKRD13C	0.140432515	0.97071072	1	0	-0.219536616	1	0.18191354	1.320590185	1	0.143745994	0.869148973	1	0.080308466	0.19170253	1	0.131672454	0.882477564	1	0.0716884	0.401253931	1
ENSG00000197568	HHLA3	0.070216258	0.1056403	1	0.095886473	0.525890557	1	0.09095677	0.455519766	1	0.143745994	0.597475649	1	0.120462698	0.348005761	1	0.263344908	1.371515645	1	0	-0.87659919	1
ENSG00000116761	CTH	0.140432515	3.193103141	1	0	1.91291368	1	0	1.842542889	1	0.047915331	2.019708649	1	0.040154233	1.770238762	1	0.197508681	3.581308029	1	0	1.520993175	1
ENSG00000050628	PTGER3	0	2.385748219	1	0	2.805998476	1	0	2.735627685	1	0	1.856209917	1	0	1.606740029	1	0	2.297515063	1	0	2.414077971	1
ENSG00000235079	ZRANB2-AS1	0	5.193103141	1	0	5.613353398	1	0	5.542982607	1	0	4.663564839	1	0	4.414094951	1	0	5.104869985	1	0	5.221432893	1
ENSG00000132485	ZRANB2	0.351081288	0.174439297	1	0.38354589	0.32795118	1	0.545740619	0.750424687	1	0.287491988	-0.128993081	1	0.401542328	0.288564069	1	0.197508681	-0.506154812	1	0.358442002	0.202769049	1
ENSG00000162620	LRRIQ3	0	0.983649775	1	0	1.403900033	1	0	1.333529241	1	0.047915331	1.493639838	1	0	0.204641586	1	0	0.89541662	1	0	1.011979528	1
ENSG00000254685	FPGT	0	1.335122146	1	0.095886473	2.805998476	1	0	1.685001612	1	0	0.805583844	1	0	0.556113956	1	0.065836227	2.297515063	1	0	1.363451898	1
ENSG00000259030	FPGT-TNNI3K	0	4.60814064	1	0	5.028390898	1	0	4.958020106	1	0	4.078602339	1	0	3.829132451	1	0	4.519907485	1	0	4.636470392	1
ENSG00000116791	CRYZ	0.491513804	2.310460092	1	0	-0.352430886	1	0	-0.422801678	1	0.095830663	0.306012835	1	0.040154233	-0.540101359	1	0	-0.860914299	1	0.0716884	0.267236583	1
ENSG00000162623	TYW3	0.491513804	0.862186263	1	0.287659418	0.264625244	1	0.18191354	-0.225201718	1	0.287491988	0.135529407	1	0.361388095	0.414094951	1	0.065836227	-1.252682019	1	0.215065201	-0.127295261	1
ENSG00000117054	ACADM	0.280865031	-0.136020455	1	0.287659418	-0.04128263	1	0.636697389	0.902737671	1	0.479153313	0.493639838	1	0.602313491	0.803070154	1	0.131672454	-0.968378997	1	0.430130403	0.384931625	1
ENSG00000137955	RABGGTB	0.070216258	-1.016350225	1	0.287659418	0.413681054	1	0.363827079	0.670153847	1	0.38332265	0.658564158	1	0.803084655	1.692670208	1	0.065836227	-1.10458338	1	0.143376801	-0.39817575	1
ENSG00000142892	PIGK	0.070216258	0.534891658	1	0.095886473	0.955141916	1	0.09095677	0.884771124	1	0.047915331	0.005353356	1	0.040154233	-0.244116531	1	0	-0.567555357	1	0.215065201	1.592076273	1
ENSG00000154027	AK5	0	3.02317814	1	0	3.443428397	1	0	3.373057605	1	0	2.493639838	1	0	2.24416995	1	0	2.934944984	1	0	3.051507892	1
ENSG00000036549	ZZZ3	0	-0.725760096	1	0.191772945	1.303498136	1	0.18191354	1.233127344	1	0.047915331	-0.243325756	1	0.200771164	1.141076457	1	0.065836227	0.19797939	1	0	-0.697430344	1
ENSG00000077254	USP33	0.491513804	1.534891658	1	0.287659418	0.926852871	1	0.27287031	0.85648208	1	0.287491988	0.805583844	1	0.160616931	0.056542947	1	0.065836227	-0.595569733	1	0.143376801	0.112908436	1
ENSG00000180488	FAM73A	0.140432515	2.02317814	1	0	0.805998476	1	0	0.735627685	1	0	-0.143790083	1	0	-0.393259971	1	0	0.297515063	1	0.0716884	1.44007318	1
ENSG00000162614	NEXN	0	1.60814064	1	0	2.028390898	1	0	1.958020106	1	0	1.078602339	1	0	0.829132451	1	0	1.519907485	1	0	1.636470392	1
ENSG00000162613	FUBP1	0.210648773	-0.365317572	1	0.287659418	0.054932685	1	0.18191354	-0.434297317	1	0.335407319	0.120533019	1	0.562159259	0.805285709	1	0.263344908	-0.127790771	1	0.501818803	0.678401073	1
ENSG00000162616	DNAJB4	0	0.492663423	1	0	0.91291368	1	0.09095677	1.870557265	1	0	-0.036874879	1	0.080308466	1.355201262	1	0	0.404430267	1	0	0.520993175	1
ENSG00000137960	GIPC2	0	4.193103141	1	0	4.613353398	1	0.09095677	5.958020106	1	0	3.663564839	1	0	3.414094951	1	0	4.104869985	1	0	4.221432893	1
ENSG00000273338	RP11-386I14.4	0	4.60814064	1	0	5.028390898	1	0	4.958020106	1	0	4.078602339	1	0	3.829132451	1	0	4.519907485	1	0	4.636470392	1
ENSG00000137959	IFI44L	0.140432515	1.302332211	1	0	0.105558758	1	0.09095677	1.05112951	1	0.095830663	0.772793909	1	0.080308466	0.523324021	1	0	-0.402924655	1	0.0716884	0.729579797	1
ENSG00000137965	IFI44	0.140432515	0.711976451	1	0.191772945	1.132226709	1	0.363827079	1.820516582	1	0.095830663	0.18243815	1	0.120462698	0.358812516	1	0	-0.982592856	1	0	-0.866029948	1
ENSG00000234184	RP5-887A10.1	0	5.193103141	1	0	5.613353398	1	0	5.542982607	1	0	4.663564839	1	0	4.414094951	1	0	5.104869985	1	0	5.221432893	1
ENSG00000233008	RP11-475O6.1	0	4.193103141	1	0	4.613353398	1	0	4.542982607	1	0	3.663564839	1	0	3.414094951	1	0	4.104869985	1	0	4.221432893	1
ENSG00000137941	TTLL7	0.070216258	2.335122146	1	0.095886473	2.755372403	1	0	1.636092011	1	0.047915331	1.805583844	1	0	0.507204356	1	0	1.19797939	1	0	1.314542298	1
ENSG00000271576	RP11-486G15.2	0	3.02317814	1	0	3.443428397	1	0	3.373057605	1	0	2.493639838	1	0.040154233	3.414094951	1	0	2.934944984	1	0	3.051507892	1
ENSG00000142875	PRKACB	0.561730061	1.233745126	1	0.287659418	0.458535289	1	0.18191354	-0.031926229	1	0.095830663	-0.911343997	1	0.120462698	-0.740723158	1	0.197508681	-0.049948124	1	0.358442002	0.661737151	1
ENSG00000203943	SAMD13	0	4.60814064	1	0	5.028390898	1	0	4.958020106	1	0	4.078602339	1	0	3.829132451	1	0	4.519907485	1	0	4.636470392	1
ENSG00000117133	RPF1	0.140432515	0.112729725	1	0.38354589	1.284229802	1	0	-1.136497493	1	0.287491988	0.834295141	1	0.080308466	-0.666278465	1	0.197508681	0.446658503	1	0.286753602	0.892309297	1
ENSG00000174021	GNG5	2.738434048	-0.20350164	1	2.397161813	-0.410720737	1	2.092005706	-0.59742115	1	3.929057165	0.33859812	1	3.694189414	0.257590466	1	2.830957756	-0.152517857	1	4.086238825	0.368607455	1
ENSG00000117151	CTBS	0.491513804	0.657827764	1	0.38354589	0.388387033	1	0.27287031	-0.007764179	1	0.287491988	-0.06823905	1	0.361388095	0.20854604	1	0.329181134	0.146800666	1	0.358442002	0.263363574	1
ENSG00000117155	SSX2IP	0	1.02317814	1	0.095886473	2.484070381	1	0	1.373057605	1	0	0.493639838	1	0.040154233	1.284811934	1	0	0.934944984	1	0.143376801	2.718932553	1
ENSG00000171517	LPAR3	0	4.193103141	1	0	4.613353398	1	0	4.542982607	1	0	3.663564839	1	0	3.414094951	1	0	4.104869985	1	0	4.221432893	1
ENSG00000153898	MCOLN2	0.351081288	2.238906831	1	0	-0.001356446	1	0.27287031	1.973126998	1	0.191661325	1.430904082	1	0.080308466	0.414094951	1	0.131672454	1.104869985	1	0.0716884	0.621520051	1
ENSG00000162643	WDR63	0	3.385748219	1	0	3.805998476	1	0	3.735627685	1	0	2.856209917	1	0	2.606740029	1	0	3.297515063	1	0	3.414077971	1
ENSG00000055732	MCOLN3	0	3.385748219	1	0	3.805998476	1	0	3.735627685	1	0.047915331	4.078602339	1	0	2.606740029	1	0	3.297515063	1	0	3.414077971	1
ENSG00000097096	SYDE2	0	4.60814064	1	0	5.028390898	1	0	4.958020106	1	0	4.078602339	1	0	3.829132451	1	0	4.519907485	1	0	4.636470392	1
ENSG00000162642	C1orf52	0	-2.050070842	1	0	-1.629820585	1	0.363827079	0.640909027	1	0.191661325	-0.23850874	1	0.321233862	0.379448808	1	0.263344908	0.202796406	1	0.430130403	0.814468694	1
ENSG00000142867	BCL10	0.210648773	1.063820124	1	0.095886473	0.463606279	1	0.18191354	0.988393755	1	0.047915331	-0.48618228	1	0.040154233	-0.735652168	1	0.263344908	1.307857007	1	0.143376801	0.666844042	1
ENSG00000117174	ZNHIT6	0.070216258	0.835551136	1	0	0.238313967	1	0	0.167943175	1	0.095830663	0.908677337	1	0.160616931	1.432242298	1	0	-0.270169446	1	0.0716884	0.863880889	1
ENSG00000171502	COL24A1	0	3.385748219	1	0	3.805998476	1	0	3.735627685	1	0	2.856209917	1	0	2.606740029	1	0	3.297515063	1	0	3.414077971	1
ENSG00000122417	ODF2L	0.351081288	1.063820124	1	0	-1.134839451	1	0.18191354	0.393235487	1	0.335407319	0.963125121	1	0.120462698	-0.313825503	1	0.329181134	0.975586968	1	0.215065201	0.493512439	1
ENSG00000261737	RP4-612B15.3	0	3.871175046	1	0	4.291425304	1	0	4.221054512	1	0	3.341636744	1	0	3.092166856	1	0	3.78294189	1	0	3.899504798	1
ENSG00000097033	SH3GLB1	0.351081288	-0.739603746	1	1.15063767	0.809967379	1	0.545740619	-0.165362309	1	0.527068644	-0.257284214	1	0.522005026	-0.280387312	1	0.526689815	-0.236957667	1	0.716884004	0.173069872	1
ENSG00000183291	15-Sep	0.912811349	0.360213127	1	1.246524143	0.780463384	1	0.636697389	-0.108069084	1	0.574983975	-0.278047136	1	0.44169656	-0.644798738	1	0.592526042	-0.220660346	1	0.788572405	0.162539204	1
ENSG00000153936	HS2ST1	0.070216258	0.766838386	1	0	0.170409903	1	0.09095677	1.116717852	1	0	-0.779378657	1	0	-1.028848545	1	0	-0.338073511	1	0.143376801	1.397004458	1
ENSG00000267272	LINC01140	0	5.193103141	1	0	5.613353398	1	0	5.542982607	1	0	4.663564839	1	0	4.414094951	1	0	5.104869985	1	0	5.221432893	1
ENSG00000143013	LMO4	0.491513804	1.1056403	1	0	-1.510767913	1	0.363827079	0.761622893	1	0.38332265	0.751340799	1	0.361388095	0.659207449	1	0.329181134	0.591800403	1	0.215065201	0.112908436	1
ENSG00000065243	PKN2	0.280865031	0.885674616	1	0.095886473	-0.037698293	1	0.09095677	-0.108069084	1	0.239576656	0.626475521	1	0.281079629	0.806764638	1	0.065836227	-0.546181706	1	0.215065201	0.584808273	1
ENSG00000137947	GTF2B	0.702162577	0.383408081	1	0.671205308	0.337228993	1	0.727654159	0.439112009	1	0.910391294	0.737565421	1	0.361388095	-0.535439982	1	0.395017361	-0.366224551	1	0.430130403	-0.249661643	1
ENSG00000137944	CCBL2	0.351081288	1.429337488	1	0.095886473	0.229649106	1	0.18191354	0.752905676	1	0.191661325	0.62794093	1	0.240925397	0.88159987	1	0.131672454	0.314793055	1	0.215065201	0.855110679	1
ENSG00000213516	RBMXL1	0	0.043356022	1	0	0.463606279	1	0	0.393235487	1	0.095830663	1.140002883	1	0.040154233	0.284811934	1	0.131672454	1.581308029	1	0.0716884	1.092149876	1
ENSG00000117226	GBP3	0.140432515	1.254503686	1	0.095886473	1.074194587	1	0.18191354	1.604383151	1	0.047915331	0.124406028	1	0.040154233	-0.12506386	1	0.065836227	0.565711174	1	0.0716884	0.682274082	1
ENSG00000117228	GBP1	0.421297546	-0.42790211	1	0.095886473	-1.825438454	1	0.27287031	-0.891645621	1	0.622899307	0.057291832	1	0.522005026	-0.192178056	1	0.263344908	-1.00574382	1	0.358442002	-0.624057158	1
ENSG00000162645	GBP2	0.210648773	-0.85946491	1	0.38354589	-0.114567056	1	0.18191354	-0.927337328	1	1.293713945	1.485077824	1	0.963701586	1.063597704	1	0.592526042	0.390624468	1	0.573507204	0.352438905	1
ENSG00000162654	GBP4	0.070216258	-1.241525087	1	0	-1.825438454	1	0.363827079	0.442845936	1	0.287491988	0.057291832	1	0.481850793	0.726517384	1	0.065836227	-1.329758242	1	0.286753602	0.121296222	1
ENSG00000154451	GBP5	0.842595092	0.242491168	1	0.287659418	-1.053758144	1	0.545740619	-0.311440569	1	0.670814638	-0.077002992	1	1.204626983	0.749905759	1	0.526689815	-0.383416496	1	0.215065201	-1.445678649	1
ENSG00000197147	LRRC8B	0	1.335122146	1	0.095886473	2.805998476	1	0.09095677	2.735627685	1	0.047915331	1.856209917	1	0	0.556113956	1	0.065836227	2.297515063	1	0.0716884	2.414077971	1
ENSG00000231999	FLJ27354	0.070216258	3.492663423	1	0	2.805998476	1	0	2.735627685	1	0	1.856209917	1	0	1.606740029	1	0	2.297515063	1	0	2.414077971	1
ENSG00000171488	LRRC8C	0.140432515	1.438215639	1	0.095886473	1.255801394	1	0	0.167943175	1	0.287491988	2.204133221	0.99776527	0.160616931	1.432242298	1	0.131672454	1.349982483	1	0.0716884	0.863880889	1
ENSG00000272931	RP5-943J3.2	0	5.193103141	1	0	5.613353398	1	0	5.542982607	1	0	4.663564839	1	0	4.414094951	1	0	5.104869985	1	0	5.221432893	1
ENSG00000171492	LRRC8D	0.070216258	1.063820124	1	0	0.463606279	1	0	0.393235487	1	0.047915331	0.534281822	1	0.120462698	1.32663211	1	0.065836227	0.975586968	1	0.0716884	1.092149876	1
ENSG00000162664	ZNF326	0.280865031	0.281411559	1	0.38354589	0.701661817	1	0.363827079	0.631291025	1	0.143745994	-0.5748399	1	0.44169656	0.799385107	1	0.131672454	-0.553341497	1	0.358442002	0.577576703	1
ENSG00000233593	RP4-665J23.1	0	3.871175046	1	0	4.291425304	1	0	4.221054512	1	0	3.341636744	1	0	3.092166856	1	0.065836227	5.104869985	1	0	3.899504798	1
ENSG00000122482	ZNF644	0.140432515	-0.266328478	1	0.191772945	0.15392178	1	0.27287031	0.504063617	1	0.095830663	-0.795866779	1	0.200771164	-0.028848545	1	0.131672454	-0.354561633	1	0.143376801	-0.237998725	1
ENSG00000162669	HFM1	0	5.193103141	1	0	5.613353398	1	0	5.542982607	1	0	4.663564839	1	0	4.414094951	1	0	5.104869985	1	0	5.221432893	1
ENSG00000097046	CDC7	0.140432515	1.711976451	1	0	0.504828942	1	0.09095677	1.455519766	1	0.047915331	0.576101998	1	0.160616931	1.713655233	1	0	-0.003654471	1	0.215065201	2.177038774	1
ENSG00000069702	TGFBR3	0.070216258	2.385748219	1	0	1.755372403	1	0	1.685001612	1	0	0.805583844	1	0.040154233	1.606740029	1	0	1.24688899	1	0	1.363451898	1
ENSG00000172031	EPHX4	0	4.193103141	1	0	4.613353398	1	0	4.542982607	1	0	3.663564839	1	0	3.414094951	1	0	4.104869985	1	0	4.221432893	1
ENSG00000189195	BTBD8	0.070216258	3.871175046	1	0	3.15392178	1	0	3.083550988	1	0	2.204133221	1	0	1.954663333	1	0	2.645438367	1	0	2.762001275	1
ENSG00000069712	KIAA1107	0	3.385748219	1	0	3.805998476	1	0	3.735627685	1	0	2.856209917	1	0	2.606740029	1	0	3.297515063	1	0	3.414077971	1
ENSG00000174842	GLMN	0.140432515	0.907700922	1	0.095886473	0.730710349	1	0.09095677	0.660339557	1	0.239576656	1.415637326	1	0.080308466	0.128692732	1	0.131672454	0.819467766	1	0.143376801	0.936030674	1
ENSG00000122484	RPAP2	0.280865031	0.835551136	1	0.095886473	-0.08708632	1	0.27287031	0.85648208	1	0.095830663	-0.444959618	1	0.040154233	-1.286344767	1	0.131672454	-0.003654471	1	0.0716884	-0.479006825	1
ENSG00000162676	GFI1	0.070216258	1.1056403	1	0.095886473	1.525890557	1	0.09095677	1.455519766	1	0.047915331	0.576101998	1	0.120462698	1.369700832	1	0.065836227	1.017407144	1	0.0716884	1.133970052	1
ENSG00000067208	EVI5	0	0.638514289	1	0	1.058764547	1	0	0.988393755	1	0.047915331	1.140002883	1	0.080308466	1.507204356	1	0	0.550281134	1	0	0.666844042	1
ENSG00000122406	RPL5	18.3966595	0.348042457	1	22.72509399	0.621807734	1	20.92005706	0.507701475	1	16.05163598	0.178885776	1	12.68873755	-0.156383303	1	11.38966725	-0.344634468	1	12.40209328	-0.22807156	1
ENSG00000154511	FAM69A	0	-0.092299078	1	0.095886473	1.346566858	1	0	0.257580388	1	0	-0.62183738	1	0	-0.871307268	1	0	-0.180532234	1	0.0716884	0.954646352	1
ENSG00000143033	MTF2	0.140432515	-0.330458815	1	0	-1.505587674	1	0	-1.575958466	1	0.239576656	0.155770199	1	0.843238888	1.867902021	1	0.197508681	0.001582177	1	0.358442002	0.713638253	1
ENSG00000117500	TMED5	0.421297546	0.565829836	1	0.095886473	-0.841973822	1	0.27287031	0.095899381	1	0.239576656	-0.190264513	1	0.120462698	-1.032988275	1	0.263344908	-0.016145416	1	0.501818803	0.790980342	1
ENSG00000122483	CCDC18	0	-1.514255991	1	0.191772945	0.504828942	1	0.09095677	-0.157457111	1	0.335407319	1.005353356	1	0.200771164	0.32663211	1	0.263344908	0.747317981	1	0.501818803	1.56322141	1
ENSG00000117505	DR1	0.421297546	0.557514567	1	0.095886473	-0.850170975	1	0.27287031	0.087655386	1	0.335407319	0.224772987	1	0.321233862	0.149391725	1	0.526689815	0.840166759	1	0.358442002	0.359312168	1
ENSG00000137942	FNBP1L	0	1.733671522	1	0	2.15392178	1	0	2.083550988	1	0.143745994	3.415637326	1	0	0.954663333	1	0	1.645438367	1	0	1.762001275	1
ENSG00000137936	BCAR3	0	1.669541185	1	0	2.089791442	1	0	2.019420651	1	0	1.140002883	1	0	0.890532995	1	0	1.581308029	1	0	1.697870937	1
ENSG00000067334	DNTTIP2	0.421297546	-0.131398897	1	0.575318835	0.28885136	1	0.636697389	0.41369959	1	0.574983975	0.247660596	1	0.562159259	0.209849877	1	0.395017361	-0.219632053	1	0.430130403	-0.103069145	1
ENSG00000023909	GCLM	0.351081288	0.411743428	1	0	-1.774663887	1	0.18191354	-0.25143326	1	0.191661325	-0.385194473	1	0.281079629	0.056542947	1	0.263344908	0.056110673	1	0.430130403	0.666844042	1
ENSG00000117528	ABCD3	0.070216258	0.701250045	1	0.095886473	1.121500302	1	0	0.035187967	1	0.095830663	0.772793909	1	0.200771164	1.572792697	1	0.131672454	1.214099055	1	0.0716884	0.729579797	1
ENSG00000117525	F3	0	2.492663423	1	0	2.91291368	1	0	2.842542889	1	0	1.963125121	1	0	1.713655233	1	0	2.404430267	1	0	2.520993175	1
ENSG00000143036	SLC44A3	0	2.60814064	1	0	3.028390898	1	0	2.958020106	1	0	2.078602339	1	0	1.829132451	1	0.065836227	3.645438367	1	0	2.636470392	1
ENSG00000117519	CNN3	0	1.669541185	1	0	2.089791442	1	0	2.019420651	1	0	1.140002883	1	0	0.890532995	1	0.065836227	2.645438367	1	0	1.697870937	1
ENSG00000172339	ALG14	0.070216258	1.193103141	1	0.095886473	1.613353398	1	0	0.520614794	1	0	-0.358802974	1	0.040154233	0.414094951	1	0.065836227	1.104869985	1	0.0716884	1.221432893	1
ENSG00000152078	TMEM56	0	3.193103141	1	0	3.613353398	1	0	3.542982607	1	0	2.663564839	1	0	2.414094951	1	0	3.104869985	1	0	3.221432893	1
ENSG00000122481	RWDD3	0.210648773	0.983649775	1	0	-0.625051341	1	0.27287031	1.333529241	1	0.047915331	-0.565253851	1	0.160616931	0.536350701	1	0.065836227	-0.123948705	1	0	-1.016971846	1
ENSG00000117569	PTBP2	0	2.1056403	1	0	2.525890557	1	0	2.455519766	1	0	1.576101998	1	0.040154233	2.414094951	1	0	2.017407144	1	0	2.133970052	1
ENSG00000188641	DPYD	0.210648773	1.084578684	1	0.095886473	0.484070381	1	0.18191354	1.009004035	1	0.143745994	0.555040382	1	0.120462698	0.305570495	1	0.131672454	0.570891413	1	0	-0.918118459	1
ENSG00000162627	SNX7	0	4.193103141	1	0	4.613353398	1	0	4.542982607	1	0	3.663564839	1	0	3.414094951	1	0	4.104869985	1	0	4.221432893	1
ENSG00000156869	FRRS1	0	3.385748219	1	0	3.805998476	1	0	3.735627685	1	0	2.856209917	1	0	2.606740029	1	0	3.297515063	1	0	3.414077971	1
ENSG00000162688	AGL	0.070216258	0.013194051	1	0.287659418	1.453482062	1	0.09095677	0.363073517	1	0.095830663	0.078602339	1	0.160616931	0.586275927	1	0.395017361	1.78294189	1	0.358442002	1.666844042	1
ENSG00000228084	RP5-884G6.2	0	3.60814064	1	0	4.028390898	1	0	3.958020106	1	0	3.078602339	1	0	2.829132451	1	0	3.519907485	1	0	3.636470392	1
ENSG00000117620	SLC35A3	0	0.465182687	1	0.095886473	1.91291368	1	0	0.815062152	1	0.095830663	1.576101998	1	0.040154233	0.713655233	1	0	0.376949531	1	0.0716884	1.520993175	1
ENSG00000156875	MFSD14A	0.210648773	0.600646104	1	0.287659418	1.020896361	1	0.18191354	0.528032265	1	0.239576656	0.671098512	1	0.080308466	-0.60085539	1	0.131672454	0.089919644	1	0.215065201	0.628975856	1
ENSG00000156876	SASS6	0.070216258	-0.330458815	1	0	-0.918028062	1	0.18191354	0.612245269	1	0.143745994	0.155770199	1	0.160616931	0.236177159	1	0.131672454	0.174132648	1	0.143376801	0.290695556	1
ENSG00000122435	TRMT13	0.070216258	1.193103141	1	0.191772945	2.221035976	1	0.09095677	1.542982607	1	0	-0.358802974	1	0	-0.608272862	1	0.131672454	1.712552563	1	0.0716884	1.221432893	1
ENSG00000137992	DBT	0.070216258	1.766838386	1	0.095886473	2.187088644	1	0	1.083550988	1	0.047915331	1.237300085	1	0.040154233	0.987830197	1	0	0.645438367	1	0	0.762001275	1
ENSG00000224616	RTCA-AS1	0	2.492663423	1	0	2.91291368	1	0	2.842542889	1	0	1.963125121	1	0.040154233	2.829132451	1	0.065836227	3.519907485	1	0	2.520993175	1
ENSG00000137996	RTCA	0.491513804	0.363380406	1	0.479432363	0.362265544	1	0.09095677	-1.305640334	1	0.431237982	0.162125694	1	0.522005026	0.410878239	1	0.460853588	0.27514725	1	0.573507204	0.564809407	1
ENSG00000079335	CDC14A	0.210648773	2.043356022	1	0.095886473	1.42352884	1	0.09095677	1.353158048	1	0	-0.545888526	1	0	-0.795358414	1	0	-0.10458338	1	0	0.011979528	1
ENSG00000162692	VCAM1	0	3.02317814	1	0	3.443428397	1	0	3.373057605	1	0	2.493639838	1	0	2.24416995	1	0	2.934944984	1	0	3.051507892	1
ENSG00000162694	EXTL2	0	1.148709022	1	0	1.568959279	1	0	1.498588487	1	0.191661325	3.127511939	0.717500106	0.080308466	2.044861142	1	0.065836227	2.104869985	1	0	1.177038774	1
ENSG00000273204	RP4-549L20.3	0	3.60814064	1	0	4.028390898	1	0	3.958020106	1	0	3.078602339	1	0	2.829132451	1	0	3.519907485	1	0	3.636470392	1
ENSG00000162695	SLC30A7	0.070216258	0.451636155	1	0.095886473	0.871886412	1	0.18191354	1.400024653	1	0.191661325	1.285053216	1	0	-1.340792551	1	0.131672454	0.961912031	1	0	-0.533454609	1
ENSG00000117543	DPH5	0.140432515	0.920084647	1	0.191772945	1.340334904	1	0.18191354	1.269964112	1	0.095830663	0.390546345	1	0.281079629	1.619679085	1	0.131672454	0.831851491	1	0	-0.661210156	1
ENSG00000233184	RP11-421L21.3	0	0.438215639	1	0	0.858465896	1	0	0.788095105	1	0.095830663	1.548087622	1	0.040154233	0.686174497	1	0.065836227	1.376949531	1	0	0.466545391	1
ENSG00000225938	RP4-575N6.4	0	3.02317814	1	0	3.443428397	1	0	3.373057605	1	0	2.493639838	1	0	2.24416995	1	0	2.934944984	1	0	3.051507892	1
ENSG00000170989	S1PR1	0	-1.128824954	1	0.095886473	0.300470443	1	0.27287031	1.248361858	1	0.095830663	-0.055253408	1	0.200771164	0.722933047	1	0.065836227	-0.20801297	1	0.430130403	1.762001275	1
ENSG00000185946	RNPC3	0.140432515	0.501941237	1	0	-0.68126735	1	0.18191354	0.851820702	1	0.191661325	0.728105091	1	0.040154233	-0.871307268	1	0.197508681	0.838083445	1	0.0716884	-0.063969326	1
ENSG00000240038	AMY2B	0	4.60814064	1	0	5.028390898	1	0	4.958020106	1	0	4.078602339	1	0	3.829132451	1	0	4.519907485	1	0	4.636470392	1
ENSG00000198890	PRMT6	0	0.907700922	1	0	1.32795118	1	0	1.257580388	1	0	0.37816262	1	0.120462698	2.24416995	1	0	0.819467766	1	0.143376801	2.596942028	1
ENSG00000162631	NTNG1	0	4.60814064	1	0	5.028390898	1	0	4.958020106	1	0	4.078602339	1	0	3.829132451	1	0	4.519907485	1	0	4.636470392	1
ENSG00000134215	VAV3	0.070216258	3.733671522	1	0	3.028390898	1	0	2.958020106	1	0	2.078602339	1	0.040154233	2.954663333	1	0.065836227	3.645438367	1	0	2.636470392	1
ENSG00000230489	VAV3-AS1	0	5.193103141	1	0	5.613353398	1	0	5.542982607	1	0	4.663564839	1	0	4.414094951	1	0	5.104869985	1	0	5.221432893	1
ENSG00000085491	SLC25A24	0.351081288	0.82969841	1	0.479432363	1.249948668	1	0.18191354	0.162160823	1	0.191661325	0.031296624	1	0.361388095	0.811210543	1	0.131672454	-0.275951799	1	0.286753602	0.589164678	1
ENSG00000260879	RP11-483I13.5	0	3.193103141	1	0	3.613353398	1	0	3.542982607	1	0	2.663564839	1	0	2.414094951	1	0	3.104869985	1	0	3.221432893	1
ENSG00000162636	FAM102B	0	1.733671522	1	0	2.15392178	1	0	2.083550988	1	0.047915331	2.271247416	1	0	0.954663333	1	0.065836227	2.712552563	1	0	1.762001275	1
ENSG00000162639	HENMT1	0.351081288	1.056966453	1	0.287659418	0.878643778	1	0.27287031	0.808272987	1	0.143745994	-0.071144781	1	0.200771164	0.277958263	1	0.329181134	0.968733297	1	0.215065201	0.486723273	1
ENSG00000134186	PRPF38B	0.351081288	0.067259208	1	0.479432363	0.487509465	1	0.363827079	0.150665184	1	0.431237982	0.288525408	1	0.44169656	0.309059481	1	0.395017361	0.204865775	1	0.358442002	0.09558896	1
ENSG00000116266	STXBP3	0.140432515	1.036598655	1	0	-0.154830926	1	0.09095677	0.788095105	1	0.191661325	1.271247416	1	0.040154233	-0.340792551	1	0.197508681	1.376949531	1	0.430130403	2.342287288	1
ENSG00000274068	RP11-475E11.9	0	4.60814064	1	0	5.028390898	1	0	4.958020106	1	0.047915331	5.663564839	1	0	3.829132451	1	0	4.519907485	1	0	4.636470392	1
ENSG00000121957	GPSM2	0	0.148709022	1	0.095886473	1.590985585	1	0	0.498588487	1	0	-0.38082928	1	0.080308466	0.999057452	1	0	0.060475866	1	0.286753602	2.589164678	1
ENSG00000121940	CLCC1	0	0.60814064	1	0	1.028390898	1	0	0.958020106	1	0	0.078602339	1	0.040154233	0.8595061	1	0.131672454	2.16627053	1	0	0.636470392	1
ENSG00000085433	WDR47	0.070216258	1.835551136	1	0	1.221035976	1	0	1.150665184	1	0.095830663	1.926599245	1	0.040154233	1.056542947	1	0	0.712552563	1	0	0.82911547	1
ENSG00000197780	TAF13	0.070216258	2.335122146	1	0	1.706462803	1	0	1.636092011	1	0	0.756674244	1	0.040154233	1.556113956	1	0	1.19797939	1	0	1.314542298	1
ENSG00000273382	RP5-1065J22.8	0	3.385748219	1	0	3.805998476	1	0	3.735627685	1	0	2.856209917	1	0	2.606740029	1	0	3.297515063	1	0	3.414077971	1
ENSG00000215717	TMEM167B	0	-0.829264672	1	0.191772945	1.198315899	1	0	-0.479385206	1	0.143745994	0.674880152	1	0.120462698	0.425410265	1	0	-0.917497828	1	0.0716884	0.210205638	1
ENSG00000270066	SCARNA2	0.070216258	7.193103141	1	0	5.613353398	1	0	5.542982607	1	0	4.663564839	1	0	4.414094951	1	0	5.104869985	1	0	5.221432893	1
ENSG00000116299	KIAA1324	0	3.60814064	1	0	4.028390898	1	0	3.958020106	1	0.047915331	4.341636744	1	0	2.829132451	1	0	3.519907485	1	0	3.636470392	1
ENSG00000031698	SARS	0.772378834	0.156013822	1	0.479432363	-0.434679298	1	0.727654159	0.085373724	1	0.527068644	-0.373524479	1	0.923547353	0.39914461	1	1.185052084	0.743618761	1	1.57714481	1.143224061	1
ENSG00000143126	CELSR2	0	4.193103141	1	0	4.613353398	1	0	4.542982607	1	0	3.663564839	1	0	3.414094951	1	0	4.104869985	1	0	4.221432893	1
ENSG00000134222	PSRC1	0.140432515	1.823869331	1	0.191772945	2.244119589	1	0.27287031	2.612245269	1	0	-0.336435161	1	0.080308466	1.044861142	1	0.197508681	2.174132648	1	0.143376801	1.852199084	1
ENSG00000221986	MYBPHL	0	5.193103141	1	0	5.613353398	1	0	5.542982607	1	0	4.663564839	1	0	4.414094951	1	0	5.104869985	1	0	5.221432893	1
ENSG00000134243	SORT1	0	0.907700922	1	0	1.32795118	1	0	1.257580388	1	0	0.37816262	1	0.120462698	2.24416995	1	0	0.819467766	1	0	0.936030674	1
ENSG00000143106	PSMA5	1.404325153	-0.226756742	1	0.862978253	-0.885695199	1	1.273394778	-0.367110421	1	2.25202057	0.458178843	1	2.128174336	0.383529985	1	1.514233218	-0.119935643	1	1.433768009	-0.19842699	1
ENSG00000162650	ATXN7L2	0.140432515	3.385748219	1	0	2.089791442	1	0	2.019420651	1	0.047915331	2.204133221	1	0	0.890532995	1	0.065836227	2.645438367	1	0	1.697870937	1
ENSG00000174151	CYB561D1	0.210648773	2.043356022	1	0.095886473	1.42352884	1	0.09095677	1.353158048	1	0	-0.545888526	1	0.160616931	1.606740029	1	0	-0.10458338	1	0.0716884	1.031608334	1
ENSG00000181754	AMIGO1	0	4.60814064	1	0	5.028390898	1	0	4.958020106	1	0	4.078602339	1	0	3.829132451	1	0	4.519907485	1	0	4.636470392	1
ENSG00000065135	GNAI3	0.702162577	0.980109418	1	0	-2.094005734	1	0.454783849	0.437947136	1	0.574983975	0.69866864	1	0.401542328	0.201101228	1	0.329181134	-0.000165485	1	0.286753602	-0.150125969	1
ENSG00000116337	AMPD2	0.210648773	2.701250045	1	0	1.028390898	1	0	0.958020106	1	0.191661325	2.526061315	1	0	-0.170867549	1	0.065836227	1.550281134	1	0.215065201	2.729579797	1
ENSG00000168765	GSTM4	0	1.286212545	1	0.095886473	2.755372403	1	0	1.636092011	1	0.143745994	2.908677337	1	0	0.507204356	1	0.131672454	2.882477564	1	0	1.314542298	1
ENSG00000213366	GSTM2	0	1.148709022	1	0	1.568959279	1	0	1.498588487	1	0.143745994	2.756674244	1	0.080308466	2.044861142	1	0	1.060475866	1	0	1.177038774	1
ENSG00000134202	GSTM3	0	-1.646100647	1	0.095886473	-0.219536616	1	0	-1.296221181	1	0.095830663	-0.578021147	1	0.240925397	0.420549973	1	0.329181134	0.882477564	1	0	-1.617770895	1
ENSG00000184371	CSF1	0	-1.274502409	1	0	-0.854252152	1	0	-0.924622943	1	0.622899307	2.113367757	1	0.481850793	1.748212455	1	0	-1.362735565	1	0	-1.246172657	1
ENSG00000168710	AHCYL1	0.070216258	-0.588256572	1	0.191772945	0.42352884	1	0.09095677	-0.238377107	1	0.287491988	0.722726912	1	0.160616931	-0.025528186	1	0.131672454	-0.084954574	1	0.143376801	0.031608334	1
ENSG00000143093	STRIP1	0.140432515	1.823869331	1	0	0.613353398	1	0.09095677	1.565702683	1	0.047915331	0.686284916	1	0	-0.585905049	1	0	0.104869985	1	0.143376801	1.852199084	1
ENSG00000258634	RP4-773N10.4	0	4.60814064	1	0	5.028390898	1	0	4.958020106	1	0	4.078602339	1	0	3.829132451	1	0	4.519907485	1	0	4.636470392	1
ENSG00000224965	KCNC4-AS1	0	4.60814064	1	0	5.028390898	1	0	4.958020106	1	0	4.078602339	1	0	3.829132451	1	0	4.519907485	1	0	4.636470392	1
ENSG00000116396	KCNC4	0	3.60814064	1	0.095886473	5.291425304	1	0	3.958020106	1	0.047915331	4.341636744	1	0	2.829132451	1	0	3.519907485	1	0	3.636470392	1
ENSG00000227963	RP5-1074L1.1	0	3.02317814	1	0.095886473	4.613353398	1	0	3.373057605	1	0	2.493639838	1	0	2.24416995	1	0	2.934944984	1	0	3.051507892	1
ENSG00000162775	RBM15	0	0.063820124	1	0	0.484070381	1	0.09095677	1.43445815	1	0.047915331	0.555040382	1	0.080308466	0.911594611	1	0	-0.024413032	1	0.143376801	1.718932553	1
ENSG00000273373	RP5-1074L1.4	0	4.60814064	1	0	5.028390898	1	0	4.958020106	1	0.047915331	5.663564839	1	0	3.829132451	1	0	4.519907485	1	0	4.636470392	1
ENSG00000134248	LAMTOR5	1.825622699	0.396282382	1	1.821842978	0.37686078	1	1.546265087	0.152574774	1	2.395766564	0.80753607	1	1.445552379	0.081483775	1	1.316724538	-0.060276293	1	1.433768009	0.056286614	1
ENSG00000177301	KCNA2	0	4.193103141	1	0	4.613353398	1	0.09095677	5.958020106	1	0	3.663564839	1	0	3.414094951	1	0	4.104869985	1	0	4.221432893	1
ENSG00000259834	RP11-284N8.3	0	1.871175046	1	0	2.291425304	1	0.09095677	3.295055093	1	0	1.341636744	1	0	1.092166856	1	0	1.78294189	1	0.0716884	2.97350538	1
ENSG00000177272	KCNA3	0.210648773	1.81806371	1	0.287659418	2.238313967	1	0	0.116717852	1	0	-0.762699915	1	0	-1.012169803	1	0	-0.321394769	1	0.286753602	2.185808983	1
ENSG00000143119	CD53	2.457569018	0.71018317	1	1.725956506	0.193282376	1	1.728178627	0.19779916	1	0.958306626	-0.610341741	1	1.445552379	-0.028400294	1	1.250888311	-0.240313462	1	1.505456409	0.015528595	1
ENSG00000232811	RP11-96K19.2	0	4.60814064	1	0	5.028390898	1	0	4.958020106	1	0	4.078602339	1	0	3.829132451	1	0	4.519907485	1	0	4.636470392	1
ENSG00000121931	LRIF1	0.561730061	1.1781528	1	0.191772945	-0.016003222	1	0	-1.681019067	1	0.335407319	0.47374028	1	0.120462698	-0.795358414	1	0.065836227	-1.114298535	1	0.215065201	0.011979528	1
ENSG00000273010	RP11-96K19.5	0	4.60814064	1	0	5.028390898	1	0	4.958020106	1	0	4.078602339	1	0	3.829132451	1	0	4.519907485	1	0	4.636470392	1
ENSG00000156171	DRAM2	0.421297546	0.795886919	1	0.095886473	-0.615465292	1	0.18191354	-0.096056567	1	0.143745994	-0.555603681	1	0.281079629	0.214422606	1	0.263344908	0.212478959	1	0.215065201	0.002264373	1
ENSG00000134255	CEPT1	0.070216258	0.411743428	1	0.095886473	0.831993685	1	0.18191354	1.359760783	1	0.047915331	-0.117794874	1	0	-1.380320915	1	0.065836227	0.323510272	1	0.0716884	0.44007318	1
ENSG00000273221	RP5-1180E21.5	0	3.871175046	1	0	4.291425304	1	0	4.221054512	1	0	3.341636744	1	0	3.092166856	1	0	3.78294189	1	0	3.899504798	1
ENSG00000162777	DENND2D	0.421297546	0.196327042	1	1.054751198	1.41041334	1	1.273394778	1.671796073	1	0.239576656	-0.558827582	1	0.361388095	-0.05839282	1	0.395017361	0.108093886	1	0.0716884	-1.598746069	1
ENSG00000064886	CHI3L2	0.070216258	2.385748219	1	0	1.755372403	1	0	1.685001612	1	0	0.805583844	1	0	0.556113956	1	0.197508681	3.404430267	1	0	1.363451898	1
ENSG00000173947	PIFO	0	3.02317814	1	0	3.443428397	1	0	3.373057605	1	0	2.493639838	1	0	2.24416995	1	0	2.934944984	1	0	3.051507892	1
ENSG00000085465	OVGP1	0	3.871175046	1	0	4.291425304	1	0	4.221054512	1	0	3.341636744	1	0	3.092166856	1	0	3.78294189	1	0	3.899504798	1
ENSG00000116455	WDR77	0.421297546	0.66060806	1	0.095886473	-0.748590375	1	0.27287031	0.189835781	1	0.191661325	-0.36323522	1	0.321233862	0.253103075	1	0.197508681	-0.24827684	1	0.501818803	0.886042539	1
ENSG00000116459	ATP5F1	2.598001533	0.294461979	1	2.972480649	0.46297143	1	1.819135397	-0.222046906	1	1.006221957	-1.033718686	1	1.927403172	-0.110746557	1	2.238431714	0.08567642	1	3.441043221	0.696591385	1
ENSG00000143110	C1orf162	0.631946319	0.907700922	1	0.287659418	-0.016003222	1	0	-2.097262329	1	0	-2.976680097	1	0	-3.226149985	1	0	-2.535374951	1	0.358442002	0.184343574	1
ENSG00000121933	TMIGD3	0	5.193103141	1	0	5.613353398	1	0	5.542982607	1	0	4.663564839	1	0	4.414094951	1	0	5.104869985	1	0	5.221432893	1
ENSG00000282608	ADORA3	0	4.193103141	1	0	4.613353398	1	0	4.542982607	1	0	3.663564839	1	0	3.414094951	1	0	4.104869985	1	0	4.221432893	1
ENSG00000116473	RAP1A	0.631946319	-0.403832001	1	1.054751198	0.28243652	1	0.818610929	-0.053952536	1	1.677036595	0.953906591	1	0.522005026	-0.691439463	1	0.987543403	0.194976902	1	0.573507204	-0.528994961	1
ENSG00000231346	LINC01160	0	3.02317814	1	0	3.443428397	1	0	3.373057605	1	0.047915331	3.663564839	1	0	2.24416995	1	0	2.934944984	1	0	3.051507892	1
ENSG00000197852	FAM212B	0	0.733671522	1	0	1.15392178	1	0	1.083550988	1	0	0.204133221	1	0	-0.045336667	1	0	0.645438367	1	0.0716884	1.795168138	1
ENSG00000064703	DDX20	0	-0.493397386	1	0	-0.073147129	1	0.09095677	0.870557265	1	0	-1.022935688	1	0.120462698	0.770238762	1	0	-0.581630542	1	0.215065201	1.577576703	1
ENSG00000143079	CTTNBP2NL	0	1.492663423	1	0	1.91291368	1	0	1.842542889	1	0.047915331	2.019708649	1	0	0.713655233	1	0.065836227	2.461013796	1	0.0716884	2.577576703	1
ENSG00000134245	WNT2B	0	5.193103141	1	0	5.613353398	1	0	5.542982607	1	0	4.663564839	1	0	4.414094951	1	0	5.104869985	1	0	5.221432893	1
ENSG00000007341	ST7L	0.070216258	1.638514289	1	0.095886473	2.058764547	1	0.09095677	1.988393755	1	0.095830663	1.724965384	1	0.160616931	2.276591428	1	0	0.519907485	1	0	0.636470392	1
ENSG00000116489	CAPZA1	1.19367638	0.676527615	1	1.15063767	0.618564825	1	0.818610929	0.164470984	1	1.10205262	0.572570307	1	0.602313491	-0.27590302	1	0.855870949	0.21873795	1	1.003637606	0.43657997	1
ENSG00000155363	MOV10	0.140432515	0.895422592	1	0.095886473	0.718535635	1	0.09095677	0.648164843	1	0.095830663	0.365884291	1	0.240925397	1.388559859	1	0.065836227	0.210052222	1	0.215065201	1.351068174	1
ENSG00000225075	RP11-426L16.3	0	3.871175046	1	0	4.291425304	1	0	4.221054512	1	0	3.341636744	1	0	3.092166856	1	0	3.78294189	1	0.0716884	5.221432893	1
ENSG00000155366	RHOC	1.123460122	0.686241378	1	0.575318835	-0.192160177	1	1.091481238	0.641651537	1	0.766645301	0.156703077	1	0.642467724	-0.092766811	1	0.658362269	-0.041177914	1	0.430130403	-0.584080682	1
ENSG00000155367	PPM1J	0	3.385748219	1	0	3.805998476	1	0	3.735627685	1	0	2.856209917	1	0	2.606740029	1	0	3.297515063	1	0	3.414077971	1
ENSG00000155380	SLC16A1	0	-0.627075821	1	0.095886473	0.805998476	1	0.09095677	0.735627685	1	0.191661325	1.217308609	1	0.160616931	0.967838721	1	0.131672454	0.89541662	1	0.143376801	1.011979528	1
ENSG00000226419	SLC16A1-AS1	0.210648773	1.623247533	1	0.191772945	1.613353398	1	0.09095677	0.943069765	1	0.047915331	0.063651997	1	0.120462698	0.844239343	1	0.131672454	1.104869985	1	0.0716884	0.621520051	1
ENSG00000198799	LRIG2	0	0.945175628	1	0	1.365425885	1	0	1.295055093	1	0.047915331	1.454111474	1	0	0.166167438	1	0.065836227	1.89541662	1	0.143376801	2.636470392	1
ENSG00000081026	MAGI3	0	2.733671522	1	0	3.15392178	1	0	3.083550988	1	0	2.204133221	1	0.040154233	3.092166856	1	0.065836227	3.78294189	1	0	2.762001275	1
ENSG00000116793	PHTF1	0.210648773	0.465182687	1	0.191772945	0.463606279	1	0.09095677	-0.19848438	1	0.431237982	1.298992407	1	0.120462698	-0.313825503	1	0.197508681	0.376949531	1	0.0716884	-0.520034093	1
ENSG00000081019	RSBN1	0.140432515	0.156013822	1	0.38354589	1.32795118	1	0.18191354	0.505893288	1	0.143745994	0.048854995	1	0.160616931	0.128692732	1	0.329181134	1.089919644	1	0.143376801	0.184343574	1
ENSG00000231128	RP5-1073O3.2	0	5.193103141	1	0	5.613353398	1	0	5.542982607	1	0	4.663564839	1	0	4.414094951	1	0	5.104869985	1	0	5.221432893	1
ENSG00000134242	PTPN22	0.631946319	1.380604916	1	0.479432363	1.04349779	1	0.363827079	0.705039365	1	0.191661325	-0.174378403	1	0.401542328	0.744243553	1	0.460853588	0.960211742	1	0.430130403	0.879040696	1
ENSG00000134262	AP4B1	0	-0.465108342	1	0.38354589	2.335368651	1	0	-0.115228876	1	0.143745994	1.048854995	1	0.200771164	1.414094951	1	0.131672454	1.060475866	1	0.143376801	1.177038774	1
ENSG00000118655	DCLRE1B	0	-0.035715549	1	0.095886473	1.403900033	1	0	0.314163916	1	0.143745994	1.493639838	1	0.040154233	0.204641586	1	0.065836227	0.89541662	1	0.0716884	1.011979528	1
ENSG00000235527	HIPK1-AS1	0	5.193103141	1	0	5.613353398	1	0	5.542982607	1	0	4.663564839	1	0	4.414094951	1	0	5.104869985	1	0.0716884	7.221432893	1
ENSG00000163349	HIPK1	0	-0.054824372	1	0.191772945	1.988862533	1	0	0.295055093	1	0.047915331	0.434746149	1	0	-0.833832562	1	0.131672454	1.48037912	1	0	-0.02649462	1
ENSG00000116774	OLFML3	0	3.871175046	1	0	4.291425304	1	0	4.221054512	1	0	3.341636744	1	0	3.092166856	1	0	3.78294189	1	0	3.899504798	1
ENSG00000197323	TRIM33	0.140432515	1.02317814	1	0.095886473	0.845169074	1	0.09095677	0.774798282	1	0.095830663	0.493639838	1	0.160616931	1.008102592	1	0.197508681	1.363402999	1	0.143376801	1.051507892	1
ENSG00000116752	BCAS2	0.351081288	-0.092299078	1	0.191772945	-0.68126735	1	0.27287031	-0.33353434	1	0.527068644	0.396778299	1	0.481850793	0.265911729	1	0.395017361	0.044946168	1	0.358442002	-0.063969326	1
ENSG00000175984	DENND2C	0	5.193103141	1	0	5.613353398	1	0	5.542982607	1	0	4.663564839	1	0	4.414094951	1	0	5.104869985	1	0	5.221432893	1
ENSG00000213281	NRAS	0.070216258	0.095071058	1	0	-0.495171058	1	0	-0.56554185	1	0.143745994	0.586749242	1	0.200771164	0.943775017	1	0.131672454	0.602369645	1	0.215065201	1.144617296	1
ENSG00000009307	CSDE1	0.772378834	-0.331765012	1	0.958864725	-0.038350653	1	0.909567698	-0.108721445	1	0.766645301	-0.352260128	1	1.16447275	0.234849322	1	0.724198496	-0.419998168	1	1.075326007	0.11683414	1
ENSG00000052723	SIKE1	0.140432515	0.262365804	1	0	-0.918028062	1	0	-0.988398854	1	0.335407319	1.187831408	1	0.120462698	-0.093699689	1	0.263344908	0.926952193	1	0.0716884	-0.302129063	1
ENSG00000134198	TSPAN2	0	1.549246951	1	0	1.969497209	1	0	1.899126417	1	0.047915331	2.078602339	1	0	0.770238762	1	0	1.461013796	1	0	1.577576703	1
ENSG00000173218	VANGL1	0.351081288	2.193103141	1	0.095886473	0.969497209	1	0.27287031	1.928272763	1	0.047915331	0.019708649	1	0.200771164	1.414094951	1	0.065836227	0.461013796	1	0.0716884	0.577576703	1
ENSG00000163393	SLC22A15	0	2.733671522	1	0	3.15392178	1	0	3.083550988	1	0	2.204133221	1	0	1.954663333	1	0.065836227	3.78294189	1	0	2.762001275	1
ENSG00000163399	ATP1A1	0.631946319	0.971999416	1	0.38354589	0.373039069	1	0.545740619	0.795748677	1	0.287491988	-0.08366909	1	0.160616931	-0.826219378	1	0.460853588	0.5541232	1	0.358442002	0.247974681	1
ENSG00000233154	RP4-655J12.4	0	5.193103141	1	0	5.613353398	1	0	5.542982607	1	0	4.663564839	1	0	4.414094951	1	0	5.104869985	1	0	5.221432893	1
ENSG00000224950	RP5-1086K13.1	0	4.60814064	1	0	5.028390898	1	0	4.958020106	1	0	4.078602339	1	0	3.829132451	1	0	4.519907485	1	0	4.636470392	1
ENSG00000116815	CD58	0.702162577	0.718844105	1	0.76709178	0.843699186	1	0.545740619	0.404893692	1	1.197883282	1.475261308	1	0.762930422	0.829132451	1	0.658362269	0.630610949	1	0.645195604	0.606723049	1
ENSG00000143061	IGSF3	0	4.60814064	1	0	5.028390898	1	0	4.958020106	1	0	4.078602339	1	0	3.829132451	1	0	4.519907485	1	0	4.636470392	1
ENSG00000116824	CD2	4.353407974	1.07960901	1	4.506664209	1.09765356	1	4.274968182	1.027282769	1	3.593649846	0.829343311	1	2.931258991	0.54006899	1	2.501776621	0.283709264	1	2.078963613	0.015883982	1
ENSG00000134247	PTGFRN	0	2.286212545	1	0	2.706462803	1	0	2.636092011	1	0	1.756674244	1	0.040154233	2.606740029	1	0	2.19797939	1	0	2.314542298	1
ENSG00000134256	CD101	0	1.148709022	1	0	1.568959279	1	0	1.498588487	1	0	0.61917072	1	0.080308466	2.044861142	1	0.065836227	2.104869985	1	0	1.177038774	1
ENSG00000236137	RP11-27K13.3	0	3.871175046	1	0	4.291425304	1	0	4.221054512	1	0	3.341636744	1	0	3.092166856	1	0	3.78294189	1	0	3.899504798	1
ENSG00000116830	TTF2	0.140432515	0.084578684	1	0.191772945	0.504828942	1	0	-1.164376525	1	0.143745994	-0.022935688	1	0.281079629	0.755883469	1	0.263344908	0.747317981	1	0.286753602	0.863880889	1
ENSG00000198162	MAN1A2	0.561730061	1.203156806	1	0.191772945	0.00849134	1	0.09095677	-0.651774248	1	0.095830663	-0.941297219	1	0.361388095	0.581204937	1	0.197508681	-0.080005358	1	0	-1.978239452	1
ENSG00000183508	FAM46C	0.070216258	-0.155625013	1	0	-0.744198606	1	0.363827079	1.542982607	1	0.143745994	0.332647961	1	0	-1.943457053	1	0	-1.252682019	1	0	-1.136119111	1
ENSG00000196505	GDAP2	0	0.127013951	1	0	0.547264208	1	0	0.476893416	1	0	-0.402524351	1	0.040154233	0.369700832	1	0.065836227	1.060475866	1	0.0716884	1.177038774	1
ENSG00000065183	WDR3	0.140432515	1.270271002	1	0.191772945	1.690521259	1	0	0.003823796	1	0.095830663	0.7407327	1	0.120462698	0.922241855	1	0	-0.434288826	1	0	-0.317725918	1
ENSG00000116874	WARS2	0	0.465182687	1	0	0.885432944	1	0	0.815062152	1	0	-0.064355615	1	0.040154233	0.713655233	1	0.065836227	1.404430267	1	0.0716884	1.520993175	1
ENSG00000231365	RP11-418J17.1	0	1.438215639	1	0	1.858465896	1	0	1.788095105	1	0.047915331	1.963125121	1	0	0.659207449	1	0	1.349982483	1	0	1.466545391	1
ENSG00000143067	ZNF697	0	3.871175046	1	0	4.291425304	1	0	4.221054512	1	0	3.341636744	1	0.040154233	4.414094951	1	0	3.78294189	1	0	3.899504798	1
ENSG00000092621	PHGDH	0.140432515	-1.577285455	1	0.191772945	-1.157035197	1	0	-2.816766954	1	0.095830663	-2.106823756	1	0.682621957	0.262091858	1	1.185052084	1.033125378	1	2.652470816	2.193236001	1
ENSG00000134193	REG4	0	-1.862179294	1	0	-1.441929037	1	0	-1.512299829	1	0	-2.391717596	1	2.007711638	3.331632791	0.000271793	0	-1.95041245	1	1.433768009	2.671235811	0.853969929
ENSG00000134250	NOTCH2	0	-0.872986049	1	0	-0.452735792	1	0	-0.523106584	1	0.191661325	0.963125121	1	0.240925397	1.221449873	1	0.197508681	1.071446984	1	0	-0.844656297	1
ENSG00000265808	SEC22B	0.070216258	-0.683413805	1	0	-1.269289651	1	0.09095677	-0.33353434	1	0.38332265	1.000599827	1	0.240925397	0.375959822	1	0.131672454	-0.180532234	1	0.430130403	1.183297764	1
ENSG00000278882	AC253572.1	0	1.492663423	1	0	1.91291368	1	0.18191354	3.542982607	1	0	0.963125121	1	0	0.713655233	1	0.065836227	2.461013796	1	0	1.520993175	1
ENSG00000273136	NBPF26	0.070216258	-0.173219073	1	0	-0.761686033	1	0.18191354	0.770393103	1	0.191661325	0.645642931	1	0.200771164	0.668140574	1	0.065836227	-0.261452229	1	0.430130403	1.70685972	1
ENSG00000281741	AC241377.2	0.070216258	1.438215639	1	0.095886473	1.858465896	1	0.18191354	2.400024653	1	0.047915331	0.908677337	1	0.080308466	1.271136997	1	0.131672454	1.961912031	1	0.0716884	1.466545391	1
ENSG00000226067	LINC00623	0.351081288	1.945175628	1	0.095886473	0.730710349	1	0.27287031	1.685001612	1	0.047915331	-0.21907821	1	0.120462698	0.556113956	1	0.197508681	1.24688899	1	0	-0.67338487	1
ENSG00000198019	FCGR1B	0	3.871175046	1	0	4.291425304	1	0	4.221054512	1	0	3.341636744	1	0	3.092166856	1	0	3.78294189	1	0	3.899504798	1
ENSG00000188610	FAM72B	0	0.148709022	1	0	0.568959279	1	0	0.498588487	1	0	-0.38082928	1	0.120462698	1.436815028	1	0.065836227	1.082502172	1	0.0716884	1.19906508	1
ENSG00000171943	SRGAP2C	0	0.084578684	1	0	0.504828942	1	0.09095677	1.455519766	1	0.287491988	2.493639838	0.790683865	0.040154233	0.32663211	1	0	-0.003654471	1	0	0.112908436	1
ENSG00000232721	RP11-403I13.5	0	5.193103141	1	0	5.613353398	1	0	5.542982607	1	0	4.663564839	1	0	4.414094951	1	0	5.104869985	1	0	5.221432893	1
ENSG00000203818	HIST2H3PS2	0	5.193103141	1	0	5.613353398	1	0	5.542982607	1	0	4.663564839	1	0	4.414094951	1	0	5.104869985	1	0	5.221432893	1
ENSG00000263513	FAM72C	0	4.60814064	1	0.095886473	6.613353398	1	0	4.958020106	1	0	4.078602339	1	0	3.829132451	1	0	4.519907485	1	0	4.636470392	1
ENSG00000232527	RP11-14N7.2	0	1.800785718	1	0	2.221035976	1	0	2.150665184	1	0	1.271247416	1	0	1.021777529	1	0	1.712552563	1	0	1.82911547	1
ENSG00000237343	RP11-763B22.4	0	3.60814064	1	0	4.028390898	1	0	3.958020106	1	0	3.078602339	1	0	2.829132451	1	0	3.519907485	1	0	3.636470392	1
ENSG00000266338	NBPF15	0.140432515	1.895422592	1	0.095886473	1.706462803	1	0.09095677	1.636092011	1	0.191661325	2.15260292	1	0.160616931	1.903133032	1	0	0.174132648	1	0.0716884	1.314542298	1
ENSG00000196369	SRGAP2B	0.070216258	1.638514289	1	0	1.028390898	1	0	0.958020106	1	0.047915331	1.108975988	1	0.080308466	1.475495496	1	0.065836227	1.550281134	1	0.215065201	2.729579797	1
ENSG00000215784	FAM72D	0	3.385748219	1	0	3.805998476	1	0	3.735627685	1	0	2.856209917	1	0	2.606740029	1	0	3.297515063	1	0	3.414077971	1
ENSG00000281571	AC241585.2	0.140432515	0.907700922	1	0.095886473	0.730710349	1	0.18191354	1.257580388	1	0.047915331	-0.21907821	1	0.321233862	1.789604086	1	0.131672454	0.819467766	1	0.286753602	1.697870937	1
ENSG00000276216	CH17-373J23.1	0	2.871175046	1	0	3.291425304	1	0	3.221054512	1	0	2.341636744	1	0	2.092166856	1	0	2.78294189	1	0	2.899504798	1
ENSG00000236140	RP11-89F3.2	0	3.385748219	1	0	3.805998476	1	0	3.735627685	1	0	2.856209917	1	0	2.606740029	1	0	3.297515063	1	0	3.414077971	1
ENSG00000162825	NBPF20	0	4.60814064	1	0	5.028390898	1	0	4.958020106	1	0	4.078602339	1	0	3.829132451	1	0	4.519907485	1	0	4.636470392	1
ENSG00000117262	GPR89A	0.140432515	1.270271002	1	0.287659418	2.121500302	1	0	0.003823796	1	0	-0.875593972	1	0.080308466	0.491262812	1	0	-0.434288826	1	0.0716884	0.697870937	1
ENSG00000174827	PDZK1	0	4.60814064	1	0	5.028390898	1	0.09095677	6.542982607	1	0	4.078602339	1	0	3.829132451	1	0	4.519907485	1	0	4.636470392	1
ENSG00000117281	CD160	0	3.193103141	1	0	3.613353398	1	0.09095677	4.735627685	1	0	2.663564839	1	0	2.414094951	1	0	3.104869985	1	0	3.221432893	1
ENSG00000265491	RNF115	0.491513804	0.619455954	1	0.671205308	1.039706211	1	0.18191354	-0.46451193	1	0.479153313	0.560754034	1	0.321233862	0.014164344	1	0.065836227	-1.491319771	1	0.215065201	-0.367281742	1
ENSG00000186141	POLR3C	0.280865031	1.286212545	1	0.287659418	1.374948659	1	0.363827079	1.636092011	1	0.143745994	0.4251601	1	0.160616931	0.507204356	1	0.197508681	0.866465246	1	0.215065201	0.983028154	1
ENSG00000186364	NUDT17	0	2.286212545	1	0	2.706462803	1	0	2.636092011	1	0.047915331	2.856209917	1	0	1.507204356	1	0	2.19797939	1	0	2.314542298	1
ENSG00000131788	PIAS3	0.210648773	2.193103141	1	0.095886473	1.568959279	1	0.09095677	1.498588487	1	0.047915331	0.61917072	1	0.080308466	0.976689639	1	0.131672454	1.667464673	1	0.0716884	1.177038774	1
ENSG00000198483	ANKRD35	0.210648773	1.907700922	1	0.095886473	1.291425304	1	0.18191354	1.824164359	1	0.095830663	0.944746592	1	0	-0.925755052	1	0.526689815	3.084970428	1	0	-0.11841711	1
ENSG00000143127	ITGA10	0	3.871175046	1	0	4.291425304	1	0	4.221054512	1	0.047915331	4.663564839	1	0	3.092166856	1	0	3.78294189	1	0	3.899504798	1
ENSG00000131779	PEX11B	0.351081288	0.534891658	1	0.38354589	0.68735398	1	0.27287031	0.290317174	1	0.239576656	0.005353356	1	0.200771164	-0.244116531	1	0.197508681	-0.147795447	1	0.0716884	-1.040661952	1
ENSG00000265241	RBM8A	1.685190184	-0.04415463	1	1.725956506	-0.024415461	1	1.637221857	-0.094786253	1	2.25202057	0.385115381	1	2.047865871	0.254223615	1	1.843414353	0.084800068	1	2.150652013	0.299112257	1
ENSG00000234222	RP11-315I20.1	0	4.60814064	1	0	5.028390898	1	0	4.958020106	1	0.047915331	5.663564839	1	0	3.829132451	1	0	4.519907485	1	0	4.636470392	1
ENSG00000271601	LIX1L	0.280865031	0.657050241	1	0.38354589	1.077300498	1	0.454783849	1.276196066	1	0.095830663	-0.62183738	1	0.160616931	-0.121957949	1	0.263344908	0.568817085	1	0.286753602	0.685379993	1
ENSG00000272031	ANKRD34A	0	2.492663423	1	0.095886473	4.028390898	1	0.09095677	3.958020106	1	0	1.963125121	1	0.040154233	2.829132451	1	0	2.404430267	1	0	2.520993175	1
ENSG00000278431	CH17-270A2.1	0	4.60814064	1	0	5.028390898	1	0	4.958020106	1	0	4.078602339	1	0	3.829132451	1	0	4.519907485	1	0	4.636470392	1
ENSG00000121851	POLR3GL	1.544757668	0.975198111	1	1.438297088	0.860136649	1	1.273394778	0.6949857	1	0.527068644	-0.511360843	1	0.843238888	0.130375176	1	1.382560765	0.82115021	1	0.931949206	0.272231493	1
ENSG00000265972	TXNIP	1.614973926	0.604388506	1	1.917729451	0.828251283	1	1.728178627	0.686245851	1	0.527068644	-0.940061506	1	0.963701586	-0.114476368	1	1.448396991	0.453506259	1	0.716884004	-0.508960047	1
ENSG00000271425	NBPF10	0	2.60814064	1	0.095886473	4.15392178	1	0	2.958020106	1	0	2.078602339	1	0	1.829132451	1	0	2.519907485	1	0	2.636470392	1
ENSG00000264343	NOTCH2NL	0.140432515	1.318634023	1	0	0.121500302	1	0.09095677	1.067249176	1	0.095830663	0.789095721	1	0.120462698	0.971151455	1	0	-0.386983111	1	0.143376801	1.346963775	1
ENSG00000268043	NBPF12	0	0.127013951	1	0	0.547264208	1	0.09095677	1.498588487	1	0.095830663	1.226159527	1	0.160616931	1.758743123	1	0.065836227	1.060475866	1	0.143376801	1.784027581	1
ENSG00000131791	PRKAB2	0	0.871175046	1	0.095886473	2.32795118	1	0	1.221054512	1	0.047915331	1.37816262	1	0	0.092166856	1	0.065836227	1.819467766	1	0	0.899504798	1
ENSG00000237188	RP11-337C18.8	0.070216258	2.871175046	1	0	2.221035976	1	0	2.150665184	1	0.047915331	2.341636744	1	0.040154233	2.092166856	1	0	1.712552563	1	0	1.82911547	1
ENSG00000131781	FMO5	0	4.60814064	1	0	5.028390898	1	0	4.958020106	1	0	4.078602339	1	0	3.829132451	1	0	4.519907485	1	0	4.636470392	1
ENSG00000131778	CHD1L	0	-1.436253479	1	0	-1.016003222	1	0	-1.086374013	1	0.143745994	0.056234525	1	0.321233862	1.014164344	1	0.065836227	-0.517181834	1	0.215065201	0.614102579	1
ENSG00000278811	LINC00624	0	4.193103141	1	0	4.613353398	1	0	4.542982607	1	0	3.663564839	1	0	3.414094951	1	0	4.104869985	1	0	4.221432893	1
ENSG00000116128	BCL9	0	2.733671522	1	0	3.15392178	1	0.09095677	4.221054512	1	0.047915331	3.341636744	1	0	1.954663333	1	0	2.645438367	1	0	2.762001275	1
ENSG00000162836	ACP6	0.070216258	1.520677799	1	0.095886473	1.940928056	1	0.09095677	1.870557265	1	0.047915331	0.991139497	1	0.080308466	1.355201262	1	0.065836227	1.432444643	1	0	0.520993175	1
ENSG00000188092	GPR89B	0	-0.0736834	1	0.287659418	2.403900033	1	0	0.276196066	1	0.095830663	1.019708649	1	0.080308466	0.770238762	1	0.131672454	1.461013796	1	0	-0.045353648	1
ENSG00000263956	NBPF11	0.070216258	1.945175628	1	0	1.32795118	1	0	1.257580388	1	0.095830663	2.039073974	1	0.040154233	1.166167438	1	0	0.819467766	1	0	0.936030674	1
ENSG00000274020	LINC01138	0	0.945175628	1	0.095886473	2.403900033	1	0	1.295055093	1	0.095830663	2.078602339	1	0	0.166167438	1	0	0.856942472	1	0.0716884	2.011979528	1
ENSG00000231551	RP11-495P10.1	0	2.871175046	1	0	3.291425304	1	0	3.221054512	1	0	2.341636744	1	0.040154233	3.24416995	1	0	2.78294189	1	0	2.899504798	1
ENSG00000280649	AC245100.1	0.561730061	1.511279101	1	0.575318835	1.556522176	1	0.27287031	0.660339557	1	0.239576656	0.37816262	1	0.602313491	1.606740029	1	0.329181134	0.819467766	1	0.143376801	-0.082347855	1
ENSG00000236334	PPIAL4G	0	4.193103141	1	0	4.613353398	1	0	4.542982607	1	0	3.663564839	1	0	3.414094951	1	0	4.104869985	1	0	4.221432893	1
ENSG00000270629	NBPF14	0.070216258	-0.575081184	1	0.191772945	0.436764667	1	0.09095677	-0.225201718	1	0.527068644	1.548087622	1	0.240925397	0.486740253	1	0.131672454	-0.071718746	1	0.215065201	0.466545391	1
ENSG00000178104	PDE4DIP	0.210648773	-1.042911051	1	0.095886473	-1.627437934	1	0.18191354	-1.110459632	1	0.287491988	-0.757898929	1	0.281079629	-0.812317242	1	0.855870949	0.700336613	1	0.0716884	-2.019358439	1
ENSG00000269713	NBPF9	0	1.492663423	1	0	1.91291368	1	0	1.842542889	1	0.047915331	2.019708649	1	0	0.713655233	1	0	1.404430267	1	0.143376801	3.221432893	1
ENSG00000274265	CH17-189H20.1	0.070216258	1.578393297	1	0	0.969497209	1	0	0.899126417	1	0	0.019708649	1	0	-0.229761238	1	0.197508681	2.550281134	1	0.0716884	1.606723049	1
ENSG00000272755	RP11-326G21.1	0	4.193103141	1	0	4.613353398	1	0	4.542982607	1	0	3.663564839	1	0	3.414094951	1	0	4.104869985	1	0	4.221432893	1
ENSG00000271383	NBPF19	0.140432515	1.628318522	1	0.095886473	1.443428397	1	0	0.353158048	1	0.047915331	0.493639838	1	0.040154233	0.24416995	1	0	-0.084954574	1	0.0716884	1.051507892	1
ENSG00000263464	PPIAL4C	0	5.193103141	1	0	5.613353398	1	0	5.542982607	1	0	4.663564839	1	0	4.414094951	1	0	5.104869985	1	0	5.221432893	1
ENSG00000277147	LINC00869	0.280865031	1.572516731	1	0.479432363	2.267578562	1	0.363827079	1.922396196	1	0.143745994	0.709368529	1	0.080308466	0.033273167	1	0	-0.883814701	1	0.0716884	0.24415297	1
ENSG00000272058	FAM231D	0	5.193103141	1	0	5.613353398	1	0	5.542982607	1	0	4.663564839	1	0	4.414094951	1	0	5.104869985	1	0	5.221432893	1
ENSG00000150337	FCGR1A	0	2.492663423	1	0	2.91291368	1	0	2.842542889	1	0	1.963125121	1	0	1.713655233	1	0	2.404430267	1	0	2.520993175	1
ENSG00000203814	HIST2H2BF	0	0.638514289	1	0.095886473	2.089791442	1	0	0.988393755	1	0	0.108975988	1	0.240925397	2.863897869	1	0	0.550281134	1	0.0716884	1.697870937	1
ENSG00000183598	HIST2H3D	0	2.492663423	1	0	2.91291368	1	0	2.842542889	1	0	1.963125121	1	0	1.713655233	1	0	2.404430267	1	0	2.520993175	1
ENSG00000270882	HIST2H4A	0	3.871175046	1	0	4.291425304	1	0	4.221054512	1	0	3.341636744	1	0	3.092166856	1	0	3.78294189	1	0	3.899504798	1
ENSG00000203811	HIST2H3C	0	5.193103141	1	0	5.613353398	1	0	5.542982607	1	0	4.663564839	1	0	4.414094951	1	0	5.104869985	1	0	5.221432893	1
ENSG00000184678	HIST2H2BE	0	2.286212545	1	0	2.706462803	1	0	2.636092011	1	0	1.756674244	1	0.040154233	2.606740029	1	0	2.19797939	1	0	2.314542298	1
ENSG00000272196	HIST2H2AA4	0	1.871175046	1	0	2.291425304	1	0	2.221054512	1	0	1.341636744	1	0	1.092166856	1	0	1.78294189	1	0	1.899504798	1
ENSG00000264207	RP11-196G18.23	0	2.02317814	1	0.095886473	3.525890557	1	0	2.373057605	1	0	1.493639838	1	0	1.24416995	1	0	1.934944984	1	0	2.051507892	1
ENSG00000184260	HIST2H2AC	0.280865031	1.760143734	1	0	-0.194001524	1	0	-0.264372315	1	0.047915331	-0.130851027	1	0.160616931	0.981135544	1	0.131672454	0.908472773	1	0.215065201	1.453248568	1
ENSG00000184270	HIST2H2AB	0	0.084578684	1	0	0.504828942	1	0	0.43445815	1	0	-0.444959618	1	0.321233862	2.653282615	1	0.065836227	1.017407144	1	0.0716884	1.133970052	1
ENSG00000178096	BOLA1	0.210648773	1.043356022	1	0.095886473	0.443428397	1	0	-0.636926483	1	0.095830663	0.088656003	1	0.120462698	0.264347832	1	0	-1.075039105	1	0.143376801	0.646524057	1
ENSG00000159164	SV2A	0.070216258	2.193103141	1	0	1.568959279	1	0	1.498588487	1	0.047915331	1.663564839	1	0.080308466	2.044861142	1	0	1.060475866	1	0	1.177038774	1
ENSG00000143368	SF3B4	1.334108895	0.503803981	1	1.054751198	0.175948086	1	0.545740619	-0.678949698	1	1.149967951	0.303200563	1	1.003855819	0.111719654	1	0.855870949	-0.107365821	1	0.860260805	-0.099107328	1
ENSG00000014914	MTMR11	0	2.733671522	1	0	3.15392178	1	0	3.083550988	1	0	2.204133221	1	0	1.954663333	1	0	2.645438367	1	0	2.762001275	1
ENSG00000264522	OTUD7B	0.070216258	1.835551136	1	0.095886473	2.255801394	1	0	1.150665184	1	0	0.271247416	1	0.080308466	1.677129357	1	0.065836227	1.747317981	1	0	0.82911547	1
ENSG00000136631	VPS45	0.210648773	1.424918816	1	0	-0.194001524	1	0.09095677	0.74856674	1	0.143745994	0.895380514	1	0.080308466	0.217697738	1	0.197508681	1.336685661	1	0.143376801	1.02503568	1
ENSG00000023902	PLEKHO1	0.280865031	-0.092299078	1	0.287659418	0.002328601	1	0.18191354	-0.486764737	1	0.479153313	0.538033957	1	0.762930422	1.185276261	1	0.526689815	0.682337949	1	0.286753602	-0.063969326	1
ENSG00000143401	ANP32E	0.912811349	-0.213861058	1	0.76709178	-0.437099928	1	0.09095677	-2.685836084	1	1.197883282	0.164332213	1	1.204626983	0.174765901	1	1.645905672	0.605637359	1	1.433768009	0.407957067	1
ENSG00000117362	APH1A	0.702162577	0.060077722	1	0.862978253	0.340956889	1	0.545740619	-0.249575313	1	0.574983975	-0.224710078	1	0.562159259	-0.263976954	1	1.448396991	1.058576333	1	0.501818803	-0.376619607	1
ENSG00000118292	C1orf54	0	0.907700922	1	0	1.32795118	1	0	1.257580388	1	0	0.37816262	1	0	0.128692732	1	0	0.819467766	1	0	0.936030674	1
ENSG00000159208	CIART	0	5.193103141	1	0	5.613353398	1	0	5.542982607	1	0	4.663564839	1	0	4.414094951	1	0	5.104869985	1	0	5.221432893	1
ENSG00000266472	MRPS21	1.614973926	0.372924179	1	0.76709178	-0.637734456	1	0.727654159	-0.708105248	1	1.629121264	0.399457399	1	1.124318517	-0.127736013	1	1.05337963	-0.22023702	1	1.290391208	0.058909055	1
ENSG00000117360	PRPF3	0.070216258	0.084578684	1	0	-0.505587674	1	0	-0.575958466	1	0.095830663	0.150495257	1	0.160616931	0.659207449	1	0.131672454	0.591800403	1	0.143376801	0.708363311	1
ENSG00000163125	RPRD2	0.070216258	0.71736971	1	0.095886473	1.137619967	1	0	0.05112951	1	0.047915331	0.187831408	1	0.080308466	0.539625833	1	0.065836227	0.629136554	1	0.0716884	0.745699462	1
ENSG00000143374	TARS2	0.070216258	0.492663423	1	0	-0.100892119	1	0.09095677	0.842542889	1	0.095830663	0.562026813	1	0.160616931	1.077811563	1	0	-0.609375532	1	0	-0.492812624	1
ENSG00000143369	ECM1	0	3.02317814	1	0	3.443428397	1	0	3.373057605	1	0	2.493639838	1	0	2.24416995	1	0	2.934944984	1	0	3.051507892	1
ENSG00000228126	FALEC	0	3.385748219	1	0	3.805998476	1	0.09095677	4.958020106	1	0	2.856209917	1	0.120462698	5.414094951	0.401803341	0	3.297515063	1	0	3.414077971	1
ENSG00000143382	ADAMTSL4	0	1.60814064	1	0	2.028390898	1	0	1.958020106	1	0	1.078602339	1	0	0.829132451	1	0	1.519907485	1	0	1.636470392	1
ENSG00000143384	MCL1	1.19367638	1.429337488	1	0.095886473	-1.366786179	1	0.727654159	0.752905676	1	0.239576656	-0.720139453	1	0.843238888	0.951685633	1	0.263344908	-0.544745474	1	0.215065201	-0.752981697	1
ENSG00000143420	ENSA	0.772378834	-0.062712282	1	1.054751198	0.357537976	1	0.545740619	-0.498285412	1	1.149967951	0.487242067	1	0.883393121	0.114289667	1	0.921707176	0.175710226	1	0.573507204	-0.454132156	1
ENSG00000143457	GOLPH3L	0	0.127013951	1	0	0.547264208	1	0.09095677	1.498588487	1	0.047915331	0.61917072	1	0.040154233	0.369700832	1	0	0.038780795	1	0.0716884	1.177038774	1
ENSG00000143452	HORMAD1	0	5.193103141	1	0.095886473	7.613353398	1	0	5.542982607	1	0	4.663564839	1	0	4.414094951	1	0	5.104869985	1	0	5.221432893	1
ENSG00000163131	CTSS	0.772378834	-0.718788136	1	0.575318835	-1.081128864	1	0.818610929	-0.633938505	1	0.191661325	-2.518332804	1	0.321233862	-1.915825934	1	1.514233218	0.205009592	1	0.215065201	-2.283386094	1
ENSG00000143387	CTSK	0	0.800785718	1	0	1.221035976	1	0	1.150665184	1	0	0.271247416	1	0.040154233	1.056542947	1	0	0.712552563	1	0	0.82911547	1
ENSG00000143437	ARNT	0.070216258	0.549246951	1	0.095886473	0.969497209	1	0	-0.115228876	1	0.143745994	1.048854995	1	0.120462698	0.799385107	1	0.131672454	1.060475866	1	0.0716884	0.577576703	1
ENSG00000143379	SETDB1	0.280865031	1.885674616	1	0	-0.073147129	1	0.09095677	0.870557265	1	0.143745994	1.019708649	1	0	-1.272405576	1	0.065836227	0.432444643	1	0	-0.465067634	1
ENSG00000143418	CERS2	0.280865031	0.821544278	1	0.38354589	1.241794536	1	0.18191354	0.420585975	1	0.095830663	-0.458831792	1	0.160616931	0.042536089	1	0.065836227	-0.609375532	1	0.430130403	1.349307716	1
ENSG00000143412	ANXA9	0	5.193103141	1	0	5.613353398	1	0	5.542982607	1	0	4.663564839	1	0	4.414094951	1	0	5.104869985	1	0	5.221432893	1
ENSG00000143409	FAM63A	0	1.669541185	1	0	2.089791442	1	0	2.019420651	1	0	1.140002883	1	0	0.890532995	1	0	1.581308029	1	0	1.697870937	1
ENSG00000143363	PRUNE	0.070216258	1.335122146	1	0	0.730710349	1	0.09095677	1.685001612	1	0.047915331	0.805583844	1	0.080308466	1.166167438	1	0.065836227	1.24688899	1	0.0716884	1.363451898	1
ENSG00000163141	BNIPL	0	5.193103141	1	0	5.613353398	1	0	5.542982607	1	0	4.663564839	1	0	4.414094951	1	0	5.104869985	1	0	5.221432893	1
ENSG00000143443	C1orf56	0	1.871175046	1	0	2.291425304	1	0	2.221054512	1	0	1.341636744	1	0	1.092166856	1	0.065836227	2.856942472	1	0	1.899504798	1
ENSG00000197622	CDC42SE1	0.421297546	0.040456131	1	0.575318835	0.460706388	1	0.545740619	0.390335597	1	0.718729969	0.729874184	1	0.923547353	1.089164368	1	0.855870949	0.972645693	1	0.501818803	0.264330852	1
ENSG00000213190	MLLT11	0	-1.534817313	1	0	-1.114567056	1	0.09095677	-0.178116582	1	0.047915331	-1.057534349	1	0.401542328	1.215315087	1	0.263344908	0.726358362	1	0.215065201	0.514073761	1
ENSG00000143458	GABPB2	0.070216258	1.492663423	1	0.095886473	1.91291368	1	0	0.815062152	1	0	-0.064355615	1	0.160616931	2.121313202	1	0	0.376949531	1	0.0716884	1.520993175	1
ENSG00000143434	SEMA6C	0	4.60814064	1	0	5.028390898	1	0	4.958020106	1	0	4.078602339	1	0	3.829132451	1	0	4.519907485	1	0	4.636470392	1
ENSG00000163154	TNFAIP8L2	0.070216258	0.372924179	1	0.191772945	1.390960977	1	0.27287031	1.74856674	1	0.143745994	0.869148973	1	0	-1.418795063	1	0.131672454	0.882477564	1	0.143376801	0.999040472	1
ENSG00000163156	SCNM1	0.702162577	0.730693823	1	0.479432363	0.26167796	1	0.18191354	-0.817498729	1	0.527068644	0.329664103	1	0.361388095	-0.188789457	1	0.724198496	0.770969249	1	0.501818803	0.290695556	1
ENSG00000163155	LYSMD1	0	3.60814064	1	0	4.028390898	1	0	3.958020106	1	0	3.078602339	1	0	2.829132451	1	0	3.519907485	1	0	3.636470392	1
ENSG00000163157	TMOD4	0	5.193103141	1	0	5.613353398	1	0	5.542982607	1	0	4.663564839	1	0	4.414094951	1	0	5.104869985	1	0	5.221432893	1
ENSG00000163159	VPS72	0.421297546	0.472981057	1	0.479432363	0.666934439	1	0.27287031	0.003823796	1	0.38332265	0.313853588	1	0.522005026	0.721603986	1	0.790034723	1.301483965	1	0.573507204	0.871721642	1
ENSG00000143398	PIP5K1A	0.210648773	1.478857623	1	0	-0.141534104	1	0	-0.211904895	1	0	-1.091322663	1	0.040154233	-0.327372035	1	0.065836227	0.363402999	1	0.0716884	0.479965907	1
ENSG00000159352	PSMD4	1.19367638	-0.138809042	1	1.054751198	-0.309478741	1	0.909567698	-0.506370937	1	2.108274577	0.680697989	1	1.124318517	-0.21877493	1	1.514233218	0.193977459	1	1.362079608	0.043515101	1
ENSG00000232671	RP11-126K1.2	0	2.492663423	1	0	2.91291368	1	0	2.842542889	1	0	1.963125121	1	0	1.713655233	1	0	2.404430267	1	0	2.520993175	1
ENSG00000143373	ZNF687	0	0.835551136	1	0	1.255801394	1	0	1.185430602	1	0.095830663	1.963125121	1	0.040154233	1.092166856	1	0	0.747317981	1	0	0.863880889	1
ENSG00000143393	PI4KB	0.070216258	0.238906831	1	0.38354589	2.016418256	1	0.09095677	0.588786296	1	0.047915331	-0.290631471	1	0.160616931	0.817159809	1	0.065836227	0.150673675	1	0.215065201	1.290695556	1
ENSG00000143390	RFX5	0.140432515	0.60814064	1	0.287659418	1.453482062	1	0.09095677	0.363073517	1	0.239576656	1.108975988	1	0.120462698	0.254223615	1	0.131672454	0.519907485	1	0.215065201	1.061561556	1
ENSG00000237976	RP11-126K1.6	0	2.1056403	1	0	2.525890557	1	0	2.455519766	1	0	1.576101998	1	0	1.32663211	1	0	2.017407144	1	0	2.133970052	1
ENSG00000159377	PSMB4	0.491513804	-0.001653713	1	0.095886473	-1.596099967	1	0.636697389	0.348225752	1	0.670814638	0.393035897	1	0.602313491	0.239169269	1	0.658362269	0.376949531	1	0.286753602	-0.658762836	1
ENSG00000143442	POGZ	0.070216258	0.013194051	1	0.095886473	0.433444308	1	0	-0.646841952	1	0.287491988	1.341636744	1	0.080308466	-0.170867549	1	0.131672454	0.519907485	1	0	-0.968391666	1
ENSG00000143367	TUFT1	0	2.492663423	1	0	2.91291368	1	0	2.842542889	1	0.047915331	3.078602339	1	0	1.713655233	1	0	2.404430267	1	0	2.520993175	1
ENSG00000143376	SNX27	0.280865031	1.537751312	1	0	-0.409014415	1	0	-0.479385206	1	0	-1.358802974	1	0.080308466	-0.000942548	1	0	-0.917497828	1	0.143376801	0.806395394	1
ENSG00000269621	RP11-98D18.15	0	4.193103141	1	0	4.613353398	1	0.09095677	5.958020106	1	0	3.663564839	1	0	3.414094951	1	0	4.104869985	1	0	4.221432893	1
ENSG00000143436	MRPL9	0.561730061	0.635107688	1	0.095886473	-1.138190661	1	0.454783849	0.389852848	1	0.239576656	-0.48956492	1	0.240925397	-0.513259747	1	0.329181134	-0.048259774	1	0.716884004	0.959765323	1
ENSG00000143450	OAZ3	0.070216258	5.193103141	1	0	4.291425304	1	0	4.221054512	1	0	3.341636744	1	0	3.092166856	1	0	3.78294189	1	0	3.899504798	1
ENSG00000249602	RP11-98D18.3	0	4.193103141	1	0	4.613353398	1	0	4.542982607	1	0	3.663564839	1	0	3.414094951	1	0	4.104869985	1	0	4.221432893	1
ENSG00000268288	RP11-98D18.16	0	5.193103141	1	0	5.613353398	1	0	5.542982607	1	0	4.663564839	1	0.040154233	6.414094951	1	0	5.104869985	1	0	5.221432893	1
ENSG00000182134	TDRKH	0.070216258	2.02317814	1	0	1.403900033	1	0	1.333529241	1	0	0.454111474	1	0	0.204641586	1	0.065836227	1.934944984	1	0.0716884	2.051507892	1
ENSG00000203288	RP11-98D18.9	0.070216258	3.385748219	1	0	2.706462803	1	0.09095677	3.735627685	1	0	1.756674244	1	0	1.507204356	1	0	2.19797939	1	0	2.314542298	1
ENSG00000143365	RORC	0	2.733671522	1	0.095886473	4.291425304	1	0	3.083550988	1	0.047915331	3.341636744	1	0	1.954663333	1	0	2.645438367	1	0	2.762001275	1
ENSG00000225556	C2CD4D	0	3.385748219	1	0	3.805998476	1	0	3.735627685	1	0	2.856209917	1	0	2.606740029	1	0	3.297515063	1	0	3.414077971	1
ENSG00000159445	THEM4	0.421297546	0.967035062	1	0.671205308	1.585447402	1	0.09095677	-0.517713325	1	0.287491988	0.43749676	1	0.120462698	-0.635753598	1	0.131672454	-0.365449949	1	0.501818803	1.193526897	1
ENSG00000197747	S100A10	9.26854601	0.965007787	1	7.766804276	0.672842835	1	6.548887428	0.432168612	1	2.731173883	-0.783375835	1	1.88724894	-1.30871258	1	3.818501159	-0.317123489	1	1.64883321	-1.50818785	1
ENSG00000163191	S100A11	8.636599691	-0.072171616	1	7.287371913	-0.346422777	1	5.184535881	-0.828456086	1	9.583066257	0.106839565	1	9.717324327	0.137549271	1	7.17614873	-0.335357422	1	15.12625249	0.743254734	1
ENSG00000159450	TCHH	0	4.60814064	1	0	5.028390898	1	0	4.958020106	1	0	4.078602339	1	0	3.829132451	1	0	4.519907485	1	0	4.636470392	1
ENSG00000196734	LCE1B	0	5.193103141	1	0	5.613353398	1	0	5.542982607	1	0	4.663564839	1	0	4.414094951	1	0	5.104869985	1	0	5.221432893	1
ENSG00000203782	LOR	0	5.193103141	1	0	5.613353398	1	0	5.542982607	1	0	4.663564839	1	0	4.414094951	1	0	5.104869985	1	0	5.221432893	1
ENSG00000163220	S100A9	0	0.127013951	1	0	0.547264208	1	0	0.476893416	1	0	-0.402524351	1	0.080308466	0.976689639	1	0	0.038780795	1	0	0.155343703	1
ENSG00000143546	S100A8	0	0.02317814	1	0	0.443428397	1	0	0.373057605	1	0	-0.506360162	1	0	-0.75583005	1	0	-0.065055016	1	0	0.051507892	1
ENSG00000238279	BX470102.3	0	5.193103141	1	0.095886473	7.613353398	1	0	5.542982607	1	0	4.663564839	1	0	4.414094951	1	0	5.104869985	1	0	5.221432893	1
ENSG00000197956	S100A6	9.900492329	0.595496431	1	9.013328419	0.426027374	1	9.186633753	0.459685795	1	5.989416411	-0.109862223	1	6.464831474	0.01079356	1	4.674372109	-0.487171709	1	8.459231253	0.364079111	1
ENSG00000196420	S100A5	0	3.871175046	1	0	4.291425304	1	0	4.221054512	1	0	3.341636744	1	0	3.092166856	1	0	3.78294189	1	0	3.899504798	1
ENSG00000196154	S100A4	12.91979141	1.324138805	1	9.396874309	0.819594108	1	8.640893134	0.704041342	1	12.31424014	1.294060482	1	3.694189414	-0.471437429	1	2.699285302	-0.94082468	1	4.946499631	-0.079997976	1
ENSG00000188015	S100A3	0	4.60814064	1	0	5.028390898	1	0	4.958020106	1	0	4.078602339	1	0	3.829132451	1	0	4.519907485	1	0	4.636470392	1
ENSG00000196754	S100A2	0.070216258	3.492663423	1	0	2.805998476	1	0.18191354	4.542982607	1	0.047915331	2.963125121	1	0	1.606740029	1	0	2.297515063	1	0	2.414077971	1
ENSG00000189171	S100A13	0	2.60814064	1	0	3.028390898	1	0	2.958020106	1	0	2.078602339	1	0	1.829132451	1	0	2.519907485	1	0	2.636470392	1
ENSG00000272030	RP1-178F15.4	0	1.733671522	1	0.095886473	3.221035976	1	0	2.083550988	1	0	1.204133221	1	0	0.954663333	1	0	1.645438367	1	0.0716884	2.82911547	1
ENSG00000160679	CHTOP	0.421297546	0.492663423	1	0.191772945	-0.325246057	1	0.18191354	-0.395616849	1	0.287491988	-0.036874879	1	0.281079629	-0.089730787	1	0.460853588	0.601044247	1	0.430130403	0.520993175	1
ENSG00000143553	SNAPIN	0.702162577	0.632944031	1	0.287659418	-0.425565591	1	0.454783849	0.094522106	1	0.287491988	-0.559747375	1	0.281079629	-0.613811045	1	0.263344908	-0.609375532	1	0.716884004	0.661273783	1
ENSG00000143621	ILF2	0.912811349	-0.702580326	1	1.054751198	-0.50645234	1	0.636697389	-1.165239123	1	1.437459939	-0.070489159	1	1.525860845	0.018258758	1	1.250888311	-0.271038278	1	1.720521611	0.171802125	1
ENSG00000169418	NPR1	0	2.871175046	1	0	3.291425304	1	0	3.221054512	1	0.047915331	3.493639838	1	0	2.092166856	1	0	2.78294189	1	0	2.899504798	1
ENSG00000143624	INTS3	0	0.193103141	1	0	0.613353398	1	0	0.542982607	1	0	-0.336435161	1	0.160616931	1.829132451	1	0	0.104869985	1	0.0716884	1.24415297	1
ENSG00000143554	SLC27A3	0	-0.677261578	1	0	-0.257011321	1	0	-0.327382113	1	0.047915331	-0.194416156	1	0.160616931	0.915844084	1	0.131672454	0.844342435	1	0.0716884	0.363451898	1
ENSG00000143614	GATAD2B	0.280865031	1.157479231	1	0	-0.778964024	1	0.18191354	0.752905676	1	0.335407319	1.332647961	1	0.160616931	0.378471042	1	0.263344908	1.069246076	1	0.143376801	0.431355963	1
ENSG00000198837	DENND4B	0	0.335122146	1	0.095886473	1.780463384	1	0	0.685001612	1	0.095830663	1.441172418	1	0.080308466	1.19170253	1	0	0.24688899	1	0	0.363451898	1
ENSG00000160741	CRTC2	0	-0.737634196	1	0	-0.317383939	1	0	-0.387754731	1	0.191661325	1.102849885	1	0.120462698	0.519277188	1	0.065836227	0.186006748	1	0.215065201	1.32661513	1
ENSG00000143570	SLC39A1	0.210648773	-0.194914144	1	0.38354589	0.551577201	1	0.27287031	0.154965321	1	0.287491988	0.09588033	1	0.240925397	-0.153589558	1	0.065836227	-1.291734796	1	0.215065201	-0.166584392	1
ENSG00000282386	RP11-422P24.12	0	5.193103141	1	0	5.613353398	1	0	5.542982607	1	0	4.663564839	1	0	4.414094951	1	0	5.104869985	1	0	5.221432893	1
ENSG00000143578	CREB3L4	0.070216258	1.438215639	1	0	0.831993685	1	0	0.761622893	1	0.047915331	0.908677337	1	0.160616931	2.063597704	1	0	0.323510272	1	0.143376801	2.078474939	1
ENSG00000143543	JTB	1.825622699	0.137419009	1	1.821842978	0.119097812	1	1.455308317	-0.188136729	1	1.245798613	-0.392119293	1	1.525860845	-0.10140273	1	2.040923033	0.298320363	1	2.222340414	0.414883271	1
ENSG00000272654	RP11-422P24.11	0	3.02317814	1	0	3.443428397	1	0	3.373057605	1	0.047915331	3.663564839	1	0	2.24416995	1	0	2.934944984	1	0	3.051507892	1
ENSG00000143545	RAB13	0	-2.746476073	1	0	-2.326225816	1	0	-2.396596608	1	0.047915331	-2.2730731	1	0.361388095	-0.17686629	1	0.197508681	-0.825867352	1	0.143376801	-1.127295261	1
ENSG00000177954	RPS27	20.57336349	0.645526568	1	19.17729451	0.507431863	1	18.28231074	0.444325078	1	10.01430424	-0.378224667	1	12.84935448	-0.003888972	1	11.91635707	-0.146287249	1	10.17975286	-0.3817006	1
ENSG00000143552	NUP210L	0	5.193103141	1	0	5.613353398	1	0	5.542982607	1	0	4.663564839	1	0	4.414094951	1	0	5.104869985	1	0	5.221432893	1
ENSG00000143549	TPM3	2.176703987	-0.627075821	1	2.588934759	-0.401065662	1	2.819659865	-0.277196356	1	3.162411865	-0.076492774	1	3.413109784	0.041887905	1	3.028466437	-0.154723047	1	5.161564832	0.607529926	1
ENSG00000143612	C1orf43	0.491513804	-0.80407634	1	0.862978253	-0.059071944	1	0.818610929	-0.129442735	1	1.293713945	0.502252968	1	1.16447275	0.355201262	1	0.987543403	0.119028048	1	0.931949206	0.040103128	1
ENSG00000143569	UBAP2L	0.140432515	-0.092299078	1	0.38354589	1.077300498	1	0.363827079	1.006929707	1	0.335407319	0.824361051	1	0.120462698	-0.450091193	1	0	-1.777773064	1	0.286753602	0.685379993	1
ENSG00000143575	HAX1	1.404325153	0.457426243	1	0.671205308	-0.531304844	1	0.545740619	-0.795594617	1	1.341629276	0.403902733	1	0.642467724	-0.63158442	1	1.05337963	0.059190614	1	1.505456409	0.554160039	1
ENSG00000143515	ATP8B2	0	2.871175046	1	0.095886473	4.443428397	1	0	3.221054512	1	0.047915331	3.493639838	1	0	2.092166856	1	0	2.78294189	1	0	2.899504798	1
ENSG00000228013	RP11-350G8.5	0	4.60814064	1	0	5.028390898	1	0	4.958020106	1	0	4.078602339	1	0	3.829132451	1	0.065836227	6.104869985	1	0	4.636470392	1
ENSG00000160712	IL6R	0	0.733671522	1	0	1.15392178	1	0	1.083550988	1	0.095830663	1.856209917	1	0	-0.045336667	1	0.065836227	1.678605231	1	0	0.762001275	1
ENSG00000160714	UBE2Q1	0.140432515	1.22347679	1	0.191772945	1.643727047	1	0.09095677	0.973126998	1	0.095830663	0.693938488	1	0.120462698	0.87493614	1	0.065836227	0.535014377	1	0.0716884	0.651577285	1
ENSG00000160710	ADAR	0.351081288	-0.219113839	1	0.38354589	-0.064718507	1	0.18191354	-0.877679442	1	0.958306626	1.101685952	1	0.522005026	0.247035284	1	0.526689815	0.2861103	1	0.501818803	0.229911047	1
ENSG00000143603	KCNN3	0	1.733671522	1	0	2.15392178	1	0.09095677	3.150665184	1	0	1.204133221	1	0	0.954663333	1	0.065836227	2.712552563	1	0	1.762001275	1
ENSG00000163344	PMVK	0.561730061	0.251892472	1	0.38354589	-0.186252024	1	0.636697389	0.429240441	1	0.335407319	-0.450177327	1	0.522005026	0.12341779	1	0.790034723	0.704647364	1	0.716884004	0.574956003	1
ENSG00000163346	PBXIP1	0.351081288	1.690602801	1	0.095886473	0.484070381	1	0.09095677	0.41369959	1	0.479153313	2.089573456	0.99776527	0.040154233	-0.715188066	1	0.263344908	1.328765997	1	0.0716884	0.092149876	1
ENSG00000163348	PYGO2	0.070216258	0.983649775	1	0.191772945	2.00849134	1	0.09095677	1.333529241	1	0	-0.565253851	1	0.120462698	1.24416995	1	0.065836227	0.89541662	1	0.143376801	1.616570835	1
ENSG00000271380	RP11-307C12.12	0.070216258	2.945175628	1	0.095886473	3.365425885	1	0	2.221054512	1	0	1.341636744	1	0	1.092166856	1	0	1.78294189	1	0.0716884	2.97350538	1
ENSG00000160691	SHC1	0.280865031	1.669541185	1	0.191772945	1.32795118	1	0.09095677	0.660339557	1	0.143745994	0.805583844	1	0.080308466	0.128692732	1	0.065836227	0.222226936	1	0.0716884	0.338789844	1
ENSG00000173207	CKS1B	0.210648773	-1.262224079	1	0.287659418	-0.841973822	1	0	-2.91849684	1	0.239576656	-1.202683772	1	1.124318517	0.869063923	1	0.790034723	0.368598161	1	1.290391208	1.045194118	1
ENSG00000160688	FLAD1	0.070216258	-0.443521479	1	0.095886473	-0.023271222	1	0	-1.100873583	1	0.335407319	1.071107802	1	0.240925397	0.621537031	1	0.197508681	0.482818166	1	0.215065201	0.599381074	1
ENSG00000160685	ZBTB7B	0.070216258	1.983649775	1	0.095886473	2.403900033	1	0.09095677	2.333529241	1	0.191661325	2.898030093	1	0.120462698	2.284811934	1	0	0.856942472	1	0	0.97350538	1
ENSG00000143537	ADAM15	0.070216258	0.250588636	1	0	-0.340842912	1	0	-0.411213704	1	0.047915331	-0.278949666	1	0.120462698	0.495231714	1	0.065836227	0.16235548	1	0	-0.732763417	1
ENSG00000243364	EFNA4	0	1.02317814	1	0.095886473	2.484070381	1	0	1.373057605	1	0.047915331	1.534281822	1	0.040154233	1.284811934	1	0	0.934944984	1	0	1.051507892	1
ENSG00000143590	EFNA3	0	4.60814064	1	0	5.028390898	1	0	4.958020106	1	0	4.078602339	1	0	3.829132451	1	0	4.519907485	1	0	4.636470392	1
ENSG00000169242	EFNA1	0	4.60814064	1	0	5.028390898	1	0	4.958020106	1	0	4.078602339	1	0	3.829132451	1	0	4.519907485	1	0	4.636470392	1
ENSG00000169241	SLC50A1	0.140432515	-0.583878132	1	0.095886473	-0.752968816	1	0.18191354	-0.233998666	1	0.239576656	-0.100200814	1	0.321233862	0.248629598	1	0	-2.265817421	1	0.0716884	-1.144889321	1
ENSG00000179085	DPM3	0.491513804	0.492663423	1	0.575318835	0.716804747	1	0.636697389	0.842542889	1	0.143745994	-1.050680678	1	0.361388095	0.042536089	1	0.263344908	-0.284008353	1	0.358442002	0.099036262	1
ENSG00000163463	KRTCAP2	3.651245398	0.703065898	1	2.109502396	-0.099098837	1	4.002097873	0.8120408	1	1.629121264	-0.435970834	1	1.766786241	-0.316846855	1	2.238431714	0.005334312	1	2.294028814	0.035806577	1
ENSG00000163462	TRIM46	0.070216258	2.800785718	1	0	2.15392178	1	0	2.083550988	1	0.047915331	2.271247416	1	0.040154233	2.021777529	1	0	1.645438367	1	0	1.762001275	1
ENSG00000185499	MUC1	0	3.385748219	1	0	3.805998476	1	0	3.735627685	1	0	2.856209917	1	0	2.606740029	1	0	3.297515063	1	0	3.414077971	1
ENSG00000231064	RP11-263K19.4	0	4.60814064	1	0	5.028390898	1	0	4.958020106	1	0	4.078602339	1	0	3.829132451	1	0	4.519907485	1	0	4.636470392	1
ENSG00000169231	THBS3	0.140432515	6.193103141	1	0	4.291425304	1	0	4.221054512	1	0	3.341636744	1	0	3.092166856	1	0	3.78294189	1	0	3.899504798	1
ENSG00000173171	MTX1	0.280865031	-0.34605567	1	0.095886473	-1.257011321	1	0.27287031	-0.321203538	1	0.479153313	0.280646114	1	0.481850793	0.278484314	1	0.263344908	-0.434288826	1	0.501818803	0.369683852	1
ENSG00000236263	RP11-263K19.6	0	4.60814064	1	0	5.028390898	1	0	4.958020106	1	0	4.078602339	1	0	3.829132451	1	0	4.519907485	1	0	4.636470392	1
ENSG00000177628	GBA	0.140432515	0.084578684	1	0.191772945	0.504828942	1	0.363827079	1.185430602	1	0.191661325	0.306012835	1	0.240925397	0.556113956	1	0.065836227	-0.595569733	1	0.143376801	0.112908436	1
ENSG00000160767	FAM189B	0	-0.249840355	1	0	0.170409903	1	0.18191354	1.718554171	1	0.095830663	0.839136404	1	0.080308466	0.589666516	1	0.065836227	0.678605231	1	0	-0.221510603	1
ENSG00000116521	SCAMP3	0.631946319	-0.117963961	1	0.671205308	-0.023271222	1	0.818610929	0.231915505	1	0.814560632	0.215104338	1	0.923547353	0.391727138	1	0.658362269	-0.066875452	1	0.501818803	-0.415191727	1
ENSG00000176444	CLK2	0.280865031	2.007236596	1	0	0.04349779	1	0.18191354	1.588786296	1	0	-0.906290769	1	0.040154233	-0.1404939	1	0.131672454	1.150673675	1	0.143376801	1.267236583	1
ENSG00000143630	HCN3	0	3.871175046	1	0	4.291425304	1	0	4.221054512	1	0	3.341636744	1	0	3.092166856	1	0.065836227	5.104869985	1	0	3.899504798	1
ENSG00000160752	FDPS	0.772378834	-0.101517608	1	1.15063767	0.435742204	1	0.545740619	-0.536883087	1	1.006221957	0.258810313	1	1.244781215	0.565472011	1	1.250888311	0.559519341	1	1.075326007	0.347988781	1
ENSG00000225855	RUSC1-AS1	0	3.871175046	1	0	4.291425304	1	0	4.221054512	1	0	3.341636744	1	0	3.092166856	1	0	3.78294189	1	0	3.899504798	1
ENSG00000160753	RUSC1	0.210648773	0.478857623	1	0.191772945	0.47721671	1	0.27287031	0.828737089	1	0.335407319	0.977064312	1	0.200771164	0.298617734	1	0.329181134	0.989392768	1	0.143376801	0.085296205	1
ENSG00000116539	ASH1L	0.140432515	0.134209452	1	0.479432363	1.57626408	1	0.27287031	0.906357986	1	0.191661325	0.356136314	1	0.281079629	0.806764638	1	0	-1.553341497	1	0	-1.43677859	1
ENSG00000235919	ASH1L-AS1	0	0.520677799	1	0	0.940928056	1	0	0.870557265	1	0.047915331	1.019708649	1	0.040154233	0.770238762	1	0	0.432444643	1	0	0.549007551	1
ENSG00000125459	MSTO1	0.070216258	0.733671522	1	0	0.137619967	1	0	0.067249176	1	0.095830663	0.805583844	1	0.240925397	1.846410442	1	0	-0.370863446	1	0.0716884	0.762001275	1
ENSG00000163374	YY1AP1	0.210648773	0.71736971	1	0	-0.886492489	1	0	-0.95686328	1	0.287491988	1.019708649	1	0.401542328	1.455674055	1	0.065836227	-0.386983111	1	0.0716884	-0.270420203	1
ENSG00000132676	DAP3	0.702162577	0.34419573	1	0.958864725	0.764445987	1	0.545740619	0.032924915	1	0.479153313	-0.185342572	1	0.522005026	-0.080046322	1	0.526689815	-0.038087969	1	0.501818803	-0.093716669	1
ENSG00000116580	GON4L	0.140432515	-0.158572297	1	0.191772945	0.26167796	1	0.27287031	0.612245269	1	0.239576656	0.329664103	1	0.240925397	0.308560537	1	0.263344908	0.501985577	1	0.430130403	1.115898479	1
ENSG00000132718	SYT11	0.421297546	2.415495562	1	0	-0.059071944	1	0.18191354	1.484088918	1	0.38332265	2.278900989	0.825447115	0.040154233	-0.244116531	1	0.065836227	0.446658503	1	0.143376801	1.162539204	1
ENSG00000143622	RIT1	0.140432515	0.360213127	1	0.191772945	0.780463384	1	0.27287031	1.133591671	1	0.143745994	0.254173903	1	0.120462698	0.004704015	1	0	-1.329758242	1	0	-1.213195334	1
ENSG00000132680	KIAA0907	0	-0.298749955	1	0.191772945	1.73888428	1	0	0.05112951	1	0.191661325	1.559228179	1	0.040154233	-0.06163848	1	0.131672454	1.230400867	1	0.215065201	1.778489397	1
ENSG00000116584	ARHGEF2	0.140432515	0.286212545	1	0.095886473	0.113507511	1	0.09095677	0.04313672	1	0.527068644	1.830674825	1	0.200771164	0.531451902	1	0.065836227	-0.394975902	1	0.0716884	-0.278412994	1
ENSG00000273002	RP11-336K24.12	0	3.871175046	1	0	4.291425304	1	0	4.221054512	1	0.047915331	4.663564839	1	0	3.092166856	1	0	3.78294189	1	0	3.899504798	1
ENSG00000163479	SSR2	3.510812883	0.549246951	1	3.068367121	0.331318031	1	3.001573405	0.304577867	1	1.437459939	-0.709791494	1	2.650179362	0.172983333	1	2.830957756	0.244065159	1	1.935586812	-0.300447926	1
ENSG00000160803	UBQLN4	0.070216258	1.360213127	1	0.191772945	2.390960977	1	0	0.685001612	1	0.143745994	1.882205126	1	0.080308466	1.19170253	1	0	0.24688899	1	0	0.363451898	1
ENSG00000116586	LAMTOR2	0.983027607	0.197618622	1	0.479432363	-0.71756348	1	0.636697389	-0.369906729	1	0.862475963	0.015159949	1	0.72277619	-0.234309939	1	0.790034723	-0.100077302	1	0.860260805	0.016485606	1
ENSG00000132698	RAB25	0	4.60814064	1	0	5.028390898	1	0	4.958020106	1	0	4.078602339	1	0	3.829132451	1	0	4.519907485	1	0	4.636470392	1
ENSG00000254726	MEX3A	0	4.60814064	1	0	5.028390898	1	0	4.958020106	1	0	4.078602339	1	0	3.829132451	1	0	4.519907485	1	0	4.636470392	1
ENSG00000160789	LMNA	0.491513804	-1.671083004	1	0.287659418	-2.253925341	1	0.454783849	-1.737788163	1	9.870558245	2.655745335	0.006899907	3.814652112	1.204641586	1	0.197508681	-2.762408754	1	0.573507204	-1.472054064	1
ENSG00000196189	SEMA4A	0.070216258	0.385748219	1	0	-0.206825564	1	0.09095677	0.735627685	1	0	-1.156614123	1	0.200771164	1.24416995	1	0.065836227	0.297515063	1	0.0716884	0.414077971	1
ENSG00000160785	SLC25A44	0	0.385748219	1	0	0.805998476	1	0	0.735627685	1	0	-0.143790083	1	0.040154233	0.632735238	1	0.065836227	1.323510272	1	0	0.414077971	1
ENSG00000260238	PMF1-BGLAP	0.070216258	1.871175046	1	0	1.255801394	1	0	1.185430602	1	0	0.306012835	1	0.040154233	1.092166856	1	0	0.747317981	1	0.0716884	1.899504798	1
ENSG00000160783	PMF1	0	0.360213127	1	0	0.780463384	1	0.09095677	1.735627685	1	0.047915331	0.856209917	1	0.120462698	1.659207449	1	0.065836227	1.297515063	1	0.0716884	1.414077971	1
ENSG00000160781	PAQR6	0.140432515	3.97071072	1	0	2.613353398	1	0.09095677	3.636092011	1	0	1.663564839	1	0	1.414094951	1	0	2.104869985	1	0	2.221432893	1
ENSG00000198952	SMG5	0.070216258	0.372924179	1	0	-0.219536616	1	0	-0.289907407	1	0.095830663	0.441172418	1	0.120462698	0.619679085	1	0.197508681	1.310454119	1	0.215065201	1.427017027	1
ENSG00000163472	TMEM79	0.070216258	2.238906831	1	0	1.613353398	1	0	1.542982607	1	0.047915331	1.709368529	1	0	0.414094951	1	0.131672454	2.78294189	1	0.143376801	2.899504798	1
ENSG00000198715	GLMP	0.421297546	0.500612176	1	0.287659418	0.101600745	1	0.363827079	0.357116061	1	0.239576656	-0.255298398	1	0.602313491	0.950570578	1	0.131672454	-0.825867352	1	0.286753602	0.035566348	1
ENSG00000163468	CCT3	1.404325153	-0.268668616	1	2.109502396	0.284385845	1	1.364351548	-0.314998388	1	2.25202057	0.415637326	1	1.566015078	-0.103180742	1	1.250888311	-0.428070303	1	2.222340414	0.375942842	1
ENSG00000163467	TSACC	0	3.871175046	1	0	4.291425304	1	0	4.221054512	1	0	3.341636744	1	0	3.092166856	1	0	3.78294189	1	0	3.899504798	1
ENSG00000125462	C1orf61	0	2.492663423	1	0.095886473	4.028390898	1	0.09095677	3.958020106	1	0	1.963125121	1	0	1.713655233	1	0	2.404430267	1	0	2.520993175	1
ENSG00000236947	RP11-98G7.1	0	4.193103141	1	0	4.613353398	1	0	4.542982607	1	0	3.663564839	1	0	3.414094951	1	0	4.104869985	1	0	4.221432893	1
ENSG00000116604	MEF2D	0	0.127013951	1	0	0.547264208	1	0.09095677	1.498588487	1	0.047915331	0.61917072	1	0.040154233	0.369700832	1	0.065836227	1.060475866	1	0	0.155343703	1
ENSG00000183856	IQGAP3	0	2.1056403	1	0	2.525890557	1	0	2.455519766	1	0	1.576101998	1	0.040154233	2.414094951	1	0	2.017407144	1	0.0716884	3.221432893	1
ENSG00000187862	TTC24	0	0.871175046	1	0	1.291425304	1	0	1.221054512	1	0	0.341636744	1	0.120462698	2.204641586	1	0	0.78294189	1	0.0716884	1.936030674	1
ENSG00000163382	APOA1BP	1.123460122	0.326369672	1	0.76709178	-0.182505885	1	1.000524468	0.166495413	1	0.958306626	0.10751503	1	1.084164284	0.283340547	1	0.987543403	0.149220078	1	1.147014407	0.354699424	1
ENSG00000160818	GPATCH4	0.421297546	0.528782849	1	0.191772945	-0.289524135	1	0.363827079	0.385130438	1	0.431237982	0.526061315	1	0.682621957	1.157755198	1	0.329181134	0.214099055	1	0	-2.274422134	1
ENSG00000280316	AL365181.2	0	5.193103141	1	0	5.613353398	1	0	5.542982607	1	0	4.663564839	1	0	4.414094951	1	0	5.104869985	1	0	5.221432893	1
ENSG00000132692	BCAN	0	5.193103141	1	0	5.613353398	1	0	5.542982607	1	0	4.663564839	1	0	4.414094951	1	0	5.104869985	1	0	5.221432893	1
ENSG00000272405	RP11-284F21.10	0	4.193103141	1	0	4.613353398	1	0	4.542982607	1	0	3.663564839	1	0	3.414094951	1	0	4.104869985	1	0	4.221432893	1
ENSG00000229953	RP11-284F21.7	0	2.60814064	1	0	3.028390898	1	0	2.958020106	1	0	2.078602339	1	0	1.829132451	1	0	2.519907485	1	0	2.636470392	1
ENSG00000143320	CRABP2	0	4.193103141	1	0	4.613353398	1	0	4.542982607	1	0	3.663564839	1	0	3.414094951	1	0	4.104869985	1	0	4.221432893	1
ENSG00000143319	ISG20L2	0.140432515	0.050145187	1	0	-1.128113588	1	0.27287031	0.821883418	1	0.143745994	-0.057534349	1	0.200771164	0.29169832	1	0.263344908	0.712552563	1	0.143376801	0.078474939	1
ENSG00000143303	RRNAD1	0.140432515	1.063820124	1	0	-0.128113588	1	0.18191354	1.41369959	1	0.047915331	-0.064355615	1	0.080308466	0.284811934	1	0.197508681	1.404430267	1	0.358442002	2.133970052	1
ENSG00000143314	MRPL24	0.631946319	0.587253274	1	0.38354589	-0.007233012	1	0.18191354	-0.820422124	1	0.479153313	0.198183954	1	0.44169656	0.077216515	1	0.263344908	-0.515716425	1	0.573507204	0.460620557	1
ENSG00000143321	HDGF	0	-1.84031986	1	0.287659418	0.596545111	1	0.18191354	0.105577294	1	0.335407319	0.669211402	1	0.481850793	1.148750385	1	0.263344908	0.415570825	1	0.286753602	0.532133733	1
ENSG00000143294	PRCC	0.140432515	-0.436253479	1	0.095886473	-0.605815122	1	0.27287031	0.333529241	1	0.239576656	0.048854995	1	0.120462698	-0.795358414	1	0.197508681	-0.10458338	1	0.143376801	-0.407923727	1
ENSG00000027869	SH2D2A	0.772378834	0.065538641	1	0.671205308	-0.106035423	1	0.818610929	0.148948711	1	3.881141834	2.434277056	0.015623145	0.762930422	0.037318379	1	0.658362269	-0.149943914	1	0.716884004	-0.033381006	1
ENSG00000198400	NTRK1	0	2.492663423	1	0	2.91291368	1	0	2.842542889	1	0	1.963125121	1	0.040154233	2.829132451	1	0	2.404430267	1	0	2.520993175	1
ENSG00000132694	ARHGEF11	0	2.60814064	1	0	3.028390898	1	0	2.958020106	1	0	2.078602339	1	0	1.829132451	1	0	2.519907485	1	0	2.636470392	1
ENSG00000117036	ETV3	0	-0.146746862	1	0	0.273503396	1	0	0.203132604	1	0.095830663	0.944746592	1	0.120462698	1.128692732	1	0	-0.234980018	1	0.143376801	1.502614646	1
ENSG00000143297	FCRL5	0	2.286212545	1	0	2.706462803	1	0.09095677	3.735627685	1	0	1.756674244	1	0	1.507204356	1	0	2.19797939	1	0	2.314542298	1
ENSG00000163518	FCRL4	0	4.193103141	1	0	4.613353398	1	0	4.542982607	1	0	3.663564839	1	0	3.414094951	1	0	4.104869985	1	0	4.221432893	1
ENSG00000160856	FCRL3	0	4.60814064	1	0	5.028390898	1	0	4.958020106	1	0	4.078602339	1	0	3.829132451	1	0	4.519907485	1	0	4.636470392	1
ENSG00000158477	CD1A	0	-0.548363845	1	0	-0.128113588	1	0	-0.19848438	1	0	-1.077902147	1	0	-1.327372035	1	0	-0.636597001	1	0	-0.520034093	1
ENSG00000158481	CD1C	0	2.492663423	1	0	2.91291368	1	0	2.842542889	1	0	1.963125121	1	0	1.713655233	1	0	2.404430267	1	0	2.520993175	1
ENSG00000158485	CD1B	0	1.945175628	1	0	2.365425885	1	0	2.295055093	1	0	1.415637326	1	0	1.166167438	1	0	1.856942472	1	0	1.97350538	1
ENSG00000158488	CD1E	0	1.945175628	1	0	2.365425885	1	0	2.295055093	1	0	1.415637326	1	0	1.166167438	1	0	1.856942472	1	0	1.97350538	1
ENSG00000163554	SPTA1	0	5.193103141	1	0	5.613353398	1	0	5.542982607	1	0	4.663564839	1	0	4.414094951	1	0	5.104869985	1	0	5.221432893	1
ENSG00000163563	MNDA	0	2.1056403	1	0	2.525890557	1	0	2.455519766	1	0	1.576101998	1	0	1.32663211	1	0	2.017407144	1	0	2.133970052	1
ENSG00000163564	PYHIN1	0.561730061	2.193103141	1	0.38354589	1.725828128	1	0.363827079	1.655457336	1	0.239576656	1.048854995	1	0	-1.833832562	1	0.329181134	1.490160141	1	0.0716884	-0.016971846	1
ENSG00000163565	IFI16	0.561730061	-0.518085818	1	0.958864725	0.194734104	1	0.818610929	-0.014672548	1	0.622899307	-0.402524351	1	1.204626983	0.521233916	1	0.790034723	-0.069671644	1	0.788572405	-0.070121553	1
ENSG00000163568	AIM2	0.280865031	2.842605894	1	0.095886473	1.858465896	1	0.09095677	1.788095105	1	0.095830663	1.520606885	1	0	-0.367264762	1	0.065836227	1.349982483	1	0	0.44007318	1
ENSG00000162706	CADM3	0	5.193103141	1	0	5.613353398	1	0	5.542982607	1	0	4.663564839	1	0	4.414094951	1	0	5.104869985	1	0	5.221432893	1
ENSG00000179639	FCER1A	0	3.60814064	1	0	4.028390898	1	0	3.958020106	1	0	3.078602339	1	0	2.829132451	1	0	3.519907485	1	0	3.636470392	1
ENSG00000158716	DUSP23	0.280865031	-0.493397386	1	0.479432363	0.19269135	1	0.636697389	0.542982607	1	0.431237982	-0.008860503	1	0.321233862	-0.413159528	1	0.592526042	0.432444643	1	0.143376801	-1.207625076	1
ENSG00000181036	FCRL6	0	3.60814064	1	0	4.028390898	1	0	3.958020106	1	0	3.078602339	1	0	2.829132451	1	0	3.519907485	1	0	3.636470392	1
ENSG00000158714	SLAMF8	0	-1.083021264	1	0.095886473	0.346566858	1	0	-0.733141798	1	0	-1.612559566	1	0.040154233	-0.852691589	1	0	-1.17125442	1	0	-1.054691512	1
ENSG00000188004	C1orf204	0	3.385748219	1	0	3.805998476	1	0	3.735627685	1	0	2.856209917	1	0	2.606740029	1	0	3.297515063	1	0	3.414077971	1
ENSG00000243284	VSIG8	0	5.193103141	1	0	5.613353398	1	0	5.542982607	1	0	4.663564839	1	0	4.414094951	1	0	5.104869985	1	0	5.221432893	1
ENSG00000213085	CFAP45	0.070216258	7.193103141	1	0	5.613353398	1	0	5.542982607	1	0	4.663564839	1	0	4.414094951	1	0	5.104869985	1	0	5.221432893	1
ENSG00000158710	TAGLN2	3.651245398	0.021666673	1	2.876594176	-0.340092095	1	2.092005706	-0.782322848	1	6.851892374	0.968916759	1	2.850950526	-0.308143357	1	3.555156252	-0.012371689	1	4.372992427	0.279675311	1
ENSG00000162723	SLAMF9	0	1.945175628	1	0	2.365425885	1	0	2.295055093	1	0	1.415637326	1	0	1.166167438	1	0	1.856942472	1	0	1.97350538	1
ENSG00000143315	PIGM	0.070216258	0.945175628	1	0	0.346566858	1	0.09095677	1.295055093	1	0.095830663	1.019708649	1	0.080308466	0.770238762	1	0	-0.161916555	1	0.0716884	0.97350538	1
ENSG00000162729	IGSF8	0.140432515	0.335122146	1	0.191772945	0.755372403	1	0.18191354	0.685001612	1	0.143745994	0.228936612	1	0.240925397	0.812058937	1	0	-1.354561633	1	0.0716884	-0.229778219	1
ENSG00000132681	ATP1A4	0	3.385748219	1	0	3.805998476	1	0	3.735627685	1	0	2.856209917	1	0	2.606740029	1	0	3.297515063	1	0	3.414077971	1
ENSG00000162734	PEA15	0.070216258	-0.633445346	1	0.095886473	-0.213195089	1	0.27287031	0.729201416	1	0.287491988	0.676503895	1	0.120462698	-0.39968624	1	0.131672454	-0.130346476	1	0.143376801	-0.013783568	1
ENSG00000132716	DCAF8	0.210648773	0.693257254	1	0	-0.910208558	1	0.09095677	0.027282769	1	0.191661325	0.493639838	1	0.120462698	-0.085750936	1	0.065836227	-0.410829853	1	0.430130403	1.553054384	1
ENSG00000228606	RP11-574F21.2	0	2.871175046	1	0	3.291425304	1	0	3.221054512	1	0	2.341636744	1	0	2.092166856	1	0	2.78294189	1	0	2.899504798	1
ENSG00000162735	PEX19	0	-0.84031986	1	0.095886473	0.590985585	1	0.18191354	1.116717852	1	0.143745994	0.663564839	1	0.120462698	0.414094951	1	0.263344908	1.438113393	1	0.0716884	0.19906508	1
ENSG00000122218	COPA	0.280865031	0.043356022	1	0.38354589	0.463606279	1	0.363827079	0.393235487	1	0.287491988	0.007395388	1	0.481850793	0.675742817	1	0.329181134	0.222226936	1	0.501818803	0.762001275	1
ENSG00000162736	NCSTN	0.351081288	1.411743428	1	0.095886473	0.212473962	1	0	-0.866408329	1	0.191661325	0.610453503	1	0.321233862	1.24416995	1	0.065836227	-0.296009451	1	0.0716884	-0.179446543	1
ENSG00000162738	VANGL2	0	5.193103141	1	0	5.613353398	1	0	5.542982607	1	0	4.663564839	1	0	4.414094951	1	0	5.104869985	1	0	5.221432893	1
ENSG00000162739	SLAMF6	0.070216258	1.638514289	1	0.095886473	2.058764547	1	0	0.958020106	1	0	0.078602339	1	0.120462698	1.922241855	1	0	0.519907485	1	0	0.636470392	1
ENSG00000066294	CD84	0.070216258	-0.146746862	1	0	-0.735374756	1	0	-0.805745547	1	0.431237982	1.718706393	1	0.160616931	0.423140091	1	0.065836227	-0.234980018	1	0.215065201	0.899504798	1
ENSG00000117090	SLAMF1	0.351081288	0.270271002	1	0.191772945	-0.321320354	1	0.18191354	-0.391691145	1	0.910391294	1.534281822	1	0.522005026	0.745716442	1	0.065836227	-1.418691971	1	0.0716884	-1.302129063	1
ENSG00000228863	RP11-404F10.2	0	5.193103141	1	0	5.613353398	1	0	5.542982607	1	0	4.663564839	1	0	4.414094951	1	0	5.104869985	1	0	5.221432893	1
ENSG00000117091	CD48	2.668217791	0.531599085	1	2.013615923	0.113507511	1	2.273919246	0.287046168	1	0.622899307	-1.494142995	1	2.850950526	0.66143555	1	1.711741899	-0.09589242	1	1.863898412	0.020670488	1
ENSG00000026751	SLAMF7	0.983027607	0.766838386	1	0.671205308	0.264625244	1	0.363827079	-0.490440395	1	0	-3.700569816	1	0.401542328	-0.468548098	1	1.711741899	1.553695798	1	0	-3.142701762	1
ENSG00000122224	LY9	0.280865031	1.596167999	1	0.76709178	2.91291368	1	0.454783849	2.221054512	1	0.047915331	-0.290631471	1	0.040154233	-0.540101359	1	0	-0.860914299	1	0	-0.744351391	1
ENSG00000122223	CD244	0.070216258	1.907700922	1	0	1.291425304	1	0.18191354	2.880017594	1	0	0.341636744	1	0.040154233	1.128692732	1	0.131672454	2.441904973	1	0	0.899504798	1
ENSG00000179914	ITLN1	0	5.193103141	1	0	5.613353398	1	0	5.542982607	1	0	4.663564839	1	0	4.414094951	1	0	5.104869985	1	0	5.221432893	1
ENSG00000158769	F11R	0	-0.761093169	1	0.095886473	0.670838893	1	0	-0.411213704	1	0	-1.290631471	1	0	-1.540101359	1	0.065836227	0.16235548	1	0.0716884	0.278918388	1
ENSG00000270149	RP11-544M22.13	0	5.193103141	1	0	5.613353398	1	0	5.542982607	1	0	4.663564839	1	0	4.414094951	1	0	5.104869985	1	0	5.221432893	1
ENSG00000215845	TSTD1	0.631946319	0.15968014	1	0.575318835	0.058764547	1	0.727654159	0.355355604	1	0.718729969	0.321490171	1	0.72277619	0.32663211	1	0.526689815	-0.082757018	1	0.215065201	-1.147073568	1
ENSG00000158773	USF1	0.070216258	0.750159645	1	0.095886473	1.170409903	1	0.27287031	2.133591671	1	0.143745994	1.254173903	1	0.040154233	-0.028848545	1	0.065836227	0.661926489	1	0.143376801	1.380130639	1
ENSG00000186517	ARHGAP30	0.631946319	0.495440508	1	0.38354589	-0.098141508	1	0.727654159	0.690539795	1	0.574983975	0.352777302	1	0.602313491	0.411279936	1	0.395017361	-0.115681089	1	0.788572405	0.792374924	1
ENSG00000143217	PVRL4	0	4.193103141	1	0	4.613353398	1	0	4.542982607	1	0	3.663564839	1	0	3.414094951	1	0	4.104869985	1	0	4.221432893	1
ENSG00000162755	KLHDC9	0.070216258	3.286212545	1	0	2.613353398	1	0	2.542982607	1	0	1.663564839	1	0	1.414094951	1	0	2.104869985	1	0.143376801	3.999040472	1
ENSG00000143256	PFDN2	0.561730061	-0.674518811	1	0.671205308	-0.425565591	1	0.636697389	-0.495936383	1	1.293713945	0.459692506	1	1.16447275	0.312556925	1	1.250888311	0.404430267	1	0.931949206	-0.001879321	1
ENSG00000158793	NIT1	0.702162577	1.832355797	1	0.38354589	1.077300498	1	0.454783849	1.276196066	1	0.143745994	-0.200621305	1	0.321233862	0.751129939	1	0.197508681	0.240683841	1	0.143376801	-0.063969326	1
ENSG00000158796	DEDD	0.140432515	-0.079915353	1	0.191772945	0.340334904	1	0.363827079	1.019420651	1	0.095830663	-0.609453655	1	0.120462698	-0.43765409	1	0.197508681	0.253120944	1	0.358442002	0.967191606	1
ENSG00000143222	UFC1	1.263892638	0.057326362	1	1.15063767	-0.07637584	1	1.182438008	-0.038755993	1	0.670814638	-0.81756185	1	1.445552379	0.259413662	1	1.185052084	-0.030906794	1	1.505456409	0.300403447	1
ENSG00000143258	USP21	0.070216258	1.193103141	1	0	0.590985585	1	0.09095677	1.542982607	1	0.047915331	0.663564839	1	0.080308466	1.021777529	1	0.131672454	1.712552563	1	0.0716884	1.221432893	1
ENSG00000143224	PPOX	0.280865031	1.814591518	1	0.191772945	1.470395445	1	0.09095677	0.80151562	1	0.095830663	0.520606885	1	0.120462698	0.699849434	1	0	-0.650017517	1	0.215065201	1.507187376	1
ENSG00000158850	B4GALT3	0.280865031	0.760143734	1	0.191772945	0.430131574	1	0.18191354	0.359760783	1	0.287491988	0.729452775	1	0.160616931	-0.018864456	1	0.329181134	0.941639636	1	0.286753602	0.788473486	1
ENSG00000158859	ADAMTS4	0	5.193103141	1	0	5.613353398	1	0	5.542982607	1	0	4.663564839	1	0	4.414094951	1	0	5.104869985	1	0	5.221432893	1
ENSG00000158864	NDUFS2	0.631946319	-0.180197056	1	0.958864725	0.37929806	1	0.636697389	-0.15572206	1	0.766645301	0.068033097	1	0.682621957	-0.097218459	1	0.592526042	-0.268430211	1	1.003637606	0.441822962	1
ENSG00000158869	FCER1G	0	-4.533115018	1	0	-4.112864761	1	0	-4.183235553	1	0.095830663	-3.475986513	1	0.44169656	-1.717762009	1	0.987543403	-0.60851653	1	0.0716884	-3.503933365	1
ENSG00000158882	TOMM40L	0.070216258	1.578393297	1	0.095886473	1.998643554	1	0.09095677	1.928272763	1	0.047915331	1.048854995	1	0.080308466	1.414094951	1	0	0.461013796	1	0	0.577576703	1
ENSG00000158887	MPZ	0.070216258	4.193103141	1	0	3.443428397	1	0	3.373057605	1	0	2.493639838	1	0	2.24416995	1	0	2.934944984	1	0	3.051507892	1
ENSG00000143252	SDHC	0.631946319	-0.473653451	1	0.38354589	-1.060485658	1	0.818610929	-0.123773985	1	1.437459939	0.659208434	1	1.124318517	0.310626252	1	0.724198496	-0.296009451	1	0.501818803	-0.770088953	1
ENSG00000143226	FCGR2A	0	-0.761093169	1	0	-0.340842912	1	0	-0.411213704	1	0	-1.290631471	1	0.040154233	-0.528419554	1	0.395017361	2.029581858	1	0	-0.732763417	1
ENSG00000173110	HSPA6	0	3.385748219	1	0	3.805998476	1	0	3.735627685	1	0	2.856209917	1	0	2.606740029	1	0	3.297515063	1	0	3.414077971	1
ENSG00000203747	FCGR3A	0	2.1056403	1	0	2.525890557	1	0	2.455519766	1	0	1.576101998	1	0	1.32663211	1	0	2.017407144	1	0	2.133970052	1
ENSG00000072694	FCGR2B	0	-0.677261578	1	0	-0.257011321	1	0	-0.327382113	1	0	-1.20679988	1	0.040154233	-0.443886044	1	0.065836227	0.24688899	1	0	-0.648931826	1
ENSG00000132185	FCRLA	0	2.492663423	1	0	2.91291368	1	0	2.842542889	1	0	1.963125121	1	0	1.713655233	1	0	2.404430267	1	0	2.520993175	1
ENSG00000162746	FCRLB	0	2.492663423	1	0	2.91291368	1	0	2.842542889	1	0	1.963125121	1	0	1.713655233	1	0	2.404430267	1	0.0716884	3.636470392	1
ENSG00000081721	DUSP12	0.140432515	0.063820124	1	0.095886473	-0.10774579	1	0	-1.184937848	1	0.191661325	0.285053216	1	0.120462698	-0.293264181	1	0.197508681	0.397510853	1	0.215065201	0.514073761	1
ENSG00000226889	RP11-474I16.8	0	4.60814064	1	0	5.028390898	1	0	4.958020106	1	0	4.078602339	1	0	3.829132451	1	0	4.519907485	1	0	4.636470392	1
ENSG00000118217	ATF6	0	-1.258107971	1	0	-0.837857713	1	0	-0.908228505	1	0.191661325	0.567640419	1	0.120462698	-0.012169803	1	0.131672454	0.255204258	1	0.501818803	1.82911547	1
ENSG00000162745	OLFML2B	0	2.60814064	1	0	3.028390898	1	0	2.958020106	1	0	2.078602339	1	0	1.829132451	1	0	2.519907485	1	0	2.636470392	1
ENSG00000198929	NOS1AP	0	4.60814064	1	0	5.028390898	1	0	4.958020106	1	0	4.078602339	1	0	3.829132451	1	0	4.519907485	1	0	4.636470392	1
ENSG00000239887	C1orf226	0	5.193103141	1	0	5.613353398	1	0	5.542982607	1	0	4.663564839	1	0	4.414094951	1	0	5.104869985	1	0	5.221432893	1
ENSG00000198574	SH2D1B	0	3.60814064	1	0	4.028390898	1	0	3.958020106	1	0	3.078602339	1	0	2.829132451	1	0	3.519907485	1	0	3.636470392	1
ENSG00000152332	UHMK1	0.280865031	0.438215639	1	0.38354589	0.858465896	1	0.454783849	1.056482745	1	0.335407319	0.602868908	1	0.160616931	-0.340792551	1	0.131672454	-0.397630355	1	0.286753602	0.466545391	1
ENSG00000259788	RP11-359K18.3	0	5.193103141	1	0	5.613353398	1	0	5.542982607	1	0	4.663564839	1	0	4.414094951	1	0	5.104869985	1	0	5.221432893	1
ENSG00000117143	UAP1	0	-0.725760096	1	0.095886473	0.706462803	1	0.09095677	0.636092011	1	0.191661325	1.115128215	1	0.120462698	0.531451902	1	0.263344908	1.556433361	1	0.0716884	0.314542298	1
ENSG00000162733	DDR2	0	5.193103141	1	0	5.613353398	1	0	5.542982607	1	0	4.663564839	1	0	4.414094951	1	0	5.104869985	1	0	5.221432893	1
ENSG00000132196	HSD17B7	0.140432515	0.871175046	1	0.095886473	0.694490161	1	0.454783849	2.257580388	1	0.191661325	1.102849885	1	0.321233862	1.751129939	1	0.131672454	0.78294189	1	0.143376801	0.899504798	1
ENSG00000143248	RGS5	0	5.193103141	1	0	5.613353398	1	0	5.542982607	1	0	4.663564839	1	0.040154233	6.414094951	1	0	5.104869985	1	0	5.221432893	1
ENSG00000232995	RGS5	0	2.60814064	1	0	3.028390898	1	0	2.958020106	1	0	2.078602339	1	0.040154233	2.954663333	1	0	2.519907485	1	0	2.636470392	1
ENSG00000143228	NUF2	0.140432515	-0.721780245	1	0.191772945	-0.301529988	1	0.09095677	-0.960843131	1	0.095830663	-1.251318547	1	0.562159259	0.869774435	1	0.460853588	0.625089721	1	0.645195604	1.071685774	1
ENSG00000236206	RP11-306I1.2	0	5.193103141	1	0	5.613353398	1	0	5.542982607	1	0	4.663564839	1	0	4.414094951	1	0	5.104869985	1	0	5.221432893	1
ENSG00000143198	MGST3	1.614973926	0.37932195	1	2.109502396	0.737103395	1	1.000524468	-0.283565881	1	1.006221957	-0.277882978	1	0.803084655	-0.59553375	1	0.658362269	-0.848268243	1	1.147014407	-0.097309271	1
ENSG00000143149	ALDH9A1	0.421297546	0.75253055	1	0.191772945	-0.068470642	1	0.27287031	0.280887761	1	0.479153313	0.894177767	1	0.200771164	-0.25360798	1	0.131672454	-0.576954055	1	0.215065201	-0.040661952	1
ENSG00000143183	TMCO1	0.912811349	0.588947075	1	0.479432363	-0.230044274	1	0.545740619	-0.075927226	1	0.574983975	-0.049623372	1	0.481850793	-0.29909326	1	0.790034723	0.391681774	1	0.645195604	0.12340081	1
ENSG00000224358	RP11-466F5.8	0	3.02317814	1	0	3.443428397	1	0	3.373057605	1	0	2.493639838	1	0	2.24416995	1	0.065836227	4.104869985	1	0.0716884	4.221432893	1
ENSG00000143179	UCK2	0.140432515	0.077625924	1	0	-1.100892119	1	0	-1.171262911	1	0.335407319	0.998228922	1	0.281079629	0.748759034	1	0.065836227	-0.602489147	1	0.0716884	-0.485926239	1
ENSG00000188859	FAM78B	0	5.193103141	1	0	5.613353398	1	0	5.542982607	1	0.047915331	6.663564839	0.99776527	0	4.414094951	1	0	5.104869985	1	0	5.221432893	1
ENSG00000234142	RP11-276E17.2	0	5.193103141	1	0	5.613353398	1	0	5.542982607	1	0	4.663564839	1	0	4.414094951	1	0	5.104869985	1	0	5.221432893	1
ENSG00000143157	POGK	0	-0.298749955	1	0.095886473	1.137619967	1	0	0.05112951	1	0	-0.828288257	1	0.080308466	0.539625833	1	0.131672454	1.230400867	1	0	-0.270420203	1
ENSG00000152382	TADA1	0.070216258	1.215823218	1	0.095886473	1.636073475	1	0	0.542982607	1	0	-0.336435161	1	0.040154233	0.436815028	1	0.065836227	1.127590062	1	0	0.221432893	1
ENSG00000143195	ILDR2	0	4.193103141	1	0	4.613353398	1	0	4.542982607	1	0	3.663564839	1	0	3.414094951	1	0	4.104869985	1	0	4.221432893	1
ENSG00000143194	MAEL	0	5.193103141	1	0	5.613353398	1	0	5.542982607	1	0	4.663564839	1	0	4.414094951	1	0	5.104869985	1	0	5.221432893	1
ENSG00000143167	GPA33	0	5.193103141	1	0	5.613353398	1	0	5.542982607	1	0	4.663564839	1	0	4.414094951	1	0	5.104869985	1	0	5.221432893	1
ENSG00000272205	RP11-277B15.3	0	4.193103141	1	0	4.613353398	1	0	4.542982607	1	0	3.663564839	1	0	3.414094951	1	0	4.104869985	1	0	4.221432893	1
ENSG00000143190	POU2F1	0	0.148709022	1	0	0.568959279	1	0	0.498588487	1	0.239576656	2.317790002	1	0.040154233	0.391727138	1	0.065836227	1.082502172	1	0.215065201	2.24415297	1
ENSG00000198821	CD247	0.983027607	0.351800887	1	1.630070033	1.040127006	1	0.545740619	-0.411213704	1	0.814560632	0.090338447	1	0.762930422	-0.003757564	1	0.658362269	-0.190585898	1	0.501818803	-0.53845529	1
ENSG00000143162	CREG1	0	-2.006569204	1	0.095886473	-0.581403456	1	0	-1.656689738	1	0.38332265	0.673618504	1	0.120462698	-0.770780392	1	0.460853588	0.939963059	1	0	-1.978239452	1
ENSG00000241666	RP3-455J7.4	0	4.193103141	1	0	4.613353398	1	0	4.542982607	1	0	3.663564839	1	0	3.414094951	1	0	4.104869985	1	0	4.221432893	1
ENSG00000198771	RCSD1	0.983027607	0.485283893	1	1.054751198	0.578096074	1	1.000524468	0.507725282	1	0.479153313	-0.499055362	1	0.923547353	0.401004952	1	0.790034723	0.186924201	1	1.362079608	0.93788147	1
ENSG00000197965	MPZL1	0	-1.026065379	1	0.095886473	0.403900033	1	0.09095677	0.333529241	1	0	-1.555603681	1	0.040154233	-0.795358414	1	0.263344908	1.24688899	1	0	-0.997735627	1
ENSG00000143158	MPC2	0.702162577	-0.231635759	1	1.054751198	0.31567285	1	0.636697389	-0.345760642	1	0.766645301	-0.123953667	1	1.044010052	0.309447667	1	0.724198496	-0.192810563	1	0.931949206	0.149204566	1
ENSG00000143164	DCAF6	0.140432515	0.270271002	1	0.095886473	0.09765356	1	0.18191354	0.620150467	1	0.38332265	1.374058222	1	0.080308466	-0.508737188	1	0.065836227	-0.410829853	1	0.143376801	0.298600754	1
ENSG00000143147	GPR161	0	5.193103141	1	0	5.613353398	1	0	5.542982607	1	0	4.663564839	1	0	4.414094951	1	0	5.104869985	1	0	5.221432893	1
ENSG00000143155	TIPRL	0.351081288	-0.335676524	1	0.76709178	0.677369891	1	0.363827079	-0.25143326	1	0.431237982	-0.117794874	1	0.361388095	-0.367264762	1	0.329181134	-0.42390968	1	1.362079608	1.466545391	1
ENSG00000213064	SFT2D2	0.070216258	-0.173219073	1	0	-0.761686033	1	0.09095677	0.176660393	1	0.143745994	0.314836685	1	0	-1.96094448	1	0.131672454	0.332280481	1	0.0716884	-0.144889321	1
ENSG00000143178	TBX19	0	2.733671522	1	0	3.15392178	1	0	3.083550988	1	0	2.204133221	1	0	1.954663333	1	0	2.645438367	1	0	2.762001275	1
ENSG00000143185	XCL2	1.404325153	0.197403279	1	0.479432363	-1.205761237	1	0.27287031	-1.863222399	1	0	-4.745826097	1	1.646323543	0.441183525	1	1.250888311	0.037704558	1	0.0716884	-3.186896848	1
ENSG00000143184	XCL1	6.038598158	1.077625924	1	0.287659418	-2.984233641	1	0.27287031	-3.054604433	1	0	-5.935418132	1	4.818507931	0.790893646	1	0.526689815	-2.320462495	1	0.358442002	-2.790260274	1
ENSG00000143153	ATP1B1	0.280865031	1.915118394	1	0.191772945	1.568959279	1	0.09095677	0.899126417	1	0	-0.994646644	1	0	-1.244116531	1	0.197508681	1.490160141	1	0.0716884	0.577576703	1
ENSG00000143156	NME7	0.140432515	1.063820124	1	0.191772945	1.484070381	1	0.09095677	0.815062152	1	0.095830663	0.534281822	1	0.160616931	1.049522519	1	0	-0.636597001	1	0	-0.520034093	1
ENSG00000117475	BLZF1	0	-0.376752467	1	0	0.04349779	1	0.09095677	0.988393755	1	0	-0.906290769	1	0.080308466	0.459898641	1	0	-0.464985623	1	0.286753602	2.035566348	1
ENSG00000117477	CCDC181	0	4.193103141	1	0	4.613353398	1	0	4.542982607	1	0	3.663564839	1	0	3.414094951	1	0	4.104869985	1	0	4.221432893	1
ENSG00000117479	SLC19A2	0	2.385748219	1	0	2.805998476	1	0	2.735627685	1	0	1.856209917	1	0	1.606740029	1	0.065836227	3.404430267	1	0	2.414077971	1
ENSG00000213062	RP1-206D15.6	0	5.193103141	1	0	5.613353398	1	0	5.542982607	1	0	4.663564839	1	0	4.414094951	1	0	5.104869985	1	0	5.221432893	1
ENSG00000198734	F5	0	2.60814064	1	0	3.028390898	1	0	2.958020106	1	0.095830663	3.926599245	1	0	1.829132451	1	0	2.519907485	1	0.0716884	3.762001275	1
ENSG00000000460	C1orf112	0	0.215823218	1	0	0.636073475	1	0.09095677	1.588786296	1	0	-0.313715084	1	0.120462698	1.507204356	1	0	0.127590062	1	0.215065201	2.314542298	1
ENSG00000188404	SELL	0.842595092	1.723617858	1	0	-1.615465292	1	0.09095677	-0.681019067	1	0.143745994	-0.550754282	1	0.120462698	-0.80022417	1	0.065836227	-1.119131689	1	1.64883321	2.692653228	0.477459279
ENSG00000007908	SELE	0	5.193103141	1	0	5.613353398	1	0	5.542982607	1	0.047915331	6.663564839	0.99776527	0	4.414094951	1	0	5.104869985	1	0	5.221432893	1
ENSG00000171806	METTL18	0.070216258	0.81806371	1	0	0.221035976	1	0.27287031	2.203132604	1	0.047915331	0.288525408	1	0.080308466	0.641505447	1	0.065836227	0.729830554	1	0	-0.17088453	1
ENSG00000000457	SCYL3	0	0.438215639	1	0.287659418	2.940928056	1	0	0.788095105	1	0.047915331	0.935644385	1	0.080308466	1.298617734	1	0.263344908	2.78294189	1	0.143376801	2.105955676	1
ENSG00000075945	KIFAP3	0.280865031	1.07208774	1	0	-0.862380033	1	0.27287031	1.091771495	1	0.143745994	0.212353727	1	0.160616931	0.29307955	1	0.263344908	0.983854584	1	0.215065201	0.770221781	1
ENSG00000120370	GORAB	0	0.310460092	1	0	0.730710349	1	0	0.660339557	1	0	-0.21907821	1	0.080308466	1.166167438	1	0	0.222226936	1	0.0716884	1.363451898	1
ENSG00000076258	FMO4	0.070216258	3.286212545	1	0	2.613353398	1	0	2.542982607	1	0	1.663564839	1	0	1.414094951	1	0	2.104869985	1	0	2.221432893	1
ENSG00000117523	PRRC2C	2.38735276	0.387221108	1	1.342410616	-0.429582717	1	0.909567698	-0.950327022	1	2.299935902	0.35346218	1	1.525860845	-0.232717582	1	1.185052084	-0.594108776	1	2.294028814	0.329189074	1
ENSG00000117533	VAMP4	0.280865031	1.448942046	1	0.095886473	0.515321315	1	0.09095677	0.444950524	1	0.191661325	0.919403744	1	0.200771164	0.943775017	1	0.131672454	0.602369645	1	0.143376801	0.718932553	1
ENSG00000010165	METTL13	0	-1.092299078	1	0.191772945	0.931529358	1	0.18191354	0.861158567	1	0.143745994	0.406176997	1	0.040154233	-0.862029454	1	0.197508681	0.847482143	1	0.0716884	-0.054691512	1
ENSG00000197959	DNM3	0	4.193103141	1	0	4.613353398	1	0	4.542982607	1	0	3.663564839	1	0	3.414094951	1	0	4.104869985	1	0	4.221432893	1
ENSG00000135845	PIGC	0.421297546	0.860906711	1	0.191772945	0.038444562	1	0.27287031	0.388164498	1	0.479153313	1.004055385	1	0.321233862	0.454736936	1	0.131672454	-0.470038851	1	0.0716884	-0.943474033	1
ENSG00000094975	SUCO	0.140432515	0.659124569	1	0.095886473	0.484070381	1	0.09095677	0.41369959	1	0.095830663	0.129586267	1	0.080308466	-0.119883621	1	0.131672454	0.570891413	1	0.143376801	0.687454321	1
ENSG00000117560	FASLG	0.070216258	0.871175046	1	0.287659418	2.32795118	1	0	0.203132604	1	0.239576656	2.000599827	1	0.281079629	2.204641586	1	0.065836227	0.78294189	1	0	-0.11841711	1
ENSG00000117586	TNFSF4	0.140432515	0.465182687	1	0.095886473	0.291425304	1	0	-0.787934271	1	0.38332265	1.576101998	1	0.321233862	1.32663211	1	0	-1.226046893	1	0.0716884	-0.100495202	1
ENSG00000203739	RP11-296O14.3	0	3.385748219	1	0.095886473	5.028390898	1	0	3.735627685	1	0	2.856209917	1	0	2.606740029	1	0	3.297515063	1	0	3.414077971	1
ENSG00000117592	PRDX6	2.598001533	0.24873784	1	3.260140066	0.548495176	1	2.364876016	0.098811285	1	1.772867258	-0.280800462	1	2.690333595	0.327880656	1	2.238431714	0.040011763	1	2.150652013	-0.020972923	1
ENSG00000183831	ANKRD45	0	5.193103141	1	0	5.613353398	1	0	5.542982607	1	0	4.663564839	1	0	4.414094951	1	0	5.104869985	1	0	5.221432893	1
ENSG00000076321	KLHL20	0.070216258	0.520677799	1	0	-0.073147129	1	0	-0.14351792	1	0.095830663	0.590315857	1	0.120462698	0.770238762	1	0	-0.581630542	1	0	-0.465067634	1
ENSG00000120334	CENPL	0	-0.772681144	1	0.095886473	0.659157088	1	0.09095677	0.588786296	1	0.095830663	0.306012835	1	0.040154233	-0.540101359	1	0.197508681	1.174132648	1	0.286753602	1.624497751	1
ENSG00000117593	DARS2	0	0.286212545	1	0	0.706462803	1	0	0.636092011	1	0.047915331	0.78092179	1	0.160616931	1.928668124	1	0	0.19797939	1	0.143376801	1.948414399	1
ENSG00000185278	ZBTB37	0	2.492663423	1	0	2.91291368	1	0	2.842542889	1	0	1.963125121	1	0	1.713655233	1	0	2.404430267	1	0	2.520993175	1
ENSG00000135870	RC3H1	0.280865031	1.560834926	1	0.095886473	0.624668712	1	0	-0.457017393	1	0.239576656	1.306012835	1	0.040154233	-0.574589735	1	0.065836227	0.116185299	1	0.430130403	2.098050478	1
ENSG00000227373	RP11-160H22.5	0	4.60814064	1	0	5.028390898	1	0	4.958020106	1	0	4.078602339	1	0	3.829132451	1	0	4.519907485	1	0	4.636470392	1
ENSG00000152061	RABGAP1L	0.421297546	0.886715897	1	0.287659418	0.484070381	1	0.18191354	-0.006481213	1	0.431237982	0.887460851	1	0.44169656	0.911594611	1	0.131672454	-0.444593834	1	0.358442002	0.687454321	1
ENSG00000116161	CACYBP	1.334108895	-0.520455215	1	1.725956506	-0.174892701	1	1.728178627	-0.17057575	1	2.539512558	0.406526275	1	2.891104758	0.60532908	1	1.777578126	-0.117752439	1	3.29766642	0.759213457	1
ENSG00000120333	MRPS14	0.140432515	-1.042113321	1	0.191772945	-0.621863063	1	0.27287031	-0.274001016	1	0.287491988	-0.336435161	1	0.481850793	0.32663211	1	0.197508681	-0.712113638	1	0.358442002	-0.004176241	1
ENSG00000120332	TNN	0	5.193103141	1	0	5.613353398	1	0	5.542982607	1	0	4.663564839	1	0	4.414094951	1	0	5.104869985	1	0	5.221432893	1
ENSG00000235750	KIAA0040	0.280865031	0.878406615	1	0.191772945	0.547264208	1	0.09095677	-0.115228876	1	0.095830663	-0.402524351	1	0.200771164	0.369700832	1	0.131672454	0.038780795	1	0.358442002	1.177038774	1
ENSG00000143207	RFWD2	0	-0.872986049	1	0.38354589	1.91291368	1	0	-0.523106584	1	0.191661325	0.963125121	1	0.120462698	0.38067195	1	0.065836227	0.04958755	1	0.0716884	0.166150458	1
ENSG00000236021	RP11-195C7.1	0	3.871175046	1	0	4.291425304	1	0	4.221054512	1	0	3.341636744	1	0	3.092166856	1	0	3.78294189	1	0	3.899504798	1
ENSG00000075391	RASAL2	0	2.492663423	1	0	2.91291368	1	0	2.842542889	1	0	1.963125121	1	0.040154233	2.829132451	1	0	2.404430267	1	0	2.520993175	1
ENSG00000213057	C1orf220	0	4.193103141	1	0	4.613353398	1	0	4.542982607	1	0	3.663564839	1	0	3.414094951	1	0	4.104869985	1	0	4.221432893	1
ENSG00000273062	RP11-428K3.1	0	5.193103141	1	0	5.613353398	1	0	5.542982607	1	0	4.663564839	1	0	4.414094951	1	0	5.104869985	1	0	5.221432893	1
ENSG00000116191	RALGPS2	0.070216258	1.003278582	1	0	0.403900033	1	0.09095677	1.353158048	1	0	-0.545888526	1	0	-0.795358414	1	0	-0.10458338	1	0	0.011979528	1
ENSG00000116199	FAM20B	0	1.148709022	1	0	1.568959279	1	0	1.498588487	1	0.095830663	2.29433103	1	0	0.369700832	1	0	1.060475866	1	0	1.177038774	1
ENSG00000186283	TOR3A	0.280865031	-0.450753049	1	0.287659418	-0.355313395	1	0.454783849	0.165049102	1	0.191661325	-0.980291351	1	0.321233862	-0.370176358	1	0.460853588	0.147767944	1	0.358442002	-0.156500611	1
ENSG00000143322	ABL2	0	0.043356022	1	0	0.463606279	1	0	0.393235487	1	0	-0.48618228	1	0.040154233	0.284811934	1	0	-0.044877134	1	0	0.071685774	1
ENSG00000057252	SOAT1	0.140432515	-0.122801166	1	0	-1.299535938	1	0.09095677	-0.363907989	1	0.047915331	-1.243325756	1	0.281079629	0.543730232	1	0.065836227	-0.80202061	1	0.143376801	-0.094471414	1
ENSG00000169905	TOR1AIP2	0	-0.772681144	1	0.095886473	0.659157088	1	0.09095677	0.588786296	1	0.143745994	0.732827502	1	0.040154233	-0.540101359	1	0	-0.860914299	1	0.143376801	0.863880889	1
ENSG00000272906	RP11-533E19.7	0	2.385748219	1	0	2.805998476	1	0	2.735627685	1	0	1.856209917	1	0	1.606740029	1	0	2.297515063	1	0	2.414077971	1
ENSG00000143337	TOR1AIP1	0.210648773	-0.050070842	1	0.095886473	-0.639312034	1	0.545740619	1.121518838	1	0.574983975	1.164332213	1	0.321233862	0.364851432	1	0.197508681	-0.138303998	1	0.215065201	-0.02174109	1
ENSG00000260360	RP11-533E19.5	0	4.60814064	1	0	5.028390898	1	0	4.958020106	1	0	4.078602339	1	0	3.829132451	1	0	4.519907485	1	0	4.636470392	1
ENSG00000135837	CEP350	0.210648773	-0.664877854	1	0.38354589	0.08041311	1	0.27287031	-0.314998388	1	0.766645301	0.934044057	1	0.44169656	0.166167438	1	0.329181134	-0.161916555	1	1.290391208	1.658788772	1
ENSG00000116260	QSOX1	0.210648773	0.65394433	1	0.095886473	0.058764547	1	0.09095677	-0.011606245	1	0.239576656	0.724965384	1	0.200771164	0.475495496	1	0	-1.457372439	1	0.0716884	-0.333155958	1
ENSG00000121454	LHX4	0.070216258	7.193103141	1	0	5.613353398	1	0	5.542982607	1	0	4.663564839	1	0	4.414094951	1	0	5.104869985	1	0	5.221432893	1
ENSG00000230124	ACBD6	0.280865031	-0.1252137	1	0.479432363	0.561691279	1	0.09095677	-1.108069084	1	0.287491988	-0.162075436	1	0.481850793	0.503509872	1	0.263344908	-0.213446856	1	0.358442002	0.169770773	1
ENSG00000143324	XPR1	0.070216258	1.578393297	1	0	0.969497209	1	0	0.899126417	1	0	0.019708649	1	0	-0.229761238	1	0.065836227	1.490160141	1	0.0716884	1.606723049	1
ENSG00000225857	RP11-46A10.2	0	5.193103141	1	0	5.613353398	1	0	5.542982607	1	0	4.663564839	1	0	4.414094951	1	0	5.104869985	1	0	5.221432893	1
ENSG00000135835	KIAA1614	0	5.193103141	1	0	5.613353398	1	0	5.542982607	1	0	4.663564839	1	0	4.414094951	1	0	5.104869985	1	0	5.221432893	1
ENSG00000243155	RP11-46A10.5	0	4.60814064	1	0	5.028390898	1	0	4.958020106	1	0	4.078602339	1	0	3.829132451	1	0	4.519907485	1	0	4.636470392	1
ENSG00000232586	KIAA1614-AS1	0	5.193103141	1	0	5.613353398	1	0	5.542982607	1	0	4.663564839	1	0	4.414094951	1	0	5.104869985	1	0	5.221432893	1
ENSG00000135823	STX6	0.070216258	-0.361485711	1	0	-0.948889026	1	0.18191354	0.581050648	1	0.239576656	0.724965384	1	0.321233862	1.084174066	1	0.065836227	-0.449718866	1	0.430130403	1.513087977	1
ENSG00000153029	MR1	0.140432515	0.294249865	1	0.095886473	0.121500302	1	0.09095677	0.05112951	1	0.191661325	0.517887384	1	0.120462698	-0.06163848	1	0.263344908	0.95919253	1	0.215065201	0.745699462	1
ENSG00000162783	IER5	0.351081288	0.772441093	1	0.287659418	0.596545111	1	0.18191354	0.105577294	1	0.095830663	-0.773840473	1	0.281079629	0.419741514	1	0.329181134	0.684207937	1	0.215065201	0.204624606	1
ENSG00000135821	GLUL	2.176703987	0.724479098	1	1.15063767	-0.174046917	1	1.182438008	-0.136497493	1	0	-4.836281048	1	0.843238888	-0.60524305	1	0.395017361	-1.581630542	1	0.358442002	-1.688460191	1
ENSG00000135828	RNASEL	0	0.262365804	1	0	0.682616061	1	0	0.612245269	1	0.047915331	0.756674244	1	0.120462698	1.556113956	1	0	0.174132648	1	0.143376801	1.923752345	1
ENSG00000143333	RGS16	0.983027607	0.553099277	1	0.38354589	-0.630772545	1	0.454783849	-0.436204382	1	0.862475963	0.372333542	1	0.963701586	0.530474135	1	0.658362269	0.009712752	1	0.573507204	-0.167062819	1
ENSG00000135838	NPL	0.070216258	0.783712205	1	0	0.187088644	1	0	0.116717852	1	0	-0.762699915	1	0	-1.012169803	1	0	-0.321394769	1	0	-0.204831862	1
ENSG00000135829	DHX9	0.280865031	0.215823218	1	0	-1.704059215	1	0.18191354	-0.180393923	1	0.479153313	0.85153343	1	0.481850793	0.852439824	1	0.131672454	-0.618506544	1	0.215065201	-0.082347855	1
ENSG00000135862	LAMC1	0	1.800785718	1	0	2.221035976	1	0	2.150665184	1	0	1.271247416	1	0	1.021777529	1	0	1.712552563	1	0	1.82911547	1
ENSG00000116698	SMG7	0.140432515	0.429337488	1	0	-0.752968816	1	0.09095677	0.185430602	1	0.047915331	-0.693987165	1	0.040154233	-0.943457053	1	0.197508681	0.765019982	1	0.430130403	1.71590486	1
ENSG00000116701	NCF2	0	-1.991772202	1	0	-1.571521945	1	0	-1.641892736	1	0.095830663	-0.926398343	1	0.120462698	-0.75583005	1	0.065836227	-1.075039105	1	0	-1.96344245	1
ENSG00000162704	ARPC5	2.38735276	0.052675037	1	2.205388868	-0.077808506	1	1.000524468	-1.155143246	1	2.731173883	0.265337146	1	3.132030155	0.474106667	1	1.975086806	-0.212980229	1	3.441043221	0.574635428	1
ENSG00000143344	RGL1	0	-0.146746862	1	0	0.273503396	1	0	0.203132604	1	0.047915331	0.341636744	1	0.040154233	0.092166856	1	0	-0.234980018	1	0	-0.11841711	1
ENSG00000198756	COLGALT2	0	2.733671522	1	0	3.15392178	1	0	3.083550988	1	0.047915331	3.341636744	1	0	1.954663333	1	0	2.645438367	1	0	2.762001275	1
ENSG00000198860	TSEN15	0.421297546	0.419257481	1	0.287659418	0.020896361	1	0.09095677	-1.056930235	1	0.287491988	-0.110280821	1	0.361388095	0.166167438	1	0.197508681	-0.487587052	1	0.860260805	1.363451898	1
ENSG00000271387	RP11-382D12.2	0	5.193103141	1	0	5.613353398	1	0	5.542982607	1	0	4.663564839	1	0	4.414094951	1	0	5.104869985	1	0	5.221432893	1
ENSG00000116667	C1orf21	0	-0.376752467	1	0.095886473	1.058764547	1	0	-0.026873002	1	0	-0.906290769	1	0.040154233	-0.1404939	1	0	-0.464985623	1	0	-0.348422715	1
ENSG00000116406	EDEM3	0.070216258	-0.083021264	1	0.095886473	0.337228993	1	0.27287031	1.285594764	1	0.047915331	-0.612559566	1	0.160616931	0.488095533	1	0.065836227	-0.17125442	1	0.0716884	-0.054691512	1
ENSG00000135842	FAM129A	0.491513804	0.441559082	1	0.479432363	0.440092684	1	0.27287031	-0.221888984	1	0.622899307	0.73960073	1	0.401542328	0.132059584	1	0.263344908	-0.334753152	1	0.430130403	0.273900313	1
ENSG00000121481	RNF2	0.070216258	0.766838386	1	0.095886473	1.187088644	1	0	0.100039111	1	0	-0.779378657	1	0.080308466	0.589666516	1	0.065836227	0.678605231	1	0	-0.221510603	1
ENSG00000121486	TRMT1L	0.070216258	0.137820706	1	0.287659418	1.579930397	1	0.27287031	1.509559605	1	0	-1.402524351	1	0.240925397	1.221449873	1	0.065836227	0.04958755	1	0.215065201	1.188009892	1
ENSG00000116668	SWT1	0	2.02317814	1	0	2.443428397	1	0	2.373057605	1	0	1.493639838	1	0	1.24416995	1	0	1.934944984	1	0	2.051507892	1
ENSG00000116679	IVNS1ABP	0.140432515	-0.681365977	1	0.38354589	0.484070381	1	0	-1.924622943	1	1.006221957	1.743618091	0.846801526	0.481850793	0.696682155	1	0.395017361	0.469281412	1	0.501818803	0.782641041	1
ENSG00000273004	GS1-279B7.2	0	5.193103141	1	0	5.613353398	1	0	5.542982607	1	0	4.663564839	1	0	4.414094951	1	0	5.104869985	1	0	5.221432893	1
ENSG00000047410	TPR	1.544757668	0.352530442	1	1.15063767	-0.061246315	1	1.000524468	-0.248180282	1	1.245798613	0.058702781	1	2.007711638	0.753364943	1	0.987543403	-0.266906659	1	1.362079608	0.175946237	1
ENSG00000157181	C1orf27	0.070216258	0.871175046	1	0	0.273503396	1	0	0.203132604	1	0.047915331	0.341636744	1	0.080308466	0.695276704	1	0.065836227	0.78294189	1	0	-0.11841711	1
ENSG00000262180	OCLM	0	5.193103141	1	0	5.613353398	1	0	5.542982607	1	0	4.663564839	1	0	4.414094951	1	0	5.104869985	1	0	5.221432893	1
ENSG00000073756	PTGS2	0	2.286212545	1	0	2.706462803	1	0	2.636092011	1	0.047915331	2.856209917	1	0	1.507204356	1	0	2.19797939	1	0	2.314542298	1
ENSG00000273129	PACERR	0	5.193103141	1	0	5.613353398	1	0	5.542982607	1	0	4.663564839	1	0	4.414094951	1	0	5.104869985	1	0	5.221432893	1
ENSG00000116711	PLA2G4A	0	2.733671522	1	0	3.15392178	1	0	3.083550988	1	0	2.204133221	1	0	1.954663333	1	0	2.645438367	1	0	2.762001275	1
ENSG00000150681	RGS18	0	3.385748219	1	0	3.805998476	1	0	3.735627685	1	0	2.856209917	1	0	2.606740029	1	0	3.297515063	1	0	3.414077971	1
ENSG00000090104	RGS1	0	-1.016350225	1	0.095886473	0.413681054	1	0	-0.666470759	1	0.479153313	2.014472001	1	0.040154233	-0.785577394	1	0	-1.10458338	1	0	-0.988020472	1
ENSG00000116741	RGS2	0	2.1056403	1	0	2.525890557	1	0	2.455519766	1	0.047915331	2.663564839	1	0	1.32663211	1	0	2.017407144	1	0	2.133970052	1
ENSG00000116750	UCHL5	0.351081288	-0.301419142	1	0.287659418	-0.471454989	1	0.18191354	-0.959517734	1	0.670814638	0.515172999	1	0.481850793	0.053838738	1	0.592526042	0.358019802	1	0.215065201	-0.863375495	1
ENSG00000116747	TROVE2	0.351081288	0.163355798	1	0.38354589	0.316895991	1	0.363827079	0.246525199	1	0.574983975	0.775289922	1	0.44169656	0.406600415	1	0.197508681	-0.517181834	1	0.501818803	0.614102579	1
ENSG00000023572	GLRX2	0.561730061	0.920084647	1	0.287659418	0.149829025	1	0.27287031	0.079458234	1	0.622899307	1.048854995	1	0.321233862	0.141076457	1	0.197508681	-0.358654388	1	0.645195604	1.104569136	1
ENSG00000134371	CDC73	0.210648773	-0.266328478	1	0.191772945	-0.265208474	1	0.09095677	-0.924622943	1	0.479153313	0.692543906	1	0.281079629	-0.028848545	1	0.329181134	0.238621374	1	0.430130403	0.581704589	1
ENSG00000162630	B3GALT2	0	2.733671522	1	0	3.15392178	1	0	3.083550988	1	0	2.204133221	1	0	1.954663333	1	0	2.645438367	1	0	2.762001275	1
ENSG00000000971	CFH	0.351081288	3.351800887	1	0.38354589	3.475849875	1	0.27287031	3.05112951	1	0.143745994	2.171711743	1	0	-0.170867549	1	0	0.519907485	1	0	0.636470392	1
ENSG00000244414	CFHR1	0	4.60814064	1	0	5.028390898	1	0	4.958020106	1	0	4.078602339	1	0	3.829132451	1	0	4.519907485	1	0	4.636470392	1
ENSG00000066279	ASPM	0.631946319	0.325206677	1	0.191772945	-1.008698421	1	0.18191354	-1.079069213	1	0.095830663	-1.95848698	1	1.124318517	1.129968889	1	0.329181134	-0.509839859	1	1.64883321	1.651577285	1
ENSG00000177888	ZBTB41	0	1.238906831	1	0	1.659157088	1	0	1.588786296	1	0.095830663	2.390546345	1	0	0.459898641	1	0.065836227	2.19797939	1	0	1.267236583	1
ENSG00000134376	CRB1	0	5.193103141	1	0	5.613353398	1	0	5.542982607	1	0	4.663564839	1	0	4.414094951	1	0	5.104869985	1	0	5.221432893	1
ENSG00000213047	DENND1B	0.280865031	1.088766481	1	0	-0.84607822	1	0.18191354	0.685001612	1	0.191661325	0.559228179	1	0.200771164	0.581204937	1	0.197508681	0.670241758	1	0.0716884	-0.229778219	1
ENSG00000203724	C1orf53	0	0.638514289	1	0	1.058764547	1	0	0.988393755	1	0.047915331	1.140002883	1	0.120462698	1.954663333	1	0	0.550281134	1	0.0716884	1.697870937	1
ENSG00000143355	LHX9	0	3.871175046	1	0	4.291425304	1	0	4.221054512	1	0	3.341636744	1	0	3.092166856	1	0	3.78294189	1	0	3.899504798	1
ENSG00000151414	NEK7	0.210648773	0.916978736	1	0	-0.69042735	1	0.27287031	1.266858202	1	0.335407319	1.4251601	1	0.160616931	0.469236505	1	0.065836227	-0.189750764	1	0.215065201	0.945308488	1
ENSG00000151418	ATP6V1G3	0	5.193103141	1	0	5.613353398	1	0	5.542982607	1	0	4.663564839	1	0	4.414094951	1	0	5.104869985	1	0	5.221432893	1
ENSG00000081237	PTPRC	5.055570551	1.010606745	1	3.643685957	0.508049244	1	3.729227563	0.546206508	1	2.108274577	-0.23206093	1	2.690333595	0.126518361	1	1.90925058	-0.383773555	1	2.580782416	0.039105653	1
ENSG00000261573	RP11-553K8.5	0	4.193103141	1	0	4.613353398	1	0	4.542982607	1	0	3.663564839	1	0	3.414094951	1	0	4.104869985	1	0	4.221432893	1
ENSG00000229989	MIR181A1HG	0.140432515	1.02317814	1	0.095886473	0.845169074	1	0	-0.238377107	1	0.095830663	0.493639838	1	0.321233862	1.911594611	1	0.065836227	0.336685661	1	0.0716884	0.453248568	1
ENSG00000116833	NR5A2	0	3.871175046	1	0	4.291425304	1	0	4.221054512	1	0.047915331	4.663564839	1	0	3.092166856	1	0	3.78294189	1	0	3.899504798	1
ENSG00000162702	ZNF281	0.140432515	0.895422592	1	0	-0.293537197	1	0	-0.363907989	1	0.095830663	0.365884291	1	0.120462698	0.543730232	1	0.131672454	0.807189437	1	0.143376801	0.923752345	1
ENSG00000282849	RP11-121P12.1	0	4.60814064	1	0	5.028390898	1	0	4.958020106	1	0.047915331	5.663564839	1	0	3.829132451	1	0	4.519907485	1	0	4.636470392	1
ENSG00000118193	KIF14	0.140432515	0.286212545	1	0	-0.894441242	1	0.09095677	0.04313672	1	0.047915331	-0.836281048	1	0.321233862	1.141076457	1	0.197508681	0.621054208	1	0.501818803	1.770221781	1
ENSG00000118197	DDX59	0.280865031	1.055599617	1	0.095886473	0.129537621	1	0	-0.94887049	1	0.239576656	0.797316228	1	0.040154233	-1.069720826	1	0.263344908	0.967366462	1	0.215065201	0.753827343	1
ENSG00000260088	RP11-92G12.3	0	5.193103141	1	0	5.613353398	1	0	5.542982607	1	0	4.663564839	1	0	4.414094951	1	0	5.104869985	1	0	5.221432893	1
ENSG00000118200	CAMSAP2	0	2.60814064	1	0	3.028390898	1	0	2.958020106	1	0.047915331	3.204133221	1	0.040154233	2.954663333	1	0	2.519907485	1	0	2.636470392	1
ENSG00000170128	GPR25	0	3.02317814	1	0	3.443428397	1	0	3.373057605	1	0	2.493639838	1	0	2.24416995	1	0	2.934944984	1	0	3.051507892	1
ENSG00000163362	C1orf106	0	2.02317814	1	0	2.443428397	1	0	2.373057605	1	0.047915331	2.576101998	1	0	1.24416995	1	0	1.934944984	1	0	2.051507892	1
ENSG00000116852	KIF21B	0	0.063820124	1	0	0.484070381	1	0	0.41369959	1	0.047915331	0.555040382	1	0.080308466	0.911594611	1	0.065836227	0.996345529	1	0.215065201	2.155343703	1
ENSG00000229191	RP11-168O16.1	0	5.193103141	1	0	5.613353398	1	0	5.542982607	1	0	4.663564839	1	0	4.414094951	1	0	5.104869985	1	0	5.221432893	1
ENSG00000232237	ASCL5	0	4.60814064	1	0	5.028390898	1	0	4.958020106	1	0	4.078602339	1	0	3.829132451	1	0	4.519907485	1	0	4.636470392	1
ENSG00000116857	TMEM9	0.140432515	0.60814064	1	0.191772945	1.028390898	1	0.09095677	0.363073517	1	0.095830663	0.078602339	1	0.120462698	0.254223615	1	0.065836227	-0.075039105	1	0.143376801	0.636470392	1
ENSG00000159166	LAD1	0	0.1056403	1	0	0.525890557	1	0	0.455519766	1	0	-0.423898002	1	0	-0.67336789	1	0	0.017407144	1	0	0.133970052	1
ENSG00000282221	RP11-27G14.4	0	4.60814064	1	0	5.028390898	1	0	4.958020106	1	0.047915331	5.663564839	1	0	3.829132451	1	0	4.519907485	1	0	4.636470392	1
ENSG00000174307	PHLDA3	0.280865031	-0.272871323	1	0.191772945	-0.596099967	1	0.727654159	0.938120549	1	0.239576656	-0.536107506	1	0.321233862	-0.190767107	1	0.790034723	1.043758471	1	0.0716884	-1.576228633	1
ENSG00000159176	CSRP1	0.491513804	0.531325043	1	0.287659418	-0.062603635	1	0.363827079	0.19248536	1	0.191661325	-0.686932408	1	0.682621957	0.95831111	1	0.329181134	0.020947502	1	0.501818803	0.559654795	1
ENSG00000224536	RP11-134G8.7	0	2.193103141	1	0	2.613353398	1	0	2.542982607	1	0	1.663564839	1	0	1.414094951	1	0	2.104869985	1	0	2.221432893	1
ENSG00000223396	RP11-134G8.5	0	3.385748219	1	0	3.805998476	1	0	3.735627685	1	0	2.856209917	1	0	2.606740029	1	0	3.297515063	1	0	3.414077971	1
ENSG00000134369	NAV1	0	0.945175628	1	0	1.365425885	1	0	1.295055093	1	0	0.415637326	1	0	0.166167438	1	0	0.856942472	1	0	0.97350538	1
ENSG00000231871	IPO9-AS1	0	2.385748219	1	0	2.805998476	1	0	2.735627685	1	0	1.856209917	1	0.040154233	2.713655233	1	0	2.297515063	1	0	2.414077971	1
ENSG00000198700	IPO9	0.140432515	0.690602801	1	0.095886473	0.515321315	1	0	-0.56554185	1	0.287491988	1.426525642	1	0.080308466	-0.088405389	1	0.065836227	0.006837902	1	0	-0.887091564	1
ENSG00000198892	SHISA4	0	1.800785718	1	0	2.221035976	1	0	2.150665184	1	0	1.271247416	1	0	1.021777529	1	0	1.712552563	1	0	1.82911547	1
ENSG00000134375	TIMM17A	0.772378834	0.709287364	1	0.287659418	-0.476759021	1	0.09095677	-1.552414416	1	0.431237982	-0.088648529	1	0.321233862	-0.492795644	1	0.658362269	0.492839241	1	0.358442002	-0.278412994	1
ENSG00000176393	RNPEP	0.280865031	-0.199214282	1	0.76709178	1.082838682	1	0.545740619	0.642978397	1	0.479153313	0.4295095	1	0.361388095	0.03905552	1	0.395017361	0.204865775	1	0.358442002	0.09558896	1
ENSG00000163435	ELF3	0	5.193103141	1	0	5.613353398	1	0	5.542982607	1	0	4.663564839	1	0	4.414094951	1	0	5.104869985	1	0	5.221432893	1
ENSG00000143862	ARL8A	0.140432515	1.134209452	1	0.095886473	0.955141916	1	0	-0.129442735	1	0.047915331	0.005353356	1	0.040154233	-0.244116531	1	0.065836227	0.446658503	1	0	-0.450992449	1
ENSG00000143851	PTPN7	0.912811349	0.274239904	1	0.76709178	0.04856878	1	0.818610929	0.13189538	1	1.964528583	1.37816262	1	1.847094707	1.299798819	1	0.460853588	-0.631531946	1	0.788572405	0.07677465	1
ENSG00000077152	UBE2T	0.280865031	-0.950535169	1	0.76709178	0.325897521	1	0.18191354	-1.34169671	1	0.718729969	0.220621343	1	0.843238888	0.443074018	1	0.658362269	0.11103097	1	1.290391208	1.032648865	1
ENSG00000077157	PPP1R12B	0	0.983649775	1	0.095886473	2.443428397	1	0	1.333529241	1	0	0.454111474	1	0.080308466	1.869774435	1	0.065836227	1.934944984	1	0.143376801	2.677112377	1
ENSG00000143858	SYT2	0	5.193103141	1	0	5.613353398	1	0	5.542982607	1	0	4.663564839	1	0	4.414094951	1	0	5.104869985	1	0	5.221432893	1
ENSG00000117139	KDM5B	0.351081288	0.549246951	1	0.38354589	0.701661817	1	0.27287031	0.304577867	1	0.622899307	1.281095202	1	0.762930422	1.576151709	1	0.395017361	0.688223233	1	0.143376801	-0.43677859	1
ENSG00000228288	PCAT6	0	3.193103141	1	0	3.613353398	1	0	3.542982607	1	0	2.663564839	1	0	2.414094951	1	0	3.104869985	1	0	3.221432893	1
ENSG00000183155	RABIF	0.421297546	0.634135849	1	0.479432363	0.827628492	1	0	-1.849334816	1	0.622899307	1.135529407	1	0.361388095	0.382876221	1	0.329181134	0.319145079	1	0.430130403	0.662465601	1
ENSG00000117153	KLHL12	0.280865031	1.669541185	1	0	-0.281464365	1	0	-0.351835157	1	0.143745994	0.805583844	1	0	-1.480722812	1	0.263344908	1.581308029	1	0.143376801	0.936030674	1
ENSG00000159346	ADIPOR1	0.702162577	0.326105273	1	0.671205308	0.280198048	1	0.18191354	-1.2163508	1	0.670814638	0.253042821	1	0.361388095	-0.592651881	1	0.329181134	-0.647789416	1	0.215065201	-1.120641775	1
ENSG00000159348	CYB5R1	0	-1.18193629	1	0.191772945	0.840763895	1	0.18191354	0.770393103	1	0.095830663	-0.109024665	1	0.160616931	0.396173043	1	0.197508681	0.756141831	1	0	-1.153606538	1
ENSG00000163444	TMEM183A	0.491513804	0.638514289	1	0.671205308	1.058764547	1	0.18191354	-0.44570208	1	0.143745994	-0.906290769	1	0.522005026	0.690068413	1	0.131672454	-0.883814701	1	0.501818803	0.666844042	1
ENSG00000143847	PPFIA4	0	4.60814064	1	0	5.028390898	1	0	4.958020106	1	0	4.078602339	1	0	3.829132451	1	0	4.519907485	1	0	4.636470392	1
ENSG00000133048	CHI3L1	0	-3.397483909	1	0	-2.977233652	1	0	-3.047604443	1	0	-3.927022211	1	0.080308466	-2.587782336	1	1.843414353	1.42563258	1	0	-3.369154157	1
ENSG00000133063	CHIT1	0	5.193103141	1	0	5.613353398	1	0	5.542982607	1	0	4.663564839	1	0	4.414094951	1	0	5.104869985	1	0	5.221432893	1
ENSG00000231507	LINC01353	0	3.385748219	1	0	3.805998476	1	0	3.735627685	1	0	2.856209917	1	0	2.606740029	1	0	3.297515063	1	0	3.414077971	1
ENSG00000233791	LINC01136	0	4.60814064	1	0	5.028390898	1	0	4.958020106	1	0	4.078602339	1	0	3.829132451	1	0	4.519907485	1	0	4.636470392	1
ENSG00000159388	BTG2	0.280865031	-0.849103419	1	0.191772945	-1.170190562	1	0.909567698	0.651475044	1	0.766645301	0.413405779	1	0.522005026	-0.122846035	1	0.724198496	0.341104332	1	0.0716884	-2.149254514	1
ENSG00000058668	ATP2B4	0.280865031	0.590218732	1	0.287659418	0.682616061	1	0.18191354	0.191307169	1	0.431237982	1.090675171	1	0.321233862	0.683153145	1	0.395017361	0.999335571	1	0.286753602	0.618548484	1
ENSG00000122188	LAX1	0	-0.298749955	1	0.287659418	2.170409903	1	0.09095677	1.067249176	1	0.095830663	0.789095721	1	0.321233862	2.226467948	1	0	-0.386983111	1	0	-0.270420203	1
ENSG00000058673	ZC3H11A	0.351081288	0.812281357	1	0	-1.381000038	1	0.363827079	0.893367148	1	0.479153313	1.186358519	1	0.240925397	0.261447941	1	0.263344908	0.455254526	1	0.430130403	1.068785883	1
ENSG00000257315	ZBED6	0	3.385748219	1	0	3.805998476	1	0	3.735627685	1	0	2.856209917	1	0.040154233	3.829132451	1	0	3.297515063	1	0	3.414077971	1
ENSG00000182004	SNRPE	0.702162577	-0.487016593	1	0.76709178	-0.358828657	1	0.09095677	-2.608033932	1	1.10205262	0.125699345	1	1.084164284	0.103806772	1	0.395017361	-1.232433335	1	0.788572405	-0.331876406	1
ENSG00000143842	SOX13	0	3.02317814	1	0	3.443428397	1	0	3.373057605	1	0	2.493639838	1	0	2.24416995	1	0	2.934944984	1	0	3.051507892	1
ENSG00000143845	ETNK2	0	4.193103141	1	0	4.613353398	1	0	4.542982607	1	0	3.663564839	1	0	3.414094951	1	0	4.104869985	1	0	4.221432893	1
ENSG00000158615	PPP1R15B	0	-0.601312725	1	0.095886473	0.831993685	1	0.09095677	0.761622893	1	0.143745994	0.908677337	1	0.080308466	0.230873127	1	0	-0.689545881	1	0	-0.572982973	1
ENSG00000133056	PIK3C2B	0	1.871175046	1	0	2.291425304	1	0	2.221054512	1	0	1.341636744	1	0	1.092166856	1	0	1.78294189	1	0.0716884	2.97350538	1
ENSG00000198625	MDM4	0.070216258	0.411743428	1	0.095886473	0.831993685	1	0.09095677	0.761622893	1	0	-1.130851027	1	0.080308466	0.230873127	1	0.065836227	0.323510272	1	0.215065201	1.466545391	1
ENSG00000170382	LRRN2	0	4.60814064	1	0	5.028390898	1	0	4.958020106	1	0	4.078602339	1	0	3.829132451	1	0	4.519907485	1	0	4.636470392	1
ENSG00000240219	RP11-430C7.5	0	5.193103141	1	0	5.613353398	1	0	5.542982607	1	0	4.663564839	1	0	4.414094951	1	0	5.104869985	1	0	5.221432893	1
ENSG00000117222	RBBP5	0.070216258	0.385748219	1	0	-0.206825564	1	0.18191354	1.333529241	1	0.239576656	1.493639838	1	0	-1.406084011	1	0.131672454	0.89541662	1	0.215065201	1.44007318	1
ENSG00000133059	DSTYK	0	0.385748219	1	0.191772945	2.443428397	1	0	0.735627685	1	0.143745994	1.935644385	1	0.040154233	0.632735238	1	0.065836227	1.323510272	1	0	0.414077971	1
ENSG00000133069	TMCC2	0	4.60814064	1	0	5.028390898	1	0	4.958020106	1	0	4.078602339	1	0	3.829132451	1	0	4.519907485	1	0	4.636470392	1
ENSG00000163545	NUAK2	0	2.60814064	1	0	3.028390898	1	0	2.958020106	1	0	2.078602339	1	0	1.829132451	1	0	2.519907485	1	0	2.636470392	1
ENSG00000117266	CDK18	0	1.945175628	1	0	2.365425885	1	0	2.295055093	1	0	1.415637326	1	0	1.166167438	1	0	1.856942472	1	0	1.97350538	1
ENSG00000174514	MFSD4	0	2.193103141	1	0	2.613353398	1	0	2.542982607	1	0	1.663564839	1	0.040154233	2.507204356	1	0	2.104869985	1	0.0716884	3.314542298	1
ENSG00000158711	ELK4	0.070216258	1.385748219	1	0	0.780463384	1	0	0.710092593	1	0.047915331	0.856209917	1	0.080308466	1.217697738	1	0.065836227	1.297515063	1	0	0.388542879	1
ENSG00000158715	SLC45A3	0	3.385748219	1	0	3.805998476	1	0	3.735627685	1	0	2.856209917	1	0	2.606740029	1	0	3.297515063	1	0	3.414077971	1
ENSG00000069275	NUCKS1	0.631946319	-0.876212353	1	0.862978253	-0.455962096	1	0.545740619	-1.044125166	1	0.718729969	-0.721218911	1	1.325089681	0.136328943	1	2.172595487	0.827103977	1	2.150652013	0.807122742	1
ENSG00000117280	RAB29	0.070216258	-0.946448211	1	0	-1.531304844	1	0.363827079	0.74078939	1	0.239576656	0.129586267	1	0.522005026	1.144634276	1	0.395017361	0.798482741	1	0.0716884	-0.918118459	1
ENSG00000133065	SLC41A1	0	1.733671522	1	0	2.15392178	1	0	2.083550988	1	0	1.204133221	1	0.080308466	2.677129357	1	0	1.645438367	1	0	1.762001275	1
ENSG00000162877	PM20D1	0	4.193103141	1	0	4.613353398	1	0	4.542982607	1	0	3.663564839	1	0	3.414094951	1	0	4.104869985	1	0	4.221432893	1
ENSG00000276600	RAB7B	0	1.549246951	1	0	1.969497209	1	0	1.899126417	1	0	1.019708649	1	0.120462698	2.954663333	1	0	1.461013796	1	0	1.577576703	1
ENSG00000263961	C1orf186	0	0.766838386	1	0	1.187088644	1	0	1.116717852	1	0	0.237300085	1	0	-0.012169803	1	0.065836227	1.712552563	1	0	0.795168138	1
ENSG00000196550	FAM72A	0	1.238906831	1	0	1.659157088	1	0	1.588786296	1	0.143745994	2.856209917	1	0.160616931	2.981135544	1	0	1.150673675	1	0.0716884	2.314542298	1
ENSG00000266028	SRGAP2	0.140432515	1.119854159	1	0	-0.073147129	1	0	-0.14351792	1	0.287491988	1.871006919	1	0.160616931	1.106666426	1	0	-0.581630542	1	0.143376801	1.148183911	1
ENSG00000263528	IKBKE	0	-1.101517608	1	0.287659418	1.346566858	1	0.09095677	0.257580388	1	0.191661325	0.728105091	1	0.240925397	0.983045134	1	0.131672454	0.413708081	1	0.286753602	1.285973145	1
ENSG00000266094	RASSF5	0.772378834	1.372924179	1	0.479432363	0.767863347	1	0.454783849	0.697492556	1	0.239576656	-0.181925212	1	0.281079629	-0.007969815	1	0.395017361	0.485960153	1	0.143376801	-0.636548102	1
ENSG00000143486	EIF2D	0.421297546	1.430602455	1	0.191772945	0.598403057	1	0.363827079	1.279948201	1	0.38332265	1.278900989	1	0.200771164	0.421628624	1	0.065836227	-0.502460328	1	0.358442002	1.228966566	1
ENSG00000143479	DYRK3	0	1.02317814	1	0	1.443428397	1	0	1.373057605	1	0.047915331	1.534281822	1	0	0.24416995	1	0.197508681	3.060475866	1	0.0716884	2.092149876	1
ENSG00000162889	MAPKAPK2	0	-0.34605567	1	0.38354589	2.459548062	1	0	0.003823796	1	0.191661325	1.509759503	1	0.080308466	0.491262812	1	0	-0.434288826	1	0.0716884	0.697870937	1
ENSG00000162894	FCMR	0.210648773	0.964284451	1	0.095886473	0.365425885	1	0.09095677	0.295055093	1	0.047915331	-0.584362674	1	0.120462698	0.185276261	1	0	-1.152517857	1	0	-1.035954949	1
ENSG00000123836	PFKFB2	0.070216258	4.385748219	1	0	3.613353398	1	0	3.542982607	1	0	2.663564839	1	0	2.414094951	1	0	3.104869985	1	0	3.221432893	1
ENSG00000180667	YOD1	0	2.286212545	1	0	2.706462803	1	0	2.636092011	1	0.047915331	2.856209917	1	0	1.507204356	1	0.065836227	3.297515063	1	0	2.314542298	1
ENSG00000123843	C4BPB	0	1.800785718	1	0	2.221035976	1	0	2.150665184	1	0.143745994	3.493639838	0.833795896	0.040154233	2.092166856	1	0	1.712552563	1	0	1.82911547	1
ENSG00000123838	C4BPA	0	5.193103141	1	0	5.613353398	1	0	5.542982607	1	0	4.663564839	1	0	4.414094951	1	0	5.104869985	1	0	5.221432893	1
ENSG00000196352	CD55	0.561730061	0.228601822	1	0.191772945	-0.95143122	1	0.636697389	0.405991495	1	0.191661325	-1.159165309	1	1.16447275	1.241500763	1	0.131672454	-1.459914633	1	0.931949206	0.907254298	1
ENSG00000117322	CR2	0	5.193103141	1	0	5.613353398	1	0	5.542982607	1	0	4.663564839	1	0	4.414094951	1	0	5.104869985	1	0	5.221432893	1
ENSG00000203710	CR1	0	3.871175046	1	0	4.291425304	1	0	4.221054512	1	0	3.341636744	1	0	3.092166856	1	0	3.78294189	1	0	3.899504798	1
ENSG00000197721	CR1L	0	4.193103141	1	0	4.613353398	1	0	4.542982607	1	0	3.663564839	1	0	3.414094951	1	0	4.104869985	1	0	4.221432893	1
ENSG00000117335	CD46	0.351081288	0.544445965	1	0.287659418	0.370179415	1	0.18191354	-0.119982406	1	0.287491988	0.242101071	1	0.321233862	0.364851432	1	0.065836227	-1.147795447	1	0.215065201	-0.02174109	1
ENSG00000203709	C1orf132	0	1.669541185	1	0	2.089791442	1	0	2.019420651	1	0	1.140002883	1	0	0.890532995	1	0	1.581308029	1	0	1.697870937	1
ENSG00000076356	PLXNA2	0	4.60814064	1	0	5.028390898	1	0	4.958020106	1	0	4.078602339	1	0	3.829132451	1	0	4.519907485	1	0	4.636470392	1
ENSG00000196878	LAMB3	0	4.60814064	1	0	5.028390898	1	0	4.958020106	1	0	4.078602339	1	0	3.829132451	1	0	4.519907485	1	0	4.636470392	1
ENSG00000227591	RP1-28O10.1	0	3.871175046	1	0	4.291425304	1	0	4.221054512	1	0.047915331	4.663564839	1	0	3.092166856	1	0	3.78294189	1	0	3.899504798	1
ENSG00000123689	G0S2	0	-0.421606703	1	0	-0.001356446	1	0	-0.071727237	1	0.143745994	1.093709231	1	0.401542328	2.414094951	1	0	-0.509839859	1	0	-0.393276951	1
ENSG00000117594	HSD11B1	0	3.385748219	1	0	3.805998476	1	0	3.735627685	1	0	2.856209917	1	0	2.606740029	1	0	3.297515063	1	0	3.414077971	1
ENSG00000009790	TRAF3IP3	1.19367638	0.494205588	1	1.054751198	0.320264986	1	0.545740619	-0.535358844	1	1.629121264	0.950497513	1	1.445552379	0.784344529	1	0.724198496	-0.188218427	1	1.792210011	1.065447083	1
ENSG00000162757	C1orf74	0	1.492663423	1	0	1.91291368	1	0	1.842542889	1	0	0.963125121	1	0	0.713655233	1	0	1.404430267	1	0	1.520993175	1
ENSG00000117595	IRF6	0	3.871175046	1	0	4.291425304	1	0	4.221054512	1	0	3.341636744	1	0	3.092166856	1	0	3.78294189	1	0	3.899504798	1
ENSG00000117597	DIEXF	0	-0.054824372	1	0	0.365425885	1	0	0.295055093	1	0.047915331	0.434746149	1	0.080308466	0.789604086	1	0	-0.143057528	1	0.0716884	0.992614203	1
ENSG00000054392	HHAT	0	4.60814064	1	0	5.028390898	1	0	4.958020106	1	0	4.078602339	1	0	3.829132451	1	0	4.519907485	1	0	4.636470392	1
ENSG00000117625	RCOR3	0.070216258	0.238906831	1	0.287659418	1.682616061	1	0.27287031	1.612245269	1	0.047915331	-0.290631471	1	0.160616931	0.817159809	1	0.131672454	0.747317981	1	0.143376801	0.863880889	1
ENSG00000082512	TRAF5	0.210648773	1.15968014	1	0.38354589	1.91291368	1	0.09095677	0.487700171	1	0.143745994	0.630141838	1	0.160616931	0.713655233	1	0.131672454	0.645438367	1	0.286753602	1.520993175	1
ENSG00000153363	LINC00467	0	0.262365804	1	0	0.682616061	1	0	0.612245269	1	0.095830663	1.365884291	1	0	-0.516642386	1	0	0.174132648	1	0	0.290695556	1
ENSG00000170385	SLC30A1	0	1.733671522	1	0	2.15392178	1	0	2.083550988	1	0.047915331	2.271247416	1	0	0.954663333	1	0.065836227	2.712552563	1	0	1.762001275	1
ENSG00000117650	NEK2	0	-0.701714622	1	0.095886473	0.730710349	1	0	-0.351835157	1	0	-1.231252924	1	0.080308466	0.128692732	1	0	-0.789947778	1	0.358442002	1.97350538	1
ENSG00000123684	LPGAT1	0.210648773	0.623247533	1	0.38354589	1.373039069	1	0.18191354	0.550516279	1	0.143745994	0.093709231	1	0.080308466	-0.578371376	1	0.131672454	0.112403658	1	0.0716884	-0.363529608	1
ENSG00000143493	INTS7	0.070216258	1.60814064	1	0	0.998643554	1	0	0.928272763	1	0	0.048854995	1	0.080308466	1.4444686	1	0.065836227	1.519907485	1	0	0.606723049	1
ENSG00000143476	DTL	0	-0.872986049	1	0	-0.452735792	1	0	-0.523106584	1	0.287491988	1.470919761	1	0.080308466	-0.045336667	1	0.131672454	0.645438367	1	0.143376801	0.762001275	1
ENSG00000226251	RP11-15I11.3	0	5.193103141	1	0	5.613353398	1	0	5.542982607	1	0	4.663564839	1	0	4.414094951	1	0	5.104869985	1	0	5.221432893	1
ENSG00000066027	PPP2R5A	0.280865031	0.828530709	1	0.095886473	-0.094005734	1	0.09095677	-0.164376525	1	0.335407319	0.998228922	1	0.281079629	0.748759034	1	0.197508681	0.411383028	1	0.645195604	1.892309297	1
ENSG00000065600	TMEM206	0	-0.548363845	1	0	-0.128113588	1	0.18191354	1.41369959	1	0.143745994	0.963125121	1	0.160616931	1.049522519	1	0	-0.636597001	1	0.0716884	0.493512439	1
ENSG00000117691	NENF	0.280865031	-0.361485711	1	1.15063767	1.462044075	1	0.454783849	0.254500995	1	0.527068644	0.393658957	1	0.44169656	0.144189069	1	0.395017361	0.041860188	1	0.143376801	-1.076247655	1
ENSG00000260805	RP11-61J19.5	0	2.871175046	1	0	3.291425304	1	0	3.221054512	1	0	2.341636744	1	0	2.092166856	1	0	2.78294189	1	0	2.899504798	1
ENSG00000162772	ATF3	0.140432515	-0.469861872	1	0.095886473	-0.639312034	1	0.09095677	-0.709682826	1	0.191661325	-0.252911805	1	0.120462698	-0.829079032	1	0.131672454	-0.558095027	1	0.215065201	-0.02174109	1
ENSG00000237980	RP11-338C15.3	0	5.193103141	1	0	5.613353398	1	0	5.542982607	1	0	4.663564839	1	0	4.414094951	1	0	5.104869985	1	0	5.221432893	1
ENSG00000123685	BATF3	0.070216258	-0.749411364	1	0	-1.335013833	1	0	-1.405384625	1	0.574983975	1.487487611	1	0.923547353	2.19170253	1	0.065836227	-0.83764452	1	0.286753602	0.618548484	1
ENSG00000117697	NSL1	0.280865031	0.003278582	1	0.38354589	0.42352884	1	0.454783849	0.620150467	1	0.239576656	-0.2592673	1	0.281079629	-0.085750936	1	0.526689815	0.77893996	1	0.573507204	0.895502868	1
ENSG00000203705	TATDN3	0.140432515	0.465182687	1	0.095886473	0.291425304	1	0.09095677	0.221054512	1	0.047915331	-0.658363256	1	0.120462698	0.110314203	1	0	-1.226046893	1	0.358442002	1.520993175	1
ENSG00000198468	FLVCR1-AS1	0	0.215823218	1	0.095886473	1.659157088	1	0.18191354	2.19720777	1	0.047915331	0.709368529	1	0	-0.563184972	1	0.131672454	1.759095148	1	0	0.24415297	1
ENSG00000162769	FLVCR1	0	2.193103141	1	0	2.613353398	1	0	2.542982607	1	0	1.663564839	1	0.040154233	2.507204356	1	0	2.104869985	1	0	2.221432893	1
ENSG00000143494	VASH2	0	5.193103141	1	0	5.613353398	1	0	5.542982607	1	0	4.663564839	1	0	4.414094951	1	0	5.104869985	1	0	5.221432893	1
ENSG00000174606	ANGEL2	0.140432515	0.701250045	1	0.287659418	1.547264208	1	0.18191354	1.05112951	1	0	-1.434467244	1	0.120462698	0.348005761	1	0.131672454	0.613016889	1	0.143376801	0.729579797	1
ENSG00000136643	RPS6KC1	0	0.638514289	1	0.095886473	2.089791442	1	0.09095677	2.019420651	1	0.047915331	1.140002883	1	0	-0.1404939	1	0.065836227	1.581308029	1	0	0.666844042	1
ENSG00000143499	SMYD2	0.280865031	1.448942046	1	0	-0.495171058	1	0	-0.56554185	1	0	-1.444959618	1	0.040154233	-0.683937132	1	0.197508681	1.028054388	1	0.358442002	1.751112958	1
ENSG00000152104	PTPN14	0	3.60814064	1	0	4.028390898	1	0	3.958020106	1	0	3.078602339	1	0	2.829132451	1	0	3.519907485	1	0	3.636470392	1
ENSG00000117724	CENPF	0.702162577	-0.550813243	1	0.862978253	-0.269289651	1	0.636697389	-0.664031713	1	0.38332265	-1.372303409	1	2.128174336	1.019235334	1	1.316724538	0.306128194	1	3.29766642	1.617412057	1
ENSG00000136636	KCTD3	0	2.871175046	1	0	3.291425304	1	0	3.221054512	1	0	2.341636744	1	0	2.092166856	1	0	2.78294189	1	0	2.899504798	1
ENSG00000196482	ESRRG	0	5.193103141	1	0	5.613353398	1	0	5.542982607	1	0	4.663564839	1	0	4.414094951	1	0	5.104869985	1	0	5.221432893	1
ENSG00000092978	GPATCH2	0	-0.493397386	1	0	-0.073147129	1	0.09095677	0.870557265	1	0.047915331	-0.008860503	1	0.120462698	0.770238762	1	0.065836227	0.432444643	1	0	-0.465067634	1
ENSG00000162814	SPATA17	0	5.193103141	1	0	5.613353398	1	0	5.542982607	1	0	4.663564839	1	0	4.414094951	1	0	5.104869985	1	0	5.221432893	1
ENSG00000067533	RRP15	0.210648773	1.095071058	1	0.095886473	0.494412326	1	0	-0.58630041	1	0.191661325	0.898030093	1	0.120462698	0.316062868	1	0.131672454	0.581308029	1	0.143376801	0.697870937	1
ENSG00000092969	TGFB2	0	5.193103141	1	0	5.613353398	1	0	5.542982607	1	0	4.663564839	1	0	4.414094951	1	0	5.104869985	1	0	5.221432893	1
ENSG00000228063	LYPLAL1-AS1	0	3.60814064	1	0	4.028390898	1	0	3.958020106	1	0.047915331	4.341636744	1	0	2.829132451	1	0	3.519907485	1	0	3.636470392	1
ENSG00000143353	LYPLAL1	0.210648773	0.593190299	1	0	-1.008698421	1	0.18191354	0.520614794	1	0.143745994	0.063651997	1	0.200771164	0.414094951	1	0.197508681	0.504957143	1	0.215065201	0.621520051	1
ENSG00000277007	RP11-392O17.2	0	5.193103141	1	0	5.613353398	1	0	5.542982607	1	0	4.663564839	1	0	4.414094951	1	0	5.104869985	1	0	5.221432893	1
ENSG00000228536	RP11-392O17.1	0	3.60814064	1	0	4.028390898	1	0	3.958020106	1	0.095830663	5.24852734	0.676875909	0	2.829132451	1	0	3.519907485	1	0	3.636470392	1
ENSG00000230024	RP11-95P13.1	0	2.385748219	1	0	2.805998476	1	0	2.735627685	1	0.239576656	5.078602339	0.008268278	0	1.606740029	1	0	2.297515063	1	0	2.414077971	1
ENSG00000136628	EPRS	0.912811349	0.011773376	1	0.671205308	-0.383826083	1	0.909567698	0.009475889	1	0.958306626	0.077171803	1	1.244781215	0.451198946	1	0.658362269	-0.428636732	1	1.433768009	0.635039857	1
ENSG00000162813	BPNT1	0	-0.406809701	1	0	0.013440556	1	0	-0.056930235	1	0.047915331	0.078602339	1	0.160616931	1.196864235	1	0.065836227	0.519907485	1	0.143376801	1.236539786	1
ENSG00000067704	IARS2	0.280865031	0.234260466	1	0.095886473	-0.68126735	1	0.09095677	-0.751638142	1	0.335407319	0.396778299	1	0.240925397	-0.050013155	1	0.065836227	-1.189750764	1	0.143376801	-0.483623453	1
ENSG00000118873	RAB3GAP2	0.351081288	1.823869331	1	0	-0.397873857	1	0.09095677	0.542982607	1	0.143745994	0.686284916	1	0.200771164	1.044861142	1	0.131672454	0.701147799	1	0.0716884	0.221432893	1
ENSG00000116141	MARK1	0	5.193103141	1	0	5.613353398	1	0	5.542982607	1	0	4.663564839	1	0	4.414094951	1	0	5.104869985	1	0	5.221432893	1
ENSG00000162817	C1orf115	0	3.60814064	1	0	4.028390898	1	0.09095677	5.221054512	1	0	3.078602339	1	0	2.829132451	1	0	3.519907485	1	0	3.636470392	1
ENSG00000117791	2-Mar	0	3.193103141	1	0	3.613353398	1	0	3.542982607	1	0	2.663564839	1	0	2.414094951	1	0	3.104869985	1	0	3.221432893	1
ENSG00000186205	1-Mar	0	5.193103141	1	0	5.613353398	1	0	5.542982607	1	0	4.663564839	1	0	4.414094951	1	0	5.104869985	1	0	5.221432893	1
ENSG00000257551	HLX-AS1	0	3.385748219	1	0	3.805998476	1	0	3.735627685	1	0	2.856209917	1	0	2.606740029	1	0.065836227	4.519907485	1	0	3.414077971	1
ENSG00000136630	HLX	0	0.871175046	1	0	1.291425304	1	0	1.221054512	1	0.143745994	2.454111474	1	0.040154233	1.128692732	1	0	0.78294189	1	0	0.899504798	1
ENSG00000143507	DUSP10	0.070216258	0.71736971	1	0.095886473	1.137619967	1	0	0.05112951	1	0.143745994	1.220621343	1	0.080308466	0.539625833	1	0.065836227	0.629136554	1	0.143376801	1.346963775	1
ENSG00000232679	RP11-400N13.3	0	4.60814064	1	0	5.028390898	1	0	4.958020106	1	0	4.078602339	1	0	3.829132451	1	0	4.519907485	1	0	4.636470392	1
ENSG00000276997	RP11-378J18.9	0	5.193103141	1	0	5.613353398	1	0	5.542982607	1	0	4.663564839	1	0	4.414094951	1	0	5.104869985	1	0	5.221432893	1
ENSG00000143498	TAF1A	0.070216258	1.638514289	1	0	1.028390898	1	0.09095677	1.988393755	1	0.047915331	1.108975988	1	0.080308466	1.475495496	1	0	0.519907485	1	0.0716884	1.666844042	1
ENSG00000225265	TAF1A-AS1	0	1.871175046	1	0	2.291425304	1	0	2.221054512	1	0	1.341636744	1	0	1.092166856	1	0	1.78294189	1	0	1.899504798	1
ENSG00000154305	MIA3	0.140432515	-0.104577408	1	0.287659418	0.736836452	1	0.27287031	0.66646566	1	0.143745994	-0.212952107	1	0.160616931	-0.134341673	1	0.065836227	-0.783873264	1	0.0716884	-0.667310356	1
ENSG00000186063	AIDA	0.070216258	0.074162068	1	0	-0.515929619	1	0.09095677	0.424041534	1	0.143745994	0.565532756	1	0.200771164	0.922241855	1	0.131672454	0.581308029	1	0.215065201	1.12340081	1
ENSG00000162819	BROX	0.351081288	1.278219755	1	0.095886473	0.081971938	1	0.09095677	0.011601146	1	0.143745994	0.147865001	1	0.120462698	-0.101604887	1	0.263344908	0.91900344	1	0.215065201	0.705733055	1
ENSG00000228106	RP11-452F19.3	0	0.170735328	1	0	0.590985585	1	0	0.520614794	1	0	-0.358802974	1	0.080308466	1.021777529	1	0	0.082502172	1	0.215065201	2.267236583	1
ENSG00000154309	DISP1	0.070216258	4.385748219	1	0	3.613353398	1	0	3.542982607	1	0	2.663564839	1	0.040154233	3.606740029	1	0	3.104869985	1	0	3.221432893	1
ENSG00000187554	TLR5	0	3.871175046	1	0	4.291425304	1	0	4.221054512	1	0	3.341636744	1	0	3.092166856	1	0	3.78294189	1	0	3.899504798	1
ENSG00000143502	SUSD4	0	4.60814064	1	0	5.028390898	1	0	4.958020106	1	0	4.078602339	1	0	3.829132451	1	0	4.519907485	1	0	4.636470392	1
ENSG00000203697	CAPN8	0	4.60814064	1	0	5.028390898	1	0	4.958020106	1	0	4.078602339	1	0	3.829132451	1	0	4.519907485	1	0	4.636470392	1
ENSG00000162909	CAPN2	0.280865031	-0.164448864	1	0.191772945	-0.488184628	1	0.363827079	0.185430602	1	0.766645301	1.11440306	1	0.321233862	-0.081315964	1	0.395017361	0.239799565	1	0.430130403	0.356362473	1
ENSG00000143514	TP53BP2	0.070216258	0.250588636	1	0.191772945	1.267578562	1	0	-0.411213704	1	0.047915331	-0.278949666	1	0.120462698	0.495231714	1	0	-0.849326325	1	0.215065201	1.302569656	1
ENSG00000143756	FBXO28	0.140432515	1.134209452	1	0.191772945	1.554459709	1	0	-0.129442735	1	0.095830663	0.60467115	1	0.080308466	0.355201262	1	0.131672454	1.045976296	1	0	-0.450992449	1
ENSG00000143753	DEGS1	0.842595092	0.65513812	1	0.671205308	0.36305498	1	0.545740619	0.097672096	1	0.574983975	0.125599818	1	0.762930422	0.514435925	1	0.263344908	-0.830589762	1	1.003637606	0.894703812	1
ENSG00000237101	RP11-365O16.6	0	5.193103141	1	0	5.613353398	1	0	5.542982607	1	0	4.663564839	1	0	4.414094951	1	0	5.104869985	1	0	5.221432893	1
ENSG00000143748	NVL	0	-0.361485711	1	0	0.058764547	1	0.09095677	1.003823796	1	0.095830663	0.724965384	1	0	-1.1404939	1	0.065836227	0.565711174	1	0.0716884	0.682274082	1
ENSG00000143771	CNIH4	0.421297546	-0.133968257	1	0.287659418	-0.528753659	1	0.27287031	-0.599124451	1	0.527068644	0.126993823	1	0.642467724	0.393033336	1	0.526689815	0.14551197	1	0.143376801	-1.338262849	1
ENSG00000162923	WDR26	0	-0.249840355	1	0.191772945	1.788924963	1	0	0.100039111	1	0.143745994	1.271247416	1	0.160616931	1.360983615	1	0.065836227	0.678605231	1	0.143376801	1.397004458	1
ENSG00000143786	CNIH3	0	2.871175046	1	0	3.291425304	1	0.09095677	4.373057605	1	0	2.341636744	1	0	2.092166856	1	0	2.78294189	1	0	2.899504798	1
ENSG00000229400	RP11-3L21.2	0	5.193103141	1	0	5.613353398	1	0	5.542982607	1	0	4.663564839	1	0	4.414094951	1	0	5.104869985	1	0	5.221432893	1
ENSG00000185842	DNAH14	0	4.60814064	1	0	5.028390898	1	0	4.958020106	1	0	4.078602339	1	0	3.829132451	1	0	4.519907485	1	0	4.636470392	1
ENSG00000143815	LBR	0.561730061	0.360213127	1	0.671205308	0.607728849	1	0.09095677	-1.479385206	1	0.479153313	0.125816977	1	0.562159259	0.33514361	1	0.329181134	-0.321394769	1	0.573507204	0.388542879	1
ENSG00000154380	ENAH	0	5.193103141	1	0	5.613353398	1	0	5.542982607	1	0	4.663564839	1	0	4.414094951	1	0	5.104869985	1	0	5.221432893	1
ENSG00000143742	SRP9	0.983027607	-0.094763118	1	1.15063767	0.116576423	1	1.273394778	0.255116348	1	1.006221957	-0.063117782	1	1.365243914	0.373452967	1	1.250888311	0.238209235	1	1.218702808	0.20029868	1
ENSG00000143819	EPHX1	0.070216258	-0.507336577	1	0.095886473	-0.08708632	1	0.27287031	0.85648208	1	0.287491988	0.805583844	1	0.040154233	-1.286344767	1	0.065836227	-0.595569733	1	0	-1.485926239	1
ENSG00000242861	RP11-285F7.2	0	5.193103141	1	0	5.613353398	1	0	5.542982607	1	0	4.663564839	1	0	4.414094951	1	0	5.104869985	1	0	5.221432893	1
ENSG00000196187	TMEM63A	0	0.871175046	1	0	1.291425304	1	0	1.221054512	1	0.047915331	1.37816262	1	0	0.092166856	1	0	0.78294189	1	0	0.899504798	1
ENSG00000143811	PYCR2	0.421297546	0.528782849	1	0	-1.882501628	1	0.18191354	-0.359894926	1	0.143745994	-0.820250938	1	0.160616931	-0.743757218	1	0.592526042	0.967366462	1	0.286753602	0.063580724	1
ENSG00000143751	SDE2	0.140432515	0.957886679	1	0.095886473	0.780463384	1	0.27287031	1.735627685	1	0.191661325	1.191077068	1	0.080308466	0.17887849	1	0.065836227	0.271979971	1	0.215065201	1.414077971	1
ENSG00000272562	RP11-396C23.4	0	4.60814064	1	0	5.028390898	1	0	4.958020106	1	0	4.078602339	1	0	3.829132451	1	0	4.519907485	1	0	4.636470392	1
ENSG00000163041	H3F3A	5.266219324	-0.17206814	1	5.65730188	-0.09653456	1	4.911665571	-0.293584236	1	4.504041141	-0.375296406	1	6.304214543	0.123784409	1	8.032019679	0.445149589	1	4.588057629	-0.371828931	1
ENSG00000225518	RP11-396C23.2	0	5.193103141	1	0	5.613353398	1	0	5.542982607	1	0	4.663564839	1	0	4.414094951	1	0	5.104869985	1	0	5.221432893	1
ENSG00000182827	ACBD3	0.070216258	-0.298749955	1	0	-0.886492489	1	0	-0.95686328	1	0.287491988	1.019708649	1	0.200771164	0.539625833	1	0.395017361	1.461013796	1	0	-1.278412994	1
ENSG00000234478	RP11-275I14.4	0	4.60814064	1	0	5.028390898	1	0	4.958020106	1	0	4.078602339	1	0	3.829132451	1	0	4.519907485	1	0	4.636470392	1
ENSG00000185155	MIXL1	0	4.60814064	1	0	5.028390898	1	0	4.958020106	1	0	4.078602339	1	0	3.829132451	1	0	4.519907485	1	0	4.636470392	1
ENSG00000183814	LIN9	0	0.385748219	1	0.095886473	1.831993685	1	0	0.735627685	1	0	-0.143790083	1	0.080308466	1.24416995	1	0.065836227	1.323510272	1	0.143376801	2.051507892	1
ENSG00000143799	PARP1	0.912811349	-0.093619623	1	0.862978253	-0.164066317	1	1.000524468	0.031229953	1	1.677036595	0.768747076	1	0.923547353	-0.081760076	1	0.724198496	-0.406882668	1	0.860260805	-0.173524411	1
ENSG00000143772	ITPKB	0	1.286212545	1	0.095886473	2.755372403	1	0	1.636092011	1	0	0.756674244	1	0.040154233	1.556113956	1	0	1.19797939	1	0.0716884	2.363451898	1
ENSG00000143801	PSEN2	0	0.60814064	1	0.095886473	2.058764547	1	0	0.958020106	1	0.095830663	1.724965384	1	0.040154233	0.8595061	1	0.131672454	2.16627053	1	0	0.636470392	1
ENSG00000163050	ADCK3	0.140432515	1.474284894	1	0.287659418	2.32795118	1	0	0.203132604	1	0.143745994	1.37816262	1	0	-0.925755052	1	0	-0.234980018	1	0	-0.11841711	1
ENSG00000143776	CDC42BPA	0	2.286212545	1	0	2.706462803	1	0	2.636092011	1	0.047915331	2.856209917	1	0	1.507204356	1	0	2.19797939	1	0	2.314542298	1
ENSG00000181450	ZNF678	0	2.60814064	1	0	3.028390898	1	0	2.958020106	1	0.047915331	3.204133221	1	0	1.829132451	1	0	2.519907485	1	0	2.636470392	1
ENSG00000143740	SNAP47	0.070216258	-0.65238691	1	0.287659418	0.780463384	1	0.363827079	1.038362214	1	0.862475963	2.176782732	0.394326812	0.321233862	0.783120053	1	0.263344908	0.600249593	1	0.0716884	-0.624057158	1
ENSG00000081692	JMJD4	0.280865031	1.406506779	1	0	-0.536393721	1	0	-0.606764513	1	0.527068644	2.215104338	0.506370102	0.160616931	0.627498589	1	0.263344908	1.318273623	1	0	-0.928314226	1
ENSG00000143816	WNT9A	0	5.193103141	1	0	5.613353398	1	0	5.542982607	1	0	4.663564839	1	0	4.414094951	1	0	5.104869985	1	0	5.221432893	1
ENSG00000143761	ARF1	1.263892638	-0.413837729	1	1.342410616	-0.337737001	1	1.091481238	-0.616112461	1	1.964528583	0.219042902	1	1.88724894	0.166958606	1	2.370104168	0.473545427	1	1.218702808	-0.464289271	1
ENSG00000143793	C1orf35	0.491513804	0.689277403	1	0.479432363	0.686563245	1	0.18191354	-0.395616849	1	0.335407319	0.159739101	1	0.401542328	0.381673474	1	0.658362269	1.072448508	1	0.501818803	0.717607155	1
ENSG00000162910	MRPL55	0.561730061	0.505047147	1	0.191772945	-0.678201047	1	0.18191354	-0.748571839	1	0.670814638	0.731251647	1	0.562159259	0.481781759	1	0.395017361	0.048038763	1	0.788572405	0.957772453	1
ENSG00000143774	GUK1	2.598001533	-0.13592601	1	3.356026539	0.205377563	1	2.728703095	-0.08307965	1	2.395766564	-0.234814257	1	2.77064206	-0.018387295	1	2.765121529	-0.043458787	1	3.29766642	0.203321518	1
ENSG00000198835	GJC2	0	5.193103141	1	0	5.613353398	1	0	5.542982607	1	0	4.663564839	1	0	4.414094951	1	0	5.104869985	1	0	5.221432893	1
ENSG00000181873	IBA57	0	1.063820124	1	0.191772945	3.15392178	1	0	1.41369959	1	0	0.534281822	1	0.040154233	1.32663211	1	0	0.975586968	1	0	1.092149876	1
ENSG00000162913	C1orf145	0	5.193103141	1	0	5.613353398	1	0	5.542982607	1	0	4.663564839	1	0	4.414094951	1	0	5.104869985	1	0	5.221432893	1
ENSG00000154358	OBSCN	0	4.60814064	1	0	5.028390898	1	0	4.958020106	1	0	4.078602339	1	0	3.829132451	1	0	4.519907485	1	0	4.636470392	1
ENSG00000269890	RP5-1139B12.2	0	5.193103141	1	0	5.613353398	1	0	5.542982607	1	0	4.663564839	1	0	4.414094951	1	0	5.104869985	1	0	5.221432893	1
ENSG00000154370	TRIM11	0	-0.862179294	1	0.095886473	0.568959279	1	0	-0.512299829	1	0	-1.391717596	1	0.080308466	-0.03436555	1	0.197508681	1.082502172	1	0.0716884	0.177038774	1
ENSG00000270094	RP11-245P10.8	0	5.193103141	1	0	5.613353398	1	0	5.542982607	1	0	4.663564839	1	0	4.414094951	1	0	5.104869985	1	0	5.221432893	1
ENSG00000162931	TRIM17	0	4.60814064	1	0	5.028390898	1	0	4.958020106	1	0	4.078602339	1	0	3.829132451	1	0	4.519907485	1	0	4.636470392	1
ENSG00000181218	HIST3H2A	0.210648773	1.492663423	1	0.095886473	0.885432944	1	0.27287031	1.842542889	1	0.047915331	-0.064355615	1	0.120462698	0.713655233	1	0.329181134	2.017407144	1	0	-0.520034093	1
ENSG00000196890	HIST3H2BB	0	2.492663423	1	0	2.91291368	1	0	2.842542889	1	0	1.963125121	1	0	1.713655233	1	0	2.404430267	1	0	2.520993175	1
ENSG00000168159	RNF187	0.351081288	0.907700922	1	0.287659418	0.730710349	1	0	-1.357884201	1	0.095830663	-0.640215909	1	0.120462698	-0.468548098	1	0.131672454	-0.198910763	1	0.358442002	0.936030674	1
ENSG00000116574	RHOU	0	1.193103141	1	0	1.613353398	1	0	1.542982607	1	0	0.663564839	1	0	0.414094951	1	0	1.104869985	1	0.0716884	2.267236583	1
ENSG00000168118	RAB4A	0.210648773	-0.207776295	1	0.479432363	0.805998476	1	0.27287031	0.142103171	1	0.335407319	0.279860547	1	0.321233862	0.204641586	1	0.329181134	0.297515063	1	0.286753602	0.146756207	1
ENSG00000154429	CCSAP	0.070216258	2.148709022	1	0	1.525890557	1	0	1.455519766	1	0.047915331	1.61917072	1	0.040154233	1.369700832	1	0	1.017407144	1	0	1.133970052	1
ENSG00000069248	NUP133	0.140432515	0.996705928	1	0	-0.194001524	1	0.09095677	0.74856674	1	0.095830663	0.467167626	1	0.160616931	0.981135544	1	0	-0.702484937	1	0	-0.585922029	1
ENSG00000135776	ABCB10	0	0.733671522	1	0	1.15392178	1	0	1.083550988	1	0	0.204133221	1	0	-0.045336667	1	0	0.645438367	1	0	0.762001275	1
ENSG00000135801	TAF5L	0	1.02317814	1	0	1.443428397	1	0	1.373057605	1	0.047915331	1.534281822	1	0.040154233	1.284811934	1	0	0.934944984	1	0.143376801	2.718932553	1
ENSG00000135763	URB2	0	1.286212545	1	0	1.706462803	1	0	1.636092011	1	0.047915331	1.805583844	1	0.040154233	1.556113956	1	0.065836227	2.24688899	1	0	1.314542298	1
ENSG00000143641	GALNT2	0.210648773	0.418316081	1	0.191772945	0.416956186	1	0.09095677	-0.244919953	1	0.239576656	0.486976108	1	0.080308466	-0.782302262	1	0.197508681	0.330082926	1	0.430130403	1.273900313	1
ENSG00000135775	COG2	0	-0.689539908	1	0.095886473	0.742988679	1	0.09095677	0.672617887	1	0.047915331	-0.20679988	1	0.160616931	0.903133032	1	0.065836227	0.234505266	1	0.215065201	1.375942842	1
ENSG00000119280	C1orf198	0	2.385748219	1	0	2.805998476	1	0	2.735627685	1	0	1.856209917	1	0	1.606740029	1	0	2.297515063	1	0	2.414077971	1
ENSG00000143643	TTC13	0	0.465182687	1	0	0.885432944	1	0	0.815062152	1	0	-0.064355615	1	0	-0.313825503	1	0	0.376949531	1	0.0716884	1.520993175	1
ENSG00000173409	ARV1	0.280865031	1.481608234	1	0.191772945	1.143033464	1	0.09095677	0.476893416	1	0.047915331	-0.402524351	1	0	-1.662720646	1	0.197508681	1.060475866	1	0	-0.855382704	1
ENSG00000182118	FAM89A	0	1.945175628	1	0	2.365425885	1	0	2.295055093	1	0.047915331	2.493639838	1	0.040154233	2.24416995	1	0.065836227	2.934944984	1	0	1.97350538	1
ENSG00000143633	C1orf131	0	-1.548363845	1	0.287659418	0.89225421	1	0	-1.19848438	1	0.047915331	-1.071144781	1	0.321233862	0.897519426	1	0.197508681	0.383770797	1	0.286753602	0.82911547	1
ENSG00000116906	GNPAT	0.351081288	1.134209452	1	0.287659418	0.955141916	1	0.27287031	0.884771124	1	0.095830663	-0.416808577	1	0.160616931	0.084971355	1	0.131672454	0.024496569	1	0.0716884	-0.450992449	1
ENSG00000116903	EXOC8	0.070216258	1.238906831	1	0	0.636073475	1	0.09095677	1.588786296	1	0	-0.313715084	1	0.040154233	0.459898641	1	0	0.127590062	1	0	0.24415297	1
ENSG00000010072	SPRTN	0.070216258	0.181875886	1	0	-0.409014415	1	0.09095677	0.531755351	1	0.143745994	0.674880152	1	0.160616931	0.758743123	1	0.131672454	0.689832486	1	0.0716884	0.210205638	1
ENSG00000135766	EGLN1	0.280865031	1.396090163	1	0	-0.546517938	1	0.18191354	0.988393755	1	0.191661325	0.866551861	1	0.160616931	0.617081973	1	0.131672454	0.550281134	1	0.0716884	0.071685774	1
ENSG00000233461	RP11-295G20.2	0	1.335122146	1	0	1.755372403	1	0	1.685001612	1	0.047915331	1.856209917	1	0	0.556113956	1	0	1.24688899	1	0	1.363451898	1
ENSG00000270106	TSNAX-DISC1	0	4.60814064	1	0	5.028390898	1	0	4.958020106	1	0	4.078602339	1	0	3.829132451	1	0	4.519907485	1	0	4.636470392	1
ENSG00000116918	TSNAX	0	0.549246951	1	0	0.969497209	1	0.09095677	1.928272763	1	0.047915331	1.048854995	1	0.281079629	2.987830197	1	0	0.461013796	1	0	0.577576703	1
ENSG00000162946	DISC1	0	2.871175046	1	0	3.291425304	1	0	3.221054512	1	0	2.341636744	1	0	2.092166856	1	0.065836227	3.934944984	1	0	2.899504798	1
ENSG00000116991	SIPA1L2	0.070216258	2.549246951	1	0	1.91291368	1	0	1.842542889	1	0	0.963125121	1	0	0.713655233	1	0	1.404430267	1	0	1.520993175	1
ENSG00000212916	MAP10	0	2.286212545	1	0	2.706462803	1	0	2.636092011	1	0	1.756674244	1	0.040154233	2.606740029	1	0	2.19797939	1	0	2.314542298	1
ENSG00000135778	NTPCR	0.561730061	1.041100048	1	0	-1.744198606	1	0.545740619	1.019420651	1	0.191661325	-0.354357069	1	0.361388095	0.418610432	1	0.131672454	-0.658895668	1	0.501818803	0.895003406	1
ENSG00000135749	PCNXL2	0	0.238906831	1	0.191772945	2.291425304	1	0.27287031	2.660339557	1	0.047915331	0.732827502	1	0	-0.540101359	1	0	0.150673675	1	0	0.267236583	1
ENSG00000143674	RP5-862P8.2	0	3.385748219	1	0	3.805998476	1	0	3.735627685	1	0	2.856209917	1	0	2.606740029	1	0	3.297515063	1	0	3.414077971	1
ENSG00000135750	KCNK1	0	1.549246951	1	0	1.969497209	1	0	1.899126417	1	0.047915331	2.078602339	1	0	0.770238762	1	0	1.461013796	1	0	1.577576703	1
ENSG00000183780	SLC35F3	0	0.945175628	1	0	1.365425885	1	0	1.295055093	1	0.047915331	1.454111474	1	0.281079629	3.459898641	0.280538428	0	0.856942472	1	0.0716884	2.011979528	1
ENSG00000273367	RP5-827C21.6	0	5.193103141	1	0	5.613353398	1	0	5.542982607	1	0	4.663564839	1	0	4.414094951	1	0	5.104869985	1	0	5.221432893	1
ENSG00000231663	RP5-827C21.4	0	2.1056403	1	0	2.525890557	1	0.18191354	4.221054512	1	0	1.576101998	1	0.040154233	2.414094951	1	0	2.017407144	1	0	2.133970052	1
ENSG00000168275	COA6	0.631946319	0.078319694	1	0.191772945	-1.252895213	1	0.545740619	-0.092605967	1	1.054137288	0.777735859	1	0.803084655	0.392784445	1	0.329181134	-0.75518236	1	0.645195604	0.106649446	1
ENSG00000059588	TARBP1	0	0.733671522	1	0	1.15392178	1	0	1.083550988	1	0	0.204133221	1	0.040154233	0.987830197	1	0.065836227	1.678605231	1	0	0.762001275	1
ENSG00000168264	IRF2BP2	0.140432515	0.456137547	1	0.095886473	0.28243652	1	0	-0.796867396	1	0.431237982	1.728105091	1	0.281079629	1.137970546	1	0.065836227	-0.226046893	1	0	-1.11841711	1
ENSG00000228830	RP4-781K5.2	0	4.60814064	1	0	5.028390898	1	0	4.958020106	1	0	4.078602339	1	0	3.829132451	1	0	4.519907485	1	0	4.636470392	1
ENSG00000227630	LINC01132	0	3.871175046	1	0	4.291425304	1	0	4.221054512	1	0	3.341636744	1	0	3.092166856	1	0	3.78294189	1	0	3.899504798	1
ENSG00000238005	RP11-443B7.1	0	3.871175046	1	0	4.291425304	1	0	4.221054512	1	0	3.341636744	1	0	3.092166856	1	0	3.78294189	1	0	3.899504798	1
ENSG00000258082	RP11-443B7.3	0	3.193103141	1	0	3.613353398	1	0	3.542982607	1	0.047915331	3.856209917	1	0	2.414094951	1	0	3.104869985	1	0	3.221432893	1
ENSG00000173726	TOMM20	0.983027607	-0.237628165	1	1.246524143	0.081971938	1	1.182438008	0.011601146	1	1.10205262	-0.079025304	1	0.923547353	-0.328495192	1	1.250888311	0.094761532	1	1.003637606	-0.209298413	1
ENSG00000188739	RBM34	0.070216258	1.549246951	1	0	0.940928056	1	0	0.870557265	1	0	-0.008860503	1	0.040154233	0.770238762	1	0.065836227	1.461013796	1	0	0.549007551	1
ENSG00000054267	ARID4B	0.491513804	0.056112029	1	0.191772945	-0.95143122	1	0.363827079	-0.279747541	1	0.622899307	0.349386244	1	0.963701586	0.965194	1	0.526689815	0.140368667	1	0.286753602	-0.601297255	1
ENSG00000152904	GGPS1	0.280865031	1.229629017	1	0.095886473	0.300470443	1	0	-0.778945488	1	0.047915331	-0.649318116	1	0.120462698	0.119474202	1	0	-1.21705811	1	0.0716884	-0.091450062	1
ENSG00000116957	TBCE	0.070216258	0.563746521	1	0.191772945	1.583606055	1	0	-0.100873583	1	0.047915331	0.034208219	1	0.080308466	0.384347608	1	0.065836227	0.475513365	1	0.286753602	1.958398487	1
ENSG00000162885	B3GALNT2	0.070216258	1.465182687	1	0.095886473	1.885432944	1	0	0.788095105	1	0.143745994	1.991139497	1	0.040154233	0.686174497	1	0	0.349982483	1	0	0.466545391	1
ENSG00000168243	GNG4	0	1.492663423	1	0	1.91291368	1	0	1.842542889	1	0	0.963125121	1	0	0.713655233	1	0	1.404430267	1	0	1.520993175	1
ENSG00000143669	LYST	0.070216258	-0.883712456	1	0.095886473	-0.463462199	1	0	-1.539166435	1	0.527068644	1.226159527	1	0.481850793	1.097726382	1	0.131672454	-0.381629877	1	0.215065201	0.155343703	1
ENSG00000116962	NID1	0	3.871175046	1	0	4.291425304	1	0	4.221054512	1	0	3.341636744	1	0	3.092166856	1	0	3.78294189	1	0	3.899504798	1
ENSG00000077585	GPR137B	0.140432515	0.711976451	1	0.095886473	0.536537801	1	0.18191354	1.061855917	1	0.287491988	1.448551948	1	0.040154233	-0.662720646	1	0.131672454	0.623743296	1	0.0716884	0.144617296	1
ENSG00000086619	ERO1B	0	0.766838386	1	0	1.187088644	1	0.18191354	2.770393103	1	0.143745994	2.341636744	1	0.040154233	1.021777529	1	0	0.678605231	1	0	0.795168138	1
ENSG00000186197	EDARADD	0.070216258	1.262365804	1	0.095886473	1.682616061	1	0	0.588786296	1	0.431237982	3.25757248	0.0409107	0.321233862	2.829132451	0.905861957	0.065836227	1.174132648	1	0	0.267236583	1
ENSG00000116977	LGALS8	0.772378834	1.433769734	1	0.287659418	0.233975031	1	0.363827079	0.48987127	1	1.006221957	1.823788439	0.825447115	0.481850793	0.774684667	1	0.395017361	0.545902693	1	0.358442002	0.435707987	1
ENSG00000223776	LGALS8-AS1	0	4.60814064	1	0	5.028390898	1	0	4.958020106	1	0	4.078602339	1	0	3.829132451	1	0	4.519907485	1	0	4.636470392	1
ENSG00000119285	HEATR1	0.070216258	0.238906831	1	0	-0.352430886	1	0.09095677	0.588786296	1	0.095830663	0.306012835	1	0.040154233	-0.540101359	1	0.065836227	0.150673675	1	0.143376801	0.863880889	1
ENSG00000077522	ACTN2	0	5.193103141	1	0	5.613353398	1	0	5.542982607	1	0	4.663564839	1	0	4.414094951	1	0	5.104869985	1	0	5.221432893	1
ENSG00000116984	MTR	0.210648773	0.783712205	1	0	-0.821274829	1	0.363827079	1.464031265	1	0.287491988	1.087215469	1	0.120462698	0.004704015	1	0.065836227	-0.321394769	1	0.430130403	1.645083523	1
ENSG00000233355	CHRM3-AS2	0.280865031	2.1056403	1	0.095886473	1.15392178	1	0	0.067249176	1	0.047915331	0.204133221	1	0.120462698	0.987830197	1	0.065836227	0.645438367	1	0	-0.254300538	1
ENSG00000180875	GREM2	0	3.871175046	1	0	4.291425304	1	0	4.221054512	1	0	3.341636744	1	0	3.092166856	1	0	3.78294189	1	0	3.899504798	1
ENSG00000091483	FH	0.140432515	-0.693609573	1	0.575318835	0.9653811	1	0.09095677	-0.932750824	1	0.479153313	0.684204605	1	0.401542328	0.434734717	1	0.329181134	0.230400867	1	0.430130403	0.573460595	1
ENSG00000117009	KMO	0	0.193103141	1	0	0.613353398	1	0	0.542982607	1	0	-0.336435161	1	0	-0.585905049	1	0	0.104869985	1	0	0.221432893	1
ENSG00000054277	OPN3	0.070216258	0.02317814	1	0.191772945	1.038444562	1	0	-0.636926483	1	0.095830663	0.088656003	1	0.040154233	-0.75583005	1	0.065836227	-0.065055016	1	0.215065201	1.071685774	1
ENSG00000203668	CHML	0	1.286212545	1	0.095886473	2.755372403	1	0	1.636092011	1	0	0.756674244	1	0.040154233	1.556113956	1	0.065836227	2.24688899	1	0	1.314542298	1
ENSG00000162843	WDR64	0	5.193103141	1	0	5.613353398	1	0	5.542982607	1	0	4.663564839	1	0	4.414094951	1	0	5.104869985	1	0	5.221432893	1
ENSG00000174371	EXO1	0	0.084578684	1	0	0.504828942	1	0	0.43445815	1	0.047915331	0.576101998	1	0.040154233	0.32663211	1	0.197508681	2.060475866	1	0.0716884	1.133970052	1
ENSG00000143702	CEP170	0.140432515	0.823869331	1	0	-0.363926525	1	0	-0.434297317	1	0.095830663	0.29433103	1	0.200771164	1.080194215	1	0	-0.872409938	1	0.0716884	0.255648609	1
ENSG00000054282	SDCCAG8	0.070216258	-0.555089708	1	0.095886473	-0.134839451	1	0.09095677	-0.205210243	1	0	-2.091322663	1	0.080308466	-0.742409534	1	0.131672454	-0.0516345	1	0.215065201	0.486723273	1
ENSG00000117020	AKT3	0	0.310460092	1	0.095886473	1.755372403	1	0.09095677	1.685001612	1	0.191661325	2.204133221	1	0.080308466	1.166167438	1	0.065836227	1.24688899	1	0	0.338789844	1
ENSG00000179456	ZBTB18	0	5.193103141	1	0	5.613353398	1	0	5.542982607	1	0	4.663564839	1	0	4.414094951	1	0	5.104869985	1	0	5.221432893	1
ENSG00000035687	ADSS	0.421297546	0.060878849	1	0.479432363	0.255801394	1	0.363827079	-0.080533135	1	0.574983975	0.44216362	1	0.602313491	0.501205615	1	0.329181134	-0.252682019	1	0.573507204	0.45766724	1
ENSG00000179397	C1orf101	0	3.60814064	1	0	4.028390898	1	0	3.958020106	1	0	3.078602339	1	0	2.829132451	1	0	3.519907485	1	0	3.636470392	1
ENSG00000121644	DESI2	0.140432515	-0.618539139	1	0.287659418	0.221035976	1	0.27287031	0.150665184	1	0.335407319	0.288525408	1	0.361388095	0.369700832	1	0.197508681	-0.287447437	1	0.358442002	0.422691101	1
ENSG00000203667	COX20	0.280865031	-0.34605567	1	0.095886473	-1.257011321	1	0.27287031	-0.321203538	1	0.431237982	0.140002883	1	0.44169656	0.159853664	1	0.460853588	0.253120944	1	0.430130403	0.173919432	1
ENSG00000188206	HNRNPU-AS1	0.070216258	1.907700922	1	0	1.291425304	1	0	1.221054512	1	0	0.341636744	1	0.040154233	1.128692732	1	0	0.78294189	1	0	0.899504798	1
ENSG00000153187	HNRNPU	1.404325153	-0.403973936	1	1.15063767	-0.68126735	1	1.000524468	-0.867822043	1	2.491597227	0.424979842	1	2.047865871	0.147308411	1	1.316724538	-0.492207092	1	2.150652013	0.193348599	1
ENSG00000273175	RP11-11N7.4	0	4.60814064	1	0	5.028390898	1	0	4.958020106	1	0	4.078602339	1	0	3.829132451	1	0	4.519907485	1	0	4.636470392	1
ENSG00000272195	RP11-156E8.1	0	3.871175046	1	0	4.291425304	1	0	4.221054512	1	0	3.341636744	1	0	3.092166856	1	0	3.78294189	1	0	3.899504798	1
ENSG00000203666	EFCAB2	0	0.733671522	1	0.095886473	2.187088644	1	0	1.083550988	1	0	0.204133221	1	0.080308466	1.606740029	1	0.197508681	2.747317981	1	0.0716884	1.795168138	1
ENSG00000185420	SMYD3	0.070216258	0.360213127	1	0	-0.232136653	1	0.18191354	1.307766145	1	0.047915331	-0.169325175	1	0.080308466	0.17887849	1	0	-0.740620066	1	0.215065201	1.414077971	1
ENSG00000162851	TFB2M	0.210648773	1.438215639	1	0.287659418	1.858465896	1	0	-0.25143326	1	0.095830663	0.480343015	1	0.040154233	-0.367264762	1	0.065836227	0.323510272	1	0.0716884	0.44007318	1
ENSG00000162852	CNST	0.210648773	0.898482392	1	0	-0.708574696	1	0	-0.778945488	1	0.047915331	-0.649318116	1	0.040154233	-0.898788004	1	0.329181134	1.413708081	1	0.0716884	-0.091450062	1
ENSG00000143653	SCCPDH	0.210648773	-0.45794855	1	0.287659418	-0.037698293	1	0	-2.118795491	1	0.527068644	0.626475521	1	0.522005026	0.606740029	1	0.197508681	-0.546181706	1	0.358442002	0.162539204	1
ENSG00000153207	AHCTF1	0	-1.190601151	1	0.095886473	0.238313967	1	0	-0.840721686	1	0.191661325	0.63676478	1	0.160616931	0.387294892	1	0	-1.278834307	1	0.0716884	-0.153606538	1
ENSG00000135747	ZNF670-ZNF695	0	3.193103141	1	0	3.613353398	1	0	3.542982607	1	0.047915331	3.856209917	1	0	2.414094951	1	0	3.104869985	1	0	3.221432893	1
ENSG00000277462	ZNF670	0	3.871175046	1	0	4.291425304	1	0	4.221054512	1	0.047915331	4.663564839	1	0	3.092166856	1	0	3.78294189	1	0	3.899504798	1
ENSG00000188295	ZNF669	0.070216258	1.520677799	1	0.191772945	2.554459709	1	0.09095677	1.870557265	1	0.095830663	1.60467115	1	0	-0.286344767	1	0.065836227	1.432444643	1	0	0.520993175	1
ENSG00000221953	C1orf229	0	5.193103141	1	0	5.613353398	1	0	5.542982607	1	0	4.663564839	1	0	4.414094951	1	0	5.104869985	1	0	5.221432893	1
ENSG00000196418	ZNF124	0.070216258	1.411743428	1	0	0.805998476	1	0	0.735627685	1	0.095830663	1.493639838	1	0	-0.393259971	1	0	0.297515063	1	0.143376801	2.051507892	1
ENSG00000259865	RP11-488L18.10	0	2.492663423	1	0	2.91291368	1	0.09095677	3.958020106	1	0	1.963125121	1	0.080308466	3.539625833	1	0	2.404430267	1	0	2.520993175	1
ENSG00000232347	RP11-488L18.8	0.070216258	0.227318856	1	0.191772945	1.244119589	1	0	-0.434297317	1	0.047915331	-0.302219445	1	0.080308466	0.044861142	1	0	-0.872409938	1	0.215065201	1.278918388	1
ENSG00000162714	ZNF496	0	1.193103141	1	0	1.613353398	1	0	1.542982607	1	0.095830663	2.341636744	1	0.040154233	1.459898641	1	0	1.104869985	1	0.0716884	2.267236583	1
ENSG00000162711	NLRP3	0.070216258	4.385748219	1	0.095886473	4.805998476	1	0	3.542982607	1	0	2.663564839	1	0	2.414094951	1	0	3.104869985	1	0	3.221432893	1
ENSG00000169224	GCSAML	0	3.871175046	1	0	4.291425304	1	0	4.221054512	1	0	3.341636744	1	0	3.092166856	1	0	3.78294189	1	0	3.899504798	1
ENSG00000162722	TRIM58	0	2.871175046	1	0	3.291425304	1	0	3.221054512	1	0	2.341636744	1	0	2.092166856	1	0	2.78294189	1	0	2.899504798	1
ENSG00000175137	SH3BP5L	0.070216258	2.148709022	1	0	1.525890557	1	0	1.455519766	1	0.095830663	2.24852734	1	0.040154233	1.369700832	1	0.065836227	2.060475866	1	0	1.133970052	1
ENSG00000171161	ZNF672	0.070216258	0.274239904	1	0.191772945	1.291425304	1	0.18191354	1.221054512	1	0.047915331	-0.255298398	1	0.120462698	0.519277188	1	0.065836227	0.186006748	1	0	-0.709304444	1
ENSG00000171163	ZNF692	0	0.310460092	1	0	0.730710349	1	0	0.660339557	1	0.095830663	1.415637326	1	0	-0.468548098	1	0	0.222226936	1	0.0716884	1.363451898	1
ENSG00000185220	PGBD2	0.070216258	2.385748219	1	0	1.755372403	1	0	1.685001612	1	0.047915331	1.856209917	1	0.080308466	2.24416995	1	0	1.24688899	1	0	1.363451898	1
ENSG00000184731	FAM110C	0	4.60814064	1	0	5.028390898	1	0	4.958020106	1	0	4.078602339	1	0	3.829132451	1	0	4.519907485	1	0	4.636470392	1
ENSG00000035115	SH3YL1	0	-0.450753049	1	0.095886473	0.983996778	1	0	-0.100873583	1	0.047915331	0.034208219	1	0.040154233	-0.215261669	1	0	-0.538986204	1	0	-0.422423297	1
ENSG00000143727	ACP1	0.702162577	-0.090616634	1	0.958864725	0.329633623	1	0.909567698	0.259262831	1	0.814560632	0.10217081	1	0.762930422	0.008102592	1	0.790034723	0.065529094	1	0.716884004	-0.062286882	1
ENSG00000233684	AC079779.6	0	5.193103141	1	0	5.613353398	1	0	5.542982607	1	0	4.663564839	1	0	4.414094951	1	0	5.104869985	1	0	5.221432893	1
ENSG00000151353	TMEM18	0.491513804	0.366554654	1	0.479432363	0.365425885	1	0.27287031	-0.296221181	1	0.143745994	-1.175638949	1	0.481850793	0.303963035	1	0.658362269	0.747317981	1	0.501818803	0.394884406	1
ENSG00000237667	LINC01115	0	5.193103141	1	0	5.613353398	1	0	5.542982607	1	0	4.663564839	1	0	4.414094951	1	0	5.104869985	1	0	5.221432893	1
ENSG00000235688	AC116614.1	0	4.60814064	1	0	5.028390898	1	0	4.958020106	1	0	4.078602339	1	0.040154233	5.414094951	1	0	4.519907485	1	0	4.636470392	1
ENSG00000172554	SNTG2	0	4.60814064	1	0	5.028390898	1	0	4.958020106	1	0	4.078602339	1	0	3.829132451	1	0	4.519907485	1	0	4.636470392	1
ENSG00000130508	PXDN	0	3.385748219	1	0	3.805998476	1	0	3.735627685	1	0	2.856209917	1	0	2.606740029	1	0	3.297515063	1	0	3.414077971	1
ENSG00000032389	TSSC1	0.210648773	0.809398849	1	0.095886473	0.212473962	1	0.27287031	1.159278314	1	0.191661325	0.610453503	1	0.120462698	0.030390659	1	0.131672454	0.297515063	1	0.143376801	0.414077971	1
ENSG00000171853	TRAPPC12	0.280865031	1.202148281	1	0.095886473	0.273503396	1	0.09095677	0.203132604	1	0.143745994	0.341636744	1	0.120462698	0.092166856	1	0.131672454	0.358915608	1	0.0716884	-0.11841711	1
ENSG00000182551	ADI1	0.280865031	-0.0736834	1	0.38354589	0.346566858	1	0.18191354	-0.468244649	1	0.527068644	0.686284916	1	0.160616931	-0.852691589	1	0.329181134	0.104869985	1	0.358442002	0.221432893	1
ENSG00000235078	AC142528.1	0	2.492663423	1	0	2.91291368	1	0	2.842542889	1	0	1.963125121	1	0.040154233	2.829132451	1	0	2.404430267	1	0	2.520993175	1
ENSG00000242282	AC108488.4	0	1.335122146	1	0	1.755372403	1	0	1.685001612	1	0	0.805583844	1	0	0.556113956	1	0.065836227	2.297515063	1	0	1.363451898	1
ENSG00000171865	RNASEH1	0.210648773	-0.241525087	1	0.095886473	-0.829590097	1	0	-1.904100619	1	0.143745994	-0.771063388	1	0.361388095	0.32663211	1	0.460853588	0.68701747	1	0.358442002	0.380130639	1
ENSG00000234171	RNASEH1-AS1	0.070216258	1.148709022	1	0	0.547264208	1	0	0.476893416	1	0	-0.402524351	1	0.080308466	0.976689639	1	0.065836227	1.060475866	1	0.0716884	1.177038774	1
ENSG00000171863	RPS7	27.17369171	0.38342616	1	25.60168817	0.261919675	1	22.55727892	0.084209543	1	24.34098829	0.253540477	1	17.02539469	-0.26172098	1	19.02666957	-0.131292701	1	19.42755652	-0.108363445	1
ENSG00000225964	NRIR	0	4.60814064	1	0	5.028390898	1	0	4.958020106	1	0.047915331	5.663564839	1	0	3.829132451	1	0	4.519907485	1	0	4.636470392	1
ENSG00000134326	CMPK2	0.070216258	0.148709022	1	0.191772945	1.164892898	1	0.27287031	1.520614794	1	0	-1.391717596	1	0.120462698	0.391727138	1	0	-0.95041245	1	0	-0.833849542	1
ENSG00000134321	RSAD2	0.140432515	0.077625924	1	0.191772945	0.497876181	1	0.363827079	1.178410174	1	0	-2.050680678	1	0.160616931	0.049522519	1	0.197508681	0.411383028	1	0	-1.492812624	1
ENSG00000151692	RNF144A	0.210648773	-0.02121598	1	0	-1.615465292	1	0.09095677	-0.681019067	1	0.143745994	-0.550754282	1	0.44169656	0.82413177	1	0.065836227	-1.119131689	1	0.143376801	-0.412773127	1
ENSG00000230515	AC092580.3	0	4.193103141	1	0	4.613353398	1	0	4.542982607	1	0	3.663564839	1	0	3.414094951	1	0	4.104869985	1	0	4.221432893	1
ENSG00000235576	AC092580.4	1.19367638	1.156013822	1	0.479432363	-0.037698293	1	0.27287031	-0.697808725	1	0.670814638	0.356136314	1	0.321233862	-0.644798738	1	0.263344908	-0.811606659	1	0.143376801	-1.43677859	1
ENSG00000236790	LINC00299	0	5.193103141	1	0	5.613353398	1	0	5.542982607	1	0	4.663564839	1	0	4.414094951	1	0	5.104869985	1	0	5.221432893	1
ENSG00000236008	AC011747.4	0	5.193103141	1	0	5.613353398	1	0	5.542982607	1	0	4.663564839	1	0	4.414094951	1	0	5.104869985	1	0	5.221432893	1
ENSG00000235092	ID2-AS1	0	5.193103141	1	0	5.613353398	1	0	5.542982607	1	0	4.663564839	1	0	4.414094951	1	0	5.104869985	1	0	5.221432893	1
ENSG00000115738	ID2	0.983027607	-0.178455722	1	1.15063767	0.033022346	1	1.182438008	0.070726948	1	2.204105239	0.977362359	1	1.405398146	0.330172468	1	1.448396991	0.359305262	1	0.430130403	-1.258924564	1
ENSG00000134313	KIDINS220	0.210648773	1.127013951	1	0.191772945	1.121500302	1	0.09095677	0.455519766	1	0.047915331	-0.423898002	1	0.120462698	0.348005761	1	0.131672454	0.613016889	1	0.286753602	1.488078553	1
ENSG00000143797	MBOAT2	0	1.438215639	1	0.095886473	2.91291368	1	0.09095677	2.842542889	1	0	0.908677337	1	0	0.659207449	1	0	1.349982483	1	0.0716884	2.520993175	1
ENSG00000151693	ASAP2	0	3.871175046	1	0	4.291425304	1	0	4.221054512	1	0.047915331	4.663564839	1	0	3.092166856	1	0	3.78294189	1	0	3.899504798	1
ENSG00000119185	ITGB1BP1	0.210648773	-0.655519799	1	0.862978253	1.105558758	1	0.363827079	0.019420651	1	0.38332265	0.000599827	1	0.401542328	0.046978083	1	0.263344908	-0.418691971	1	0.430130403	0.189584027	1
ENSG00000119203	CPSF3	0.070216258	-0.627075821	1	0.191772945	0.384534708	1	0.18191354	0.314163916	1	0.095830663	-0.565253851	1	0.281079629	0.632735238	1	0.395017361	1.124322348	1	0.358442002	1.011979528	1
ENSG00000134330	IAH1	0.842595092	0.174154038	1	0.671205308	-0.114567056	1	0.636697389	-0.184937848	1	0.670814638	-0.145506555	1	0.883393121	0.235484222	1	0.724198496	-0.031266703	1	0.860260805	0.20248379	1
ENSG00000151694	ADAM17	0.210648773	1.563746521	1	0	-0.059071944	1	0	-0.129442735	1	0.095830663	0.60467115	1	0.040154233	-0.244116531	1	0	-0.567555357	1	0.0716884	0.56322141	1
ENSG00000271855	RP11-214N9.1	0	2.733671522	1	0	3.15392178	1	0	3.083550988	1	0	2.204133221	1	0.040154233	3.092166856	1	0	2.645438367	1	0	2.762001275	1
ENSG00000134308	YWHAQ	1.966055214	0.644879131	1	2.397161813	0.90440218	1	2.001048936	0.653974716	1	0.958306626	-0.358802974	1	1.847094707	0.581743558	1	1.05337963	-0.226573905	1	1.218702808	-0.02649462	1
ENSG00000115750	TAF1B	0.351081288	1.318634023	1	0.38354589	1.467675943	1	0.27287031	1.067249176	1	0	-1.836281048	1	0.080308466	-0.484758325	1	0.065836227	-0.386983111	1	0.430130403	1.577576703	1
ENSG00000269973	RP11-95D17.1	0	2.733671522	1	0	3.15392178	1	0	3.083550988	1	0	2.204133221	1	0	1.954663333	1	0	2.645438367	1	0	2.762001275	1
ENSG00000260077	RP11-254F7.2	0	3.193103141	1	0.095886473	4.805998476	1	0	3.542982607	1	0	2.663564839	1	0	2.414094951	1	0	3.104869985	1	0	3.221432893	1
ENSG00000172059	KLF11	0	3.871175046	1	0	4.291425304	1	0	4.221054512	1	0	3.341636744	1	0	3.092166856	1	0	3.78294189	1	0	3.899504798	1
ENSG00000271787	RP11-254F7.3	0	5.193103141	1	0	5.613353398	1	0	5.542982607	1	0	4.663564839	1	0	4.414094951	1	0	5.104869985	1	0	5.221432893	1
ENSG00000205795	CYS1	0	4.60814064	1	0	5.028390898	1	0	4.958020106	1	0.047915331	5.663564839	1	0	3.829132451	1	0	4.519907485	1	0	4.636470392	1
ENSG00000171848	RRM2	0	-4.62627765	1	1.630070033	-0.022465472	1	0	-4.276398184	1	1.341629276	-0.275304961	1	1.445552379	-0.16680018	1	1.777578126	0.114563382	1	2.437405615	0.558739089	1
ENSG00000163009	C2orf48	0	3.60814064	1	0	4.028390898	1	0	3.958020106	1	0	3.078602339	1	0	2.829132451	1	0	3.519907485	1	0.0716884	4.899504798	1
ENSG00000115756	HPCAL1	0.421297546	0.385748219	1	0.287659418	-0.012355445	1	0.27287031	-0.082726236	1	0.143745994	-0.962144004	1	0.200771164	-0.61932805	1	0.263344908	-0.195253739	1	0.0716884	-1.411562304	1
ENSG00000115758	ODC1	0.210648773	0.898482392	1	0.191772945	0.894535151	1	0	-0.778945488	1	0.143745994	0.36894409	1	0.080308466	-0.304723296	1	0	-1.21705811	1	0.143376801	0.502614646	1
ENSG00000257135	RP11-320M2.1	0	4.193103141	1	0	4.613353398	1	0	4.542982607	1	0	3.663564839	1	0	3.414094951	1	0	4.104869985	1	0	4.221432893	1
ENSG00000115761	NOL10	0.210648773	1.360213127	1	0	-0.257011321	1	0	-0.327382113	1	0.143745994	0.830674825	1	0.200771164	1.19170253	1	0.065836227	0.24688899	1	0.0716884	0.363451898	1
ENSG00000243819	RN7SL832P	0	5.193103141	1	0	5.613353398	1	0	5.542982607	1	0	4.663564839	1	0	4.414094951	1	0	5.104869985	1	0	5.221432893	1
ENSG00000143882	ATP6V1C2	0	4.60814064	1	0	5.028390898	1	0	4.958020106	1	0	4.078602339	1	0	3.829132451	1	0	4.519907485	1	0	4.636470392	1
ENSG00000143870	PDIA6	0.772378834	-0.59044082	1	1.438297088	0.249218743	1	0.363827079	-1.511214688	1	1.677036595	0.491415173	1	1.204626983	0.020669893	1	0.921707176	-0.353468268	1	0.645195604	-0.827326419	1
ENSG00000162976	PQLC3	0.351081288	0.901548695	1	0.287659418	0.724610149	1	0.636697389	1.678796462	1	0.239576656	0.372010393	1	0.080308466	-0.895760311	1	0.395017361	1.041860188	1	0.143376801	-0.088422369	1
ENSG00000134318	ROCK2	0	-0.216287795	1	0	0.203962462	1	0.09095677	1.150665184	1	0.191661325	1.645642931	1	0.080308466	0.624018021	1	0	-0.304520951	1	0.0716884	0.82911547	1
ENSG00000169016	E2F6	0.070216258	1.385748219	1	0.095886473	1.805998476	1	0	0.710092593	1	0.143745994	1.908677337	1	0.040154233	0.606740029	1	0.065836227	1.297515063	1	0.143376801	2.02503568	1
ENSG00000196208	GREB1	0	4.60814064	1	0	5.028390898	1	0	4.958020106	1	0	4.078602339	1	0	3.829132451	1	0	4.519907485	1	0	4.636470392	1
ENSG00000134324	LPIN1	0.210648773	0.310460092	1	0.671205308	1.755372403	1	0.09095677	-0.351835157	1	0.191661325	0.108975988	1	0.080308466	-0.889685797	1	0.395017361	1.048038763	1	0.573507204	1.539608853	1
ENSG00000224184	MIR3681HG	0	5.193103141	1	0	5.613353398	1	0	5.542982607	1	0	4.663564839	1	0	4.414094951	1	0	5.104869985	1	0	5.221432893	1
ENSG00000071575	TRIB2	0.070216258	2.1056403	1	0.191772945	3.15392178	1	0	1.41369959	1	0	0.534281822	1	0.040154233	1.32663211	1	0	0.975586968	1	0	1.092149876	1
ENSG00000151779	NBAS	0.351081288	1.208210033	1	0.38354589	1.357852665	1	0.09095677	-0.056930235	1	0.095830663	-0.343929697	1	0.200771164	0.429201844	1	0.131672454	0.097375449	1	0	-1.385897421	1
ENSG00000079785	DDX1	0.070216258	-0.527996048	1	0	-1.114567056	1	0.09095677	-0.178116582	1	0.143745994	-0.043794293	1	0.240925397	0.534949346	1	0.065836227	-0.616229203	1	0.215065201	0.514073761	1
ENSG00000197872	FAM49A	0	-0.233161614	1	0	0.187088644	1	0	0.116717852	1	0.047915331	0.254173903	1	0.040154233	0.004704015	1	0.197508681	1.729830554	1	0	-0.204831862	1
ENSG00000163029	SMC6	0.070216258	-1.059562291	1	0	-1.644034444	1	0.27287031	0.299808623	1	0.431237982	0.771173813	1	0.44169656	0.794486308	1	0.197508681	-0.138303998	1	0	-2.035954949	1
ENSG00000178295	GEN1	0.140432515	1.335122146	1	0	0.137619967	1	0	0.067249176	1	0.191661325	1.576101998	1	0.040154233	-0.045336667	1	0.131672454	1.24688899	1	0.430130403	2.653748384	1
ENSG00000240857	RDH14	0.561730061	1.588241083	1	0.191772945	0.384534708	1	0.363827079	1.064010802	1	0.143745994	-0.143790083	1	0.160616931	-0.064876854	1	0.395017361	1.124322348	1	0.215065201	0.414077971	1
ENSG00000236204	LINC01376	0	5.193103141	1	0	5.613353398	1	0	5.542982607	1	0	4.663564839	1	0	4.414094951	1	0	5.104869985	1	0	5.221432893	1
ENSG00000228784	LINC00954	0.070216258	2.1056403	1	0	1.484070381	1	0	1.41369959	1	0	0.534281822	1	0	0.284811934	1	0.065836227	2.017407144	1	0	1.092149876	1
ENSG00000183891	TTC32	0.140432515	0.733671522	1	0.287659418	1.579930397	1	0	-0.523106584	1	0.143745994	0.630141838	1	0.281079629	1.425410265	1	0.131672454	0.645438367	1	0.286753602	1.520993175	1
ENSG00000271991	RP11-79O8.1	0	2.733671522	1	0	3.15392178	1	0	3.083550988	1	0	2.204133221	1	0.040154233	3.092166856	1	0	2.645438367	1	0	2.762001275	1
ENSG00000118965	WDR35	0.210648773	3.549246951	1	0	1.805998476	1	0	1.735627685	1	0	0.856209917	1	0	0.606740029	1	0	1.297515063	1	0	1.414077971	1
ENSG00000227210	AC079145.4	0	4.193103141	1	0	4.613353398	1	0	4.542982607	1	0	3.663564839	1	0	3.414094951	1	0	4.104869985	1	0	4.221432893	1
ENSG00000068697	LAPTM4A	0.491513804	0.097706118	1	0.479432363	0.09765356	1	0.454783849	0.027282769	1	0.574983975	0.281855516	1	0.44169656	-0.085750936	1	0.263344908	-0.676489728	1	0.215065201	-0.884475615	1
ENSG00000223734	RP11-644K8.1	0	4.60814064	1	0	5.028390898	1	0	4.958020106	1	0	4.078602339	1	0	3.829132451	1	0	4.519907485	1	0	4.636470392	1
ENSG00000115884	SDC1	0	4.193103141	1	0	4.613353398	1	0	4.542982607	1	0	3.663564839	1	0	3.414094951	1	0	4.104869985	1	0	4.221432893	1
ENSG00000055917	PUM2	0.210648773	0.783712205	1	0	-0.821274829	1	0	-0.891645621	1	0.143745994	0.254173903	1	0.200771164	0.606740029	1	0.065836227	-0.321394769	1	0.143376801	0.388542879	1
ENSG00000143878	RHOB	0.070216258	2.02317814	1	0	1.403900033	1	0	1.333529241	1	0	0.454111474	1	0	0.204641586	1	0	0.89541662	1	0	1.011979528	1
ENSG00000118960	HS1BP3	0.210648773	2.084578684	1	0.095886473	1.463606279	1	0.09095677	1.393235487	1	0	-0.506360162	1	0.120462698	1.305570495	1	0.065836227	0.955122866	1	0.0716884	1.071685774	1
ENSG00000118961	LDAH	0.070216258	1.335122146	1	0.095886473	1.755372403	1	0.09095677	1.685001612	1	0.047915331	0.805583844	1	0.080308466	1.166167438	1	0.065836227	1.24688899	1	0.143376801	1.97350538	1
ENSG00000231204	AC011752.1	0	5.193103141	1	0	5.613353398	1	0	5.542982607	1	0	4.663564839	1	0	4.414094951	1	0	5.104869985	1	0	5.221432893	1
ENSG00000119778	ATAD2B	0.140432515	1.648782625	1	0.095886473	1.463606279	1	0.18191354	1.998662091	1	0.047915331	0.51381772	1	0.040154233	0.264347832	1	0.065836227	0.955122866	1	0.0716884	1.071685774	1
ENSG00000173960	UBXN2A	0.210648773	0.37932195	1	0.095886473	-0.213195089	1	0	-1.289907407	1	0.143745994	-0.150216352	1	0.240925397	0.427034007	1	0.197508681	0.291088794	1	0.143376801	-0.013783568	1
ENSG00000163026	C2orf44	0	1.286212545	1	0	1.706462803	1	0.09095677	2.685001612	1	0	0.756674244	1	0	0.507204356	1	0	1.19797939	1	0	1.314542298	1
ENSG00000119782	FKBP1B	0.070216258	1.60814064	1	0	0.998643554	1	0.09095677	1.958020106	1	0	0.048854995	1	0.040154233	0.829132451	1	0	0.490160141	1	0	0.606723049	1
ENSG00000115128	SF3B6	1.685190184	0.497109328	1	1.725956506	0.514767179	1	1.364351548	0.193148515	1	1.437459939	0.284605799	1	1.204626983	0.035135911	1	1.05337963	-0.156395328	1	1.505456409	0.337678796	1
ENSG00000219626	FAM228B	0.070216258	1.733671522	1	0.095886473	2.15392178	1	0	1.05112951	1	0	0.171711743	1	0.080308466	1.572792697	1	0	0.613016889	1	0	0.729579797	1
ENSG00000115129	TP53I3	0.140432515	0.638514289	1	0	-0.546517938	1	0	-0.61688873	1	0.047915331	-0.48618228	1	0.240925397	1.12341779	1	0.065836227	-0.044877134	1	0.143376801	0.666844042	1
ENSG00000176732	PFN4	0	4.193103141	1	0	4.613353398	1	0	4.542982607	1	0	3.663564839	1	0	3.414094951	1	0	4.104869985	1	0.0716884	5.636470392	1
ENSG00000198399	ITSN2	0.491513804	0.181875886	1	0.38354589	-0.084309235	1	1.000524468	1.127945108	1	0.191661325	-1.034097794	1	0.401542328	-0.129288446	1	0.460853588	0.09364273	1	0.573507204	0.382929273	1
ENSG00000084676	NCOA1	0	-0.298749955	1	0	0.121500302	1	0.09095677	1.067249176	1	0.095830663	0.789095721	1	0.080308466	0.539625833	1	0.197508681	1.661926489	1	0	-0.270420203	1
ENSG00000184924	PTRHD1	0.561730061	0.423448928	1	0.671205308	0.670838893	1	0.363827079	-0.086374013	1	0.622899307	0.546107258	1	0.240925397	-0.723993963	1	0.460853588	0.16235548	1	0.215065201	-0.732763417	1
ENSG00000138092	CENPO	0	-0.199214282	1	0	0.221035976	1	0	0.150665184	1	0	-0.728752584	1	0.240925397	1.936047654	1	0.065836227	0.729830554	1	0.0716884	0.846393462	1
ENSG00000138031	ADCY3	0	0.385748219	1	0	0.805998476	1	0	0.735627685	1	0.095830663	1.493639838	1	0.080308466	1.24416995	1	0	0.297515063	1	0	0.414077971	1
ENSG00000271936	RP11-443B20.1	0	4.193103141	1	0	4.613353398	1	0	4.542982607	1	0.047915331	5.078602339	1	0	3.414094951	1	0	4.104869985	1	0	4.221432893	1
ENSG00000115137	DNAJC27	0.070216258	2.193103141	1	0	1.568959279	1	0	1.498588487	1	0	0.61917072	1	0.040154233	1.414094951	1	0	1.060475866	1	0	1.177038774	1
ENSG00000224165	DNAJC27-AS1	0	3.60814064	1	0	4.028390898	1	0	3.958020106	1	0	3.078602339	1	0.040154233	4.092166856	1	0	3.519907485	1	0	3.636470392	1
ENSG00000084710	EFR3B	0	5.193103141	1	0	5.613353398	1	0	5.542982607	1	0	4.663564839	1	0	4.414094951	1	0	5.104869985	1	0	5.221432893	1
ENSG00000115138	POMC	0	-0.925837932	1	0.287659418	1.525890557	1	0	-0.575958466	1	0.047915331	-0.444959618	1	0.200771164	0.932968262	1	0.131672454	0.591800403	1	0.0716884	0.112908436	1
ENSG00000119772	DNMT3A	0	-0.795581546	1	0.287659418	1.659157088	1	0.27287031	1.588786296	1	0.047915331	-0.313715084	1	0.200771164	1.068320114	1	0.065836227	0.127590062	1	0.143376801	0.840611109	1
ENSG00000138101	DTNB	0.140432515	1.511279101	1	0.095886473	1.32795118	1	0	0.239201859	1	0.143745994	1.415637326	1	0.080308466	0.732270911	1	0	-0.198910763	1	0.143376801	1.539608853	1
ENSG00000224220	AC104699.1	0	1.669541185	1	0	2.089791442	1	0	2.019420651	1	0	1.140002883	1	0	0.890532995	1	0.065836227	2.645438367	1	0	1.697870937	1
ENSG00000143970	ASXL2	0.070216258	-0.207776295	1	0.287659418	1.229649106	1	0.18191354	0.735627685	1	0.095830663	-0.143790083	1	0.160616931	0.360983615	1	0.065836227	-0.296009451	1	0.215065201	0.837728601	1
ENSG00000084731	KIF3C	0.070216258	3.02317814	1	0	2.365425885	1	0	2.295055093	1	0	1.415637326	1	0	1.166167438	1	0	1.856942472	1	0.143376801	3.718932553	1
ENSG00000084733	RAB10	0.631946319	-0.010489573	1	0.38354589	-0.599993883	1	0.727654159	0.185430602	1	0.718729969	0.149837243	1	0.602313491	-0.099632645	1	0.197508681	-1.432348415	1	0.143376801	-1.732763417	1
ENSG00000157833	GAREM2	0	3.02317814	1	0.095886473	4.613353398	1	0	3.373057605	1	0	2.493639838	1	0	2.24416995	1	0	2.934944984	1	0	3.051507892	1
ENSG00000084754	HADHA	0.912811349	-0.216287795	1	0.862978253	-0.286305628	1	0.909567698	-0.217964102	1	1.149967951	0.104073026	1	1.365243914	0.352318754	1	0.790034723	-0.412647994	1	1.362079608	0.333907622	1
ENSG00000138029	HADHB	0.280865031	-0.456512318	1	0.479432363	0.229649106	1	0.363827079	-0.106632852	1	0.670814638	0.62794093	1	0.44169656	0.047772737	1	0.263344908	-0.544745474	1	0.573507204	0.431355963	1
ENSG00000173567	ADGRF3	0	4.60814064	1	0	5.028390898	1	0	4.958020106	1	0	4.078602339	1	0	3.829132451	1	0	4.519907485	1	0	4.636470392	1
ENSG00000138018	EPT1	0	-0.128824954	1	0	0.291425304	1	0	0.221054512	1	0.143745994	1.396778299	1	0.040154233	0.110314203	1	0.065836227	0.801089237	1	0.143376801	1.520993175	1
ENSG00000157856	DRC1	0	5.193103141	1	0	5.613353398	1	0	5.542982607	1	0	4.663564839	1	0	4.414094951	1	0	5.104869985	1	0	5.221432893	1
ENSG00000115155	OTOF	0	3.193103141	1	0	3.613353398	1	0	3.542982607	1	0	2.663564839	1	0	2.414094951	1	0	3.104869985	1	0	3.221432893	1
ENSG00000213699	SLC35F6	0.070216258	1.170735328	1	0	0.568959279	1	0.09095677	1.520614794	1	0.047915331	0.641197026	1	0.120462698	1.436815028	1	0	0.060475866	1	0	0.177038774	1
ENSG00000115163	CENPA	0.210648773	-0.310722597	1	0.287659418	0.10952766	1	0.09095677	-0.968770047	1	0.095830663	-1.2592673	1	0.642467724	1.050346681	1	0.592526042	0.947017816	1	1.003637606	1.66889187	1
ENSG00000084764	MAPRE3	0	1.669541185	1	0.095886473	3.15392178	1	0	2.019420651	1	0	1.140002883	1	0	0.890532995	1	0	1.581308029	1	0	1.697870937	1
ENSG00000119777	TMEM214	0.070216258	0.215823218	1	0.287659418	1.659157088	1	0	-0.44570208	1	0.047915331	-0.313715084	1	0.160616931	0.793508541	1	0.263344908	1.484283575	1	0.143376801	0.840611109	1
ENSG00000084693	AGBL5	0	0.170735328	1	0	0.590985585	1	0.09095677	1.542982607	1	0	-0.358802974	1	0.040154233	0.414094951	1	0.131672454	1.712552563	1	0	0.19906508	1
ENSG00000272056	RP11-503P10.1	0	5.193103141	1	0	5.613353398	1	0	5.542982607	1	0	4.663564839	1	0	4.414094951	1	0	5.104869985	1	0.0716884	7.221432893	1
ENSG00000228474	OST4	3.791677913	0.46468785	1	2.301275341	-0.267332127	1	3.183486944	0.19376282	1	2.491597227	-0.119278874	1	3.372955552	0.328630303	1	2.765121529	0.015434902	1	2.724159217	-0.010834276	1
ENSG00000138080	EMILIN1	0	3.02317814	1	0	3.443428397	1	0	3.373057605	1	0	2.493639838	1	0	2.24416995	1	0	2.934944984	1	0	3.051507892	1
ENSG00000138030	KHK	0.070216258	0.907700922	1	0.191772945	1.931529358	1	0	0.239201859	1	0.287491988	2.281095202	0.99776527	0	-0.889685797	1	0	-0.198910763	1	0	-0.082347855	1
ENSG00000143994	ABHD1	0	3.385748219	1	0	3.805998476	1	0	3.735627685	1	0	2.856209917	1	0	2.606740029	1	0.065836227	4.519907485	1	0	3.414077971	1
ENSG00000138073	PREB	0.070216258	-0.915421316	1	0.38354589	0.842524352	1	0.09095677	-0.56554185	1	0.191661325	-0.107264207	1	0.240925397	0.139300832	1	0.263344908	0.334040939	1	0.286753602	0.450603847	1
ENSG00000138074	SLC5A6	0	-0.314691499	1	0.095886473	1.121500302	1	0	0.035187967	1	0.191661325	1.542549438	1	0.080308466	0.523324021	1	0.065836227	0.613016889	1	0.143376801	1.330661963	1
ENSG00000138085	ATRAID	0.912811349	0.147148508	1	1.054751198	0.34189037	1	0.909567698	0.14443323	1	0.670814638	-0.281293607	1	0.803084655	-0.035937969	1	0.855870949	0.058915352	1	0.430130403	-0.835398329	1
ENSG00000084774	CAD	0	-0.507336577	1	0.095886473	0.926852871	1	0	-0.157457111	1	0.095830663	0.576101998	1	0.160616931	1.092166856	1	0.065836227	0.418369458	1	0.143376801	1.133970052	1
ENSG00000115194	SLC30A3	0	4.60814064	1	0	5.028390898	1	0	4.958020106	1	0	4.078602339	1	0	3.829132451	1	0	4.519907485	1	0	4.636470392	1
ENSG00000138100	TRIM54	0	3.193103141	1	0	3.613353398	1	0	3.542982607	1	0	2.663564839	1	0	2.414094951	1	0	3.104869985	1	0	3.221432893	1
ENSG00000163794	UCN	0	4.193103141	1	0	4.613353398	1	0	4.542982607	1	0	3.663564839	1	0	3.414094951	1	0	4.104869985	1	0	4.221432893	1
ENSG00000115204	MPV17	0.351081288	-0.396860041	1	0.76709178	0.615860254	1	0.727654159	0.545489462	1	0.862475963	0.769385295	1	0.72277619	0.519915407	1	0.263344908	-0.750621458	1	0.358442002	-0.368530289	1
ENSG00000115207	GTF3C2	0.070216258	0.800785718	1	0	0.203962462	1	0	0.133591671	1	0.095830663	0.873487909	1	0.040154233	0.021777529	1	0	-0.304520951	1	0.143376801	1.431355963	1
ENSG00000234945	GTF3C2-AS1	0	5.193103141	1	0	5.613353398	1	0	5.542982607	1	0	4.663564839	1	0	4.414094951	1	0	5.104869985	1	0	5.221432893	1
ENSG00000234072	AC074117.10	0.070216258	3.733671522	1	0	3.028390898	1	0	2.958020106	1	0	2.078602339	1	0	1.829132451	1	0	2.519907485	1	0	2.636470392	1
ENSG00000115211	EIF2B4	0.070216258	-0.128824954	1	0.095886473	0.291425304	1	0.09095677	0.221054512	1	0.239576656	0.963125121	1	0.120462698	0.110314203	1	0.131672454	0.376949531	1	0.0716884	-0.100495202	1
ENSG00000115234	SNX17	1.19367638	0.628318522	1	0.958864725	0.326270696	1	1.364351548	0.804890347	1	0.718729969	-0.07452742	1	0.803084655	0.076791631	1	0.855870949	0.170757921	1	0.645195604	-0.204831862	1
ENSG00000163795	ZNF513	0	1.945175628	1	0	2.365425885	1	0	2.295055093	1	0	1.415637326	1	0	1.166167438	1	0	1.856942472	1	0	1.97350538	1
ENSG00000115241	PPM1G	0.491513804	-1.463321722	1	0.479432363	-1.459895584	1	1.091481238	-0.408526286	1	2.395766564	0.718522716	1	2.047865871	0.497985826	1	1.05337963	-0.456024755	1	1.290391208	-0.177198304	1
ENSG00000115216	NRBP1	0.772378834	0.556478521	1	0.479432363	-0.037698293	1	0.18191354	-1.115228876	1	0.527068644	0.026940219	1	0.762930422	0.533899222	1	0.526689815	0.045976296	1	0.430130403	-0.204831862	1
ENSG00000157992	KRTCAP3	0	4.60814064	1	0	5.028390898	1	0	4.958020106	1	0	4.078602339	1	0	3.829132451	1	0	4.519907485	1	0	4.636470392	1
ENSG00000138002	IFT172	0	2.385748219	1	0	2.805998476	1	0	2.735627685	1	0	1.856209917	1	0	1.606740029	1	0	2.297515063	1	0	2.414077971	1
ENSG00000115226	FNDC4	0	5.193103141	1	0	5.613353398	1	0	5.542982607	1	0	4.663564839	1	0	4.414094951	1	0	5.104869985	1	0	5.221432893	1
ENSG00000243943	ZNF512	0.070216258	1.438215639	1	0	0.831993685	1	0	0.761622893	1	0.095830663	1.520606885	1	0.040154233	0.659207449	1	0.065836227	1.349982483	1	0.0716884	1.466545391	1
ENSG00000176714	CCDC121	0	4.60814064	1	0	5.028390898	1	0	4.958020106	1	0	4.078602339	1	0	3.829132451	1	0	4.519907485	1	0	4.636470392	1
ENSG00000198522	GPN1	0.351081288	1.511279101	1	0.095886473	0.30957265	1	0.18191354	0.833324359	1	0.095830663	-0.046093409	1	0.120462698	0.128692732	1	0.197508681	0.819467766	1	0.0716884	-0.082347855	1
ENSG00000119760	SUPT7L	0.280865031	0.793932047	1	0.191772945	0.463606279	1	0.09095677	-0.19848438	1	0.143745994	-0.064355615	1	0.321233862	0.890532995	1	0.197508681	0.376949531	1	0.286753602	0.822261799	1
ENSG00000163798	SLC4A1AP	0.280865031	0.276626497	1	0.287659418	0.370179415	1	0.18191354	-0.119982406	1	0.38332265	0.61432132	1	0.240925397	-0.007368817	1	0.329181134	0.456212809	1	0.215065201	-0.02174109	1
ENSG00000243147	MRPL33	0.491513804	0.256465202	1	0.575318835	0.481129106	1	0.27287031	-0.405384625	1	0.38332265	-0.100200814	1	0.602313491	0.501205615	1	0.658362269	0.636523642	1	0.430130403	0.089208601	1
ENSG00000171174	RBKS	0	1.063820124	1	0	1.484070381	1	0.09095677	2.455519766	1	0	0.534281822	1	0	0.284811934	1	0.065836227	2.017407144	1	0	1.092149876	1
ENSG00000158019	BRE	0.280865031	0.144343829	1	0.191772945	-0.181062468	1	0.27287031	0.167943175	1	0.622899307	1.140002883	1	0.321233862	0.230873127	1	0.329181134	0.323510272	1	0.573507204	1.038211069	1
ENSG00000223522	AC093690.1	0	4.60814064	1	0	5.028390898	1	0	4.958020106	1	0	4.078602339	1	0	3.829132451	1	0	4.519907485	1	0	4.636470392	1
ENSG00000229951	FLJ31356	0	4.60814064	1	0	5.028390898	1	0	4.958020106	1	0	4.078602339	1	0	3.829132451	1	0	4.519907485	1	0	4.636470392	1
ENSG00000075426	FOSL2	0	0.193103141	1	0	0.613353398	1	0.27287031	2.612245269	1	0	-0.336435161	1	0	-0.585905049	1	0	0.104869985	1	0	0.221432893	1
ENSG00000163803	PLB1	0	4.60814064	1	0	5.028390898	1	0	4.958020106	1	0	4.078602339	1	0	3.829132451	1	0	4.519907485	1	0	4.636470392	1
ENSG00000213639	PPP1CB	0.280865031	0.385748219	1	0.287659418	0.478927078	1	0.18191354	-0.011606245	1	0.287491988	0.351978689	1	0.281079629	0.300352785	1	0.395017361	0.793283835	1	0.501818803	1.107690727	1
ENSG00000163806	SPDYA	0	3.02317814	1	0	3.443428397	1	0	3.373057605	1	0	2.493639838	1	0	2.24416995	1	0.065836227	4.104869985	1	0	3.051507892	1
ENSG00000171103	TRMT61B	0.210648773	1.170735328	1	0.095886473	0.568959279	1	0	-0.512299829	1	0.287491988	1.482235075	1	0.040154233	-0.630299168	1	0	-0.95041245	1	0.143376801	0.772972392	1
ENSG00000163811	WDR43	0.421297546	0.800785718	1	0.671205308	1.418596544	1	0	-1.685836084	1	0.335407319	0.468807985	1	0.120462698	-0.80022417	1	0.197508681	-0.109449135	1	0.430130403	0.82911547	1
ENSG00000189350	FAM179A	0.070216258	2.148709022	1	0.095886473	2.568959279	1	0	1.455519766	1	0	0.576101998	1	0.080308466	1.999057452	1	0	1.017407144	1	0.0716884	2.177038774	1
ENSG00000115295	CLIP4	0.070216258	0.578393297	1	0.191772945	1.598403057	1	0	-0.086374013	1	0.047915331	0.048854995	1	0.080308466	0.39914461	1	0.065836227	0.490160141	1	0	-0.407923727	1
ENSG00000119801	YPEL5	0.772378834	0.923197259	1	0.479432363	0.324871787	1	0.545740619	0.479972809	1	1.533290601	1.920056399	0.461224466	0.080308466	-1.883585597	1	0.197508681	-0.774713264	1	0.501818803	0.354154153	1
ENSG00000213626	LBH	0.351081288	-0.453155539	1	0.575318835	0.19188963	1	0.727654159	0.488905934	1	2.874919877	2.501545036	0.015623145	1.16447275	1.148558038	1	0.197508681	-1.131144207	1	0.143376801	-1.432009345	1
ENSG00000235997	AC109642.1	0	5.193103141	1	0	5.613353398	1	0	5.542982607	1	0.047915331	6.663564839	0.99776527	0	4.414094951	1	0	5.104869985	1	0	5.221432893	1
ENSG00000172954	LCLAT1	0.070216258	1.492663423	1	0.095886473	1.91291368	1	0	0.815062152	1	0.047915331	0.963125121	1	0.080308466	1.32663211	1	0	0.376949531	1	0.143376801	2.133970052	1
ENSG00000158089	GALNT14	0	4.193103141	1	0	4.613353398	1	0	4.542982607	1	0	3.663564839	1	0	3.414094951	1	0	4.104869985	1	0	4.221432893	1
ENSG00000214711	CAPN14	0	5.193103141	1	0	5.613353398	1	0	5.542982607	1	0	4.663564839	1	0	4.414094951	1	0	5.104869985	1	0	5.221432893	1
ENSG00000013016	EHD3	0	3.60814064	1	0	4.028390898	1	0	3.958020106	1	0	3.078602339	1	0	2.829132451	1	0	3.519907485	1	0	3.636470392	1
ENSG00000273165	RP11-1057B6.1	0	4.60814064	1	0	5.028390898	1	0	4.958020106	1	0	4.078602339	1	0	3.829132451	1	0	4.519907485	1	0	4.636470392	1
ENSG00000162959	MEMO1	0.280865031	0.793932047	1	0.191772945	0.463606279	1	0.18191354	0.393235487	1	0.239576656	0.534281822	1	0.281079629	0.713655233	1	0	-1.643322864	1	0.0716884	-0.520034093	1
ENSG00000162961	DPY30	0.842595092	0.904858172	1	0.095886473	-1.40623733	1	0.454783849	0.119516485	1	0.574983975	0.375319871	1	0.481850793	0.125849983	1	0.263344908	-0.584429175	1	0.501818803	0.218617878	1
ENSG00000021574	SPAST	0	0.063820124	1	0.095886473	1.504828942	1	0.09095677	1.43445815	1	0	-0.465718178	1	0.040154233	0.305570495	1	0	-0.024413032	1	0	0.092149876	1
ENSG00000272716	RP11-563N4.1	0	2.385748219	1	0	2.805998476	1	0	2.735627685	1	0	1.856209917	1	0.040154233	2.713655233	1	0	2.297515063	1	0	2.414077971	1
ENSG00000152683	SLC30A6	0.140432515	1.335122146	1	0	0.137619967	1	0	0.067249176	1	0	-0.812168592	1	0.040154233	-0.045336667	1	0.131672454	1.24688899	1	0.0716884	0.762001275	1
ENSG00000091106	NLRC4	0	2.193103141	1	0	2.613353398	1	0	2.542982607	1	0	1.663564839	1	0	1.414094951	1	0	2.104869985	1	0	2.221432893	1
ENSG00000119820	YIPF4	0.210648773	0.262365804	1	0.287659418	0.682616061	1	0.18191354	0.191307169	1	0.239576656	0.329664103	1	0.401542328	0.984783321	1	0.263344908	0.501985577	1	0.430130403	1.115898479	1
ENSG00000272754	AL133245.2	0	4.193103141	1	0	4.613353398	1	0	4.542982607	1	0	3.663564839	1	0	3.414094951	1	0	4.104869985	1	0	4.221432893	1
ENSG00000115760	BIRC6	0.070216258	-0.883712456	1	0.191772945	0.126853537	1	0.18191354	0.056482745	1	0.479153313	1.095090461	1	0.281079629	0.369700832	1	0	-1.977279056	1	0.215065201	0.155343703	1
ENSG00000018699	TTC27	0.070216258	1.549246951	1	0	0.940928056	1	0	0.870557265	1	0.047915331	1.019708649	1	0.040154233	0.770238762	1	0.065836227	1.461013796	1	0	0.549007551	1
ENSG00000049323	LTBP1	0	4.60814064	1	0	5.028390898	1	0.09095677	6.542982607	1	0	4.078602339	1	0	3.829132451	1	0	4.519907485	1	0	4.636470392	1
ENSG00000152689	RASGRP3	0	0.871175046	1	0	1.291425304	1	0	1.221054512	1	0.047915331	1.37816262	1	0	0.092166856	1	0	0.78294189	1	0	0.899504798	1
ENSG00000119812	FAM98A	0.070216258	-0.266328478	1	0	-0.854252152	1	0.09095677	0.083550988	1	0.431237982	1.593175511	1	0.080308466	-0.45215366	1	0.197508681	0.661926489	1	0.0716884	-0.237998725	1
ENSG00000150938	CRIM1	0.070216258	2.385748219	1	0	1.755372403	1	0	1.685001612	1	0	0.805583844	1	0	0.556113956	1	0	1.24688899	1	0	1.363451898	1
ENSG00000273090	RP11-78I14.1	0	4.60814064	1	0	5.028390898	1	0	4.958020106	1	0	4.078602339	1	0	3.829132451	1	0	4.519907485	1	0	4.636470392	1
ENSG00000171055	FEZ2	0.280865031	0.520677799	1	0.095886473	-0.397873857	1	0.09095677	-0.468244649	1	0.047915331	-1.347662416	1	0.080308466	-1.006567097	1	0.263344908	0.432444643	1	0.0716884	-0.789794362	1
ENSG00000115808	STRN	0.210648773	1.335122146	1	0.095886473	0.730710349	1	0.09095677	0.660339557	1	0.095830663	0.37816262	1	0.160616931	0.890532995	1	0.065836227	0.222226936	1	0	-0.67338487	1
ENSG00000008869	HEATR5B	0.070216258	1.983649775	1	0	1.365425885	1	0.18191354	2.958020106	1	0.047915331	1.454111474	1	0.040154233	1.204641586	1	0.065836227	1.89541662	1	0	0.97350538	1
ENSG00000152133	GPATCH11	0.140432515	0.835551136	1	0.38354589	2.016418256	1	0.18191354	1.185430602	1	0.095830663	0.306012835	1	0.160616931	0.817159809	1	0.065836227	0.150673675	1	0.0716884	0.267236583	1
ENSG00000055332	EIF2AK2	0.421297546	0.404268307	1	0.287659418	0.006023085	1	0.27287031	-0.064347707	1	0.718729969	1.101322415	1	0.72277619	1.111275679	1	0.329181134	0.089919644	1	0.430130403	0.432598059	1
ENSG00000218739	CEBPZOS	0.772378834	1.381460861	1	0.095886473	-0.825438454	1	0.18191354	-0.30668312	1	0.431237982	0.580351471	1	0.401542328	0.472647134	1	0.197508681	-0.325582566	1	0.573507204	0.981966958	1
ENSG00000115816	CEBPZ	0.140432515	-0.539346972	1	0.191772945	-0.119096715	1	0.09095677	-0.778945488	1	0.479153313	0.842225688	1	0.321233862	0.294001106	1	0.197508681	-0.20801297	1	0	-2.104996594	1
ENSG00000003509	NDUFAF7	0	0.003278582	1	0.095886473	1.443428397	1	0.27287031	2.41369959	1	0.047915331	0.493639838	1	0	-0.775729608	1	0	-0.084954574	1	0.0716884	1.051507892	1
ENSG00000115825	PRKD3	0.070216258	0.424918816	1	0.191772945	1.443428397	1	0.09095677	0.774798282	1	0.095830663	0.493639838	1	0.080308466	0.24416995	1	0.131672454	0.934944984	1	0.0716884	0.453248568	1
ENSG00000232028	AC007391.2	0	5.193103141	1	0	5.613353398	1	0	5.542982607	1	0	4.663564839	1	0	4.414094951	1	0	5.104869985	1	0	5.221432893	1
ENSG00000115828	QPCT	0.140432515	0.368674706	1	0.095886473	0.195500884	1	0.27287031	1.142103171	1	0.047915331	-0.754287676	1	0.080308466	-0.410333484	1	0.065836227	-0.31298253	1	0	-1.204831862	1
ENSG00000236213	AC006369.2	0.070216258	3.1056403	1	0	2.443428397	1	0.09095677	3.455519766	1	0	1.493639838	1	0	1.24416995	1	0	1.934944984	1	0	2.051507892	1
ENSG00000163171	CDC42EP3	0.983027607	1.669541185	1	0.575318835	0.957183947	1	0.636697389	1.083550988	1	0.047915331	-1.820250938	1	0.040154233	-2.069720826	1	0.197508681	-0.370863446	1	0.286753602	0.071685774	1
ENSG00000237803	LINC00211	0	5.193103141	1	0	5.613353398	1	0	5.542982607	1	0	4.663564839	1	0	4.414094951	1	0	5.104869985	1	0	5.221432893	1
ENSG00000115841	RMDN2	0	2.492663423	1	0	2.91291368	1	0	2.842542889	1	0	1.963125121	1	0	1.713655233	1	0	2.404430267	1	0	2.520993175	1
ENSG00000235848	RMDN2-AS1	0	5.193103141	1	0	5.613353398	1	0	5.542982607	1	0	4.663564839	1	0	4.414094951	1	0	5.104869985	1	0	5.221432893	1
ENSG00000138061	CYP1B1	0	-4.854020771	1	0	-4.433770514	1	0	-4.504141305	1	2.491597227	0.380258038	1	4.858662164	1.382659258	1	0.460853588	-1.937473394	1	0.358442002	-2.237315469	1
ENSG00000232973	CYP1B1-AS1	0	3.02317814	1	0	3.443428397	1	0	3.373057605	1	0	2.493639838	1	0	2.24416995	1	0	2.934944984	1	0	3.051507892	1
ENSG00000119787	ATL2	0	0.733671522	1	0	1.15392178	1	0	1.083550988	1	0	0.204133221	1	0.080308466	1.606740029	1	0	0.645438367	1	0	0.762001275	1
ENSG00000143889	HNRNPLL	0	-1.737634196	1	0.095886473	-0.311459105	1	0.363827079	0.958020106	1	0.718729969	1.824361051	0.825447115	0.522005026	1.369700832	1	0.395017361	1.017407144	1	0.0716884	-0.70337961	1
ENSG00000143891	GALM	0.210648773	0.143254592	1	0.479432363	1.15939691	1	0.454783849	1.089026118	1	0.38332265	0.811122028	1	0.321233862	0.56165214	1	0.329181134	0.650913497	1	0.501818803	1.193526897	1
ENSG00000115875	SRSF7	1.053243865	-0.330458815	1	0.575318835	-1.111647605	1	0.727654159	-0.817498729	1	0.862475963	-0.609126328	1	1.88724894	0.507204356	1	0.855870949	-0.613295902	1	1.362079608	0.023724735	1
ENSG00000152147	GEMIN6	0.070216258	-0.784176782	1	0.095886473	-0.363926525	1	0	-1.440010968	1	0.143745994	-0.302219445	1	0.321233862	0.647382014	1	0.395017361	0.963857676	1	0.358442002	0.852199084	1
ENSG00000163214	DHX57	0.070216258	1.335122146	1	0.095886473	1.755372403	1	0	0.660339557	1	0	-0.21907821	1	0	-0.468548098	1	0	0.222226936	1	0.0716884	1.363451898	1
ENSG00000188010	MORN2	0	-0.249840355	1	0	0.170409903	1	0	0.100039111	1	0	-0.779378657	1	0.040154233	-0.012169803	1	0.131672454	1.28044155	1	0	-0.221510603	1
ENSG00000269210	RP11-173C1.1	0	5.193103141	1	0	5.613353398	1	0	5.542982607	1	0	4.663564839	1	0.040154233	6.414094951	1	0	5.104869985	1	0	5.221432893	1
ENSG00000115904	SOS1	0.280865031	0.821544278	1	0.38354589	1.241794536	1	0	-1.178116582	1	0.191661325	0.292005977	1	0.200771164	0.312556925	1	0.065836227	-0.609375532	1	0.215065201	0.520993175	1
ENSG00000205111	CDKL4	0	4.193103141	1	0	4.613353398	1	0	4.542982607	1	0	3.663564839	1	0.040154233	4.829132451	1	0	4.104869985	1	0	4.221432893	1
ENSG00000011566	MAP4K3	0.070216258	2.063820124	1	0	1.443428397	1	0	1.373057605	1	0.047915331	1.534281822	1	0.080308466	1.911594611	1	0.065836227	1.975586968	1	0	1.051507892	1
ENSG00000231312	AC007246.3	0	-0.986805949	1	0	-0.566555692	1	0	-0.636926483	1	0.239576656	1.119244323	1	0.281079629	1.305570495	1	0.131672454	0.529961149	1	0.0716884	0.051507892	1
ENSG00000138050	THUMPD2	0	-0.664877854	1	0.095886473	0.767863347	1	0.27287031	1.722803644	1	0.38332265	2.078602339	1	0.120462698	0.593915989	1	0	-0.75311101	1	0.0716884	0.375942842	1
ENSG00000227028	SLC8A1-AS1	0	2.193103141	1	0	2.613353398	1	0	2.542982607	1	0.143745994	3.963125121	1	0.040154233	2.507204356	1	0	2.104869985	1	0	2.221432893	1
ENSG00000183023	SLC8A1	0	2.733671522	1	0	3.15392178	1	0	3.083550988	1	0	2.204133221	1	0	1.954663333	1	0	2.645438367	1	0	2.762001275	1
ENSG00000205086	C2orf91	0	5.193103141	1	0	5.613353398	1	0	5.542982607	1	0	4.663564839	1	0	4.414094951	1	0	5.104869985	1	0	5.221432893	1
ENSG00000224875	AC083949.1	0	3.385748219	1	0	3.805998476	1	0	3.735627685	1	0	2.856209917	1	0	2.606740029	1	0	3.297515063	1	0	3.414077971	1
ENSG00000143924	EML4	1.053243865	0.800785718	1	1.054751198	0.797436463	1	0.363827079	-0.550831067	1	0.527068644	-0.152352096	1	0.481850793	-0.284209023	1	0.329181134	-0.723795443	1	1.218702808	1.003340609	1
ENSG00000115944	COX7A2L	2.317136503	0.866938053	1	1.630070033	0.352825848	1	1.546265087	0.282455057	1	1.054137288	-0.238089108	1	1.244781215	-0.001646817	1	1.514233218	0.265666197	1	1.362079608	0.115000815	1
ENSG00000057935	MTA3	0	0.02317814	1	0.095886473	1.463606279	1	0	0.373057605	1	0.095830663	1.119244323	1	0.040154233	0.264347832	1	0	-0.065055016	1	0.0716884	1.071685774	1
ENSG00000162882	HAAO	0	2.733671522	1	0	3.15392178	1	0	3.083550988	1	0	2.204133221	1	0	1.954663333	1	0	2.645438367	1	0	2.762001275	1
ENSG00000230587	AC093609.1	0	4.60814064	1	0	5.028390898	1	0	4.958020106	1	0	4.078602339	1	0	3.829132451	1	0	4.519907485	1	0	4.636470392	1
ENSG00000152518	ZFP36L2	3.019299079	0.990756662	1	4.123118319	1.411006919	1	2.092005706	0.448465008	1	0.718729969	-1.022935688	1	1.204626983	-0.305017814	1	2.238431714	0.564382114	1	0.573507204	-1.301257607	1
ENSG00000115970	THADA	0.140432515	1.530138128	1	0.095886473	1.346566858	1	0	0.257580388	1	0.143745994	1.434746149	1	0.120462698	1.185276261	1	0.065836227	0.838083445	1	0.0716884	0.954646352	1
ENSG00000152527	PLEKHH2	0	4.193103141	1	0	4.613353398	1	0	4.542982607	1	0	3.663564839	1	0	3.414094951	1	0	4.104869985	1	0	4.221432893	1
ENSG00000138036	DYNC2LI1	0	0.701250045	1	0	1.121500302	1	0.09095677	2.083550988	1	0.191661325	2.62794093	1	0.040154233	0.954663333	1	0	0.613016889	1	0	0.729579797	1
ENSG00000138095	LRPPRC	0.210648773	-0.040516536	1	0.191772945	-0.04008884	1	0.27287031	0.30936293	1	0.431237982	0.78092179	1	0.401542328	0.673854225	1	0.131672454	-0.548572253	1	0.788572405	1.611638539	1
ENSG00000273106	RP11-559M23.1	0	4.193103141	1	0	4.613353398	1	0	4.542982607	1	0	3.663564839	1	0	3.414094951	1	0	4.104869985	1	0	4.221432893	1
ENSG00000138032	PPM1B	0.070216258	-0.224749374	1	0.479432363	1.814611607	1	0	-0.883282148	1	0.287491988	1.09588033	1	0.120462698	0.013215515	1	0.131672454	0.28044155	1	0.215065201	0.820553457	1
ENSG00000138078	PREPL	0.070216258	0.520677799	1	0.095886473	0.940928056	1	0.09095677	0.870557265	1	0.095830663	0.590315857	1	0.040154233	-0.258330391	1	0.065836227	0.432444643	1	0.286753602	1.914004368	1
ENSG00000143919	CAMKMT	0.210648773	2.286212545	1	0.095886473	1.659157088	1	0	0.565702683	1	0.047915331	0.709368529	1	0.040154233	0.459898641	1	0.065836227	1.150673675	1	0.0716884	1.267236583	1
ENSG00000068784	SRBD1	0	-0.561784361	1	0.095886473	0.871886412	1	0.09095677	0.80151562	1	0.047915331	-0.077902147	1	0.160616931	1.035583328	1	0.065836227	0.363402999	1	0.215065201	1.507187376	1
ENSG00000171132	PRKCE	0	1.60814064	1	0	2.028390898	1	0	1.958020106	1	0.143745994	3.271247416	1	0.080308466	2.539625833	1	0	1.519907485	1	0	1.636470392	1
ENSG00000116016	EPAS1	0	0.549246951	1	0	0.969497209	1	0	0.899126417	1	0.095830663	1.663564839	1	0	-0.229761238	1	0	0.461013796	1	0	0.577576703	1
ENSG00000250565	ATP6V1E2	0	2.385748219	1	0	2.805998476	1	0	2.735627685	1	0	1.856209917	1	0.040154233	2.713655233	1	0.065836227	3.404430267	1	0	2.414077971	1
ENSG00000119729	RHOQ	0	0.286212545	1	0	0.706462803	1	0	0.636092011	1	0	-0.243325756	1	0.160616931	1.928668124	1	0.131672454	1.831851491	1	0	0.314542298	1
ENSG00000151665	PIGF	0.491513804	1.444910292	1	0.287659418	0.838566339	1	0.18191354	0.346585394	1	0	-2.130851027	1	0.080308466	-0.782302262	1	0.131672454	-0.091527227	1	0.143376801	0.02503568	1
ENSG00000119878	CRIPT	0.210648773	0.563746521	1	0.287659418	0.983996778	1	0.18191354	0.491320487	1	0.38332265	1.241032803	1	0.080308466	-0.637567169	1	0.197508681	0.475513365	1	0.358442002	1.19168555	1
ENSG00000171150	SOCS5	0	1.549246951	1	0	1.969497209	1	0	1.899126417	1	0.095830663	2.724965384	1	0	0.770238762	1	0	1.461013796	1	0.143376801	3.282833438	1
ENSG00000222005	LINC01118	0	5.193103141	1	0	5.613353398	1	0	5.542982607	1	0.047915331	6.663564839	0.99776527	0	4.414094951	1	0	5.104869985	1	0	5.221432893	1
ENSG00000228925	AC016722.4	0	5.193103141	1	0	5.613353398	1	0	5.542982607	1	0	4.663564839	1	0	4.414094951	1	0	5.104869985	1	0	5.221432893	1
ENSG00000180398	MCFD2	0.210648773	-0.083021264	1	0.479432363	0.931529358	1	0.18191354	-0.152825663	1	0.431237982	0.737565421	1	0.080308466	-1.281713318	1	0.197508681	-0.17125442	1	0.143376801	-0.474375376	1
ENSG00000068724	TTC7A	0.070216258	0.60814064	1	0.095886473	1.028390898	1	0.09095677	0.958020106	1	0.239576656	1.724965384	1	0.080308466	0.429201844	1	0.065836227	0.519907485	1	0	-0.378479949	1
ENSG00000225187	AC073283.7	0	4.60814064	1	0	5.028390898	1	0	4.958020106	1	0	4.078602339	1	0	3.829132451	1	0	4.519907485	1	0.0716884	6.221432893	1
ENSG00000143933	CALM2	2.317136503	-0.368690195	1	2.493048286	-0.284155961	1	2.364876016	-0.354526753	1	2.204105239	-0.425251586	1	3.132030155	0.088974547	1	3.094302663	0.046878263	1	5.735072036	0.933293112	1
ENSG00000119888	EPCAM	0	4.193103141	1	0	4.613353398	1	0	4.542982607	1	0	3.663564839	1	0	3.414094951	1	0	4.104869985	1	0	4.221432893	1
ENSG00000095002	MSH2	0.070216258	-0.110677607	1	0	-0.699529557	1	0.09095677	0.239201859	1	0.239576656	0.981740799	1	0.200771164	0.732270911	1	0.131672454	0.395211737	1	0.0716884	-0.082347855	1
ENSG00000184261	KCNK12	0	2.385748219	1	0	2.805998476	1	0	2.735627685	1	0	1.856209917	1	0.040154233	2.713655233	1	0	2.297515063	1	0	2.414077971	1
ENSG00000116062	MSH6	0.070216258	-0.548363845	1	0.095886473	-0.128113588	1	0.363827079	1.143811513	1	0.335407319	0.963125121	1	0.321233862	0.890532995	1	0.065836227	-0.636597001	1	0.215065201	0.493512439	1
ENSG00000138081	FBXO11	0.070216258	0.945175628	1	0	0.346566858	1	0	0.276196066	1	0.047915331	0.415637326	1	0	-0.852691589	1	0	-0.161916555	1	0.0716884	0.97350538	1
ENSG00000233230	AC079807.2	0	4.193103141	1	0	4.613353398	1	0	4.542982607	1	0	3.663564839	1	0	3.414094951	1	0	4.104869985	1	0.0716884	5.636470392	1
ENSG00000170802	FOXN2	0.070216258	-0.561784361	1	0.287659418	0.871886412	1	0.27287031	0.80151562	1	0.191661325	0.250783314	1	0.160616931	0.001313426	1	0.197508681	0.363402999	1	0.215065201	0.479965907	1
ENSG00000272663	RP11-191L17.1	0	4.193103141	1	0	4.613353398	1	0	4.542982607	1	0	3.663564839	1	0	3.414094951	1	0	4.104869985	1	0	4.221432893	1
ENSG00000162869	PPP1R21	0.070216258	-0.664877854	1	0.191772945	0.346566858	1	0.18191354	0.276196066	1	0.239576656	0.415637326	1	0.200771164	0.166167438	1	0.065836227	-0.75311101	1	0.358442002	0.97350538	1
ENSG00000243244	STON1	0	3.193103141	1	0	3.613353398	1	0	3.542982607	1	0.047915331	3.856209917	1	0	2.414094951	1	0	3.104869985	1	0	3.221432893	1
ENSG00000115239	ASB3	0.070216258	0.60814064	1	0.095886473	1.028390898	1	0.18191354	1.558089499	1	0.095830663	0.678671732	1	0.120462698	0.8595061	1	0.065836227	0.519907485	1	0.0716884	0.636470392	1
ENSG00000270898	GPR75-ASB3	0	5.193103141	1	0.095886473	7.613353398	1	0	5.542982607	1	0	4.663564839	1	0	4.414094951	1	0	5.104869985	1	0	5.221432893	1
ENSG00000143942	CHAC2	0	-0.97682186	1	0.191772945	1.04856878	1	0	-0.626942395	1	0.431237982	1.908677337	0.99776527	0.080308466	-0.150689668	1	0.065836227	-0.055001351	1	0.215065201	1.081881541	1
ENSG00000068912	ERLEC1	0.351081288	-0.131827442	1	0.287659418	-0.30252598	1	0.454783849	0.218052024	1	0.239576656	-0.661365744	1	0.481850793	0.225791421	1	0.329181134	-0.220060598	1	0.645195604	0.645515532	1
ENSG00000119737	GPR75	0	5.193103141	1	0	5.613353398	1	0	5.542982607	1	0	4.663564839	1	0	4.414094951	1	0	5.104869985	1	0	5.221432893	1
ENSG00000068878	PSME4	0	-0.521142377	1	0.095886473	0.91291368	1	0	-0.171262911	1	0.095830663	0.562026813	1	0.240925397	1.592093253	1	0	-0.609375532	1	0.0716884	0.520993175	1
ENSG00000170634	ACYP2	0.140432515	-0.061138146	1	0.191772945	0.359112111	1	0.18191354	0.288741319	1	0.239576656	0.428348378	1	0.040154233	-1.4313951	1	0.065836227	-0.740620066	1	0.0716884	-0.624057158	1
ENSG00000115306	SPTBN1	0.140432515	-0.116752121	1	0.095886473	-0.28751341	1	0.18191354	0.233127344	1	0.047915331	-1.237301969	1	0.240925397	0.351085154	1	0.131672454	-0.204985277	1	0.430130403	1.158423096	1
ENSG00000214595	EML6	0	3.60814064	1	0	4.028390898	1	0	3.958020106	1	0	3.078602339	1	0	2.829132451	1	0	3.519907485	1	0	3.636470392	1
ENSG00000115310	RTN4	0.702162577	-0.400033291	1	1.054751198	0.147106958	1	0.363827079	-1.19578523	1	1.581205932	0.730047742	1	1.124318517	0.24416995	1	0.460853588	-0.95176773	1	0.860260805	-0.127975938	1
ENSG00000162994	CLHC1	0	3.193103141	1	0	3.613353398	1	0	3.542982607	1	0	2.663564839	1	0.040154233	3.606740029	1	0	3.104869985	1	0	3.221432893	1
ENSG00000143947	RPS27A	35.45921011	0.259797359	1	40.55997788	0.421153649	1	32.74443714	0.115788759	1	25.97010956	-0.166198771	1	25.2570124	-0.197199232	1	29.03377605	-0.026509803	1	27.24159217	-0.127039701	1
ENSG00000085760	MTIF2	0.070216258	-0.330458815	1	0	-0.918028062	1	0.09095677	0.019420651	1	0.095830663	-0.267172498	1	0.160616931	0.236177159	1	0.526689815	1.807189437	1	0.286753602	1.043515101	1
ENSG00000115355	CCDC88A	0.140432515	-0.249840355	1	0	-1.425565591	1	0.18191354	0.100039111	1	0.095830663	-0.779378657	1	0.281079629	0.414094951	1	0.065836227	-0.928553016	1	0.215065201	0.19906508	1
ENSG00000163001	CFAP36	0.421297546	0.696677315	1	0.287659418	0.295940785	1	0.18191354	-0.193982987	1	0.095830663	-1.073400755	1	0.200771164	-0.309281578	1	0.197508681	-0.212542628	1	0.645195604	1.253342141	1
ENSG00000275052	PPP4R3B	0.140432515	-0.086120503	1	0.095886473	-0.257011321	1	0.27287031	0.685001612	1	0.095830663	-0.615658805	1	0.200771164	0.153567401	1	0.263344908	0.575049039	1	0.286753602	0.691611947	1
ENSG00000272606	RP11-554J4.1	0.070216258	2.871175046	1	0.095886473	3.291425304	1	0	2.150665184	1	0	1.271247416	1	0	1.021777529	1	0	1.712552563	1	0	1.82911547	1
ENSG00000138035	PNPT1	0.140432515	0.483444893	1	0	-0.699529557	1	0.18191354	0.833324359	1	0.143745994	0.37816262	1	0.080308466	-0.295563297	1	0.131672454	0.395211737	1	0.143376801	0.511774645	1
ENSG00000028116	VRK2	0.140432515	0.932575591	1	0.191772945	1.352825848	1	0.09095677	0.685001612	1	0.191661325	1.165313972	1	0.120462698	0.581204937	1	0	-0.765494734	1	0.0716884	0.363451898	1
ENSG00000115392	FANCL	0	-0.266328478	1	0.095886473	1.170409903	1	0.09095677	1.100039111	1	0.143745994	1.254173903	1	0	-1.045336667	1	0.131672454	1.263567731	1	0	-0.237998725	1
ENSG00000119866	BCL11A	0	3.60814064	1	0	4.028390898	1	0	3.958020106	1	0.047915331	4.341636744	1	0	2.829132451	1	0	3.519907485	1	0	3.636470392	1
ENSG00000115421	PAPOLG	0.210648773	2.170735328	1	0	0.525890557	1	0.09095677	1.476893416	1	0.095830663	1.204133221	1	0	-0.67336789	1	0.065836227	1.038780795	1	0.0716884	1.155343703	1
ENSG00000162924	REL	0.491513804	-0.023642717	1	0.38354589	-0.288720181	1	0.27287031	-0.683429586	1	0.958306626	0.871006919	1	0.682621957	0.391727138	1	0.263344908	-0.797203594	1	0.358442002	-0.415191727	1
ENSG00000162927	PUS10	0.070216258	1.835551136	1	0.095886473	2.255801394	1	0.09095677	2.185430602	1	0	0.271247416	1	0.120462698	2.128692732	1	0	0.712552563	1	0.0716884	1.863880889	1
ENSG00000162928	PEX13	0.140432515	1.474284894	1	0	0.273503396	1	0.09095677	1.221054512	1	0	-0.676285164	1	0.080308466	0.695276704	1	0.065836227	0.78294189	1	0.143376801	1.502614646	1
ENSG00000162929	KIAA1841	0	0.733671522	1	0	1.15392178	1	0	1.083550988	1	0.047915331	1.237300085	1	0.040154233	0.987830197	1	0.065836227	1.678605231	1	0	0.762001275	1
ENSG00000237651	C2orf74	0.210648773	0.81806371	1	0	-0.787526038	1	0.363827079	1.498588487	1	0.191661325	0.61917072	1	0.281079629	1.074244948	1	0.263344908	1.060475866	1	0.286753602	1.177038774	1
ENSG00000173209	AHSA2	0	0.871175046	1	0	1.291425304	1	0	1.221054512	1	0.047915331	1.37816262	1	0.040154233	1.128692732	1	0.065836227	1.819467766	1	0	0.899504798	1
ENSG00000115464	USP34	0.210648773	0.534891658	1	0.095886473	-0.059071944	1	0	-1.136497493	1	0.143745994	0.005353356	1	0.200771164	0.355201262	1	0.131672454	0.024496569	1	0.286753602	0.892309297	1
ENSG00000270820	RP11-355B11.2	0	1.871175046	1	0	2.291425304	1	0	2.221054512	1	0	1.341636744	1	0	1.092166856	1	0	1.78294189	1	0	1.899504798	1
ENSG00000082898	XPO1	0.210648773	-0.253980085	1	0.287659418	0.166270172	1	0.18191354	-0.323266004	1	0.335407319	0.233112288	1	0.321233862	0.157755198	1	0.329181134	0.251040633	1	0.358442002	0.367603541	1
ENSG00000170264	FAM161A	0.070216258	1.411743428	1	0	0.805998476	1	0.09095677	1.761622893	1	0.047915331	0.882205126	1	0	-0.393259971	1	0	0.297515063	1	0.143376801	2.051507892	1
ENSG00000115484	CCT4	1.263892638	-0.083511061	1	1.438297088	0.085876392	1	1.364351548	0.015505601	1	1.006221957	-0.398603982	1	0.883393121	-0.582961773	1	1.05337963	-0.334166413	1	2.007275212	0.564699834	1
ENSG00000236498	AC107081.5	0	4.60814064	1	0	5.028390898	1	0	4.958020106	1	0	4.078602339	1	0	3.829132451	1	0	4.519907485	1	0	4.636470392	1
ENSG00000173163	COMMD1	0.280865031	-0.512874761	1	0.479432363	0.173176337	1	0.363827079	-0.162995295	1	0.287491988	-0.551448052	1	0.522005026	0.218634858	1	0.460853588	0.085279257	1	0.501818803	0.201842165	1
ENSG00000170340	B3GNT2	0.140432515	0.112729725	1	0	-1.066126701	1	0.27287031	0.884771124	1	0.143745994	0.005353356	1	0.040154233	-1.258330391	1	0.263344908	0.775746389	1	0.358442002	1.162539204	1
ENSG00000186889	TMEM17	0	5.193103141	1	0	5.613353398	1	0	5.542982607	1	0	4.663564839	1	0	4.414094951	1	0	5.104869985	1	0	5.221432893	1
ENSG00000115504	EHBP1	0	0.578393297	1	0.095886473	2.028390898	1	0	0.928272763	1	0	0.048854995	1	0	-0.200614893	1	0	0.490160141	1	0.0716884	1.636470392	1
ENSG00000143951	WDPCP	0	2.1056403	1	0	2.525890557	1	0	2.455519766	1	0	1.576101998	1	0	1.32663211	1	0	2.017407144	1	0	2.133970052	1
ENSG00000014641	MDH1	1.19367638	-0.249840355	1	1.246524143	-0.195840523	1	1.546265087	0.100039111	1	1.533290601	0.108975988	1	2.047865871	0.533334087	1	1.185052084	-0.259149443	1	1.362079608	-0.067663809	1
ENSG00000169764	UGP2	0.631946319	0.260002666	1	0.38354589	-0.331505047	1	0.454783849	-0.136497493	1	0.239576656	-1.01591526	1	0.642467724	0.263153053	1	0.592526042	0.17176951	1	0.215065201	-1.047693786	1
ENSG00000143952	VPS54	0	2.492663423	1	0	2.91291368	1	0	2.842542889	1	0	1.963125121	1	0.040154233	2.829132451	1	0	2.404430267	1	0	2.520993175	1
ENSG00000197329	PELI1	0	-0.39185936	1	0	0.028390898	1	0	-0.041979894	1	0.143745994	1.124406028	1	0.120462698	0.87493614	1	0.065836227	0.535014377	1	0.0716884	0.651577285	1
ENSG00000225889	AC074289.1	0	3.60814064	1	0	4.028390898	1	0	3.958020106	1	0	3.078602339	1	0	2.829132451	1	0	3.519907485	1	0	3.636470392	1
ENSG00000119862	LGALSL	0	3.871175046	1	0	4.291425304	1	0	4.221054512	1	0	3.341636744	1	0	3.092166856	1	0	3.78294189	1	0	3.899504798	1
ENSG00000260101	RP11-568N6.1	0	3.385748219	1	0	3.805998476	1	0	3.735627685	1	0.047915331	4.078602339	1	0	2.606740029	1	0	3.297515063	1	0	3.414077971	1
ENSG00000119844	AFTPH	0	-1.322596697	1	0	-0.90234644	1	0.363827079	1.381094924	1	0.335407319	1.204133221	1	0.040154233	-1.093699689	1	0.197508681	0.613016889	1	0.143376801	0.306549507	1
ENSG00000179833	SERTAD2	0.070216258	-0.330458815	1	0	-0.918028062	1	0	-0.988398854	1	0	-1.867816621	1	0.160616931	0.236177159	1	0.065836227	-0.418691971	1	0.215065201	0.713638253	1
ENSG00000226756	AC007365.3	0	4.60814064	1	0	5.028390898	1	0	4.958020106	1	0	4.078602339	1	0	3.829132451	1	0	4.519907485	1	0	4.636470392	1
ENSG00000115902	SLC1A4	0.070216258	-1.447141795	1	0.191772945	-0.438308721	1	0	-2.100873583	1	2.060359245	2.643216194	0.045831648	0.522005026	0.625260117	1	0.460853588	0.486484483	1	1.147014407	1.723933234	1
ENSG00000232613	AC007386.4	0	5.193103141	1	0	5.613353398	1	0	5.542982607	1	0	4.663564839	1	0	4.414094951	1	0	5.104869985	1	0	5.221432893	1
ENSG00000011523	CEP68	0.140432515	1.568612276	1	0.095886473	1.384534708	1	0	0.295055093	1	0.047915331	0.434746149	1	0.080308466	0.789604086	1	0.197508681	1.915045426	1	0.215065201	2.031608334	1
ENSG00000138069	RAB1A	0.210648773	-0.380544046	1	0.38354589	0.365425885	1	0.09095677	-1.038217975	1	0.191661325	-0.584362674	1	0.361388095	0.185276261	1	0.131672454	-0.887596342	1	0.286753602	-0.02649462	1
ENSG00000138071	ACTR2	1.123460122	0.18516896	1	0.575318835	-0.687816136	1	0.909567698	-0.100873583	1	1.48537527	0.58808569	1	1.003855819	0.031055342	1	0.790034723	-0.295352636	1	0.931949206	-0.070559995	1
ENSG00000198369	SPRED2	0	2.60814064	1	0	3.028390898	1	0	2.958020106	1	0	2.078602339	1	0.040154233	2.954663333	1	0	2.519907485	1	0	2.636470392	1
ENSG00000143971	ETAA1	0	0.063820124	1	0	0.484070381	1	0.09095677	1.43445815	1	0.143745994	1.597475649	1	0.080308466	0.911594611	1	0.131672454	1.602369645	1	0.0716884	1.112908436	1
ENSG00000197223	C1D	0.772378834	0.815169636	1	0.191772945	-0.790368788	1	0.27287031	-0.44285933	1	0.431237982	0.016826141	1	0.481850793	0.154532737	1	0.526689815	0.303251433	1	0.501818803	0.247018303	1
ENSG00000243667	WDR92	0.070216258	3.385748219	1	0	2.706462803	1	0	2.636092011	1	0	1.756674244	1	0	1.507204356	1	0	2.19797939	1	0	2.314542298	1
ENSG00000115946	PNO1	0.140432515	0.310460092	1	0	-0.870462379	1	0.09095677	0.067249176	1	0.239576656	0.805583844	1	0.361388095	1.32663211	1	0.197508681	0.645438367	1	0.215065201	0.762001275	1
ENSG00000221823	PPP3R1	0	-0.925837932	1	0.095886473	0.504828942	1	0.09095677	0.43445815	1	0.095830663	0.150495257	1	0.200771164	0.932968262	1	0.065836227	-0.003654471	1	0.215065201	1.133970052	1
[truncated: 14,509 more rows]
