# Supplementary material for: A therapeutic regimen using neoantigen-specific TCR-T cells for HLA-A*2402-positive solid tumors
Source: EMBO Mol Med. 2025 Jan 2;17(2):365–83. doi: 10.1038/s44321-024-00184-1 (PMC11821884; doi:10.1038/s44321-024-00184-1)
Supplement: Supplementary file 4 — Source data Fig. 2 [file 44321_2024_184_MOESM4_ESM.zip › Fig 2/tcr gene expression.csv]

FeatureID	FeatureName	Tcr1 Log2 Fold Change	Tcr1 P-Value	Tcr2 Log2 Fold Change	Tcr2 P-Value	Tcr3 Log2 Fold Change	Tcr3 P-Value	Tcr4 Log2 Fold Change	Tcr4 P-Value	Tcr5 Log2 Fold Change	Tcr5 P-Value	Tcr6 Log2 Fold Change	Tcr6 P-Value	Tcr7 Log2 Fold Change	Tcr7 P-Value
ENSG00000186891	TNFRSF18	-0.300752308	1	-1.892458156	1	-2.964812033	1	3.232012253	0.001992947	-2.087742234	1	-2.400941569	1	-3.286361747	1
ENSG00000186827	TNFRSF4	-2.465108342	1	-2.044858084	1	-2.115228876	1	4.185863305	0.00632056	-2.240541077	1	-1.549766043	1	-2.43677859	1
ENSG00000116691	MIIP	0.763791511	1	-0.296539685	1	-1.372896772	1	2.374058222	0.09737928	-1.495798132	1	0.011358099	1	-1.106493942	1
ENSG00000020633	RUNX3	0.549246951	1	-0.044858084	1	-1.12235331	1	1.663564839	0.992053724	0.099398426	1	0.79017346	1	-0.43677859	1
ENSG00000237702	TRBV3-1	6.420068292	2.67E-11	-1.57647116	1	-1.646841952	1	-2.52625972	1	-2.775729608	1	-2.084954574	1	-1.968391666	1
ENSG00000211785	TRAV12-1	5.571614764	5.48E-05	-0.744198606	1	-0.814569398	1	-1.693987165	1	-1.943457053	1	3.751233031	1	-1.136119111	1
ENSG00000115523	GNLY	4.601522762	6.34E-05	-2.569040955	1	-2.639411747	1	0.42325051	1	1.310807143	1	-3.077524368	1	-2.96096146	1
ENSG00000137731	FXYD2	3.783712205	0.008548167	-0.030502791	1	-0.100873583	1	-0.980291351	1	-1.229761238	1	1.841835579	1	-0.422423297	1
ENSG00000233306	TRGV2	3.923916508	0.02819083	-1.206825564	1	-1.277196356	1	-2.156614123	1	-0.386804949	1	-0.117522436	1	-1.598746069	1
ENSG00000176083	ZNF683	3.957886679	0.13968864	0.536537801	1	-0.544480234	1	-1.423898002	1	-1.67336789	1	-0.982592856	1	-0.866029948	1
ENSG00000187608	ISG15	0.780321616	1	-0.141534104	1	0.113366643	1	0.011247071	1	0.552687125	1	0.536702727	1	0.479965907	1
ENSG00000078808	SDF4	0.476569447	1	0.302740617	1	-0.187204455	1	0.974731741	1	-0.184673349	1	0.260520856	1	-0.28409514	1
ENSG00000175756	AURKAIP1	-0.288023549	1	-0.458108964	1	-0.203867576	1	-0.171131932	1	0.311948064	1	0.511733553	1	-0.180793807	1
ENSG00000242485	MRPL20	0.234481382	1	-0.162531185	1	-0.651227047	1	0.763400107	1	0.165051233	1	-0.16301827	1	0.037108513	1
ENSG00000160075	SSU72	1.084578684	1	-0.201709619	1	0.218480568	1	0.129586267	1	-0.248006947	1	0.302676768	1	0.264653422	1
ENSG00000162585	FAAP20	0.903268676	1	0.362508402	1	-0.415570109	1	-0.031022153	1	0.182319917	1	-0.262908761	1	0.179956257	1
ENSG00000157916	RER1	0.515031236	1	0.187088644	1	-0.473825681	1	0.191359644	1	-0.123652911	1	-0.321394769	1	-0.087956006	1
ENSG00000157873	TNFRSF14	0.514164492	1	1.145204563	1	-0.266517587	1	0.693938488	1	-0.510177723	1	0.308289535	1	-1.594484042	1
ENSG00000069424	KCNAB2	0.137820706	1	-0.187546502	1	-0.523106584	1	0.838398641	1	0.38067195	1	0.04958755	1	0.551185205	1
ENSG00000116251	RPL22	-0.07540525	1	0.108561246	1	-0.420662767	1	0.252434144	1	-0.254438225	1	0.025358265	1	-0.047075498	1
ENSG00000097021	ACOT7	-0.260853347	1	1.175948086	1	-0.919178805	1	0.652337584	1	0.736023046	1	-0.123948705	1	1.385733345	1
ENSG00000116288	PARK7	-0.427064308	1	-0.973277923	1	-0.350998812	1	0.236450941	1	0.738865117	1	-0.320555749	1	0.062402533	1
ENSG00000074800	ENO1	-0.542255819	1	-0.67223377	1	-1.345207143	1	-0.099016054	1	0.141641887	1	-0.23107858	1	0.956436355	1
ENSG00000142657	PGD	-0.693028894	1	-1.278864133	1	-2.159190079	1	-0.318990026	1	-0.131696952	1	-0.889048184	1	0.238878028	1
ENSG00000116670	MAD2L2	-0.162848536	1	1.058764547	1	-0.277196356	1	-0.565253851	1	0.075865044	1	1.014146815	1	0.109695306	1
ENSG00000028137	TNFRSF1B	-0.835907946	1	-1.744198606	1	-1.227405989	1	1.325439517	1	0.418610432	1	-0.067279681	1	-0.317725918	1
ENSG00000077549	CAPZB	0.548692175	1	0.388387033	1	-0.007764179	1	0.154380185	1	0.443533061	1	0.181300649	1	0.548452988	1
ENSG00000173436	MINOS1	-0.115235889	1	0.038949089	1	0.234643577	1	0.104378973	1	0.404797207	1	0.54568412	1	0.030088908	1
ENSG00000244038	DDOST	0.716416492	1	0.203962462	1	0.287481874	1	0.097510801	1	0.177602333	1	-0.304520951	1	0.458932207	1
ENSG00000127483	HP1BP3	0.156929529	1	-0.262481262	1	-0.698149345	1	0.341636744	1	0.695276704	1	-0.770964675	1	0.718471407	1
ENSG00000070831	CDC42	0.191225854	1	-0.98841739	1	-0.470107393	1	0.588412565	1	-0.310066035	1	-0.489454619	1	0.595370636	1
ENSG00000125944	HNRNPR	-0.409993288	1	-0.097717871	1	-0.549774534	1	-0.033670076	1	0.237685916	1	-0.397630355	1	0.210738292	1
ENSG00000142676	RPL11	0.294851464	1	0.352054835	1	0.025050388	1	0.04673129	1	-0.258175237	1	-0.160427149	1	-0.191092048	1
ENSG00000188529	SRSF10	-0.231762976	1	0.061557762	1	-0.301112862	1	0.192773358	1	0.180297767	1	-0.09480236	1	0.3899497	1
ENSG00000133226	SRRM1	0.153318275	1	-0.22413119	1	-1.174693816	1	-0.455376233	1	0.141465166	1	-0.186300714	1	0.256803226	1
ENSG00000117614	SYF2	0.175181233	1	0.26905749	1	0.910266975	1	-1.365446247	1	-0.109467005	1	0.086948077	1	0.049283227	1
ENSG00000183726	TMEM50A	0.360213127	1	0.373802602	1	0.181610915	1	0.14998166	1	-0.374959154	1	-0.02212122	1	-0.27270838	1
ENSG00000117632	STMN1	-2.039317786	1	0.32042638	1	-1.551455018	1	-0.728752584	1	0.110191645	1	0.599516454	1	0.373630538	1
ENSG00000142669	SH3BGRL3	0.776947798	1	0.751860913	1	0.421547452	1	-0.283292164	1	0.637150904	1	0.135885701	1	0.023986829	1
ENSG00000169442	CD52	1.271418772	1	1.340645863	1	0.95616216	1	-1.737009684	1	0.659521796	1	0.159580176	1	-0.555650355	1
ENSG00000198830	HMGN2	-1.164204484	1	-0.209523796	1	-0.897275896	1	-1.40227964	1	0.113921409	1	0.35022988	1	0.411355671	1
ENSG00000090273	NUDC	-0.154518227	1	-0.572072697	1	-0.48933868	1	-0.357692781	1	0.415222497	1	-0.545629478	1	0.467659011	1
ENSG00000158195	WASF2	0.760461823	1	-0.060642651	1	-0.496719817	1	0.547020934	1	0.05015933	1	-0.03231823	1	0.084244678	1
ENSG00000126709	IFI6	-2.313700297	1	-1.306503089	1	0.220052988	1	-0.831290745	1	-0.615317777	1	0.481051549	1	-0.818981375	1
ENSG00000126698	DNAJC8	-0.698072984	1	-0.012355445	1	-1.677395721	1	0.052540042	1	0.317922411	1	-0.520838858	1	0.48241947	1
ENSG00000130770	ATPIF1	-0.335902954	1	-0.355821475	1	-0.118625852	1	0.016277744	1	0.191472527	1	0.526068469	1	0.263818683	1
ENSG00000116350	SRSF4	0.152356799	1	-0.21410273	1	-0.508679513	1	0.045179337	1	-0.030689891	1	-1.535374951	1	0.932336191	1
ENSG00000162511	LAPTM5	0.650760274	1	0.455585423	1	0.874362177	1	-0.37704102	1	-0.011745044	1	0.035828341	1	-0.356415506	1
ENSG00000184007	PTP4A2	-1.178455722	1	0.634313017	1	0.026407081	1	-0.699255686	1	0.458109806	1	-0.11869298	1	0.720701646	1
ENSG00000121774	KHDRBS1	0.111593073	1	-0.213618726	1	-1.026029073	1	-0.102483109	1	0.023496046	1	0.189417376	1	0.633896449	1
