# Supplementary material for: A therapeutic regimen using neoantigen-specific TCR-T cells for HLA-A*2402-positive solid tumors
Source: EMBO Mol Med. 2025 Jan 2;17(2):365–83. doi: 10.1038/s44321-024-00184-1 (PMC11821884; doi:10.1038/s44321-024-00184-1)
Supplement: Supplementary file 4 — Source data Fig. 2 [file 44321_2024_184_MOESM4_ESM.zip › Fig 2/volcano.xlsx]

## Sheet: Sheet1
Gene	Cluster 1 Log2 Fold Change	Cluster 1 P-Value	Cluster 2 Log2 Fold Change	Cluster 2 P-Value	minu_log10_pvalue	log2_FoldChange
IGLV3-1	-10.8333	1	8.05172	0.0158309	1.80049	18.885
GJB2	-6.39736	2.54723e-07	5.59676	7.81677e-14	13.107	11.9941
HIST1H3B	-5.81843	6.92743e-10	5.53402	5.55374e-20	19.2554	11.3524
CDCA3	-5.91012	1.10025e-16	5.25595	7.21684e-33	32.1417	11.1661
RP11-277P12.20	-4.64624	1.05423e-05	6.19192	2.30453e-14	13.6374	10.8382
SPC25	-5.65637	2.44979e-16	5.17145	9.30563e-33	32.0313	10.8278
HIST1H3G	-4.82741	0.000750275	5.77913	1.01067e-09	8.99539	10.6065
HIST1H2AJ	-5.76328	1.54761e-08	4.67637	3.52655e-15	14.4526	10.4397
IGHV1-69-2	-10.3463	0.029671	0.0765571	1	0	10.4229
HIST1H3C	-5.70595	5.60317e-09	4.61708	6.74265e-16	15.1712	10.323
SHCBP1	-5.87154	2.70176e-11	4.35505	3.09107e-19	18.5099	10.2266
RRM2	-5.21558	1.13607e-26	4.69769	3.56266e-47	46.4482	9.91327
IL5	-4.11121	0.382177	5.65688	0.00118777	2.92527	9.76809
IL13	-5.29091	0.215057	4.46171	0.00626871	2.20282	9.75262
HIST1H1A	-5.34199	2.28788e-07	4.23857	1.05701e-12	11.9759	9.58055
KIFC1	-4.76328	1.35858e-14	4.7894	4.66641e-30	29.331	9.55269
PLK1	-4.43398	7.61516e-15	5.06624	2.23723e-34	33.6503	9.50022
CKAP2L	-4.78652	9.62737e-16	4.70987	2.75514e-32	31.5599	9.49639
CDK1	-4.8599	8.03627e-22	4.62713	2.92489e-42	41.5339	9.48703
AURKB	-4.18998	1.51825e-16	5.13669	3.36489e-41	40.473	9.32667
MKI67	-4.79597	4.57514e-22	4.42559	4.6851e-40	39.3293	9.22157
ANLN	-4.62578	8.91549e-10	4.54467	4.00349e-20	19.3976	9.17045
UBE2C	-4.07118	3.50365e-20	4.90784	7.06273e-50	49.151	8.97901
TOP2A	-4.49047	3.50365e-20	4.47388	4.6851e-40	39.3293	8.96436
KIF23	-4.73808	2.26286e-12	4.22539	3.22489e-23	22.4915	8.96347
CSF2	-5.16538	0.000105756	3.73506	2.04556e-06	5.68919	8.90045
KIF20A	-4.70595	2.33568e-10	4.19192	5.56784e-20	19.2543	8.89787
KIF14	-4.40339	3.86612e-11	4.49338	4.81983e-24	23.317	8.89677
PBK	-4.47378	1.67571e-07	4.38794	2.16539e-15	14.6645	8.86172
ASPM	-4.36439	1.70398e-16	4.49148	2.28282e-34	33.6415	8.85587
E2F8	-4.16892	1.83198e-07	4.68602	2.74308e-17	16.5618	8.85495
FAM64A	-3.60502	4.048e-05	5.15069	3.43003e-14	13.4647	8.75571
HIST1H1B	-4.13274	5.50583e-13	4.57199	7.11549e-29	28.1478	8.70473
CEP55	-4.33444	6.7039e-14	4.34856	9.57084e-29	28.0191	8.683
DLGAP5	-4.1307	3.05776e-13	4.5266	1.43521e-29	28.8431	8.65731
CCNA2	-4.12001	7.08976e-16	4.4255	2.23723e-34	33.6503	8.54551
NUSAP1	-4.12423	6.20872e-19	4.23745	8.33931e-39	38.0789	8.36168
KIF2C	-3.80808	4.83162e-10	4.54996	1.90226e-24	23.7207	8.35805
NEK2	-3.7819	1.67571e-07	4.56573	1.40603e-18	17.852	8.34763
CDCA2	-4.10531	1.53027e-12	4.22437	1.66188e-26	25.7794	8.32968
HJURP	-3.96898	1.09981e-11	4.33762	3.39662e-26	25.469	8.30661
RAD54L	-4.58396	1.56505e-05	3.72024	1.27653e-09	8.89397	8.3042
HMMR	-3.92276	4.34804e-15	4.36723	8.20952e-34	33.0857	8.28999
NCAPG	-4.08521	8.14845e-15	4.18901	8.25089e-31	30.0835	8.27422
CDC25C	-3.66642	2.39306e-05	4.60695	1.9836e-13	12.7025	8.27337
TRBV10-2	-3.35448	0.879461	4.90015	0.0172535	1.76312	8.25463
GTSE1	-3.84345	3.32261e-15	4.35324	5.65286e-35	34.2477	8.19669
ESCO2	-3.82741	2.57855e-07	4.33679	5.51031e-17	16.2588	8.1642
WDR62	-4.11121	0.000234801	4.01179	7.02483e-09	8.15336	8.123
CDC6	-3.70595	6.70612e-10	4.37209	5.96736e-24	23.2242	8.07804
CASC5	-4.11121	7.48265e-12	3.92867	1.08875e-22	21.9631	8.03987
FAM111B	-4.45069	6.86018e-09	3.57822	3.37474e-15	14.4718	8.02891
PTGDS	-4.22442	0.110303	3.68602	0.00511818	2.29088	7.91044
PKMYT1	-3.91716	4.08284e-15	3.99054	1.39697e-30	29.8548	7.90769
CENPU	-3.7349	1.22841e-12	4.14946	8.42327e-29	28.0745	7.88436
CCNB1	-3.5677	2.36475e-13	4.30479	8.73498e-33	32.0587	7.87249
TRIP13	-3.38402	6.19357e-08	4.42464	2.68119e-21	20.5717	7.80866
MCM10	-4.10136	3.01012e-09	3.69126	2.0144e-17	16.6959	7.79262
ERCC6L	-3.42723	0.000227357	4.3641	2.113e-11	10.6751	7.79133
NCAPH	-3.64217	9.88548e-13	4.14651	1.31459e-29	28.8812	7.78868
CENPE	-3.67441	2.5699e-12	4.10518	7.16627e-28	27.1447	7.77959
NUF2	-3.37506	1.43251e-12	4.39765	1.67201e-33	32.7768	7.77271
AUNIP	-3.62578	0.00373659	4.12963	4.23787e-07	6.37285	7.75541
TTK	-3.48139	4.59248e-06	4.2594	2.8664e-15	14.5427	7.74079
CDC25A	-3.92276	0.000792968	3.81476	1.12639e-07	6.94831	7.73752
MYBL2	-3.61197	2.7278e-10	4.11542	4.69592e-24	23.3283	7.72739
PRC1	-3.84964	2.84902e-13	3.87276	7.14855e-27	26.1458	7.7224
CDKN3	-3.6092	3.56813e-16	4.11256	3.34449e-37	36.4757	7.72175
DLL3	-3.08146	0.034608	4.62713	6.58664e-06	5.18134	7.70859
OLIG3	-3.08146	0.034608	4.62713	6.58664e-06	5.18134	7.70859
SKA1	-3.59804	1.03434e-06	4.10106	1.6775e-15	14.7753	7.6991
CLSPN	-3.53542	6.80037e-14	4.13528	5.86551e-33	32.2317	7.67069
BUB1B	-3.69289	9.59451e-07	3.96273	1.09683e-14	13.9599	7.65563
ASF1B	-3.60203	3.92545e-14	4.05147	4.35825e-32	31.3607	7.6535
BIRC5	-3.54089	2.44127e-12	4.09785	6.61337e-29	28.1796	7.63874
TRAIP	-4.51886	7.89685e-05	3.11746	1.20267e-06	5.91985	7.63632
SKA3	-3.67972	4.32523e-07	3.94906	1.80357e-15	14.7439	7.62878
CCNB2	-3.25138	1.04655e-11	4.3641	1.27083e-32	31.8959	7.61548
KIF11	-3.79112	4.01991e-09	3.81156	7.05023e-19	18.1518	7.60267
HIST1H3F	-3.40339	0.0108403	4.17967	6.58684e-07	6.18132	7.58306
MYB	-3.54089	0.00150605	4.04217	3.18597e-08	7.49676	7.58306
E2F2	-3.54089	6.94352e-05	4.04217	3.12281e-11	10.5055	7.58306
TROAP	-3.59804	1.34313e-09	3.97835	1.03522e-21	20.985	7.57639
SUV39H2	-4.22442	0.000688983	3.33495	2.44237e-06	5.61219	7.55937
CENPF	-3.41849	8.26879e-16	4.1322	9.13902e-39	38.0391	7.5507
CDC20	-3.23024	5.89057e-12	4.31584	1.7197e-33	32.7645	7.54608
CENPM	-3.76744	1.57827e-16	3.74043	5.08227e-32	31.2939	7.50787
TPX2	-3.41774	7.08976e-16	4.04871	6.43717e-38	37.1913	7.46645
CDCA5	-3.43313	6.86018e-09	4.0301	3.02224e-21	20.5197	7.46323
CCL3	-3.85688	8.04268e-06	3.59206	3.34014e-10	9.47624	7.44894
MELK	-3.76328	2.14383e-07	3.64703	1.25869e-14	13.9001	7.41031
HIST1H2AI	-3.57622	2.74058e-09	3.82151	9.2097e-20	19.0358	7.39773
CENPA	-3.15267	5.5668e-11	4.23718	9.80452e-31	30.0086	7.38985
ZBED2	-3.28309	5.78951e-07	4.02617	1.77888e-17	16.7499	7.30926
BATF3	-3.8304	9.4505e-09	3.4764	1.73449e-15	14.7608	7.3068
ECT2	-3.84227	6.38349e-08	3.41563	2.48358e-14	13.6049	7.2579
APOBEC3B	-3.06128	0.000227273	4.17145	2.62031e-12	11.5816	7.23273
ORC6	-3.55057	5.43074e-12	3.67342	7.25685e-25	24.1393	7.224
TYMS	-3.45158	2.56206e-18	3.76307	5.49965e-39	38.2597	7.21465
FOXM1	-3.40339	9.76227e-07	3.75266	2.89539e-15	14.5383	7.15605
NDC80	-3.07393	1.03605e-11	4.06935	5.47614e-32	31.2615	7.14328
DSCC1	-3.32432	6.32496e-07	3.81827	1.9782e-16	15.7037	7.14259
DEPDC1B	-3.15185	1.04447e-06	3.98468	1.74869e-17	16.7573	7.13653
OIP5	-3.74442	3.70101e-07	3.38456	7.40263e-13	12.1306	7.12899
CCNE2	-3.30385	2.27471e-05	3.79706	1.51335e-12	11.8201	7.10091
HIST2H2AB	-2.97762	0.000343534	4.08656	1.38052e-11	10.86	7.06419
KIF4A	-3.02899	1.97745e-07	4.03312	1.21297e-20	19.9162	7.06212
DLEU2	-3.45069	3.35772e-07	3.60288	1.82754e-15	14.7381	7.05358
DTL	-3.19694	1.81312e-05	3.84952	1.60927e-13	12.7934	7.04646
IL1A	-3.58396	0.0123735	3.45721	8.02558e-05	4.09552	7.04117
KIR3DL1	-2.74442	0.0884327	4.2901	0.000107099	3.97021	7.03452
TICRR	-2.74442	0.0884327	4.2901	0.000107099	3.97021	7.03452
PTHLH	-2.74442	0.0884327	4.2901	0.000107099	3.97021	7.03452
RAD54B	-3.05109	0.00268657	3.98077	1.11376e-08	7.95321	7.03185
TK1	-3.27443	4.50352e-14	3.73313	4.56278e-32	31.3408	7.00756
SGOL1	-3.04767	2.57855e-07	3.92131	2.19676e-19	18.6582	6.96899
MND1	-3.10315	2.80608e-09	3.81661	9.81387e-24	23.0082	6.91976
DMC1	-3.19694	0.155657	3.68602	0.00276672	2.55803	6.88296
TNP1	-2.66642	0.143868	4.21209	0.000318277	3.49719	6.87852
CDC45	-3.18998	1.3627e-06	3.67879	2.57476e-15	14.5893	6.86878
DEPDC1	-2.95593	6.05533e-05	3.88347	2.42267e-13	12.6157	6.8394
GSG2	-3.32939	0.000360558	3.47513	1.20978e-08	7.91729	6.80451
KIAA0101	-3.0122	2.27844e-13	3.78795	1.71231e-34	33.7664	6.80015
EXO1	-3.58396	5.4716e-05	3.21209	6.67871e-09	8.17531	6.79605
AURKA	-3.35448	2.33568e-10	3.43976	3.95314e-21	20.4031	6.79424
HIST1H3A	-3.45069	0.229323	3.31519	0.0178396	1.74861	6.76588
C1orf112	-3.45069	0.000300139	3.31519	3.45362e-08	7.46173	6.76588
KIF15	-3.02006	2.45547e-07	3.74261	5.88282e-19	18.2304	6.76267
KCNG1	-2.58396	0.221997	4.12963	0.00072082	3.14217	6.71359
CENPI	-2.58396	0.172125	4.12963	0.000334982	3.47498	6.71359
IQGAP3	-2.58396	0.172125	4.12963	0.000334982	3.47498	6.71359
CENPN	-3.26366	4.65342e-12	3.43019	4.91627e-25	24.3084	6.69385
SPC24	-3.14994	6.03792e-06	3.51165	2.62521e-13	12.5808	6.66159
GJB6	-2.83437	0.000179316	3.81746	1.06084e-12	11.9743	6.65183
TNFRSF4	-3.00895	0.00183408	3.5852	1.13719e-08	7.94417	6.59415
FAM72B	-2.91153	0.00057803	3.67444	4.52407e-10	9.34447	6.58597
PRR11	-3.04493	3.57326e-06	3.5276	1.16455e-14	13.9338	6.57253
CIT	-3.47378	0.00225471	3.09279	6.69399e-06	5.17432	6.56657
MYH6	-2.4965	0.160212	4.04217	0.000584081	3.23353	6.53867
FANCI	-2.88881	2.65429e-09	3.62713	3.22543e-24	23.4914	6.51595
GINS4	-3.40339	8.60981e-06	3.09528	2.69166e-10	9.56998	6.49867
HIST1H2AH	-2.72916	0.0149133	3.75838	2.21828e-07	6.65398	6.48753
RAD51AP1	-3.22139	8.48951e-10	3.25811	1.04115e-19	18.9825	6.4795
TUBA1B	-3.06292	6.06997e-17	3.38018	3.71021e-36	35.4306	6.4431
SPAG5	-2.63166	2.09762e-05	3.79111	1.63531e-16	15.7864	6.42276
HIST1H3J	-2.95593	0.230803	3.43449	0.00590334	2.2289	6.39041
CDCA8	-2.76838	1.36601e-09	3.59939	3.65067e-26	25.4376	6.36777
MXD3	-2.93944	2.90561e-07	3.41721	3.66003e-17	16.4365	6.35665
SAPCD2	-2.92276	0.080498	3.39972	0.000539892	3.26769	6.32248
ARHGEF39	-2.80028	0.000250313	3.48274	4.99059e-11	10.3018	6.28302
BUB1	-2.59931	9.12178e-07	3.66666	2.21051e-20	19.6555	6.26597
NPW	-2.74442	0.204418	3.5016	0.00141806	2.84831	6.24602
HIST1H2AB	-3.19694	0.194726	3.04217	0.0174237	1.75886	6.23911
H2AFX	-2.85013	5.00554e-13	3.3773	5.78891e-31	30.2374	6.22744
HIST1H2AL	-2.87501	2.43697e-05	3.3496	1.30123e-12	11.8856	6.22461
DIAPH3	-2.99634	4.88081e-07	3.20363	5.72141e-15	14.2425	6.19997
C17orf53	-2.62578	0.0277635	3.54467	2.98974e-06	5.52437	6.17045
HIST1H3H	-2.93944	0.0385467	3.2298	0.000136636	3.86443	6.16924
CENPW	-2.91404	1.58741e-10	3.24964	4.72924e-23	22.3252	6.16367
UHRF1	-2.92099	1.2639e-08	3.23857	8.14137e-19	18.0893	6.15956
POC1A	-2.84227	2.14149e-07	3.31519	1.26334e-17	16.8985	6.15746
RP11-95P13.1	-2.30385	0.221346	3.84952	0.00176367	2.75358	6.15338
POLQ	-2.83635	0.000406453	3.30895	1.47362e-09	8.83161	6.1453
FBXO43	-2.81843	0.0941397	3.2901	0.000857501	3.06677	6.10852
NCAPG2	-2.62119	3.07612e-06	3.48274	2.50074e-17	16.6019	6.10393
ARHGAP11A	-2.76328	3.63834e-05	3.33495	8.04859e-13	12.0943	6.09823
DDIAS	-2.58396	0.0254512	3.5016	4.80463e-06	5.31834	6.08556
PRKCDBP	-3.76703	8.38533e-06	2.31226	1.06542e-05	4.97248	6.07928
KIAA1524	-2.69617	4.165e-06	3.37436	5.00644e-16	15.3005	6.07053
CCNE1	-2.25138	0.107585	3.79706	1.42216e-05	4.84705	6.04844
ZWINT	-2.74171	7.6301e-10	3.29724	4.44411e-24	23.3522	6.03895
RECQL4	-2.7819	0.0110111	3.25162	3.87216e-06	5.41205	6.03352
FANCB	-2.63945	0.00351587	3.39267	4.23891e-08	7.37275	6.03212
CHEK1	-2.7024	1.99883e-07	3.32015	1.1679e-18	17.9326	6.02255
GINS2	-2.74126	4.52059e-09	3.27683	7.69132e-22	21.114	6.01809
CENPO	-2.4965	0.000835388	3.52022	2.36766e-11	10.6257	6.01671
RDM1	-2.54089	0.114916	3.45721	0.000249526	3.60288	5.9981
APOLD1	-3.08146	0.034608	2.91664	0.000911446	3.04027	5.9981
ABCG2	-3.08146	0.034608	2.91664	0.000911446	3.04027	5.9981
SMC4	-2.70751	5.04155e-12	3.28928	1.31459e-29	28.8812	5.99679
RACGAP1	-2.57179	7.91217e-06	3.41563	3.14172e-16	15.5028	5.98741
CHAF1B	-2.52992	2.26211e-05	3.44589	1.94442e-15	14.7112	5.97581
C21orf58	-2.88881	0.00015572	3.07192	1.75893e-09	8.75475	5.96073
HIST1H4C	-2.62898	2.5699e-12	3.33068	2.7894e-32	31.5545	5.95966
ATAD5	-2.86573	6.31905e-06	3.09279	1.64649e-12	11.7834	5.95853
ENOX1	-2.74442	0.0884327	3.21209	0.00140401	2.85263	5.95652
KIF18A	-2.45997	0.00909801	3.48274	5.94245e-08	7.22603	5.94271
FAM43A	-2.19694	0.29756	3.74261	0.0030617	2.51404	5.93954
TCF19	-2.68812	6.52399e-07	3.22728	8.19383e-17	16.0865	5.9154
STMN1	-2.51823	6.19006e-12	3.38926	2.28207e-34	33.6417	5.90749
UBE2T	-2.52911	1.35412e-10	3.35742	9.32853e-30	29.0302	5.88654
CCDC150	-3.02006	0.0500281	2.84952	0.00143402	2.84344	5.86958
DNAJC12	-2.55539	0.00593197	3.3052	1.51392e-07	6.8199	5.86059
SGOL2	-2.30385	1.45821e-06	3.52022	4.08966e-22	21.3883	5.82407
FAM83D	-2.4965	0.000835388	3.30895	1.52895e-10	9.81561	5.80545
G0S2	-2.72916	0.000343534	3.04217	3.50435e-09	8.45539	5.77133
UBE2S	-2.75816	1.12601e-12	3.0111	2.62649e-26	25.5806	5.76926
DHFR	-2.53528	1.54761e-08	3.18867	4.08966e-22	21.3883	5.72395
FBXO5	-2.7676	5.78308e-07	2.95216	1.88646e-14	13.7244	5.71976
STMND1	-2.34449	0.0169876	3.3641	8.17005e-08	7.08778	5.70859
AKAP5	-2.08146	0.407327	3.62713	0.00541459	2.26643	5.70859
ENPEP	-2.08146	0.407327	3.62713	0.00541459	2.26643	5.70859
KCNK1	-2.08146	0.12952	3.62713	6.64447e-05	4.17754	5.70859
F5	-2.08146	0.407327	3.62713	0.00541459	2.26643	5.70859
FEN1	-2.57667	2.39249e-10	3.12963	1.6384e-25	24.7856	5.7063
PARPBP	-2.54712	0.00587835	3.12309	1.83222e-07	6.73702	5.67021
APBA1	-2.02006	0.16802	3.56573	0.000110246	3.95764	5.58579
ATAD2	-2.65637	7.94825e-10	2.89743	7.40997e-21	20.1302	5.5538
CCNF	-2.4965	0.00168538	3.05414	1.0605e-08	7.97449	5.55064
ORC1	-2.9339	0.00831064	2.57822	0.000177604	3.75055	5.51212
LTA	-2.07812	0.0153432	3.429	2.16259e-10	9.66503	5.50711
LIF	-2.51886	0.00210731	2.97291	5.35171e-08	7.27151	5.49177
SMC2	-2.53977	6.8857e-11	2.93354	1.03e-24	23.9872	5.47331
POLE2	-2.10531	0.0123735	3.3641	5.02053e-09	8.29925	5.4694
OLAH	-1.95593	0.391374	3.5016	0.00939016	2.02733	5.45753
TRBV12-5	-1.95593	1	3.5016	0.146847	0.833136	5.45753
ZNF492	-2.4965	0.160212	2.94906	0.0063582	2.19667	5.44556
TUBB4B	-2.57398	3.97171e-12	2.84508	2.24259e-25	24.6492	5.41905
KIF20B	-2.40018	1.95168e-08	3.0186	8.05987e-22	21.0937	5.41878
MCM7	-2.3099	1.7466e-08	3.10668	2.67044e-24	23.5734	5.41658
RP11-386G11.10	-2.54089	0.00019066	2.86529	2.91317e-10	9.53563	5.40618
RAD51	-2.4965	1.40982e-06	2.89155	2.71626e-15	14.566	5.38804
GNG4	-3.19694	0.133799	2.17967	0.0612302	1.21303	5.37661
NEIL3	-2.44292	9.1513e-05	2.89183	2.34579e-11	10.6297	5.33475
RHEBL1	-2.44136	0.000941616	2.89017	1.14441e-08	7.94142	5.33152
BRCA1	-2.38058	4.86306e-07	2.92481	1.27297e-17	16.8952	5.30539
PSRC1	-2.42723	0.00328737	2.87506	2.42229e-07	6.61577	5.30229
ZNF257	-2.19694	0.100608	3.10106	0.000222496	3.65268	5.298
RP1-167A14.2	-2.74442	0.0884327	2.54467	0.00906407	2.04268	5.28909
FOXP3	-1.95593	0.0644144	3.31519	5.82011e-07	6.23507	5.27112
WDR34	-2.09068	1.80304e-06	3.16555	8.96028e-22	21.0477	5.25623
BRCA2	-2.85907	1.49704e-06	2.37559	1.12133e-09	8.95027	5.23466
ZNF367	-2.37914	0.00565358	2.82353	5.07231e-07	6.29479	5.20267
RFC3	-2.43061	0.00019066	2.76463	2.77047e-10	9.55745	5.19524
MTFR2	-2.41297	2.27471e-05	2.77913	3.14538e-12	11.5023	5.19211
SMTN	-2.4965	0.0108944	2.69425	1.06542e-05	4.97248	5.19074
EEF1A2	-1.81843	0.285522	3.3641	0.000516958	3.28654	5.18252
RP5-1158E12.3	-1.81843	0.513601	3.3641	0.0160625	1.79419	5.18252
NKD2	-1.81843	0.285522	3.3641	0.000516958	3.28654	5.18252
HMSD	-2.35448	0.0585454	2.79706	0.000354335	3.45059	5.15153
IL1RN	-4.72532	2.19848e-05	0.424039	0.707218	0.150447	5.14935
DNA2	-2.11121	0.0231594	3.01179	9.51926e-07	6.0214	5.123
HIST1H4D	-2.3378	0.143899	2.77913	0.00193052	2.71432	5.11693
CREB3L3	-1.95593	0.0462154	3.14651	1.25292e-06	5.90208	5.10243
IGKV1-33	-4.76328	0.849127	0.33915	1	0	5.10243
CCDC34	-2.19694	6.76154e-07	2.88919	3.89057e-19	18.41	5.08612
TUBB	-2.25174	1.26504e-10	2.82315	2.96542e-27	26.5279	5.07489
LMCD1	-3.19694	0.509061	1.84952	0.357605	0.446597	5.04646
MCM2	-2.45733	8.43576e-06	2.58406	1.06881e-11	10.9711	5.04139
STIL	-2.02899	0.00433117	3.00564	1.4483e-09	8.83914	5.03463
EME1	-1.74442	0.116657	3.2901	2.47799e-06	5.6059	5.03452
LSM11	-1.74442	0.278466	3.2901	0.000857501	3.06677	5.03452
GMNN	-2.35862	6.10283e-08	2.66816	1.21507e-17	16.9154	5.02678
TUBG1	-2.65973	5.1005e-09	2.35648	9.15813e-14	13.0382	5.01621
DTYMK	-2.34412	6.70612e-10	2.66461	8.05987e-22	21.0937	5.00872
HELLS	-2.08608	4.04032e-06	2.90378	2.48119e-18	17.6053	4.98986
PLK4	-2.16892	0.143868	2.81978	0.00086469	3.06314	4.9887
EZH2	-2.34932	3.86675e-07	2.62713	2.03141e-15	14.6922	4.97645
KIAA1841	-2.92276	0.0291795	2.04217	0.0118295	1.92703	4.96493
TTL	-3.66642	0.00261885	1.28318	0.0948362	1.02303	4.9496
ARHGAP11B	-2.32093	0.0076716	2.62713	4.1566e-06	5.38126	4.94806
CCDC15	-2.66642	0.00375291	2.27483	7.13028e-05	4.14689	4.94125
CKS1B	-2.11952	6.78034e-08	2.79882	5.80418e-22	21.2363	4.91833
PHF19	-2.09938	9.78534e-07	2.81843	4.67307e-19	18.3304	4.91781
KIF18B	-2.08146	0.508495	2.8077	0.0212754	1.67212	4.88916
PIP5K1B	-3.05109	0.0060319	1.83066	0.00637568	2.19547	4.88175
DYX1C1	-1.66642	0.510458	3.21209	0.0277569	1.55663	4.87852
HIST1H2BL	-1.66642	0.357833	3.21209	0.00140401	2.85263	4.87852
ESPL1	-2.11121	0.0231594	2.75838	4.85377e-06	5.31392	4.86958
HMGB2	-2.00482	2.05998e-08	2.84952	1.7456e-26	25.7581	4.85435
CDT1	-2.24544	0.0188556	2.58866	1.3249e-05	4.87782	4.83409
PIF1	-2.61197	0.0420748	2.21209	0.00401593	2.39621	4.82407
HIST1H2BH	-2.19694	0.0548033	2.62713	0.000157767	3.80198	4.82407
FERMT2	-2.19694	1	2.62713	0.250646	0.60094	4.82407
TMSB15A	-2.19694	0.29756	2.62713	0.026878	1.5706	4.82407
CCL4	-2.27544	0.00499744	2.53971	1.24882e-06	5.9035	4.81515
PCBP3	-1.95593	0.483192	2.84952	0.023231	1.63393	4.80545
CKS2	-2.0447	5.17335e-08	2.73767	7.87253e-23	22.1039	4.78237
MASTL	-2.32432	0.00236158	2.45721	1.38989e-06	5.85702	4.78152
INCENP	-2.17457	2.94289e-05	2.60288	9.1445e-13	12.0388	4.77745
CHAF1A	-2.32818	8.58776e-07	2.44121	2.2624e-13	12.6454	4.76939
HIST2H2BF	-2.40339	0.0526387	2.3641	0.00187456	2.7271	4.76748
HMGB3	-1.95593	7.37611e-06	2.81066	2.23961e-18	17.6498	4.76659
ZNF595	-2.4965	0.160212	2.26456	0.0334961	1.47501	4.76106
GPR15	-2.4965	0.160212	2.26456	0.0334961	1.47501	4.76106
CHEK2	-2.24066	0.024692	2.51347	5.31892e-05	4.27418	4.75413
RNASEH2A	-2.0122	2.49922e-07	2.73426	2.89866e-21	20.5378	4.74646
GGH	-2.4965	9.64645e-08	2.23047	4.27552e-12	11.369	4.72697
MAD2L1	-1.75953	4.45454e-06	2.96714	1.02089e-24	23.991	4.72667
GINS1	-2.32939	0.00695914	2.39267	1.74707e-05	4.75769	4.72205
MTBP	-2.45069	0.0448722	2.21209	0.00296782	2.52756	4.66279
RFC4	-1.89285	7.428e-06	2.75112	8.25539e-19	18.0833	4.64397
KIF22	-2.09188	7.28698e-07	2.53155	1.61946e-16	15.7906	4.62343
CCL19	-4.66642	0.0197106	-0.0764761	1	0	4.58995
APITD1-CORT	-1.75284	0.0134115	2.83225	5.08477e-09	8.29373	4.58508
CTC-260E6.6	-1.66642	0.0818332	2.91664	3.16435e-06	5.49972	4.58306
AC099850.1	-2.08146	0.12952	2.5016	0.00308336	2.51098	4.58306
E2F7	-2.08146	0.0603825	2.5016	0.000285394	3.54456	4.58306
WWTR1	-2.08146	0.407327	2.5016	0.0432108	1.36441	4.58306
SLC25A10	-1.63945	0.38279	2.93525	0.000710862	3.14821	4.57471
KNSTRN	-2.11855	5.14509e-05	2.43852	1.95068e-11	10.7098	4.55707
NCAPD3	-2.25834	1.1996e-05	2.29793	1.54704e-10	9.8105	4.55627
XRCC3	-1.95593	0.49094	2.59237	0.0259062	1.5866	4.54829
SPDL1	-2.14675	0.000512855	2.39267	1.07914e-08	7.96692	4.53942
AP000251.3	-1.4965	0.306564	3.04217	0.000358048	3.44606	4.53867
ZNF587B	-1.4965	0.659714	3.04217	0.0474829	1.32346	4.53867
ZNF114	-1.4965	0.659714	3.04217	0.0474829	1.32346	4.53867
RAD9B	-1.4965	0.659714	3.04217	0.0474829	1.32346	4.53867
UCP3	-1.4965	0.697859	3.04217	0.0591717	1.22789	4.53867
ROPN1L	-1.4965	0.659714	3.04217	0.0474829	1.32346	4.53867
LNP1	-1.4965	0.659714	3.04217	0.0474829	1.32346	4.53867
COL6A3	-1.4965	0.659714	3.04217	0.0474829	1.32346	4.53867
TRIM54	-1.4965	0.659714	3.04217	0.0474829	1.32346	4.53867
WDHD1	-1.94496	0.000760997	2.58059	1.24152e-10	9.90605	4.52555
POLD1	-2.45069	5.94519e-05	2.06965	2.88099e-07	6.54046	4.52034
ARHGAP19	-1.95593	0.0154642	2.51347	1.45885e-06	5.83599	4.4694
FABP5	-2.24782	1.20311e-08	2.21325	1.10954e-14	13.9549	4.46107
SLC29A1	-2.93707	8.59858e-07	1.52022	7.22921e-05	4.14091	4.45729
HIST1H4F	-1.72916	0.23953	2.72667	0.000476596	3.32185	4.45582
MYH10	-2.35448	0.0585454	2.10106	0.00640944	2.19318	4.45554
FAM174B	-2.02006	0.16802	2.43449	0.00479191	2.31949	4.45454
GINS3	-2.27786	0.00863909	2.1677	0.000117622	3.92951	4.44556
XXbac-BPG252P9.9	-2.19694	0.100608	2.2438	0.00570975	2.24338	4.44074
SMIM10	-2.58396	0.72488	1.84952	0.385294	0.414208	4.43348
ZBTB32	-1.73354	0.0332496	2.69752	2.67508e-07	6.57266	4.43106
CENPP	-1.87501	0.00347325	2.55462	3.91751e-09	8.40699	4.42963
BLM	-1.87664	0.000276784	2.55051	2.00286e-12	11.6983	4.42715
IGKV1D-33	-5.08146	0.260248	-0.655269	0.848166	0.071519	4.42619
LMNB1	-1.87753	3.57326e-06	2.54828	6.41688e-18	17.1927	4.4258
HIST1H2AG	-1.74888	0.0225725	2.6651	5.94245e-08	7.22603	4.41398
H2AFZ	-2.01212	3.01012e-09	2.38134	3.66144e-21	20.4363	4.39345
CENPH	-1.76398	0.000121048	2.62713	1.78807e-15	14.7476	4.39111
C14orf80	-1.71567	0.0018699	2.66835	4.47197e-12	11.3495	4.38402
TRBV5-6	-1.41403	0.60582	2.95971	0.00210087	2.6776	4.37374
MIS18A	-2.10947	1.95829e-05	2.25162	5.76645e-11	10.2391	4.3611
CTHRC1	-1.40339	0.558998	2.94906	0.0063582	2.19667	4.35245
C4BPB	-2.88881	0.0653856	1.45721	0.143959	0.841762	4.34602
KPNA2	-1.83684	3.15789e-06	2.49809	4.53861e-18	17.3431	4.33493
LIN9	-1.87501	0.0760631	2.45721	0.00017792	3.74978	4.33221
DUT	-1.82497	3.2151e-07	2.50671	2.41971e-21	20.6162	4.33168
MCM8	-1.88881	0.0179579	2.44072	3.99542e-06	5.39844	4.32953
IL2RA	-1.70753	0.000193441	2.62047	6.85007e-16	15.1643	4.32801
ATAD3A	-1.95593	0.000635887	2.3641	2.29457e-09	8.6393	4.32003
RP11-38M8.1	-1.95593	0.391374	2.3641	0.0686064	1.16364	4.32003
GPC1	-1.95593	0.391374	2.3641	0.0686064	1.16364	4.32003
BRIP1	-2.08146	0.331509	2.23481	0.0293441	1.53248	4.31627
GEN1	-2.06418	0.0482361	2.25162	0.000369134	3.43282	4.3158
CCNA1	-3.85405	0.0946625	0.457206	0.878987	0.0560177	4.31125
XRCC2	-1.53212	0.150787	2.77913	1.62683e-05	4.78866	4.31125
DONSON	-2.08146	0.000307633	2.21209	2.00774e-08	7.69729	4.29355
CDC7	-1.66642	0.0479244	2.62713	1.74931e-06	5.75713	4.29355
FUT7	-1.67936	0.00308218	2.60469	1.6087e-11	10.7935	4.28405
AC004381.6	-2.7819	0.286501	1.48963	0.316707	0.499343	4.27153
RRM1	-1.99381	8.77458e-06	2.2634	1.58536e-12	11.7999	4.25722
RCCD1	-1.75131	0.00529466	2.48695	6.11144e-09	8.21386	4.23826
GPSM2	-2.12877	0.0644412	2.09662	0.00280789	2.55162	4.22538
HIST1H2AM	-1.71151	0.143778	2.51347	0.000285394	3.54456	4.22498
CXCL2	-5.12585	0.000162171	-0.914763	0.340503	0.467879	4.21109
KCNK5	-1.66642	0.357833	2.54467	0.00906407	2.04268	4.21109
ALDH5A1	-1.66642	0.357833	2.54467	0.00906407	2.04268	4.21109
KMT5A	-1.4965	0.0565631	2.71202	6.91653e-08	7.16011	4.20852
PSMC3IP	-1.83889	0.0996496	2.3641	0.000319743	3.4952	4.20299
C4orf46	-2.7819	0.000553979	1.40125	0.00768893	2.11413	4.18315
KIR2DL1	-1.30385	0.551154	2.84952	0.0103684	1.98429	4.15338
DPF1	-1.30385	0.81164	2.84952	0.0814874	1.08891	4.15338
CTC-499B15.5	-1.30385	0.81164	2.84952	0.0814874	1.08891	4.15338
CCL23	-1.30385	0.884308	2.84952	0.132561	0.877584	4.15338
CAMK2B	-1.30385	0.81164	2.84952	0.0814874	1.08891	4.15338
RP3-403A15.5	-1.30385	0.81164	2.84952	0.0814874	1.08891	4.15338
HIST1H2BO	-1.30385	0.81164	2.84952	0.0814874	1.08891	4.15338
HIST1H2BE	-1.30385	0.81164	2.84952	0.0814874	1.08891	4.15338
SPATA3	-1.30385	0.81164	2.84952	0.0814874	1.08891	4.15338
BARD1	-1.59993	0.000227319	2.55265	3.49334e-16	15.4568	4.15258
VDR	-2.95593	9.09766e-05	1.17602	0.0232565	1.63346	4.13195
CEP72	-1.86573	0.125016	2.26456	0.00200484	2.69792	4.13029
CENPJ	-2.63605	8.28539e-06	1.48842	0.000155379	3.80861	4.12447
MIR155HG	-3.575	3.46993e-06	0.549324	0.504202	0.297396	4.12432
NOMO3	-2.19694	0.677806	1.91664	0.304983	0.515725	4.11357
NRGN	-2.19694	0.100608	1.91664	0.019023	1.72072	4.11357
CHTF18	-1.66642	0.199884	2.43449	0.000712978	3.14692	4.10091
TRGV8	-1.333	0.234002	2.76463	3.46414e-06	5.4604	4.09763
TONSL	-2.26909	0.0289841	1.8077	0.00556571	2.25448	4.07679
DNAJC9	-1.58027	8.08188e-05	2.49509	7.67228e-18	17.1151	4.07536
RP11-108L7.15	-1.4965	0.678082	2.56573	0.0408052	1.38928	4.06223
INTS7	-2.02006	0.0370471	2.04217	0.000781212	3.10723	4.06223
DCBLD2	-2.02006	0.238468	2.04217	0.034621	1.46066	4.06223
CXorf57	-1.58396	0.458268	2.45721	0.0140009	1.85384	4.04117
ALDH7A1	-3.85405	0.00103007	0.179672	0.990805	0.00401178	4.03372
DOK5	-1.81843	0.513601	2.21209	0.108708	0.963737	4.03052
PRTFDC1	-1.81843	0.513601	2.21209	0.108708	0.963737	4.03052
HFE	-1.81843	0.513601	2.21209	0.108708	0.963737	4.03052
ATP8B3	-2.40339	0.228566	1.62713	0.164461	0.783938	4.03052
ASS1	-2.40339	0.228566	1.62713	0.164461	0.783938	4.03052
TUBA1C	-2.03468	9.58732e-09	1.99205	2.19561e-14	13.6584	4.02673
WDR4	-2.03255	0.0144181	1.98558	0.000289296	3.53866	4.01813
CDCA7	-1.47949	0.00823361	2.53477	2.39061e-11	10.6215	4.01426
TP53INP2	-2.58396	0.172125	1.42068	0.212082	0.673497	4.00464
RPL39L	-1.92052	2.02378e-05	2.0783	6.52991e-11	10.1851	3.99883
TMEM237	-1.56259	0.0522419	2.43449	1.90737e-06	5.71956	3.99707
TMPO	-1.63371	1.30384e-05	2.35636	6.2207e-18	17.2062	3.99007
LHFP	-2.04082	0.348293	1.94906	0.0833091	1.07931	3.98988
HIST1H2BF	-1.68632	0.22252	2.3009	0.00200353	2.6982	3.98722
TMPO-AS1	-1.66642	0.037693	2.31519	9.8984e-06	5.00444	3.98161
ERI2	-2.05109	0.0934844	1.90466	0.01135	1.945	3.95575
NME1	-1.61197	3.71556e-05	2.33618	1.34717e-16	15.8706	3.94816
HIST1H2BC	-1.80808	0.0634419	2.13838	0.000256851	3.59032	3.94647
DDX11-AS1	-1.19694	0.678082	2.74261	0.0166669	1.77815	3.93954
CCDC138	-1.4351	0.159483	2.5016	3.15324e-05	4.50124	3.9367
SLAIN1	-1.4351	0.382089	2.5016	0.00308336	2.51098	3.9367
UCHL1	-1.94716	0.02544	1.98246	0.000326441	3.4862	3.92962
TRDV1	-1.42039	0.0422628	2.5005	5.28334e-09	8.27709	3.92088
WDR41	-2.35448	0.0136191	1.56573	0.0111023	1.95459	3.92021
C16orf59	-1.69289	0.0808191	2.22659	0.000243888	3.61281	3.91949
NCAPD2	-1.55982	0.000873999	2.35936	7.9923e-13	12.0973	3.91918
TIMELESS	-1.61197	0.0215678	2.3052	4.55294e-07	6.34171	3.91718
TMEM106C	-1.74804	5.44126e-05	2.15497	2.56973e-12	11.5901	3.903
S100P	-1.30385	0.802568	2.59237	0.0369116	1.43284	3.89622
MCM3	-1.51398	0.000185938	2.36874	2.94017e-16	15.5316	3.88273
PTTG1	-1.47886	0.000105756	2.40224	2.47226e-18	17.6069	3.8811
ANP32E	-1.52782	3.59493e-05	2.34117	2.68642e-18	17.5708	3.86899
RIBC2	-1.15946	0.551154	2.70513	0.00362976	2.44012	3.8646
SYCE2	-1.15946	0.551154	2.70513	0.00362976	2.44012	3.8646
FANCG	-1.37482	0.0251569	2.48963	5.28398e-10	9.27704	3.86445
FAAP24	-2.32939	0.00695914	1.53402	0.00714163	2.1462	3.86341
RASGRP4	-2.08146	0.841116	1.77913	0.39973	0.398233	3.86059
FANCD2	-1.54961	0.0308027	2.30895	5.14396e-07	6.2887	3.85856
SRM	-1.67707	0.000583166	2.17733	1.48152e-10	9.82929	3.8544
HIST1H2BJ	-2.47378	0.034608	1.3792	0.0799032	1.09744	3.85298
POLA2	-1.54574	0.005416	2.29271	1.19166e-09	8.92385	3.83845
C17orf51	-2.66642	0.12414	1.15765	0.335374	0.474471	3.82407
CKAP2	-1.75057	3.63834e-05	2.0654	6.65898e-12	11.1766	3.81597
RP5-991G20.1	-2.30385	0.563383	1.5016	0.441484	0.355085	3.80545
GPT2	-2.05109	0.327286	1.74261	0.11914	0.923941	3.79369
CTNNAL1	-1.65838	0.00127775	2.12516	1.84595e-09	8.73378	3.78354
LIG1	-1.63945	0.00143974	2.13568	1.27879e-09	8.8932	3.77514
BORA	-1.28077	0.146592	2.48963	2.03692e-06	5.69103	3.7704
CCDC18	-1.45069	0.00439923	2.31519	4.13966e-11	10.383	3.76588
CENPQ	-1.26203	0.127995	2.5016	7.25064e-07	6.13962	3.76363
C9orf40	-1.42848	0.0110111	2.32228	9.49278e-10	9.02261	3.75075
MCM4	-1.68236	0.00161446	2.06009	1.92186e-08	7.71628	3.74245
ATP2A1-AS1	-1.30385	0.195654	2.42683	2.82333e-05	4.54924	3.73068
MCM5	-1.72285	3.53155e-05	2.00452	1.72236e-11	10.7639	3.72737
RFC2	-1.40134	0.00215316	2.32539	1.91344e-13	12.7182	3.72673
LMNA	-2.27682	8.80172e-09	1.44381	8.67243e-07	6.06186	3.72064
ATAD3B	-1.24066	0.149511	2.47957	1.00549e-06	5.99762	3.72023
POLD3	-1.56	0.00145052	2.15259	2.30442e-10	9.63744	3.71259
GPR19	-1.08146	0.660135	2.62713	0.00577079	2.23876	3.70859
MIRLET7BHG	-1.08146	0.797551	2.62713	0.137323	0.862257	3.70859
ZNF653	-1.08146	0.797551	2.62713	0.137323	0.862257	3.70859
DNMT3B	-1.08146	0.793849	2.62713	0.026878	1.5706	3.70859
LINC00470	-1.08146	0.797551	2.62713	0.137323	0.862257	3.70859
RP11-498C9.15	-1.08146	0.797551	2.62713	0.137323	0.862257	3.70859
HOXB9	-1.08146	0.797551	2.62713	0.137323	0.862257	3.70859
ZC2HC1C	-1.08146	0.793849	2.62713	0.026878	1.5706	3.70859
RP11-290L1.3	-1.08146	0.797551	2.62713	0.137323	0.862257	3.70859
KCTD21-AS1	-1.08146	0.797551	2.62713	0.137323	0.862257	3.70859
CEL	-1.08146	0.797551	2.62713	0.137323	0.862257	3.70859
FAM166B	-1.08146	0.797551	2.62713	0.137323	0.862257	3.70859
RP11-138A9.2	-1.08146	0.793849	2.62713	0.026878	1.5706	3.70859
NMU	-1.08146	0.797551	2.62713	0.137323	0.862257	3.70859
PHLDB2	-1.08146	0.797551	2.62713	0.137323	0.862257	3.70859
FAM124B	-1.08146	0.797551	2.62713	0.137323	0.862257	3.70859
IGFBP5	-1.08146	0.797551	2.62713	0.137323	0.862257	3.70859
C2orf48	-1.08146	0.797551	2.62713	0.137323	0.862257	3.70859
LEXM	-1.08146	0.797551	2.62713	0.137323	0.862257	3.70859
CYB5RL	-1.08146	0.797551	2.62713	0.137323	0.862257	3.70859
PAQR4	-1.66642	0.0679198	2.04217	0.000332838	3.47777	3.70859
FAM184A	-1.66642	0.357833	2.04217	0.0369113	1.43284	3.70859
ME3	-1.66642	0.510458	2.04217	0.166512	0.778554	3.70859
SCOC-AS1	-1.66642	0.510458	2.04217	0.166512	0.778554	3.70859
SPDYA	-1.66642	0.510458	2.04217	0.166512	0.778554	3.70859
IGF1	-1.81843	0.0434944	1.88347	0.00124659	2.90428	3.7019
RBBP8	-1.77294	7.01517e-05	1.92851	9.82279e-10	9.00777	3.70145
NDC1	-1.59603	0.0561261	2.09662	8.14387e-05	4.08917	3.69265
KRT7	-1.31526	0.0409615	2.37607	1.07914e-08	7.96692	3.69133
CKB	-4.34616	0.00988795	-0.659927	0.714018	0.146291	3.68624
MESP1	-2.74442	0.015416	0.935253	0.26199	0.581715	3.67968
KNTC1	-1.71889	0.0646427	1.95644	0.000657308	3.18223	3.67533
PFAS	-1.45997	0.637621	2.21209	0.0368165	1.43396	3.67206
LINC01572	-1.25138	0.382278	2.42068	0.00167994	2.77471	3.67206
ZNF470	-1.40339	0.558998	2.26456	0.0334961	1.47501	3.66795
DOT1L	-3.37914	0.00222319	0.279208	0.886177	0.0524793	3.65835
PHLDA1	-1.44292	0.0355208	2.21209	3.88594e-07	6.4105	3.65501
OSM	-1.26702	0.0903039	2.37715	9.60754e-08	7.01739	3.64417
WHSC1	-1.82642	0.000651481	1.8171	8.95205e-07	6.04808	3.64352
POLD2	-1.56554	0.00116068	2.07629	4.24875e-10	9.37174	3.64183
DCLRE1B	-1.79767	0.0222128	1.83735	0.000289671	3.53809	3.63502
SHMT1	-1.52398	0.0186285	2.10357	4.8244e-07	6.31656	3.62755
PANK1	-2.58396	0.429563	1.04217	0.638795	0.194639	3.62613
ALDH4A1	-1.81843	0.285522	1.8077	0.0551781	1.25823	3.62613
RFC5	-1.08146	0.133018	2.52456	5.99399e-09	8.22228	3.60602
HAUS8	-1.63698	0.00208125	1.96817	6.95612e-08	7.15763	3.60515
HIRIP3	-1.351	0.00248654	2.24976	3.40349e-13	12.4681	3.60077
RP11-161H23.5	-2.40339	0.228566	1.17967	0.375426	0.425476	3.58306
C18orf54	-1.95593	0.391374	1.62713	0.245169	0.610535	3.58306
FAM57A	-1.95593	1	1.62713	0.579421	0.237006	3.58306
MAMLD1	-1.95593	0.707439	1.62713	0.433602	0.362909	3.58306
TMEM182	-1.95593	0.391374	1.62713	0.245169	0.610535	3.58306
RTKN	-1.95593	0.391374	1.62713	0.245169	0.610535	3.58306
TNFRSF8	-1.95593	0.229343	1.62713	0.0763933	1.11694	3.58306
CDCA4	-1.35297	0.00710258	2.22836	4.78411e-11	10.3202	3.58133
NUP85	-1.70595	0.00651269	1.87224	5.58077e-06	5.25331	3.57819
NPDC1	-1.45492	0.00603679	2.11812	2.85182e-09	8.54488	3.57304
PRSS21	-2.12099	0.0464106	1.44072	0.0426339	1.37024	3.56171
WDR76	-1.24782	0.0614424	2.3052	5.49526e-08	7.26001	3.55302
IFNG	-1.77262	0.0434944	1.77731	0.0012078	2.918	3.54993
MSH2	-1.38812	0.0471757	2.15765	8.06961e-07	6.09315	3.54577
PYCR1	-1.76499	0.0112585	1.77913	8.40804e-05	4.07531	3.54412
PROB1	-1.58396	0.458268	1.94906	0.0544519	1.26399	3.53302
C1orf106	-1.58396	0.770278	1.94906	0.201318	0.696118	3.53302
TRBV4-1	-1.09343	0.698798	2.43906	0.00262497	2.58088	3.53249
E2F1	-1.12099	0.377061	2.40474	0.000245169	3.61053	3.52573
PAICS	-1.48541	0.000353914	2.03395	5.37984e-12	11.2692	3.51936
UCK2	-1.752	0.000467291	1.76731	3.68834e-07	6.43317	3.51931
FAM111A	-1.64674	0.000567767	1.87022	1.92229e-08	7.71618	3.51696
L2HGDH	-1.38402	0.222561	2.12963	0.00126009	2.8996	3.51365
NET1	-2.44136	0.0347608	1.06864	0.19925	0.700603	3.51
CHRNA5	-0.981924	0.613108	2.5276	0.000741633	3.12981	3.50952
AC013461.1	-2.59603	3.03844e-05	0.907867	0.0494775	1.30559	3.5039
LRR1	-1.48616	0.00212769	2.00217	1.4483e-09	8.83914	3.48833
ASRGL1	-1.93188	0.00494418	1.53967	0.000997376	3.00114	3.47155
CTLA4	-1.239	0.144786	2.2298	7.4884e-06	5.12561	3.4688
C12orf75	-1.11008	0.0044351	2.35746	7.72453e-19	18.1121	3.46754
DSN1	-1.48788	0.0163873	1.97593	1.17552e-06	5.92977	3.46382
WDR5	-1.52034	0.0136594	1.93907	1.46679e-06	5.83363	3.45942
ALYREF	-2.10531	0.015416	1.34883	0.0198929	1.7013	3.45414
EXOSC8	-1.36366	0.000493353	2.08823	3.43985e-14	13.4635	3.45189
KCNMA1	-3.4965	0.0184595	-0.0452945	1	0	3.4512
STRIP2	-2.14035	0.31254	1.2901	0.321822	0.492384	3.43045
TIPIN	-1.32335	0.0212883	2.09581	1.92229e-08	7.71618	3.41915
POLR3G	-1.10793	0.269864	2.31066	2.18983e-05	4.65959	3.41859
FANCC	-1.37097	0.377061	2.04217	0.0182041	1.73983	3.41313
TMEM97	-1.30385	0.0174981	2.10884	3.47288e-09	8.45931	3.41269
CXCL8	-6.86063	5.44588e-16	-3.4485	4.15775e-15	14.3811	3.41213
DNAJC18	-1.26909	0.275941	2.12017	0.000703951	3.15246	3.38926
ITGB3BP	-1.15512	0.0452698	2.23285	8.652e-10	9.06288	3.38797
ZWILCH	-1.03492	0.122534	2.35202	2.96424e-09	8.52809	3.38694
GSTCD	-1.86573	0.612849	1.5161	0.306357	0.513772	3.38183
SETD9	-2.40339	0.00429792	0.975054	0.12555	0.901183	3.37844
SMKR1	-0.911534	0.737862	2.45721	0.0140009	1.85384	3.36874
CEP78	-1.47378	0.0146866	1.88239	2.38214e-06	5.62303	3.35616
MSH6	-1.30385	0.0114552	2.05053	2.97003e-09	8.52724	3.35438
NEDD4	-1.25138	0.382278	2.10106	0.00640944	2.19318	3.35245
PGAM5	-1.25138	0.382278	2.10106	0.00640944	2.19318	3.35245
DHCR24	-1.4965	0.375216	1.84952	0.0454715	1.34226	3.34602
RP11-192H23.4	-1.4965	0.659714	1.84952	0.250646	0.60094	3.34602
CTD-2012K14.6	-1.4965	0.659714	1.84952	0.250646	0.60094	3.34602
GVQW2	-1.4965	0.659714	1.84952	0.250646	0.60094	3.34602
MAP7	-1.4965	0.659714	1.84952	0.250646	0.60094	3.34602
DHRS2	-1.08146	0.537605	2.2438	0.00570975	2.24338	3.32526
MB	-0.888814	0.910844	2.43449	0.0340522	1.46785	3.3233
HIST1H4A	-0.888814	0.698798	2.43449	0.00479191	2.31949	3.3233
MPP6	-1.34449	0.117493	1.97707	0.000106031	3.97457	3.32157
BRI3BP	-2.17457	0.071572	1.13733	0.181957	0.740031	3.31189
SLC19A1	-1.10531	0.229323	2.19971	2.29865e-05	4.63853	3.30502
SRGAP2B	-1.634	0.102083	1.66666	0.00763186	2.11737	3.30066
RHOU	-2.45069	0.0448722	0.849523	0.387168	0.4121	3.30022
PER2	-2.08146	0.192549	1.21209	0.275158	0.560418	3.29355
PLAT	-3.25138	0.233879	0.0421684	1	0	3.29355
DBF4B	-1.46612	0.131795	1.81476	0.00227549	2.64292	3.28088
ARHGAP21	-2.58396	0.123303	0.694245	0.681997	0.166218	3.2782
WRN	-1.81843	0.071318	1.45721	0.0292776	1.53346	3.27563
TSHZ2	-1.81843	0.285522	1.45721	0.143959	0.841762	3.27563
CEP170B	-1.81843	0.513601	1.45721	0.348292	0.458056	3.27563
CEP128	-1.91153	0.105431	1.3641	0.0746112	1.1272	3.27563
ANKLE1	-1.30385	0.968187	1.96817	0.280778	0.551636	3.27202
ADTRP	-2.93944	0.0193479	0.328473	0.850846	0.0701489	3.26791
CDC25B	-1.04829	0.0416418	2.20918	1.30609e-11	10.884	3.25747
C16orf95	-1.45069	0.264441	1.79706	0.0140709	1.85168	3.24775
SPA17	-1.53212	0.150787	1.71202	0.00766108	2.11571	3.24414
DDX39A	-1.19848	0.00147249	2.04384	6.72789e-15	14.1721	3.24231
EMC9	-1.35276	0.00636691	1.88862	1.9975e-08	7.69951	3.24138
ZNF90	-1.19694	1	2.04217	0.295004	0.530173	3.23911
PDGFRB	-1.19694	0.678082	2.04217	0.0777749	1.10916	3.23911
IGKC	-9.50119	4.7981e-14	-6.26327	1.34455e-18	17.8714	3.23791
SLC27A2	-1.04398	0.11067	2.17768	1.72916e-08	7.76216	3.22167
POLE	-1.54089	0.291957	1.6796	0.035739	1.44686	3.22049
MYL9	-1.11121	0.540489	2.1063	0.00684574	2.16458	3.21751
UNQ6494	-1.04751	0.038076	2.1677	1.43297e-11	10.8438	3.21521
HMGB1	-1.28566	0.000165766	1.92888	6.34173e-15	14.1978	3.21454
SAC3D1	-1.21417	0.00557419	1.98703	1.98682e-11	10.7018	3.2012
NUDT1	-1.17121	0.00193534	2.02245	9.5547e-15	14.0198	3.19366
PDSS1	-1.42541	0.0331069	1.76799	3.447e-05	4.46256	3.19341
CDCA7L	-1.4246	0.0975309	1.76706	0.000594144	3.22611	3.19167
COQ3	-1.46333	0.0385467	1.72806	0.000125073	3.90284	3.19139
CEP97	-1.4225	0.228628	1.76463	0.00762729	2.11763	3.18713
REEP4	-1.3357	0.0132758	1.84952	2.10342e-07	6.67707	3.18522
CDKN2D	-1.04975	0.0858984	2.13528	4.82217e-09	8.31676	3.18503
C9orf3	-0.818425	0.698798	2.3641	0.00733368	2.13468	3.18252
CH507-154B10.1	-0.818425	0.968187	2.3641	0.226825	0.644309	3.18252
MORC2-AS1	-0.818425	0.968187	2.3641	0.226825	0.644309	3.18252
CTD-2639E6.9	-0.818425	0.968187	2.3641	0.226825	0.644309	3.18252
ZBTB7C	-0.818425	0.968187	2.3641	0.226825	0.644309	3.18252
LHX1	-0.818425	1	2.3641	0.328722	0.483172	3.18252
RP11-396B14.2	-0.818425	0.968187	2.3641	0.226825	0.644309	3.18252
C1QTNF9B-AS1	-0.818425	0.968187	2.3641	0.226825	0.644309	3.18252
LRRC43	-0.818425	0.968187	2.3641	0.226825	0.644309	3.18252
U47924.31	-0.818425	0.968187	2.3641	0.226825	0.644309	3.18252
SPAG6	-0.818425	0.968187	2.3641	0.226825	0.644309	3.18252
GLB1L3	-0.818425	0.968187	2.3641	0.226825	0.644309	3.18252
AIF1L	-0.818425	0.968187	2.3641	0.226825	0.644309	3.18252
RP11-112J3.16	-0.818425	0.968187	2.3641	0.226825	0.644309	3.18252
GAL3ST4	-0.818425	0.968187	2.3641	0.226825	0.644309	3.18252
EPGN	-0.818425	0.968187	2.3641	0.226825	0.644309	3.18252
ERICH6	-0.818425	0.968187	2.3641	0.226825	0.644309	3.18252
CCR8	-0.818425	0.968187	2.3641	0.226825	0.644309	3.18252
SCN5A	-0.818425	0.968187	2.3641	0.226825	0.644309	3.18252
AC018816.3	-0.818425	0.968187	2.3641	0.226825	0.644309	3.18252
AC097721.2	-0.818425	0.968187	2.3641	0.226825	0.644309	3.18252
LINC01132	-0.818425	0.968187	2.3641	0.226825	0.644309	3.18252
RP1-28O10.1	-0.818425	0.968187	2.3641	0.226825	0.644309	3.18252
LHX9	-0.818425	0.968187	2.3641	0.226825	0.644309	3.18252
HCN3	-0.818425	0.968187	2.3641	0.226825	0.644309	3.18252
RP11-27K13.3	-0.818425	0.968187	2.3641	0.226825	0.644309	3.18252
LINC00337	-0.818425	0.968187	2.3641	0.226825	0.644309	3.18252
HIST2H2BE	-2.40339	0.228566	0.779134	0.65335	0.184854	3.18252
CEP76	-1.16892	0.229899	2.01179	0.000360648	3.44292	3.18072
GMPPB	-1.96162	2.16743e-05	1.21774	0.000280053	3.55276	3.17936
ADRBK2	-2.7819	0.0141378	0.395805	0.788206	0.10336	3.1777
ACOT7	-1.12625	0.00792358	2.04896	5.89121e-13	12.2298	3.1752
MAGOHB	-1.11839	0.0217381	2.0534	1.21124e-10	9.91677	3.17178
EBI3	-3.12747	0.000978266	0.0421684	1	0	3.16964
HIST1H1E	-1.24355	0.00883476	1.92082	9.90228e-10	9.00426	3.16437
GZMB	-0.953192	0.052964	2.20909	4.01338e-13	12.3965	3.16228
ZGRF1	-1.15946	0.698798	2.00153	0.0422407	1.37427	3.16099
HMGN2	-1.24345	0.000516588	1.90174	4.37705e-14	13.3588	3.14519
MT2A	-1.95313	4.5314e-06	1.18491	0.000294785	3.53049	3.13804
RANBP1	-1.16224	0.00182466	1.97524	1.59773e-14	13.7965	3.13747
IL1RAP	-1.45069	0.205374	1.68263	0.0116622	1.93322	3.13332
NASP	-1.10279	0.0051185	2.02659	2.38544e-14	13.6224	3.12938
ZNF273	-1.04082	0.434556	2.08656	0.00179524	2.74588	3.12738
FNBP1L	-2.95593	0.254555	0.167699	1	0	3.12363
WEE1	-1.08146	0.649014	2.04217	0.0181767	1.74049	3.12363
FAM179A	-1.08146	0.81164	2.04217	0.0645282	1.19025	3.12363
USP13	-1.23346	0.559284	1.89017	0.0383543	1.41619	3.12363
VRK1	-1.08973	0.0265522	2.03334	1.34615e-10	9.87091	3.12307
POLR3E	-1.81843	0.052807	1.29592	0.0340054	1.46845	3.11435
CKAP5	-1.25041	0.00406831	1.86262	2.66413e-10	9.57444	3.11303
CAB39L	-1.58396	0.458268	1.5276	0.154409	0.811328	3.11156
HIST1H2AK	-1.58396	0.458268	1.5276	0.154409	0.811328	3.11156
KDM4A-AS1	-1.58396	0.483192	1.5276	0.171784	0.765016	3.11156
CCDC167	-1.26814	0.000929856	1.841	6.19977e-12	11.2076	3.10913
LINC01547	-1.74442	0.278466	1.3641	0.193295	0.713779	3.10852
MTMR1	-1.74442	0.282984	1.3641	0.196242	0.707207	3.10852
FASN	-1.66642	0.125032	1.44072	0.0291041	1.53605	3.10714
GSK3A	-2.24066	0.041738	0.865291	0.300004	0.522873	3.10595
NUP107	-1.32862	0.00550484	1.77447	4.98376e-08	7.30244	3.10309
TRIM59	-0.97223	0.210828	2.12963	1.10447e-06	5.95685	3.10186
MCM6	-1.0607	0.0219479	2.03845	8.41963e-12	11.0747	3.09915
MMS22L	-1.12877	0.234012	1.96817	0.000138303	3.85917	3.09693
RP11-110I1.12	-1.15946	0.234012	1.93525	0.00031548	3.50103	3.09472
PON2	-1.19694	0.175127	1.89632	0.000133113	3.87578	3.09325
HIST1H2AE	-1.42723	0.271958	1.65515	0.0199268	1.70056	3.08238
FANCE	-1.37097	0.377061	1.70513	0.0542962	1.26523	3.0761
LMNB2	-2.26203	0.0108431	0.810843	0.242643	0.615032	3.07287
UBL7-AS1	-1.12877	0.0499403	1.94399	8.11121e-08	7.09091	3.07275
PCNA	-1.2945	0.000476787	1.77771	1.02646e-11	10.9887	3.07221
C1orf53	-1.60083	0.127393	1.47101	0.0221884	1.65387	3.07185
RARRES2	-3.54089	0.00500901	-0.472405	0.775056	0.110667	3.06849
DDX11	-1.51886	0.0818332	1.54913	0.00550572	2.25919	3.06799
ALKBH1	-1.4965	0.135676	1.55674	0.00975041	2.01098	3.05324
PRIM1	-0.919708	0.116227	2.12963	1.01158e-09	8.995	3.04934
STK3	-2.08146	0.030397	0.959706	0.177958	0.749684	3.04117
ATP2A2	-2.50648	0.000116673	0.534021	0.382161	0.417753	3.0405
RP1-34B20.21	-1.35448	0.320461	1.68602	0.026878	1.5706	3.0405
CBR3	-1.15815	0.0195236	1.87805	4.88084e-09	8.31151	3.0362
NEFH	-1.45069	0.398132	1.57268	0.0884695	1.05321	3.02338
SPAG1	-1.45069	0.264441	1.57268	0.0356124	1.4484	3.02338
AC133644.2	-1.25138	0.099759	1.76706	0.000133982	3.87295	3.01845
C3orf14	-1.73596	0.000978266	1.27921	0.000537996	3.26922	3.01517
CCR4	-2.00746	0.488103	1.0074	0.561731	0.250471	3.01486
NPM3	-1.24192	0.0123735	1.76248	7.12327e-08	7.14732	3.00441
BDH1	-0.895046	0.229498	2.10394	8.79917e-08	7.05556	2.99899
CCSAP	-2.54089	0.0893205	0.457206	0.788206	0.10336	2.9981
LDLR	-1.08146	0.793849	1.91664	0.117013	0.931766	2.9981
HIST1H4I	-1.08146	0.793849	1.91664	0.117013	0.931766	2.9981
METTL1	-1.95593	0.0154642	1.04217	0.0744092	1.12837	2.9981
NANP	-1.95593	0.391374	1.04217	0.556549	0.254496	2.9981
TPRN	-1.95593	0.391374	1.04217	0.556549	0.254496	2.9981
PHLDA2	-2.17457	0.0583944	0.812687	0.376771	0.423923	2.98726
MTHFD1	-1.29267	0.0130372	1.69332	8.22003e-07	6.08513	2.98599
NR4A3	-3.98835	0.00193111	-1.00514	0.248065	0.605434	2.98321
KLHL23	-1.15946	0.780139	1.8077	0.151448	0.819736	2.96717
TTF2	-1.31962	0.0537785	1.64551	0.000117525	3.92987	2.96513
KCTD9	-1.1711	0.115816	1.79219	7.20884e-05	4.14213	2.96329
SKA2	-0.978485	0.0436254	1.98445	5.44182e-11	10.2643	2.96294
SLC2A9	-3.14035	0.0251612	-0.180224	1	0	2.96013
ICMT	-1.50596	0.0174498	1.45336	0.000576749	3.23901	2.95932
CMSS1	-1.18455	0.0692536	1.77447	1.08777e-05	4.96346	2.95903
RPGRIP1L	-1.19694	0.458268	1.75838	0.0272899	1.564	2.95531
ELL2	-2.54574	4.48019e-05	0.409377	0.561731	0.250471	2.95512
STRA13	-1.37097	0.000624345	1.58349	2.17973e-08	7.6616	2.95446
SLC35F3	-0.955929	0.501428	1.99636	0.00362976	2.44012	2.95229
HAUS5	-1.60341	0.0238857	1.34798	0.00449573	2.3472	2.95139
TRAV12-3	-0.787728	0.81164	2.15765	0.00552814	2.25742	2.94537
MT3	-0.698131	0.752767	2.2438	0.00570975	2.24338	2.94193
HMGN5	-1.25731	0.143714	1.68263	0.00145028	2.83855	2.93994
SLC16A1	-0.911534	0.410399	2.0264	9.20085e-05	4.03617	2.93794
HES4	-2.30385	0.221346	0.627131	0.788206	0.10336	2.93098
SYCP2	-1.30385	0.719753	1.62713	0.208854	0.680157	2.93098
DNAJB5	-1.30385	0.551154	1.62713	0.164461	0.783938	2.93098
KCNAB3	-1.30385	0.81164	1.62713	0.371892	0.429584	2.93098
SORD	-1.30385	0.195654	1.62713	0.00564831	2.24808	2.93098
CTD-3035D6.2	-1.30385	1	1.62713	0.561731	0.250471	2.93098
EFCAB11	-1.30385	0.268468	1.62713	0.0188013	1.72581	2.93098
GALNT4	-1.30385	0.81164	1.62713	0.371892	0.429584	2.93098
EGR3	-1.30385	0.835726	1.62713	0.392232	0.406457	2.93098
UST	-1.30385	0.81164	1.62713	0.371892	0.429584	2.93098
FAM72D	-1.30385	0.81164	1.62713	0.371892	0.429584	2.93098
TIE1	-1.30385	0.81164	1.62713	0.371892	0.429584	2.93098
NME1-NME2	-1.66642	1	1.26456	0.723345	0.140654	2.93098
SOCS7	-1.66642	0.357833	1.26456	0.25434	0.594586	2.93098
TEAD4	-1.66642	0.81164	1.26456	0.635338	0.196995	2.93098
GRIK4	-1.66642	0.510458	1.26456	0.476708	0.321748	2.93098
PPP2R3B	-1.66642	0.463287	1.26456	0.346728	0.460011	2.93098
USP46-AS1	-1.66642	0.698798	1.26456	0.513365	0.289574	2.93098
APITD1	-1.66642	0.357833	1.26456	0.25434	0.594586	2.93098
ABHD11	-1.44646	0.0465751	1.47101	0.00135891	2.86681	2.91747
PAXIP1	-1.45997	0.181957	1.45721	0.0308417	1.51086	2.91718
CABLES2	-1.4965	0.446013	1.42068	0.212082	0.673497	2.91718
PRRG4	-3.05109	0.00271146	-0.134709	1	0	2.91638
RPL22L1	-1.02815	0.00863909	1.88761	3.67868e-13	12.4343	2.91576
ITGA2	-1.04082	0.434556	1.87224	0.00541459	2.26643	2.91306
TRAP1	-1.16844	0.00756486	1.73071	3.99858e-09	8.39809	2.89915
CEP152	-1.28905	0.12452	1.60985	0.00134532	2.87118	2.89891
RAD51C	-1.08146	0.0151053	1.8151	5.00129e-10	9.30092	2.89656
DHX35	-1.91153	0.0970326	0.980768	0.265733	0.575554	2.8923
UNG	-1.03048	0.308223	1.86093	0.000270369	3.56804	2.8914
TFAP4	-1.12099	0.377061	1.76463	0.00762729	2.11763	2.88562
ENOSF1	-1.48863	0.00569274	1.39364	0.000184505	3.73399	2.88228
CCL25	-0.666422	0.905521	2.21209	0.108708	0.963737	2.87852
TJP1	-0.666422	0.905521	2.21209	0.108708	0.963737	2.87852
SPEG	-0.666422	0.905521	2.21209	0.108708	0.963737	2.87852
PHGDH	-1.09945	0.0112967	1.77723	7.23822e-10	9.14037	2.87668
SASS6	-1.05449	0.0677534	1.81978	4.05911e-07	6.39157	2.87427
SAP30	-1.91971	0.00823707	0.942633	0.0880753	1.05515	2.86234
CSE1L	-1.3559	0.00422462	1.5033	3.32668e-06	5.47799	2.8592
BCAT1	-2.17832	0.000956512	0.678012	0.232961	0.632716	2.85633
TRAV2	-1.26909	0.71921	1.58649	0.174899	0.757212	2.85558
CDK2	-1.04975	0.153939	1.80298	2.02307e-05	4.69399	2.85273
AHI1	-1.09002	0.0558483	1.75701	8.95205e-07	6.04808	2.84703
TEX30	-1.14795	0.0110638	1.69777	1.83041e-08	7.73745	2.84572
UNKL	-2.15946	0.0349941	0.686025	0.447699	0.349014	2.84549
EBP	-0.923312	0.0294469	1.91349	1.4759e-12	11.8309	2.8368
TRGC1	-0.922762	0.467891	1.90466	0.00160428	2.79472	2.82743
CCDC134	-1.54089	0.265597	1.28318	0.124439	0.905043	2.82407
CCL20	-2.70595	0.203621	0.116169	1	0	2.82212
CENPL	-0.902489	0.221346	1.91664	2.75903e-06	5.55924	2.81913
SMC1A	-1.25703	0.00214507	1.56095	3.94539e-08	7.40391	2.81798
DUSP4	-1.1996	0.062835	1.61691	4.15371e-05	4.38156	2.8165
LAIR2	-0.707064	0.46928	2.10712	6.29683e-07	6.20088	2.81419
TSPAN13	-3.51886	9.32605e-05	-0.706293	0.296373	0.528161	2.81257
FXN	-1.24906	0.0509749	1.563	9.38335e-05	4.02764	2.81206
ZNF283	-2.40339	0.228566	0.404738	0.878987	0.0560177	2.80813
PYCRL	-0.929456	0.604526	1.87867	0.0138176	1.85957	2.80813
PDXP	-1.181	0.271958	1.62713	0.00755499	2.12177	2.80813
USP31	-2.08146	0.753965	0.72024	0.814792	0.0889534	2.8017
RP11-342M1.3	-2.08146	0.407327	0.72024	0.746973	0.126695	2.8017
PXMP2	-0.947158	0.118921	1.85431	1.7605e-07	6.75436	2.80147
DHRS7B	-1.70595	0.00651269	1.09528	0.0134478	1.87135	2.80123
HSPD1	-1.07658	0.00485276	1.72148	2.71388e-11	10.5664	2.79806
NETO2	-1.66642	0.239934	1.12963	0.211892	0.673885	2.79605
PHF10	-1.66642	0.0818332	1.12963	0.0976181	1.01047	2.79605
DNMT1	-1.11517	0.00441058	1.67918	2.76474e-10	9.55835	2.79435
HYLS1	-1.02006	0.191529	1.77335	4.12137e-05	4.38496	2.79341
SRSF7	-1.03893	0.00811163	1.75404	2.05687e-11	10.6868	2.79297
AAED1	-1.74442	0.278466	1.04217	0.376771	0.423923	2.78659
SERAC1	-1.74442	0.278466	1.04217	0.376771	0.423923	2.78659
ZNF620	-1.23346	0.849127	1.54467	0.317997	0.497578	2.77813
SAE1	-1.06027	0.0165321	1.71545	3.41069e-09	8.46716	2.77572
NEU3	-1.37097	0.377061	1.40474	0.13331	0.875139	2.7757
SCML2	-0.611974	0.968187	2.15765	0.0510659	1.29187	2.76962
XCL2	-0.67681	0.590068	2.09035	2.04133e-06	5.69009	2.76716
POLA1	-1.16892	0.229899	1.59471	0.00559025	2.25257	2.76363
FGGY	-1.22442	0.195229	1.53402	0.00714163	2.1462	2.75844
SRR	-0.998997	0.355503	1.75838	0.00180746	2.74293	2.75737
NOCT	-1.58396	0.458268	1.15765	0.335374	0.474471	2.74161
ZNF684	-0.955929	0.408904	1.77913	0.00308446	2.51082	2.73506
FAM83G	-0.955929	1	1.77913	0.549566	0.25998	2.73506
SLC4A8	-0.955929	0.778834	1.77913	0.1701	0.769297	2.73506
DGKI	-0.955929	0.792101	1.77913	0.181016	0.742283	2.73506
ENPP6	-0.955929	0.778834	1.77913	0.1701	0.769297	2.73506
CEP112	-0.955929	0.501428	1.77913	0.0103458	1.98523	2.73506
SKP2	-0.850134	0.508797	1.88347	0.00124659	2.90428	2.7336
TUBGCP4	-1.15946	0.234012	1.56942	0.00417715	2.37912	2.72888
TUBA4A	-0.878524	0.034608	1.84952	1.26287e-12	11.8986	2.72805
CCP110	-1.35899	0.117472	1.3641	0.00970339	2.01308	2.72309
PGP	-1.39772	0.084647	1.32228	0.0101088	1.9953	2.72
MZT1	-0.96754	0.027707	1.75063	4.02006e-10	9.39577	2.71817
HRH2	-0.919708	0.377251	1.79706	0.000628811	3.20148	2.71676
SIVA1	-1.12975	0.00280716	1.5842	1.15184e-09	8.93861	2.71395
KIF24	-1.08146	0.537605	1.62713	0.0526621	1.2785	2.70859
BSPRY	-1.40339	0.558998	1.3052	0.283775	0.547025	2.70859
TNFRSF9	-1.25834	0.215926	1.44983	0.0115209	1.93851	2.70816
C5orf34	-0.898595	0.555688	1.8077	0.00556571	2.25448	2.7063
NUP160	-1.13209	0.133566	1.57055	0.000448383	3.34835	2.70263
CHAC2	-1.05838	0.111012	1.64043	3.00697e-05	4.52187	2.6988
CEP295	-1.259	0.104007	1.43906	0.00270984	2.56706	2.69806
CENPK	-0.774482	0.155065	1.92187	3.48235e-10	9.45813	2.69636
CCL4L2	-1.52088	0.306197	1.17341	0.16666	0.778169	2.69429
NRM	-0.896428	0.14158	1.78467	4.52986e-07	6.34392	2.6811
USP1	-0.990164	0.0217381	1.69077	1.31132e-09	8.88229	2.68093
RHNO1	-1.02423	0.160212	1.6557	7.25245e-05	4.13952	2.67993
KIR2DL3	-0.566886	0.968187	2.11256	0.0290177	1.53734	2.67944
EBNA1BP2	-1.2633	0.00225821	1.41076	1.07653e-06	5.96797	2.67406
RANGAP1	-1.1699	0.0313594	1.5039	1.68434e-05	4.77357	2.6738
NAB2	-1.59603	0.0561261	1.07459	0.072183	1.14157	2.67062
PTGR1	-5.92276	3.85901e-10	-3.25245	1.65686e-11	10.7807	2.67031
TPM4	-1.27089	0.000681334	1.3994	1.6655e-07	6.77846	2.6703
PSAT1	-0.970756	0.0369517	1.69801	7.71439e-09	8.1127	2.66877
AC002116.7	-0.818425	0.870301	1.84952	0.0801541	1.09607	2.66795
TUBB6	-2.40339	2.58834e-06	0.264561	0.722275	0.141297	2.66795
C3orf62	-2.88881	0.391374	-0.220866	1	0	2.66795
NEO1	-1.81843	0.513601	0.849523	0.698593	0.155776	2.66795
HIST1H2BG	-1.81843	0.513601	0.849523	0.698593	0.155776	2.66795
KCTD3	-1.81843	0.513601	0.849523	0.698593	0.155776	2.66795
SLC25A35	-1.62578	0.176039	1.04217	0.196213	0.707273	2.66795
CPEB4	-3.45069	0.00347168	-0.791822	0.399526	0.398455	2.65887
SNHG15	-1.22282	0.0254119	1.43304	5.94413e-05	4.22591	2.65586
NCAPH2	-0.886443	0.174073	1.76879	1.70937e-06	5.76716	2.65524
AC004951.6	-2.19694	0.687969	0.457206	0.934147	0.0295846	2.65414
LRRC45	-1.12877	0.258811	1.52216	0.0055933	2.25233	2.65093
BYSL	-0.836347	0.361559	1.81156	5.58055e-05	4.25332	2.6479
SMS	-1.31319	0.00183408	1.3338	7.85824e-06	5.10467	2.64699
PCBD2	-1.17206	0.154491	1.47216	0.00234221	2.63037	2.64422
CRNDE	-0.764986	0.695217	1.87867	0.00363394	2.43962	2.64366
CARHSP1	-0.793247	0.0610882	1.84844	4.8071e-13	12.3181	2.64168
SUZ12	-1.25239	0.00476977	1.38876	5.15084e-06	5.28812	2.64115
CCL17	-5.69349	0.000681334	-3.05524	0.00138325	2.8591	2.63825
MAST2	-1.74442	0.116657	0.890165	0.284826	0.54542	2.63459
DARS2	-1.44403	0.170828	1.18656	0.0820242	1.08606	2.63059
CTD-2616J11.11	-0.998997	0.657068	1.62713	0.112208	0.949976	2.62613
KIF3C	-0.998997	0.657068	1.62713	0.112208	0.949976	2.62613
HN1L	-1.44759	0.0365854	1.17647	0.0134726	1.87055	2.62406
FKBPL	-0.902489	0.474459	1.72024	0.00303264	2.51818	2.62273
NUP35	-1.08146	0.434225	1.53693	0.0172801	1.76245	2.61839
GFOD1	-1.15946	0.721294	1.45721	0.214363	0.668851	2.61667
SCD5	-1.15946	0.551154	1.45721	0.143959	0.841762	2.61667
SDC4	-2.50772	0.00114016	0.105362	1	0	2.61309
TRAV26-1	-0.686322	0.836949	1.92352	0.00949546	2.02248	2.60985
INSIG1	-1.40339	0.0553964	1.20444	0.0131635	1.88063	2.60783
DUS1L	-2.61197	0.102654	-0.0102991	1	0	2.60168
EGR2	-2.70595	0.0215678	-0.10593	1	0	2.60002
BCL2L12	-0.986153	0.0286766	1.60729	2.72587e-08	7.56449	2.59344
SPR	-3.19694	0.00704375	-0.609908	0.583797	0.233738	2.58703
RP11-545E17.3	-0.93944	0.119024	1.64587	2.65889e-06	5.5753	2.58531
NCKIPSD	-1.51442	0.035502	1.06602	0.032859	1.48335	2.58043
RBPMS	-1.61197	0.247261	0.968168	0.334371	0.475772	2.58014
CDC34	-1.7819	0.135967	0.797056	0.424124	0.372507	2.57896
FGFR1	-1.14035	0.716154	1.43449	0.252472	0.597787	2.57484
MRPL12	-0.932194	0.0920992	1.64256	7.29662e-07	6.13688	2.57475
NUDT6	-1.23346	0.168472	1.33495	0.0157608	1.80242	2.56841
ZC2HC1A	-1.72916	0.0666575	0.838635	0.268373	0.571262	2.56779
RUVBL2	-0.961499	0.0282663	1.60525	1.07846e-08	7.96719	2.56675
TFDP1	-0.998997	0.162546	1.56371	0.000201825	3.69502	2.5627
KHDC1	-0.929456	0.824018	1.62713	0.140658	0.851835	2.55659
ERI1	-0.855578	0.256195	1.69617	1.80275e-05	4.74406	2.55175
AC009948.5	-0.981924	0.346646	1.56942	0.00417715	2.37912	2.55134
NR4A1	-1.76952	0.15403	0.779134	0.46752	0.3302	2.54865
RPA3	-0.931636	0.0345369	1.6149	6.28718e-09	8.20154	2.54654
ACAT2	-0.988777	0.0319638	1.5545	1.22263e-07	6.9127	2.54328
MLH1	-1.31319	0.0195928	1.2298	0.00114132	2.94259	2.54299
NEDD1	-1.1505	0.324004	1.38862	0.0253444	1.59612	2.53912
STARD4	-0.818425	0.624939	1.72024	0.0103712	1.98417	2.53867
PMCH	-0.496497	0.968187	2.04217	0.0111398	1.95312	2.53867
LRTOMT	-0.496497	0.930661	2.04217	0.0182041	1.73983	2.53867
AC007325.2	-0.496497	0.968187	2.04217	0.365009	0.437697	2.53867
AP001469.9	-0.496497	0.968187	2.04217	0.365009	0.437697	2.53867
AP000692.10	-0.496497	0.968187	2.04217	0.365009	0.437697	2.53867
CH507-145C22.1	-0.496497	0.968187	2.04217	0.365009	0.437697	2.53867
CH507-24F1.1	-0.496497	0.968187	2.04217	0.365009	0.437697	2.53867
TMPRSS6	-0.496497	0.968187	2.04217	0.365009	0.437697	2.53867
FBXO17	-0.496497	0.968187	2.04217	0.365009	0.437697	2.53867
ZNF443	-0.496497	1	2.04217	0.166512	0.778554	2.53867
CTXN1	-0.496497	0.968187	2.04217	0.365009	0.437697	2.53867
SOX18	-0.496497	0.968187	2.04217	0.365009	0.437697	2.53867
GNAS-AS1	-0.496497	0.968187	2.04217	0.365009	0.437697	2.53867
RP11-128M1.1	-0.496497	0.968187	2.04217	0.365009	0.437697	2.53867
STARD6	-0.496497	0.968187	2.04217	0.365009	0.437697	2.53867
ETV4	-0.496497	1	2.04217	0.166512	0.778554	2.53867
SLC5A10	-0.496497	0.968187	2.04217	0.365009	0.437697	2.53867
TUBB3	-0.496497	0.968187	2.04217	0.365009	0.437697	2.53867
RP11-525K10.3	-0.496497	0.968187	2.04217	0.365009	0.437697	2.53867
KREMEN2	-0.496497	0.968187	2.04217	0.365009	0.437697	2.53867
TGM5	-0.496497	0.968187	2.04217	0.365009	0.437697	2.53867
MAP3K9	-0.496497	1	2.04217	0.166512	0.778554	2.53867
RP11-649E7.5	-0.496497	0.968187	2.04217	0.365009	0.437697	2.53867
TNFSF11	-0.496497	0.968187	2.04217	0.365009	0.437697	2.53867
FFAR4	-0.496497	0.968187	2.04217	0.365009	0.437697	2.53867
AGAP6	-0.496497	1	2.04217	0.302269	0.519607	2.53867
RP11-890B15.3	-0.496497	0.968187	2.04217	0.365009	0.437697	2.53867
BTG4	-0.496497	0.968187	2.04217	0.365009	0.437697	2.53867
AQP11	-0.496497	0.968187	2.04217	0.365009	0.437697	2.53867
ACTN3	-0.496497	0.968187	2.04217	0.365009	0.437697	2.53867
DEPDC7	-0.496497	0.968187	2.04217	0.365009	0.437697	2.53867
TNC	-0.496497	0.968187	2.04217	0.365009	0.437697	2.53867
CDK20	-0.496497	1	2.04217	0.453962	0.34298	2.53867
ANKRD20A1	-0.496497	0.968187	2.04217	0.365009	0.437697	2.53867
AF230666.2	-0.496497	0.968187	2.04217	0.365009	0.437697	2.53867
BAALC-AS1	-0.496497	0.968187	2.04217	0.365009	0.437697	2.53867
LINC01301	-0.496497	0.968187	2.04217	0.365009	0.437697	2.53867
CTD-2547L16.1	-0.496497	0.968187	2.04217	0.365009	0.437697	2.53867
GPRASP1	-0.496497	1	2.04217	0.166512	0.778554	2.53867
YY2	-0.496497	0.968187	2.04217	0.365009	0.437697	2.53867
TRBJ2-2	-0.496497	0.968187	2.04217	0.365009	0.437697	2.53867
PODXL	-0.496497	0.968187	2.04217	0.365009	0.437697	2.53867
CDHR3	-0.496497	0.968187	2.04217	0.365009	0.437697	2.53867
RP11-132A1.4	-0.496497	0.968187	2.04217	0.365009	0.437697	2.53867
PON3	-0.496497	0.968187	2.04217	0.365009	0.437697	2.53867
RP11-103C16.2	-0.496497	0.968187	2.04217	0.365009	0.437697	2.53867
HIST1H4J	-0.496497	0.968187	2.04217	0.365009	0.437697	2.53867
RP3-406P24.3	-0.496497	0.968187	2.04217	0.365009	0.437697	2.53867
NEURL1B	-0.496497	0.968187	2.04217	0.365009	0.437697	2.53867
MYO10	-0.496497	1	2.04217	0.497457	0.303245	2.53867
PRDM5	-0.496497	0.968187	2.04217	0.365009	0.437697	2.53867
RP11-448G15.1	-0.496497	0.968187	2.04217	0.365009	0.437697	2.53867
POLN	-0.496497	0.968187	2.04217	0.365009	0.437697	2.53867
PODXL2	-0.496497	0.968187	2.04217	0.365009	0.437697	2.53867
CTD-2013N24.2	-0.496497	0.968187	2.04217	0.365009	0.437697	2.53867
ZMYND10	-0.496497	0.968187	2.04217	0.365009	0.437697	2.53867
AC112721.2	-0.496497	1	2.04217	0.28046	0.552129	2.53867
CCDC74B	-0.496497	1	2.04217	0.166512	0.778554	2.53867
RFX8	-0.496497	0.968187	2.04217	0.365009	0.437697	2.53867
AC015971.2	-0.496497	0.968187	2.04217	0.365009	0.437697	2.53867
ANKRD53	-0.496497	0.968187	2.04217	0.365009	0.437697	2.53867
RP3-455J7.4	-0.496497	0.968187	2.04217	0.365009	0.437697	2.53867
RP11-98G7.1	-0.496497	0.968187	2.04217	0.365009	0.437697	2.53867
PPIAL4G	-0.496497	0.968187	2.04217	0.365009	0.437697	2.53867
RP4-575N6.4	-0.496497	1	2.04217	0.166512	0.778554	2.53867
SYNC	-0.496497	0.968187	2.04217	0.365009	0.437697	2.53867
RP5-968P14.2	-0.496497	0.968187	2.04217	0.365009	0.437697	2.53867
RP11-563N4.1	-0.496497	0.968187	2.04217	0.0777749	1.10916	2.53867
GMEB2	-2.30385	0.221346	0.234813	1	0	2.53867
SNX24	-2.30385	0.221346	0.234813	1	0	2.53867
MMP7	-1.4965	0.659714	1.04217	0.622702	0.205719	2.53867
EXT1	-1.4965	0.659714	1.04217	0.622702	0.205719	2.53867
AC012507.4	-1.4965	0.659714	1.04217	0.622702	0.205719	2.53867
RNLS	-1.4965	0.59684	1.04217	0.488804	0.310865	2.53867
PIK3CD-AS2	-2.88881	0.00614622	-0.35376	0.788206	0.10336	2.53505
DBF4	-0.831887	0.127393	1.70268	6.84384e-08	7.1647	2.53457
STK39	-0.752837	0.636198	1.77913	0.00308446	2.51082	2.53197
TDP1	-0.859067	0.194281	1.67222	5.4679e-06	5.26218	2.53129
RAD21	-0.943851	0.0186285	1.58321	1.21162e-09	8.91664	2.52706
CD38	-1.181	0.342293	1.34473	0.0378629	1.42179	2.52573
RAD51D	-0.942753	0.202375	1.58274	0.000111221	3.95381	2.52549
MRTO4	-0.975665	0.0698914	1.54842	2.82162e-06	5.5495	2.52408
HN1	-0.846842	0.0405076	1.67587	6.44251e-11	10.1909	2.52271
PRIM2	-0.718889	0.433437	1.80222	1.43873e-05	4.84202	2.52111
CTPS1	-0.818425	0.257132	1.69928	5.5529e-06	5.25548	2.51771
PKP4	-1.4225	0.342797	1.09279	0.229508	0.639202	2.51529
JAKMIP1	-0.754295	0.355503	1.7604	1.22264e-05	4.9127	2.51469
SUV39H1	-0.71151	0.563457	1.80298	0.000306234	3.51395	2.51449
LSM4	-1.07734	0.00494418	1.43342	4.87559e-08	7.31197	2.51076
NOP16	-0.897945	0.116739	1.61186	1.33133e-06	5.87571	2.50981
RP11-345J4.5	-0.911534	0.116227	1.59358	3.23808e-06	5.48971	2.50511
TCOF1	-1.00505	0.0605504	1.49985	6.57212e-06	5.18229	2.5049
AVEN	-2.14035	0.134117	0.364096	0.852288	0.0694136	2.50445
ARNTL2	-2.14035	0.134117	0.364096	0.852288	0.0694136	2.50445
FAM91A1	-1.85013	0.00722732	0.650978	0.280654	0.551829	2.50111
FBXW9	-1.37097	0.377061	1.12963	0.26479	0.577099	2.5006
MRPL17	-1.11933	0.00586325	1.37763	8.26271e-07	6.08288	2.49696
AC020571.3	-0.596033	0.909169	1.90015	0.0164739	1.7832	2.49618
MB21D1	-1.01845	0.0510789	1.47738	7.50284e-06	5.12477	2.49583
ANK3	-0.919708	0.69807	1.57268	0.0533899	1.27254	2.49239
FAH	-1.02006	0.0604419	1.47101	1.26393e-05	4.89828	2.49107
HSPA2	-0.611974	1	1.87867	0.144825	0.839158	2.49064
EGR1	-1.74442	0.278466	0.742608	0.60857	0.21569	2.48703
HIST2H2AA4	-1.74442	0.278466	0.742608	0.60857	0.21569	2.48703
PRKDC	-1.06623	0.0171652	1.41841	1.52977e-06	5.81537	2.48465
LONP1	-1.95593	0.00811163	0.527595	0.478099	0.320482	2.48352
RAD52	-1.95593	0.229343	0.527595	0.785829	0.104672	2.48352
SLC8A1	-1.95593	0.490834	0.527595	0.870749	0.0601071	2.48352
TRIOBP	-1.30385	0.124569	1.17967	0.0255185	1.59314	2.48352
LCMT2	-1.30385	0.551154	1.17967	0.375426	0.425476	2.48352
LRRC20	-1.30385	0.551154	1.17967	0.375426	0.425476	2.48352
TRDC	-0.542301	0.686446	1.93855	2.05958e-06	5.68622	2.48085
LAMP3	-4.56975	0.00259747	-2.09361	0.0204038	1.69029	2.47614
SRSF2	-0.869564	0.0548033	1.60635	7.13434e-09	8.14665	2.47591
ASNS	-1.05449	0.0456982	1.41746	2.44801e-05	4.61119	2.47195
KCNN4	-1.67641	0.00311024	0.793489	0.075678	1.12103	2.4699
CDC23	-1.04493	0.121825	1.4236	0.000467434	3.33028	2.46853
HNRNPAB	-0.895138	0.0342233	1.57332	3.63054e-09	8.44003	2.46846
SNRPD1	-0.906272	0.0221293	1.55988	9.6825e-10	9.01401	2.46615
PPIL1	-0.70595	0.355503	1.75838	1.24309e-06	5.9055	2.46433
FAM210A	-0.938719	0.15558	1.52495	0.000105192	3.97802	2.46367
LKAAEAR1	-0.718889	0.85715	1.74261	0.116682	0.932995	2.4615
PTPN3	-0.718889	1	1.74261	0.427197	0.369371	2.4615
SLC8A1-AS1	-0.718889	1	1.74261	0.271148	0.566794	2.4615
ST3GAL3	-0.718889	0.706708	1.74261	0.0193789	1.71267	2.4615
NOP56	-0.846683	0.0780128	1.60985	2.29278e-08	7.63964	2.45654
SNRPB	-0.86127	0.0329617	1.58775	4.29438e-10	9.3671	2.44902
EGFL6	-0.528918	0.797551	1.91664	0.000918171	3.03708	2.44556
ARHGAP33	-1.08146	0.77202	1.3641	0.270613	0.567652	2.44556
MBTD1	-1.08146	0.852737	1.3641	0.402962	0.394736	2.44556
ADGRG5	-1.08146	0.229899	1.3641	0.00828244	2.08184	2.44556
DACH1	-1.08146	0.793849	1.3641	0.315036	0.50164	2.44556
FAM92A1	-1.08146	0.793849	1.3641	0.315036	0.50164	2.44556
HIST1H4E	-1.08146	0.793849	1.3641	0.315036	0.50164	2.44556
AC000068.5	-1.08146	0.797551	1.3641	0.535961	0.270867	2.44556
PRODH	-1.08146	0.797551	1.3641	0.535961	0.270867	2.44556
ZNF607	-1.08146	0.797551	1.3641	0.535961	0.270867	2.44556
NOTUM	-1.08146	1	1.3641	0.627434	0.202432	2.44556
HSF5	-1.08146	0.797551	1.3641	0.535961	0.270867	2.44556
MYH11	-1.08146	0.797551	1.3641	0.535961	0.270867	2.44556
ELL3	-1.08146	1	1.3641	0.599525	0.222193	2.44556
RNF219-AS1	-1.08146	0.797551	1.3641	0.535961	0.270867	2.44556
MCAM	-1.08146	0.797551	1.3641	0.535961	0.270867	2.44556
TMOD1	-1.08146	0.797551	1.3641	0.535961	0.270867	2.44556
AC005076.5	-1.08146	0.797551	1.3641	0.535961	0.270867	2.44556
KIAA1324L	-1.08146	0.797551	1.3641	0.535961	0.270867	2.44556
DUSP19	-1.08146	1	1.3641	0.582687	0.234565	2.44556
PROC	-1.08146	0.797551	1.3641	0.535961	0.270867	2.44556
RP11-392O17.1	-1.08146	0.816268	1.3641	0.555599	0.255239	2.44556
LYSMD1	-1.08146	1	1.3641	0.704042	0.152401	2.44556
ZIK1	-0.818425	0.698798	1.62713	0.0763933	1.11694	2.44556
RP11-95D17.1	-0.818425	1	1.62713	0.490189	0.309637	2.44556
THAP9-AS1	-2.19694	0.624939	0.248619	1	0	2.44556
SMC3	-1.02053	0.0158411	1.42424	3.62544e-07	6.44064	2.44477
TST	-1.06478	0.0584444	1.3792	0.00012071	3.91826	2.44398
TFRC	-2.37349	1.84927e-06	0.0704574	1	0	2.44394
RP11-849H4.2	-0.911534	0.737862	1.5276	0.154409	0.811328	2.43913
DVL3	-1.88881	0.0581253	0.549128	0.607771	0.21626	2.43794
SRSF3	-0.773427	0.0998427	1.6597	1.19353e-09	8.92317	2.43313
DCTPP1	-0.726284	0.133696	1.70353	5.16177e-10	9.2872	2.42982
SNRPE	-0.929156	0.0293962	1.49987	3.78565e-08	7.42186	2.42903
MT1E	-1.64577	0.00687794	0.781853	0.114301	0.941949	2.42762
TOPBP1	-0.913452	0.0872348	1.51317	2.40476e-06	5.61893	2.42663
TNFRSF11A	-2.11121	0.131361	0.315187	0.8934	0.0489542	2.42639
TACC3	-0.733536	0.244978	1.68543	2.80327e-07	6.55234	2.41897
GNB4	-3.08146	0.00858532	-0.6641	0.535961	0.270867	2.41736
DEK	-0.92356	0.0201335	1.49289	7.13434e-09	8.14665	2.41645
NUDT8	-1.09795	0.0611152	1.31519	0.000447622	3.34909	2.41313
SAAL1	-0.808441	0.329214	1.59396	0.000110246	3.95764	2.4024
CNTROB	-1.30385	0.795866	1.09662	0.506104	0.29576	2.40047
ECI1	-1.54486	0.0243096	0.855083	0.0960258	1.01761	2.39994
ANKRD1	-4.4965	0.0124991	-2.10079	0.0360443	1.44316	2.39571
CCDC28B	-0.945804	0.325201	1.44934	0.00279979	2.55287	2.39515
SLC10A7	-1.4351	0.382089	0.959706	0.373483	0.427729	2.3948
CEP85	-1.10793	0.269864	1.28609	0.0259539	1.5858	2.39403
TRBV6-2	-0.423852	1	1.96952	0.00900412	2.04556	2.39337
YEATS4	-0.883172	0.0809475	1.50808	9.69048e-07	6.01365	2.39125
CPEB3	-1.81843	0.698798	0.572683	0.859198	0.0659068	2.39111
ANKRD39	-0.786004	0.137921	1.60132	1.47116e-07	6.83234	2.38733
RAN	-0.80229	0.0409638	1.58402	1.95291e-10	9.70932	2.38631
TUBA1A	-1.00908	0.0245966	1.3724	2.57571e-06	5.5891	2.38148
SH2D4A	-1.60083	0.127393	0.779134	0.34983	0.456143	2.37997
GRPEL2	-0.998997	0.355503	1.38097	0.0183824	1.7356	2.37997
SFXN5	-1.30385	0.547972	1.07612	0.327165	0.485233	2.37997
CDKN2C	-0.640088	0.369308	1.73654	3.08423e-07	6.51085	2.37663
HSP90AA1	-1.11697	0.0013774	1.25877	7.01541e-07	6.15395	2.37574
ADAM19	-1.54816	0.00347554	0.824168	0.0441839	1.35474	2.37233
MRE11A	-1.16635	0.144682	1.20567	0.0141293	1.84988	2.37202
EIF4A3	-0.949009	0.0221345	1.42207	1.38829e-07	6.85752	2.37108
HAT1	-0.953845	0.0564411	1.41385	5.41231e-06	5.26662	2.36769
YWHAH	-0.917961	0.038076	1.44886	2.5055e-07	6.60111	2.36682
AGFG1	-1.19694	0.116973	1.1677	0.0136567	1.86465	2.36464
MTHFD1L	-1.08146	0.194888	1.28096	0.0097225	2.01222	2.36241
ACYP1	-0.911534	0.136206	1.45025	6.1708e-05	4.20966	2.36179
RTTN	-1.04082	0.434556	1.31519	0.0674161	1.17124	2.356
FAR1	-1.33107	0.0422628	1.02447	0.0233829	1.6311	2.35554
PDF	-1.0604	0.0906657	1.29493	0.000850901	3.07012	2.35533
SCLT1	-0.746724	0.278466	1.60695	7.37531e-06	5.13222	2.35368
NUDT15	-0.818425	0.261255	1.53011	5.94413e-05	4.22591	2.34853
CSF2RA	-5.93113	4.79153e-09	-3.58831	2.20108e-11	10.6574	2.34282
C19orf47	-0.769515	0.713708	1.57268	0.0356124	1.4484	2.3422
FUT8	-0.996762	0.0637927	1.3442	6.48138e-05	4.18833	2.34096
SLC7A1	-1.51145	0.0222128	0.828765	0.101909	0.991787	2.34021
ABI2	-0.658768	0.508955	1.67776	7.62548e-05	4.11773	2.33653
GALE	-0.881161	0.179708	1.44934	0.000109966	3.95874	2.3305
RDX	-1.61988	0.000397308	0.708431	0.0639703	1.19402	2.32831
RP11-680A11.5	-0.698131	0.752767	1.62713	0.0526621	1.2785	2.32526
NEMP1	-1.08146	0.81164	1.24011	0.335136	0.474779	2.32157
RP11-522I20.3	-1.40339	0.663023	0.916637	0.615836	0.210535	2.32003
MYO19	-0.818425	0.411892	1.5016	0.0013809	2.85984	2.32003
BAG2	-0.903314	0.135652	1.41301	6.7502e-05	4.17068	2.31632
IFI27L1	-1.09188	0.012545	1.2196	4.06762e-05	4.39066	2.31148
CEP162	-0.718889	0.631406	1.58966	0.00999252	2.00033	2.30855
THOP1	-0.959898	0.100748	1.34536	0.000143343	3.84362	2.30526
PAX8	-1.4965	0.306564	0.807703	0.492318	0.307754	2.3042
C11orf84	-1.15946	0.551154	1.1417	0.298649	0.524839	2.30117
MTFP1	-0.896245	0.054039	1.40309	1.25161e-06	5.90253	2.29934
CBX5	-0.854049	0.0809475	1.44523	1.13225e-06	5.94606	2.29928
CLUH	-1.59603	0.162305	0.699281	0.500116	0.300929	2.29531
SSRP1	-0.737901	0.117472	1.55605	8.59321e-09	8.06584	2.29395
RUSC2	-1.66642	0.510458	0.627131	0.794453	0.0999316	2.29355
GLB1L	-1.66642	0.716154	0.627131	0.828933	0.0814805	2.29355
CEP89	-0.967803	0.33853	1.32228	0.0149836	1.82438	2.29008
FBXL5	-0.990235	0.0356717	1.29977	2.0302e-05	4.69246	2.29
SHC4	-0.370966	1	1.91664	0.117013	0.931766	2.2876
RP11-572M11.4	-0.370966	1	1.91664	0.117013	0.931766	2.2876
HIST2H3D	-0.370966	1	1.91664	0.118507	0.926258	2.2876
TOMM40	-0.944825	0.0360329	1.33969	3.35835e-06	5.47387	2.28452
XYLB	-1.17457	0.381693	1.10106	0.175287	0.75625	2.27563
UBE2M	-1.33444	0.0245966	0.937199	0.0276985	1.55754	2.27164
SMPD4	-1.09406	0.18482	1.17341	0.0170982	1.76705	2.26747
ZNF814	-0.998997	0.657068	1.26456	0.25434	0.594586	2.26356
AP006621.5	-0.789279	0.546387	1.46843	0.0117742	1.92907	2.25771
ASB2	-0.440541	0.638241	1.81441	6.96594e-09	8.15702	2.25495
CTU2	-1.06804	0.162546	1.18303	0.0127714	1.89376	2.25107
CD109	-1.90249	0.0102002	0.341729	0.759634	0.119396	2.24422
TRBV7-2	-0.348564	1	1.89423	0.0777177	1.10948	2.2428
TMC3-AS1	-0.611974	0.968187	1.62713	0.164461	0.783938	2.23911
PACSIN3	-2.19694	0.29756	0.0421684	1	0	2.23911
CLDN12	-2.19694	0.29756	0.0421684	1	0	2.23911
NPHP4	-0.818425	0.870301	1.42068	0.212082	0.673497	2.23911
SAMD1	-1.30385	0.271958	0.935253	0.217147	0.663246	2.23911
IFT172	-1.19694	0.895987	1.04217	0.635338	0.196995	2.23911
NUCKS1	-0.892626	0.0286352	1.34623	3.03747e-07	6.51749	2.23886
XRCC6BP1	-0.636427	0.483192	1.6009	4.65275e-05	4.33229	2.23733
BUB3	-0.759531	0.0777088	1.47706	9.75306e-09	8.01086	2.23659
PIK3R6	-0.718889	1	1.5161	0.520213	0.283819	2.23499
CEACAM1	-0.344494	1	1.89017	0.0383543	1.41619	2.23466
IFT22	-0.955929	0.238857	1.2778	0.00510455	2.29204	2.23373
CDK4	-0.846994	0.0529699	1.38486	3.7347e-07	6.42774	2.23185
PIDD1	-0.878967	0.348539	1.35251	0.0051923	2.28464	2.23148
TMEM107	-0.88352	0.122534	1.34751	7.2209e-05	4.14141	2.23103
SFPQ	-0.810514	0.0591401	1.41937	6.95612e-08	7.15763	2.22989
MMACHC	-0.981924	0.681556	1.2438	0.187298	0.727467	2.22573
DUSP6	-0.566886	0.595433	1.65688	6.84721e-05	4.16449	2.22376
CEP192	-1.15185	0.197944	1.07192	0.0499636	1.30135	2.22376
CEP44	-1.20699	0.128299	1.01617	0.0532258	1.27388	2.22316
BOP1	-0.632634	0.42789	1.59023	7.39789e-06	5.13089	2.22286
TRBV18	-0.560627	1	1.66108	0.317093	0.498814	2.22171
TIMM10	-0.729158	0.123303	1.49053	3.89868e-08	7.40908	2.21968
EEF1E1	-0.788263	0.1188	1.4277	1.19793e-06	5.92157	2.21596
EXOSC2	-0.588419	0.629064	1.62713	0.000280457	3.55213	2.21555
ALMS1	-1.12099	0.501428	1.09279	0.239093	0.621433	2.21378
POLR3H	-0.800278	0.232961	1.41228	0.000100834	3.99639	2.21256
PAQR8	-0.781899	0.59343	1.42919	0.0291477	1.5354	2.21109
TJP2	-2.35448	0.0193479	-0.144245	0.986133	0.00606469	2.21023
HSPB11	-0.712045	0.128299	1.49269	2.51327e-08	7.59976	2.20473
FARSB	-0.679189	0.29756	1.52477	3.14759e-06	5.50202	2.20396
KIF1BP	-1.19694	0.0498465	0.9991	0.0158075	1.80114	2.19604
ATP8B4	-0.553081	0.782019	1.64208	0.00230506	2.63732	2.19516
MCMBP	-1.26203	0.0631839	0.932544	0.0481086	1.31778	2.19458
ZNF519	-0.898595	0.555688	1.29592	0.0623075	1.20546	2.19452
BOLA3	-0.863279	0.053197	1.32974	1.74931e-06	5.75713	2.19302
GCNT1	-0.842272	0.478048	1.35029	0.0147445	1.83137	2.19256
CYP1B1	-2.30531	2.04954e-08	-0.117461	0.908804	0.0415299	2.18785
SCMH1	-0.44403	0.896176	1.74261	0.0193789	1.71267	2.18664
SNRPG	-0.863806	0.0306856	1.31967	2.78404e-07	6.55532	2.18348
LRRC59	-1.23346	0.00280344	0.949059	0.00182749	2.73815	2.18252
ZNF85	-0.92534	0.319607	1.25629	0.0118295	1.92703	2.18163
DUSP2	-0.542301	0.566676	1.63925	4.95195e-06	5.30522	2.18156
NDOR1	-0.639455	0.838909	1.53967	0.0401918	1.39586	2.17912
FZR1	-0.998997	0.46127	1.17967	0.0769631	1.11372	2.17867
ACTL6A	-0.846994	0.117472	1.33115	3.00697e-05	4.52187	2.17814
HAUS6	-0.789279	0.295825	1.387	0.000388268	3.41087	2.17628
RP11-138A9.1	-1.76952	0.15403	0.404738	0.788206	0.10336	2.17425
TRA2B	-0.808083	0.105578	1.36258	3.5335e-06	5.4518	2.17067
DPCD	-1.45997	0.181957	0.709593	0.443988	0.352628	2.16956
DPY19L4	-0.955929	0.52772	1.21209	0.129	0.889411	2.16802
MIS18BP1	-0.983195	0.0335059	1.18203	9.03525e-05	4.04406	2.16522
POU2F1	-1.18455	0.196716	0.978038	0.115508	0.937387	2.16259
RMI1	-0.926485	0.329214	1.23481	0.0159281	1.79784	2.1613
GGCT	-0.661921	0.211336	1.49574	1.18527e-07	6.92618	2.15766
SLC9A7	-1.61197	0.247261	0.544669	0.723345	0.140654	2.15664
CDK16	-1.25138	0.0955091	0.904665	0.0867688	1.06164	2.15605
URB2	-1.25138	0.382278	0.904665	0.365009	0.437697	2.15605
TSPAN2	-1.4351	0.382089	0.72024	0.571556	0.242941	2.15534
ODF2	-0.571785	0.483167	1.58354	4.72098e-06	5.32597	2.15533
KANK1	-0.303852	1	1.84952	0.0801541	1.09607	2.15338
SMC1B	-0.303852	1	1.84952	0.250646	0.60094	2.15338
BRSK1	-0.303852	1	1.84952	0.250646	0.60094	2.15338
PIWIL2	-0.303852	1	1.84952	0.250646	0.60094	2.15338
PLS3	-0.303852	1	1.84952	0.250646	0.60094	2.15338
NHS	-0.303852	1	1.84952	0.250646	0.60094	2.15338
HIST1H2BI	-0.303852	1	1.84952	0.250646	0.60094	2.15338
HIST1H4B	-0.303852	1	1.84952	0.250646	0.60094	2.15338
PKI55	-0.303852	1	1.84952	0.250646	0.60094	2.15338
CCNT2-AS1	-0.303852	1	1.84952	0.250646	0.60094	2.15338
CAV1	-2.30385	0.857637	-0.150477	1	0	2.15338
IARS	-0.853432	0.100891	1.29818	3.59398e-05	4.44442	2.15161
EAF2	-3.41933	2.53238e-08	-1.26903	0.00135162	2.86914	2.1503
IFRD2	-0.793114	0.275768	1.35668	0.000378213	3.42226	2.14979
EED	-0.767799	0.165237	1.37607	1.14455e-05	4.94136	2.14387
IREB2	-1.02575	0.123113	1.11542	0.00591069	2.22836	2.14117
CCND2	-0.482087	0.470943	1.65813	1.36717e-09	8.86418	2.14022
H2AFV	-0.664051	0.141196	1.47525	5.44549e-09	8.26396	2.1393
SLFN13	-1.03255	0.884308	1.1063	0.492318	0.307754	2.13885
FANCL	-1.04398	0.300818	1.09108	0.0539235	1.26822	2.13506
EPB41L2	-1.66642	0.0105473	0.464859	0.499784	0.301218	2.13128
FUBP1	-0.804836	0.15403	1.32457	4.1881e-05	4.37798	2.1294
PKIA	-0.718889	0.698798	1.40895	0.0324066	1.48937	2.12784
CACYBP	-0.649427	0.169572	1.47755	1.21895e-08	7.91401	2.12698
SLIRP	-0.951598	0.0316087	1.17257	5.43886e-05	4.26449	2.12416
B4GALNT1	-0.666422	0.900443	1.45721	0.143959	0.841762	2.12363
KRT79	-0.666422	1	1.45721	0.571556	0.242941	2.12363
ZNF425	-0.666422	0.900443	1.45721	0.143959	0.841762	2.12363
NUP155	-0.666422	0.517014	1.45721	0.00134436	2.87148	2.12363
CH17-373J23.1	-0.666422	0.905521	1.45721	0.348292	0.458056	2.12363
ACTR3C	-0.496497	0.98663	1.62713	0.112208	0.949976	2.12363
SETBP1	-1.81843	0.513601	0.305203	0.974908	0.0110362	2.12363
DGAT2	-1.81843	0.513601	0.305203	0.974908	0.0110362	2.12363
TIGD5	-1.81843	0.597699	0.305203	0.99164	0.00364598	2.12363
SMN1	-1.81843	0.399963	0.305203	0.947986	0.0231981	2.12363
CEP57L1	-0.905888	0.29756	1.21726	0.00894308	2.04851	2.12314
RPE	-1.27611	0.0547863	0.844722	0.083316	1.07927	2.12083
CCL22	-4.76796	4.14231e-05	-2.64766	0.000148234	3.82905	2.1203
TRAV38-2DV8	-0.286574	1	1.83225	0.172943	0.762097	2.11882
BRD8	-1.06354	0.143899	1.05376	0.0219193	1.65917	2.11729
WBSCR16	-1.07181	0.0858984	1.04217	0.0100782	1.99662	2.11398
MAPK8	-1.23346	0.208007	0.880417	0.169617	0.77053	2.11388
PRRC2A	-0.989743	0.0696427	1.12095	0.00136751	2.86407	2.11069
TERF2	-1.14035	0.27152	0.968168	0.147365	0.831606	2.10852
KIF21B	-0.396961	0.875632	1.70959	0.00112093	2.95042	2.10655
SNRNP25	-0.733965	0.140861	1.37103	1.49053e-06	5.82666	2.105
PNO1	-0.876921	0.176166	1.22659	0.00112093	2.95042	2.10351
RP11-382A20.3	-0.517559	0.620724	1.58274	1.80275e-05	4.74406	2.1003
CCDC88A	-2.88881	1.991e-07	-0.788855	0.0683651	1.16517	2.09996
NR2C2AP	-0.74704	0.304519	1.35202	0.000363276	3.43976	2.09906
MRPL37	-0.79101	0.0705887	1.30724	1.09291e-06	5.96141	2.09825
RRP7A	-0.782721	0.109178	1.31294	6.36808e-06	5.19599	2.09566
USP37	-0.763284	0.433906	1.33167	0.00480956	2.31789	2.09496
PRADC1	-0.827414	0.197944	1.261	0.000606687	3.21704	2.08842
APBB2	-1.58396	0.458268	0.5016	0.788206	0.10336	2.08556
PAWR	-0.818425	0.694169	1.26456	0.146084	0.835398	2.08299
MSTO1	-0.818425	0.411892	1.26456	0.00886191	2.05247	2.08299
NFKBID	-1.30385	0.155065	0.779134	0.255685	0.592294	2.08299
NINL	-1.30385	0.81164	0.779134	0.788206	0.10336	2.08299
CCL18	-1.30385	0.841389	0.779134	0.788206	0.10336	2.08299
RP11-314A20.2	-1.30385	0.81164	0.779134	0.788206	0.10336	2.08299
RP11-275I4.2	-1.30385	0.81164	0.779134	0.788206	0.10336	2.08299
RAB15	-1.30385	0.81164	0.779134	0.788206	0.10336	2.08299
TBC1D8B	-1.30385	1	0.779134	0.880785	0.0551301	2.08299
RP11-313P13.5	-1.30385	0.81164	0.779134	0.788206	0.10336	2.08299
HCG27	-1.30385	0.884308	0.779134	0.808323	0.0924152	2.08299
NRN1	-1.30385	0.551154	0.779134	0.65335	0.184854	2.08299
WDR92	-1.30385	0.832636	0.779134	0.788206	0.10336	2.08299
HSPA6	-1.30385	0.81164	0.779134	0.788206	0.10336	2.08299
ACOT11	-1.30385	1	0.779134	0.858216	0.0664033	2.08299
TIMM8A	-0.687181	0.492023	1.39581	0.00181905	2.74016	2.08299
WSB2	-1.30385	0.325837	0.779134	0.420503	0.376231	2.08299
CSF1	-1.6485	0.035495	0.433593	0.622702	0.205719	2.08209
CNTRL	-0.699053	0.221346	1.38004	6.9229e-06	5.15971	2.07909
LANCL2	-1.45069	0.264441	0.627131	0.585182	0.232709	2.07782
DKC1	-0.707394	0.215541	1.36853	1.05356e-05	4.97734	2.07592
OXCT1	-0.416529	0.698798	1.65884	1.10199e-06	5.95782	2.07537
SLC25A17	-0.955929	0.158323	1.11852	0.00767474	2.11494	2.07445
MTHFD2	-0.895146	0.0291922	1.17591	1.25154e-05	4.90256	2.07106
DAZAP1	-0.710941	0.192549	1.35951	5.62785e-06	5.24966	2.07045
PRDM15	-0.911534	0.737862	1.15765	0.335374	0.474471	2.06918
PATZ1	-0.911534	0.737862	1.15765	0.335374	0.474471	2.06918
TULP3	-0.911534	0.453465	1.15765	0.0662362	1.1789	2.06918
SRPK1	-0.778195	0.149918	1.28955	3.11151e-05	4.50703	2.06774
ANKRD52	-1.15946	0.199521	0.906513	0.131711	0.880378	2.06598
KATNAL1	-0.963623	0.208537	1.10106	0.0164325	1.7843	2.06469
2024-09-10	-3.02006	0.145765	-0.957832	0.571556	0.242941	2.06223
SMYD5	-1.02006	0.63505	1.04217	0.300916	0.521555	2.06223
CTH	-1.02006	0.63505	1.04217	0.300916	0.521555	2.06223
U2AF1	-0.698712	0.16802	1.36243	1.59957e-06	5.796	2.06114
GEMIN4	-0.781899	0.474873	1.27921	0.0105252	1.97777	2.06111
TUBGCP3	-1.32247	0.146426	0.736065	0.280342	0.552312	2.05853
HSPE1	-0.894542	0.0235605	1.16361	8.07335e-06	5.09295	2.05815
RBM17	-0.819889	0.060003	1.23506	5.66939e-06	5.24646	2.05495
SEPHS1	-0.955929	0.238468	1.09802	0.0204533	1.68924	2.05395
ZNF93	-0.850134	0.698798	1.20263	0.146759	0.833395	2.05277
C2orf69	-0.850134	0.513601	1.20263	0.0602991	1.21969	2.05277
SCCPDH	-0.686051	0.228335	1.3641	6.34045e-06	5.19788	2.05015
TPRKB	-0.631657	0.278466	1.41804	1.68552e-06	5.77327	2.04969
DPYSL2	-2.08146	0.0725488	-0.0318322	1	0	2.04963
GNG8	-0.422496	0.887013	1.62713	0.0101891	1.99186	2.04963
WDR12	-0.60185	0.490139	1.44589	9.52986e-05	4.02091	2.04774
PEMT	-0.771119	0.274445	1.27597	0.000635882	3.19662	2.04708
IDO1	-5.44486	9.62737e-16	-3.3984	3.42052e-17	16.4659	2.04646
AP001347.6	-0.818425	0.659714	1.22659	0.12217	0.913035	2.04502
ATAT1	-0.818425	0.698798	1.22659	0.172943	0.762097	2.04502
BMI1	-0.998997	0.162546	1.04217	0.0211645	1.67439	2.04117
SLC25A19	-1.26702	0.0453583	0.773352	0.110186	0.957874	2.04037
PCNXL3	-1.62578	0.176039	0.414137	0.788206	0.10336	2.03992
PSMG1	-0.757457	0.131959	1.28096	1.28715e-05	4.89037	2.03841
NUP205	-0.786004	0.3733	1.25162	0.00588696	2.23011	2.03763
PGAM1	-0.822188	0.040365	1.21145	2.50129e-06	5.60184	2.03364
TESC	-0.601159	0.351916	1.42947	2.40053e-06	5.61969	2.03063
RASGRP3	-2.7819	0.155588	-0.751381	0.690573	0.160791	2.03052
CDKN2AIPNL	-0.540891	0.520599	1.48963	1.49221e-05	4.82617	2.03052
DHRS13	-0.922762	0.26623	1.1063	0.019302	1.7144	2.02906
SLC43A3	-1.06418	0.125739	0.964764	0.0345409	1.46167	2.02895
PHF7	-0.893387	0.299122	1.13528	0.0192455	1.71567	2.02866
PPIH	-0.626414	0.240572	1.40187	4.14069e-07	6.38293	2.02829
GEMIN2	-0.570498	0.626204	1.45721	0.00134436	2.87148	2.0277
POLR3K	-0.737505	0.137338	1.2901	7.27794e-06	5.13799	2.0276
TXNDC16	-1.19694	0.458268	0.830664	0.436052	0.360461	2.0276
G2E3	-0.771504	0.439695	1.25516	0.00753774	2.12276	2.02667
SCLY	-0.533972	0.826351	1.49148	0.0144804	1.83922	2.02545
FGF14-AS2	-0.718889	1	1.3052	0.561902	0.250339	2.02409
RNFT2	-0.718889	0.85715	1.3052	0.283775	0.547025	2.02409
BMP1	-0.718889	0.706708	1.3052	0.103276	0.986	2.02409
SV2A	-0.718889	0.706708	1.3052	0.103276	0.986	2.02409
IQCC	-0.718889	0.85715	1.3052	0.283775	0.547025	2.02409
MAF	-1.18952	0.199118	0.834363	0.190453	0.720212	2.02388
ICOS	-0.330036	0.849127	1.69272	3.32452e-06	5.47827	2.02276
FDPS	-0.712166	0.126668	1.30949	1.2017e-06	5.9202	2.02166
POMK	-1.35448	0.766784	0.663657	0.788206	0.10336	2.01813
EIF3C	-0.818425	0.624939	1.19971	0.101734	0.992535	2.01813
ATL1	-0.818425	0.698798	1.19971	0.179191	0.746683	2.01813
HIST1H1C	-1.02389	0.0280998	0.993479	0.0018057	2.74336	2.01737
INTS1	-1.68914	0.156291	0.327571	0.808323	0.0924152	2.01671
ZNF346	-0.666422	0.674073	1.34883	0.0165721	1.78062	2.01525
STK33	-0.233463	1	1.77913	0.1701	0.769297	2.0126
CCDC141	-0.233463	1	1.77913	0.1701	0.769297	2.0126
CHN1	-0.233463	1	1.77913	0.1701	0.769297	2.0126
FGFR1OP	-0.861069	0.452653	1.14908	0.0366419	1.43602	2.01015
EID3	-1.15946	0.551154	0.849523	0.519834	0.284135	2.00899
CTPS2	-1.15946	0.551154	0.849523	0.519834	0.284135	2.00899
GIT1	-1.01107	0.424515	0.996365	0.178433	0.748526	2.00743
CMC2	-0.723856	0.127393	1.28295	2.99586e-06	5.52348	2.00681
CAD	-0.769515	0.629064	1.23199	0.0423481	1.37317	2.00151
HIST1H1D	-0.421766	0.627914	1.57744	7.8415e-08	7.1056	1.99921
SPIB	-1.95593	0.391374	0.0421684	1	0	1.9981
PRSS23	-1.95593	0.391374	0.0421684	1	0	1.9981
F8A1	-1.37097	0.698798	0.627131	0.788206	0.10336	1.9981
MAGIX	-1.37097	0.377061	0.627131	0.677106	0.169344	1.9981
STBD1	-0.496497	0.968187	1.5016	0.230145	0.637999	1.9981
VSIG10	-0.733536	0.698798	1.26456	0.0871204	1.05988	1.9981
HNRNPA2B1	-0.735796	0.0685745	1.25622	6.58684e-07	6.18132	1.99201
CTTNBP2NL	-3.19694	0.0261826	-1.20576	0.221244	0.655129	1.99118
CCT2	-0.608245	0.211112	1.38261	7.87153e-08	7.10394	1.99086
RMI2	-0.303852	0.940427	1.68602	0.000167308	3.77648	1.98988
KIF21A	-0.559823	0.635163	1.42464	0.000866902	3.06203	1.98446
LINC00969	-0.97889	0.189489	1.00369	0.0269973	1.56868	1.98258
SLF1	-0.523978	0.734968	1.45721	0.00277592	2.55659	1.98118
ZNF724P	-0.643338	0.918088	1.33762	0.192687	0.715147	1.98096
MMAB	-0.784074	0.513601	1.1965	0.025995	1.58511	1.98057
SH3GLB2	-0.93707	0.747921	1.04217	0.376771	0.423923	1.97924
CBX1	-0.913582	0.0924369	1.0655	0.00186642	2.72899	1.97908
TERF1	-0.729811	0.235022	1.24921	0.000200636	3.69759	1.97902
CLN6	-0.703655	0.345128	1.27537	0.000584081	3.23353	1.97902
TRAV9-2	-0.216389	1	1.76206	0.0259062	1.5866	1.97845
WRAP53	-0.561788	0.581615	1.41498	0.0004668	3.33087	1.97677
RFWD3	-0.869955	0.428945	1.1063	0.04394	1.35714	1.97625
CCT5	-0.697139	0.145491	1.27817	2.73431e-06	5.56315	1.97531
RCC1	-0.505835	0.477486	1.46747	1.43382e-06	5.8435	1.97331
PHLPP1	-1.08146	0.793849	0.890165	0.600842	0.22124	1.97162
AFMID	-1.08146	0.443004	0.890165	0.284826	0.54542	1.97162
RP11-126K1.2	-1.08146	0.793849	0.890165	0.600842	0.22124	1.97162
ZNF100	-0.692894	0.61084	1.27483	0.0245286	1.61033	1.96772
RAB27B	-1.40339	0.884308	0.556742	0.880785	0.0551301	1.96013
RAB40C	-1.40339	0.558998	0.556742	0.788206	0.10336	1.96013
HPSE	-0.332998	0.968187	1.62713	0.0369009	1.43296	1.96013
PDCD11	-0.756364	0.408711	1.20263	0.0092468	2.03401	1.959
C2CD5	-0.943956	0.456549	1.01179	0.132292	0.878466	1.95575
LAS1L	-0.847719	0.147521	1.1063	0.00167103	2.77702	1.95402
ANGEL1	-1.61197	0.247261	0.341729	0.866324	0.0623198	1.9537
TAF1C	-0.759531	0.823282	1.19417	0.271139	0.566809	1.9537
SLBP	-0.627903	0.238265	1.32562	1.87464e-06	5.72708	1.95353
PTMA	-0.615804	0.156016	1.33587	6.98838e-08	7.15562	1.95167
TAF15	-0.596326	0.275941	1.35363	1.04538e-06	5.98073	1.94996
ADORA2B	-1.81843	0.158678	0.129631	1	0	1.94806
NUP37	-0.54425	0.483192	1.39831	2.38767e-05	4.62203	1.94256
IMPA2	-0.803158	0.244216	1.13903	0.002794	2.55377	1.94219
GK	-1.80028	0.00228437	0.141704	0.925377	0.0336812	1.94198
C2CD3	-0.854049	0.619606	1.08656	0.184352	0.734351	1.94061
CNKSR2	-0.196937	1	1.74261	0.116682	0.932995	1.93954
LARS2	-0.769515	0.713708	1.1677	0.153889	0.812793	1.93721
LBR	-0.664734	0.325837	1.27247	0.0001478	3.83033	1.9372
SNRPA1	-0.765168	0.0975309	1.17145	2.61152e-05	4.58311	1.93662
USP30	-0.998997	0.657068	0.935253	0.476466	0.321968	1.93425
GCH1	-0.772131	0.399079	1.16081	0.010556	1.9765	1.93294
NCOA5	-0.616791	0.549071	1.31519	0.00203877	2.69063	1.93198
ZNF681	-0.403388	0.982332	1.5276	0.154409	0.811328	1.93098
TTLL4	-2.04082	0.16	-0.109835	1	0	1.93098
FAM114A1	-2.66642	0.12414	-0.735439	0.707525	0.150258	1.93098
MPHOSPH9	-0.80525	0.431613	1.12558	0.0299636	1.52341	1.93083
PSMC3	-0.529046	0.33819	1.39494	9.1966e-08	7.03637	1.92398
TCP1	-0.653759	0.181615	1.2688	2.67246e-06	5.57309	1.92256
MGST2	-0.752837	0.54191	1.16893	0.0266344	1.57456	1.92176
SUPT16H	-0.786262	0.100608	1.13282	0.000101431	3.99383	1.91909
HNRNPD	-0.806495	0.0707839	1.11109	7.38127e-05	4.13187	1.91758
SERPINB2	-4.40339	0.0650611	-2.48835	0.0438286	1.35824	1.91504
CCDC74A	-0.38102	0.884308	1.53402	0.00714163	2.1462	1.91504
PPM1G	-0.566446	0.276617	1.34857	2.36921e-07	6.6254	1.91501
WDR90	-1.23346	0.559284	0.679598	0.643655	0.191347	1.91306
LRP5	-1.23346	0.569512	0.679598	0.651596	0.186022	1.91306
CHI3L1	-6.49837	4.98053e-18	-4.58622	3.22151e-26	25.4919	1.91216
ADCK5	-0.786004	0.600994	1.12463	0.108708	0.963737	1.91063
DNAL1	-0.666422	0.968187	1.2438	0.302269	0.519607	1.91022
AIFM2	-1.07368	0.0503019	0.83642	0.0298239	1.52544	1.9101
BCS1L	-0.739354	0.506989	1.16992	0.0214703	1.66816	1.90928
HDGF	-1.01845	0.10987	0.888459	0.0345409	1.46167	1.90691
HADH	-0.422496	0.658124	1.48274	2.70239e-06	5.56825	1.90524
UTP4	-0.608005	0.530674	1.29698	0.00211126	2.67546	1.90499
TXNDC17	-0.880762	0.0376179	1.02413	0.000256851	3.59032	1.9049
C17orf58	-0.929456	0.388198	0.975054	0.12555	0.901183	1.90451
BAZ1B	-0.682364	0.189869	1.22149	2.52383e-05	4.59794	1.90386
RBBP7	-0.667725	0.246857	1.23525	5.28379e-05	4.27705	1.90298
TAF5	-0.562586	0.698798	1.33985	0.00839555	2.07595	1.90244
PPP2R5D	-0.818425	0.34552	1.08399	0.0168062	1.77453	1.90241
SPTSSA	-1.02196	0.0665837	0.880112	0.019302	1.7144	1.90207
TMEM217	-2.08146	0.407327	-0.180224	1	0	1.90124
SPRED2	-2.08146	0.407327	-0.180224	1	0	1.90124
ARHGEF11	-2.08146	0.474419	-0.180224	1	0	1.90124
ZSCAN20	-2.08146	0.407327	-0.180224	1	0	1.90124
TMEM201	-0.496497	0.930661	1.40474	0.13331	0.875139	1.90124
EDARADD	-0.303852	0.958397	1.59676	0.00422119	2.37457	1.90061
HPRT1	-0.610421	0.253457	1.28808	3.09935e-06	5.50873	1.8985
DNAJC11	-1.08146	0.194888	0.815893	0.148801	0.827394	1.89735
C11orf80	-0.911534	0.581268	0.985585	0.240175	0.619471	1.89712
MYCBP	-0.531686	0.439318	1.3641	6.00237e-06	5.22168	1.89578
KLK1	-2.74442	0.0884327	-0.850916	0.582392	0.234785	1.89351
FAF1	-0.796892	0.276483	1.09662	0.00586914	2.23143	1.89351
SPTBN1	-0.503992	0.57285	1.38933	4.14339e-05	4.38264	1.89333
CXorf21	-1.14035	0.388414	0.752662	0.422492	0.374182	1.89301
JMJD4	-0.534632	0.630885	1.35704	0.000781002	3.10735	1.89167
CDK2AP2	-0.532502	0.341922	1.35767	2.44076e-07	6.61247	1.89017
TXLNA	-1.08146	0.0634305	0.807703	0.0497089	1.30357	1.88916
NLRP2	-0.888814	0.697946	0.9991	0.306357	0.513772	1.88791
LDHA	-0.7064	0.0923414	1.1792	4.79832e-06	5.31891	1.8856
CRIPT	-0.701611	0.324004	1.18383	0.00126241	2.8988	1.88544
TMEM177	-0.570498	0.626204	1.31347	0.00448284	2.34845	1.88397
TNKS1BP1	-3.54089	0.0586947	-1.65827	0.150347	0.822904	1.88262
KIAA0907	-0.955929	0.278466	0.924811	0.0773644	1.11146	1.88074
PI4K2B	-0.755231	0.513601	1.12309	0.0301557	1.52063	1.87832
CYB5B	-0.651383	0.284436	1.22613	9.0372e-05	4.04397	1.87751
MDC1	-0.759531	0.600923	1.11746	0.059747	1.22368	1.87699
LSM5	-0.642901	0.181974	1.23379	3.79661e-06	5.4206	1.87669
RBL1	-0.403388	0.779637	1.47216	0.000321727	3.49251	1.87554
HSPA8	-0.671327	0.116739	1.20328	2.44794e-06	5.6112	1.87461
GSPT1	-0.877926	0.0479105	0.996558	0.000678109	3.1687	1.87448
PPOX	-0.563611	0.636132	1.30895	0.00403698	2.39394	1.87257
ILF3	-0.6077	0.24667	1.26456	4.28971e-06	5.36757	1.87226
UBFD1	-0.846994	0.29756	1.02447	0.0233829	1.6311	1.87146
ZNF598	-0.666422	0.669496	1.20263	0.0576836	1.23895	1.86906
PPCDC	-0.840451	0.296806	1.02849	0.0195961	1.70783	1.86894
EXOSC3	-0.541444	0.42499	1.32443	1.26857e-05	4.89669	1.86588
SSBP4	-0.640887	0.410399	1.22476	0.00111913	2.95112	1.86565
POP7	-0.815385	0.100127	1.04978	0.000627165	3.20262	1.86517
BRD7	-0.905888	0.135744	0.957279	0.0127949	1.89296	1.86317
NAP1L1	-0.786083	0.0555678	1.07595	3.71789e-05	4.4297	1.86203
SLC16A5	-1.4965	0.6865	0.364096	0.959935	0.0177584	1.86059
FLJ21408	-1.4965	0.659714	0.364096	0.955416	0.0198076	1.86059
PC	-1.4965	0.659714	0.364096	0.955416	0.0198076	1.86059
RP11-443B7.3	-1.4965	0.698798	0.364096	0.97098	0.0127898	1.86059
NBPF9	-1.4965	0.306564	0.364096	0.852288	0.0694136	1.86059
MFI2	-2.81843	0.0941397	-0.957832	0.49127	0.30868	1.86059
RP11-517P14.2	-0.818425	0.698798	1.04217	0.338045	0.471025	1.86059
MAGI3	-0.818425	0.912085	1.04217	0.556549	0.254496	1.86059
SCUBE1	-0.818425	1	1.04217	0.788206	0.10336	1.86059
ZNF784	-0.818425	0.968187	1.04217	0.723345	0.140654	1.86059
ADGRE1	-0.818425	1	1.04217	0.805433	0.0939707	1.86059
NNAT	-0.818425	0.968187	1.04217	0.723345	0.140654	1.86059
BTBD3	-0.818425	0.968187	1.04217	0.723345	0.140654	1.86059
FLJ35934	-0.818425	0.968187	1.04217	0.723345	0.140654	1.86059
RP11-138I1.4	-0.818425	1	1.04217	0.785829	0.104672	1.86059
HAS3	-0.818425	0.968187	1.04217	0.723345	0.140654	1.86059
RP11-617F23.1	-0.818425	0.968187	1.04217	0.723345	0.140654	1.86059
C14orf79	-0.818425	0.968187	1.04217	0.723345	0.140654	1.86059
LINC01146	-0.818425	0.968187	1.04217	0.723345	0.140654	1.86059
CFAP70	-0.818425	0.968187	1.04217	0.723345	0.140654	1.86059
C11orf65	-0.818425	0.968187	1.04217	0.723345	0.140654	1.86059
CSTF3-AS1	-0.818425	0.968187	1.04217	0.723345	0.140654	1.86059
ZNF215	-0.818425	0.968187	1.04217	0.723345	0.140654	1.86059
CTSV	-0.818425	0.968187	1.04217	0.723345	0.140654	1.86059
LINC00484	-0.818425	1	1.04217	0.788206	0.10336	1.86059
RP11-575L7.8	-0.818425	0.987833	1.04217	0.750858	0.124442	1.86059
C9orf41-AS1	-0.818425	0.968187	1.04217	0.723345	0.140654	1.86059
KB-1732A1.1	-0.818425	0.968187	1.04217	0.723345	0.140654	1.86059
MORF4L2-AS1	-0.818425	0.968187	1.04217	0.723345	0.140654	1.86059
AC016831.7	-0.818425	0.968187	1.04217	0.723345	0.140654	1.86059
MOXD1	-0.818425	0.968187	1.04217	0.723345	0.140654	1.86059
HCG25	-0.818425	0.968187	1.04217	0.723345	0.140654	1.86059
MDC1-AS1	-0.818425	0.968187	1.04217	0.723345	0.140654	1.86059
AC105760.2	-0.818425	0.968187	1.04217	0.723345	0.140654	1.86059
TANC1	-0.818425	0.968187	1.04217	0.723345	0.140654	1.86059
AC017002.2	-0.818425	1	1.04217	0.788206	0.10336	1.86059
ACOXL	-0.818425	0.968187	1.04217	0.723345	0.140654	1.86059
AFF3	-0.818425	0.968187	1.04217	0.723345	0.140654	1.86059
EMX1	-0.818425	1	1.04217	0.788206	0.10336	1.86059
RP11-443B7.1	-0.818425	0.968187	1.04217	0.723345	0.140654	1.86059
RP11-336K24.12	-0.818425	0.968187	1.04217	0.723345	0.140654	1.86059
RNF207	-0.818425	0.968187	1.04217	0.723345	0.140654	1.86059
TTC9	-0.818425	0.870301	1.04217	0.425858	0.370735	1.86059
EOGT	-0.818425	0.624939	1.04217	0.153889	0.812793	1.86059
MANEA	-1.25138	0.199884	0.607766	0.471578	0.326446	1.85915
PTS	-0.974544	0.133799	0.880417	0.0397517	1.40064	1.85496
CEP70	-0.44403	0.856449	1.40895	0.0105526	1.97664	1.85298
TSR1	-0.686322	0.375871	1.16555	0.00219815	2.65794	1.85187
IFT74	-0.781899	0.524653	1.06525	0.0610581	1.21426	1.84715
PCYT2	-0.594529	0.550583	1.25239	0.0021822	2.66111	1.84692
RP11-25K19.1	-0.718889	0.458268	1.1279	0.0133043	1.87601	1.84679
CHD1L	-0.487452	0.69669	1.35903	0.000626091	3.20336	1.84648
ITGB8	-4.95593	0.000265076	-3.10983	3.38285e-05	4.47072	1.84609
CAMK1	-1.18837	0.0586947	0.65611	0.180873	0.742627	1.84448
PAXBP1	-0.674834	0.503864	1.1677	0.0115652	1.93685	1.84253
MAT2A	-0.638516	0.401172	1.20381	0.000796608	3.09876	1.84232
AGK	-0.555391	0.559816	1.28679	0.000978453	3.00946	1.84218
TRMT2B	-0.450693	0.924047	1.39009	0.0557496	1.25376	1.84078
C5orf30	-0.450693	0.924047	1.39009	0.0557496	1.25376	1.84078
FAM161A	-0.560627	0.727933	1.27663	0.0369116	1.43284	1.83726
RNASEH2C	-0.741609	0.134616	1.09556	0.000202479	3.69362	1.83717
BLOC1S1	-0.825621	0.103745	1.01085	0.00136311	2.86547	1.83647
UBALD2	-0.563328	0.595108	1.27141	0.00145103	2.83832	1.83474
TSTA3	-0.481997	0.517147	1.35055	1.24849e-05	4.90361	1.83255
SPIRE1	-2.88881	0.0653856	-1.05737	0.388117	0.411037	1.83145
FAM63A	-1.30385	0.723778	0.527595	0.821528	0.0853776	1.83145
ITGB1BP1	-0.420146	0.620724	1.40782	1.63687e-06	5.78599	1.82796
RNU12	-1.02006	0.884308	0.807703	0.706437	0.150927	1.82776
NAPB	-1.02006	0.63505	0.807703	0.492318	0.307754	1.82776
SMAD1	-1.02006	0.63505	0.807703	0.492318	0.307754	1.82776
GEMIN6	-0.635395	0.357057	1.1896	0.000516958	3.28654	1.82499
ANGPTL4	-2.19694	0.389633	-0.372869	1	0	1.82407
FGD4	-2.19694	0.698798	-0.372869	1	0	1.82407
TOR4A	-2.19694	0.43442	-0.372869	0.943406	0.0253013	1.82407
FOXK2	-1.66642	0.346565	0.157646	1	0	1.82407
FBXW8	-1.19694	0.458268	0.627131	0.627824	0.202162	1.82407
SYNCRIP	-0.758467	0.12952	1.06536	0.00041701	3.37985	1.82383
PPAT	-0.714402	0.412035	1.10928	0.010556	1.9765	1.82368
MAK16	-0.606121	0.77696	1.21726	0.0634335	1.19768	1.82338
ATG7	-1.15946	0.57285	0.663657	0.622229	0.20605	1.82312
SLC38A5	-0.555391	0.504046	1.26773	0.000376882	3.42379	1.82312
KIR3DL2	-0.278906	1	1.54174	0.0705307	1.15162	1.82064
PUM3	-0.502496	0.51503	1.31745	5.10573e-05	4.29194	1.81994
NQO1	-1.03794	0.0134705	0.779134	0.0126292	1.89862	1.81707
C9orf114	-0.607528	0.624939	1.20818	0.0114142	1.94256	1.81571
CCT6A	-0.55917	0.285797	1.25551	1.68052e-06	5.77456	1.81468
TNIP3	-0.850134	0.508797	0.964166	0.162091	0.79024	1.8143
PA2G4	-0.436664	0.484742	1.37761	6.3417e-08	7.19779	1.81427
CASP2	-0.538317	0.795489	1.27247	0.0325467	1.48749	1.81078
STX11	-1.54961	0.00513292	0.25976	0.764228	0.116777	1.80937
TPGS2	-0.571785	0.383221	1.23644	8.16761e-05	4.0879	1.80822
CCDC171	-0.666422	0.900443	1.1417	0.298649	0.524839	1.80813
RTKN2	-0.196937	1	1.61101	0.00409376	2.38788	1.80795
HCFC1	-1.05202	0.128468	0.755455	0.117365	0.930462	1.80747
TIMM21	-0.574499	0.545192	1.23061	0.00285374	2.54459	1.80511
DOCK11	-1.0974	0.131973	0.706984	0.196129	0.707459	1.80439
UBR3	-1.55539	0.283751	0.248619	0.942604	0.0256707	1.80401
SMARCC1	-0.761842	0.172741	1.04217	0.00155037	2.80956	1.80401
ADGRG1	-0.358993	0.968187	1.44427	0.030108	1.52132	1.80326
CSF1R	-2.58396	0.102161	-0.780954	0.576953	0.238859	1.80301
RBMX	-0.537342	0.39494	1.26547	1.38697e-05	4.85793	1.80281
TCF20	-1.4225	0.389206	0.379203	0.839898	0.0757736	1.8017
EXOC8	-1.30385	0.361601	0.496734	0.73999	0.130774	1.80059
PCNT	-0.637853	0.426468	1.16147	0.00209287	2.67926	1.79932
BBIP1	-0.791118	0.230684	1.00795	0.00919616	2.03639	1.79907
TSPAN5	-0.347974	0.794365	1.45097	3.71663e-05	4.42985	1.79895
TSPYL2	-0.496497	0.736273	1.3009	0.00568799	2.24504	1.7974
CYCS	-0.700496	0.125739	1.09639	4.81094e-05	4.31777	1.79689
SMG6	-0.628947	0.496968	1.1677	0.00528673	2.27681	1.79665
CRIP1	-0.537854	0.295978	1.25799	1.56547e-06	5.80535	1.79584
MRC2	-0.38102	0.968109	1.41414	0.0218433	1.66068	1.79516
KLHL42	-0.789279	0.546387	1.00564	0.124763	0.903915	1.79492
BORCS5	-0.807285	0.25857	0.986673	0.0163922	1.78536	1.79396
LINC00278	-0.611974	0.968187	1.17967	0.375426	0.425476	1.79165
TCFL5	-0.611974	0.968187	1.17967	0.375426	0.425476	1.79165
HNRNPH1	-0.914349	0.114243	0.874712	0.0207059	1.68391	1.78906
RP11-111M22.3	-0.344494	0.909536	1.4381	0.00836017	2.07779	1.78259
PXMP4	-0.467351	0.698798	1.31519	0.00203877	2.69063	1.78254
SF3B3	-0.754809	0.281735	1.02752	0.00733853	2.13439	1.78233
WBP5	-1.30385	0.268468	0.478267	0.730273	0.136515	1.78212
XRCC1	-0.46953	0.619252	1.31136	0.000111053	3.95447	1.78088
XYLT1	-0.875009	0.924047	0.904665	0.622016	0.206198	1.77967
POLR2D	-0.636048	0.571021	1.14345	0.0134726	1.87055	1.7795
POLR3B	-0.566886	0.847978	1.21209	0.208506	0.680882	1.77898
LINC00342	-0.566886	0.952307	1.21209	0.230758	0.636843	1.77898
PIR	-0.975798	0.0422628	0.802981	0.0173553	1.76057	1.77878
HSPH1	-0.898595	0.0679198	0.879975	0.00768893	2.11413	1.77857
RNASEK-C17orf49	-0.998997	0.507217	0.779134	0.395866	0.402452	1.77813
RAB23	-1.58396	0.458268	0.194171	1	0	1.77813
TPI1	-0.677733	0.105725	1.09969	1.72607e-05	4.76294	1.77742
SLC2A8	-0.55235	0.677347	1.22274	0.00934483	2.02943	1.77509
NLE1	-0.3992	0.84014	1.37337	0.00189131	2.72324	1.77257
FH	-0.668886	0.287948	1.10305	0.00103221	2.98623	1.77194
GOT1	-0.388348	0.822808	1.38321	0.000684226	3.1648	1.77155
TNFAIP6	-6.12585	4.71392e-05	-4.35776	3.77926e-07	6.42259	1.76809
KAT2B	-1.10531	0.494808	0.661078	0.525172	0.279698	1.76638
GTF3C4	-0.776605	0.912085	0.989701	0.477547	0.320984	1.76631
SACS	-0.51357	0.698798	1.25162	0.00588696	2.23011	1.76519
SRSF6	-0.607528	0.698798	1.15765	0.0344974	1.46221	1.76517
SFMBT1	-0.687181	0.444835	1.07612	0.0141955	1.84785	1.7633
RFESD	-1.25138	0.638379	0.511654	0.788206	0.10336	1.76304
SIGMAR1	-0.869306	0.129371	0.892028	0.0154758	1.81035	1.76133
DMPK	-0.496497	1	1.26456	0.476708	0.321748	1.76106
ZNF569	-0.496497	0.859874	1.26456	0.0871204	1.05988	1.76106
ZNF792	-0.496497	1	1.26456	0.476708	0.321748	1.76106
RP11-156K23.3	-0.496497	1	1.26456	0.476708	0.321748	1.76106
RASSF8-AS1	-0.496497	1	1.26456	0.59454	0.225819	1.76106
CMC4	-0.496497	0.98663	1.26456	0.25434	0.594586	1.76106
FIRRE	-0.496497	1	1.26456	0.476708	0.321748	1.76106
KCNQ5	-0.496497	0.98663	1.26456	0.25434	0.594586	1.76106
AC159540.1	-0.496497	0.98663	1.26456	0.25434	0.594586	1.76106
LINC01160	-0.496497	1	1.26456	0.476708	0.321748	1.76106
AC017002.1	-1.37097	0.377061	0.390092	0.837486	0.0770225	1.76106
KDELC1	-0.496497	0.815912	1.26456	0.0346124	1.46077	1.76106
THOC3	-0.559823	0.349799	1.20051	2.92975e-05	4.53317	1.76033
AP4M1	-0.468483	0.851611	1.28609	0.0325562	1.48737	1.75458
CXCL3	-6.56259	7.42859e-10	-4.81027	1.5745e-15	14.8029	1.75231
CASP9	-0.455855	0.884308	1.29592	0.0623075	1.20546	1.75178
NEURL3	-4.16892	0.00316527	-2.41726	0.00197328	2.70481	1.75166
AC147651.4	-1.08146	0.537605	0.6702	0.599819	0.22198	1.75166
NUTF2	-0.531647	0.346313	1.21714	5.26316e-06	5.27875	1.74878
MIB1	-0.537524	0.63505	1.20818	0.00423655	2.37299	1.7457
CPSF3	-0.643338	0.377964	1.0995	0.00199768	2.69947	1.74284
PDE12	-0.842272	0.458268	0.896318	0.12355	0.908156	1.73859
TBC1D10B	-0.981924	0.445313	0.755864	0.373483	0.427729	1.73779
UBR7	-0.562586	0.52544	1.17462	0.00245913	2.60922	1.7372
LSM3	-0.812756	0.064622	0.92314	0.00128834	2.88997	1.7359
UQCC2	-0.721203	0.126649	1.0144	0.000342368	3.46551	1.73561
AKAP2	-1.634	0.0339574	0.101062	1	0	1.73506
XYLT2	-0.370966	1	1.3641	0.133816	0.873493	1.73506
EFCAB5	-0.370966	1	1.3641	0.451559	0.345285	1.73506
ZNF286B	-0.370966	1	1.3641	0.315036	0.50164	1.73506
CPB2-AS1	-0.370966	1	1.3641	0.315036	0.50164	1.73506
SLC25A11	-0.571785	0.336424	1.16246	6.58135e-05	4.18168	1.73425
EIF3B	-1.11388	0.126505	0.619477	0.270025	0.568597	1.73336
FLNA	-1.02564	0.0206256	0.707571	0.0343526	1.46404	1.73321
UBD	-4.86573	1.11417e-06	-3.13415	1.32338e-07	6.87831	1.73158
PRELID2	-0.911534	0.785749	0.819776	0.62082	0.207034	1.73131
NAA15	-0.60839	0.75876	1.1216	0.0653043	1.18506	1.72999
PRPSAP1	-0.634001	0.296908	1.09401	0.000539892	3.26769	1.72801
GPN3	-0.759531	0.155476	0.968168	0.0027976	2.55321	1.7277
KLHL12	-0.998997	0.162546	0.72806	0.157061	0.803931	1.72706
CBWD1	-0.998997	0.40651	0.72806	0.382161	0.417753	1.72706
ILF2	-0.535433	0.319604	1.18892	5.79279e-06	5.23711	1.72435
ASXL1	-0.808083	0.249132	0.914413	0.0258937	1.58681	1.7225
TRIM28	-0.955929	0.120302	0.765059	0.0695181	1.1579	1.72099
NOS3	-0.262032	1	1.45721	0.143959	0.841762	1.71924
PLAGL2	-0.62578	0.619606	1.09279	0.0339015	1.46978	1.71857
CHCHD2	-0.596097	0.181974	1.12223	1.07537e-05	4.96844	1.71833
MTIF2	-0.605619	0.464341	1.11256	0.00339619	2.46901	1.71818
FAM216A	-0.251384	0.968187	1.46667	0.000270369	3.56804	1.71805
HCAR3	-4.40339	0.00136653	-2.68575	0.000490085	3.30973	1.71764
PFKP	-0.575352	0.355503	1.14105	0.000158193	3.80081	1.71641
AHCY	-0.510739	0.445313	1.20554	4.60282e-05	4.33698	1.71627
RGPD8	-0.233463	1	1.48274	0.0991475	1.00372	1.7162
COX20	-0.717647	0.174508	0.996365	0.0012816	2.89225	1.71401
TRAV26-2	-0.204316	1	1.50929	0.1918	0.717152	1.71361
IKZF2	-0.196937	1	1.5161	0.0136882	1.86366	1.71304
IL12RB2	-0.170269	1	1.54097	0.00111225	2.9538	1.71124
CEP135	-0.598035	0.566867	1.11088	0.0110574	1.95635	1.70892
ZDHHC12	-0.645527	0.19258	1.0633	0.000135978	3.86653	1.70883
SEC14L2	-0.0814595	1	1.62713	0.0369009	1.43296	1.70859
IL26	-0.0814595	1	1.62713	0.0369009	1.43296	1.70859
HPDL	-0.0814595	1	1.62713	0.0369009	1.43296	1.70859
AC010642.1	-0.0814595	1	1.62713	0.371892	0.429584	1.70859
RP11-124N14.3	-0.0814595	1	1.62713	0.371892	0.429584	1.70859
AP003774.1	-0.0814595	1	1.62713	0.371892	0.429584	1.70859
NUP62CL	-0.0814595	1	1.62713	0.371892	0.429584	1.70859
ADD2	-0.0814595	1	1.62713	0.457552	0.33956	1.70859
PXDN	-0.0814595	1	1.62713	0.371892	0.429584	1.70859
RP11-206L10.9	-0.0814595	1	1.62713	0.371892	0.429584	1.70859
ZC3HAV1L	-0.0814595	1	1.62713	0.245169	0.610535	1.70859
ADAMTS1	-0.0814595	1	1.62713	0.561731	0.250471	1.70859
CH507-254M2.3	-0.0814595	1	1.62713	0.561731	0.250471	1.70859
CTA-384D8.36	-0.0814595	1	1.62713	0.561731	0.250471	1.70859
GTSE1-AS1	-0.0814595	1	1.62713	0.561731	0.250471	1.70859
FAM227A	-0.0814595	1	1.62713	0.561731	0.250471	1.70859
SSTR3	-0.0814595	1	1.62713	0.561731	0.250471	1.70859
CTA-373H7.7	-0.0814595	1	1.62713	0.561731	0.250471	1.70859
CTC-444N24.6	-0.0814595	1	1.62713	0.561731	0.250471	1.70859
SYT5	-0.0814595	1	1.62713	0.561731	0.250471	1.70859
ADM5	-0.0814595	1	1.62713	0.561731	0.250471	1.70859
AC022154.7	-0.0814595	1	1.62713	0.561731	0.250471	1.70859
FAM83E	-0.0814595	1	1.62713	0.561731	0.250471	1.70859
SCGB1B2P	-0.0814595	1	1.62713	0.561731	0.250471	1.70859
CTD-2538C1.2	-0.0814595	1	1.62713	0.561731	0.250471	1.70859
CTC-548K16.1	-0.0814595	1	1.62713	0.561731	0.250471	1.70859
CTC-250I14.6	-0.0814595	1	1.62713	0.561731	0.250471	1.70859
CTD-3105H18.14	-0.0814595	1	1.62713	0.561731	0.250471	1.70859
ADAMTS10	-0.0814595	1	1.62713	0.561731	0.250471	1.70859
PRR22	-0.0814595	1	1.62713	0.561731	0.250471	1.70859
AC005624.2	-0.0814595	1	1.62713	0.561731	0.250471	1.70859
RP11-429E11.3	-0.0814595	1	1.62713	0.561731	0.250471	1.70859
LINC01270	-0.0814595	1	1.62713	0.561731	0.250471	1.70859
WFDC3	-0.0814595	1	1.62713	0.561731	0.250471	1.70859
RP11-119B16.2	-0.0814595	1	1.62713	0.561731	0.250471	1.70859
RP11-25L3.3	-0.0814595	1	1.62713	0.561731	0.250471	1.70859
RPL17-C18orf32	-0.0814595	1	1.62713	0.561731	0.250471	1.70859
RP11-670E13.5	-0.0814595	1	1.62713	0.561731	0.250471	1.70859
CA10	-0.0814595	1	1.62713	0.561731	0.250471	1.70859
CTD-2534I21.8	-0.0814595	1	1.62713	0.561731	0.250471	1.70859
CCDC103	-0.0814595	1	1.62713	0.561731	0.250471	1.70859
TTC25	-0.0814595	1	1.62713	0.561731	0.250471	1.70859
KRT222	-0.0814595	1	1.62713	0.561731	0.250471	1.70859
MMP28	-0.0814595	1	1.62713	0.561731	0.250471	1.70859
RP11-258F1.1	-0.0814595	1	1.62713	0.561731	0.250471	1.70859
AC129492.6	-0.0814595	1	1.62713	0.561731	0.250471	1.70859
NLGN2	-0.0814595	1	1.62713	0.561731	0.250471	1.70859
YBX2	-0.0814595	1	1.62713	0.561731	0.250471	1.70859
SLC52A1	-0.0814595	1	1.62713	0.561731	0.250471	1.70859
RP5-1029F21.3	-0.0814595	1	1.62713	0.561731	0.250471	1.70859
RP11-118F19.1	-0.0814595	1	1.62713	0.561731	0.250471	1.70859
RP11-403P17.4	-0.0814595	1	1.62713	0.561731	0.250471	1.70859
SLC5A2	-0.0814595	1	1.62713	0.561731	0.250471	1.70859
RP11-264B17.4	-0.0814595	1	1.62713	0.561731	0.250471	1.70859
ATP2A1	-0.0814595	1	1.62713	0.561731	0.250471	1.70859
RP11-24N18.1	-0.0814595	1	1.62713	0.561731	0.250471	1.70859
SHISA9	-0.0814595	1	1.62713	0.561731	0.250471	1.70859
RP11-77H9.8	-0.0814595	1	1.62713	0.561731	0.250471	1.70859
RP11-715J22.4	-0.0814595	1	1.62713	0.561731	0.250471	1.70859
AC068831.10	-0.0814595	1	1.62713	0.561731	0.250471	1.70859
LOXL1	-0.0814595	1	1.62713	0.561731	0.250471	1.70859
IQCH	-0.0814595	1	1.62713	0.561731	0.250471	1.70859
RP11-154J22.1	-0.0814595	1	1.62713	0.561731	0.250471	1.70859
RP11-932O9.9	-0.0814595	1	1.62713	0.561731	0.250471	1.70859
ACOT1	-0.0814595	1	1.62713	0.561731	0.250471	1.70859
RP11-363J20.1	-0.0814595	1	1.62713	0.561731	0.250471	1.70859
CTD-2302E22.2	-0.0814595	1	1.62713	0.561731	0.250471	1.70859
CTD-2302E22.4	-0.0814595	1	1.62713	0.561731	0.250471	1.70859
GPR137C	-0.0814595	1	1.62713	0.561731	0.250471	1.70859
RP11-407N17.4	-0.0814595	1	1.62713	0.561731	0.250471	1.70859
CTD-2213F21.3	-0.0814595	1	1.62713	0.561731	0.250471	1.70859
NEDD8-MDP1	-0.0814595	1	1.62713	0.561731	0.250471	1.70859
RP11-298I3.4	-0.0814595	1	1.62713	0.561731	0.250471	1.70859
RP11-380N8.7	-0.0814595	1	1.62713	0.561731	0.250471	1.70859
PPFIA2	-0.0814595	1	1.62713	0.561731	0.250471	1.70859
RP11-631N16.4	-0.0814595	1	1.62713	0.561731	0.250471	1.70859
RP11-753H16.3	-0.0814595	1	1.62713	0.561731	0.250471	1.70859
BCDIN3D-AS1	-0.0814595	1	1.62713	0.561731	0.250471	1.70859
RASSF8	-0.0814595	1	1.62713	0.561731	0.250471	1.70859
CASC1	-0.0814595	1	1.62713	0.561731	0.250471	1.70859
PRH1-PRR4	-0.0814595	1	1.62713	0.561731	0.250471	1.70859
PRH1	-0.0814595	1	1.62713	0.561731	0.250471	1.70859
KLRC4-KLRK1	-0.0814595	1	1.62713	0.561731	0.250471	1.70859
CACNA1C	-0.0814595	1	1.62713	0.561731	0.250471	1.70859
EDRF1-AS1	-0.0814595	1	1.62713	0.561731	0.250471	1.70859
WDR11-AS1	-0.0814595	1	1.62713	0.561731	0.250471	1.70859
ATRNL1	-0.0814595	1	1.62713	0.561731	0.250471	1.70859
RBM20	-0.0814595	1	1.62713	0.561731	0.250471	1.70859
CFAP43	-0.0814595	1	1.62713	0.561731	0.250471	1.70859
RP11-416N2.4	-0.0814595	1	1.62713	0.561731	0.250471	1.70859
RP11-85A1.3	-0.0814595	1	1.62713	0.561731	0.250471	1.70859
MARVELD1	-0.0814595	1	1.62713	0.561731	0.250471	1.70859
ANKRD2	-0.0814595	1	1.62713	0.561731	0.250471	1.70859
SORBS1	-0.0814595	1	1.62713	0.561731	0.250471	1.70859
RP11-371A19.2	-0.0814595	1	1.62713	0.561731	0.250471	1.70859
CUBN	-0.0814595	1	1.62713	0.561731	0.250471	1.70859
DDX25	-0.0814595	1	1.62713	0.561731	0.250471	1.70859
USP2-AS1	-0.0814595	1	1.62713	0.561731	0.250471	1.70859
TTC36	-0.0814595	1	1.62713	0.561731	0.250471	1.70859
TMPRSS5	-0.0814595	1	1.62713	0.561731	0.250471	1.70859
RP11-839D17.3	-0.0814595	1	1.62713	0.561731	0.250471	1.70859
RP11-452H21.4	-0.0814595	1	1.62713	0.561731	0.250471	1.70859
TPBGL	-0.0814595	1	1.62713	0.564084	0.248656	1.70859
RP11-755F10.3	-0.0814595	1	1.62713	0.561731	0.250471	1.70859
SNX15	-0.0814595	1	1.62713	0.561731	0.250471	1.70859
LDLRAD3	-0.0814595	1	1.62713	0.561731	0.250471	1.70859
TIMM10B	-0.0814595	1	1.62713	0.561731	0.250471	1.70859
LINC00092	-0.0814595	1	1.62713	0.561731	0.250471	1.70859
RP11-374M1.5	-0.0814595	1	1.62713	0.561731	0.250471	1.70859
B4GALT1-AS1	-0.0814595	1	1.62713	0.561731	0.250471	1.70859
GLIS3	-0.0814595	1	1.62713	0.561731	0.250471	1.70859
RP11-165F24.3	-0.0814595	1	1.62713	0.561731	0.250471	1.70859
AARD	-0.0814595	1	1.62713	0.561731	0.250471	1.70859
CTA-397H3.3	-0.0814595	1	1.62713	0.561731	0.250471	1.70859
TUSC3	-0.0814595	1	1.62713	0.561731	0.250471	1.70859
SLC35G5	-0.0814595	1	1.62713	0.561731	0.250471	1.70859
RP1L1	-0.0814595	1	1.62713	0.561731	0.250471	1.70859
XKR5	-0.0814595	1	1.62713	0.561731	0.250471	1.70859
ANGPT2	-0.0814595	1	1.62713	0.561731	0.250471	1.70859
ZFP92	-0.0814595	1	1.62713	0.561731	0.250471	1.70859
LINC00632	-0.0814595	1	1.62713	0.561731	0.250471	1.70859
RAB9B	-0.0814595	1	1.62713	0.561731	0.250471	1.70859
ZDHHC15	-0.0814595	1	1.62713	0.561731	0.250471	1.70859
NAP1L6	-0.0814595	1	1.62713	0.561731	0.250471	1.70859
RP3-326I13.1	-0.0814595	1	1.62713	0.561731	0.250471	1.70859
KLHL34	-0.0814595	1	1.62713	0.561731	0.250471	1.70859
WEE2-AS1	-0.0814595	1	1.62713	0.561731	0.250471	1.70859
IQUB	-0.0814595	1	1.62713	0.561731	0.250471	1.70859
EFCAB10	-0.0814595	1	1.62713	0.561731	0.250471	1.70859
PPP1R9A	-0.0814595	1	1.62713	0.561731	0.250471	1.70859
FZD1	-0.0814595	1	1.62713	0.561731	0.250471	1.70859
SEMA3A	-0.0814595	1	1.62713	0.561731	0.250471	1.70859
RP5-1185I7.1	-0.0814595	1	1.62713	0.561731	0.250471	1.70859
SSC4D	-0.0814595	1	1.62713	0.561731	0.250471	1.70859
GCK	-0.0814595	1	1.62713	0.561731	0.250471	1.70859
HOXA7	-0.0814595	1	1.62713	0.561731	0.250471	1.70859
AC093627.9	-0.0814595	1	1.62713	0.561731	0.250471	1.70859
KCNK17	-0.0814595	1	1.62713	0.561731	0.250471	1.70859
ZBTB12	-0.0814595	1	1.62713	0.561731	0.250471	1.70859
MAK	-0.0814595	1	1.62713	0.561731	0.250471	1.70859
TFAP2A-AS1	-0.0814595	1	1.62713	0.561731	0.250471	1.70859
BLOC1S5	-0.0814595	1	1.62713	0.561731	0.250471	1.70859
GFPT2	-0.0814595	1	1.62713	0.561731	0.250471	1.70859
GPRIN1	-0.0814595	1	1.62713	0.561731	0.250471	1.70859
CTD-2410N18.5	-0.0814595	1	1.62713	0.561731	0.250471	1.70859
SLC22A4	-0.0814595	1	1.62713	0.561731	0.250471	1.70859
RP11-159F24.5	-0.0814595	1	1.62713	0.561731	0.250471	1.70859
EGFLAM-AS1	-0.0814595	1	1.62713	0.561731	0.250471	1.70859
UGT3A2	-0.0814595	1	1.62713	0.561731	0.250471	1.70859
SLC6A3	-0.0814595	1	1.62713	0.561731	0.250471	1.70859
CTD-2589H19.6	-0.0814595	1	1.62713	0.561731	0.250471	1.70859
RP11-326I11.4	-0.0814595	1	1.62713	0.561731	0.250471	1.70859
ANK2	-0.0814595	1	1.62713	0.561731	0.250471	1.70859
DDIT4L	-0.0814595	1	1.62713	0.561731	0.250471	1.70859
SULT1B1	-0.0814595	1	1.62713	0.561731	0.250471	1.70859
C4orf19	-0.0814595	1	1.62713	0.561731	0.250471	1.70859
XXYLT1-AS2	-0.0814595	1	1.62713	0.561731	0.250471	1.70859
ACKR4	-0.0814595	1	1.62713	0.561731	0.250471	1.70859
CASR	-0.0814595	1	1.62713	0.561731	0.250471	1.70859
ZBTB20-AS4	-0.0814595	1	1.62713	0.561731	0.250471	1.70859
LINC00882	-0.0814595	1	1.62713	0.561731	0.250471	1.70859
MAGI1	-0.0814595	1	1.62713	0.561731	0.250471	1.70859
CTD-2330K9.3	-0.0814595	1	1.62713	0.561731	0.250471	1.70859
PRKAR2A-AS1	-0.0814595	1	1.62713	0.561731	0.250471	1.70859
NEK10	-0.0814595	1	1.62713	0.561731	0.250471	1.70859
RP11-363J17.1	-0.0814595	1	1.62713	0.561731	0.250471	1.70859
OSBPL6	-0.0814595	1	1.62713	0.561731	0.250471	1.70859
LCT	-0.0814595	1	1.62713	0.561731	0.250471	1.70859
AC093901.1	-0.0814595	1	1.62713	0.561731	0.250471	1.70859
AC104653.1	-0.0814595	1	1.62713	0.561731	0.250471	1.70859
RGPD2	-0.0814595	1	1.62713	0.561731	0.250471	1.70859
AC093609.1	-0.0814595	1	1.62713	0.561731	0.250471	1.70859
CCDC121	-0.0814595	1	1.62713	0.561731	0.250471	1.70859
SLC30A3	-0.0814595	1	1.62713	0.561731	0.250471	1.70859
ADGRF3	-0.0814595	1	1.62713	0.561731	0.250471	1.70859
SNTG2	-0.0814595	1	1.62713	0.561731	0.250471	1.70859
AC116614.1	-0.0814595	1	1.62713	0.561731	0.250471	1.70859
FAM110C	-0.0814595	1	1.62713	0.561731	0.250471	1.70859
RP4-781K5.2	-0.0814595	1	1.62713	0.561731	0.250471	1.70859
TRIM17	-0.0814595	1	1.62713	0.561731	0.250471	1.70859
RP11-121P12.1	-0.0814595	1	1.62713	0.561731	0.250471	1.70859
RP11-533E19.5	-0.0814595	1	1.62713	0.561731	0.250471	1.70859
RP11-474I16.8	-0.0814595	1	1.62713	0.561731	0.250471	1.70859
RP11-263K19.6	-0.0814595	1	1.62713	0.561731	0.250471	1.70859
S100A3	-0.0814595	1	1.62713	0.561731	0.250471	1.70859
SEMA6C	-0.0814595	1	1.62713	0.561731	0.250471	1.70859
FMO5	-0.0814595	1	1.62713	0.561731	0.250471	1.70859
CH17-270A2.1	-0.0814595	1	1.62713	0.561731	0.250471	1.70859
RP11-315I20.1	-0.0814595	1	1.62713	0.561731	0.250471	1.70859
FAM72C	-0.0814595	1	1.62713	0.561731	0.250471	1.70859
IGSF3	-0.0814595	1	1.62713	0.561731	0.250471	1.70859
RP11-386I14.4	-0.0814595	1	1.62713	0.561731	0.250471	1.70859
RAB3B	-0.0814595	1	1.62713	0.561731	0.250471	1.70859
CFAP57	-0.0814595	1	1.62713	0.561731	0.250471	1.70859
SLC2A1-AS1	-0.0814595	1	1.62713	0.561731	0.250471	1.70859
RP1-159A19.4	-0.0814595	1	1.62713	0.561731	0.250471	1.70859
NPPA-AS1	-0.0814595	1	1.62713	0.561731	0.250471	1.70859
HES2	-0.0814595	1	1.62713	0.561731	0.250471	1.70859
RP11-345P4.7	-0.0814595	1	1.62713	0.561731	0.250471	1.70859
RP11-888D10.3	-1.66642	0.510458	0.0421684	1	0	1.70859
SLC35D2	-1.66642	1	0.0421684	1	0	1.70859
LINC01504	-1.66642	0.510458	0.0421684	1	0	1.70859
RP11-259K5.2	-1.66642	0.510458	0.0421684	1	0	1.70859
ITSN1	-1.30385	0.732745	0.404738	0.902352	0.0446241	1.70859
CD4	-1.30385	0.228743	0.404738	0.788206	0.10336	1.70859
DIXDC1	-0.666422	0.797551	1.04217	0.241189	0.617643	1.70859
TRGV4	-0.512094	0.773784	1.19417	0.0285542	1.54433	1.70627
NUP188	-0.859067	0.297563	0.845132	0.0908901	1.04148	1.7042
LONRF1	-2.15946	0.11494	-0.455331	0.788206	0.10336	1.70413
MPP5	-1.38402	0.222561	0.317803	0.844617	0.0733403	1.70183
COPRS	-1.31094	0.00399059	0.390594	0.42069	0.376038	1.70154
ERLIN1	-0.850134	0.508797	0.849523	0.245456	0.610026	1.69966
TRAF4	-0.474244	0.685971	1.22503	0.00114747	2.94026	1.69928
MTM1	-0.409034	0.849127	1.2901	0.0101929	1.9917	1.69913
CCDC86	-0.58103	0.674073	1.11396	0.0245745	1.60952	1.69499
PDDC1	-0.837534	0.372577	0.855755	0.112074	0.950495	1.69329
EIF5A	-0.56499	0.260728	1.12808	1.47741e-05	4.8305	1.69307
MRPS34	-0.605172	0.218565	1.08783	4.45971e-05	4.35069	1.693
STAP1	-1.19694	0.756882	0.494681	0.822188	0.0850289	1.69162
ASL	-0.581386	0.513601	1.10518	0.00444255	2.35237	1.68656
TRIM24	-0.998997	0.38279	0.687503	0.370196	0.431568	1.6865
PAFAH1B3	-0.337799	0.765772	1.34578	1.378e-05	4.86075	1.68358
SLC27A4	-0.684124	0.698798	0.9991	0.162091	0.79024	1.68322
ITPRIPL2	-3.35448	0.0136191	-1.67404	0.0428359	1.36819	1.68044
ANP32B	-0.384397	0.588139	1.29496	3.95684e-07	6.40265	1.67936
STIP1	-0.499961	0.406435	1.17726	1.67697e-05	4.77548	1.67722
IKZF4	-0.22689	1	1.45025	0.00168694	2.7729	1.67714
CRIP2	-0.955929	0.778834	0.72024	0.746973	0.126695	1.67617
SLC22A17	-0.955929	0.778834	0.72024	0.746973	0.126695	1.67617
GRAMD1B	-0.955929	0.626982	0.72024	0.571556	0.242941	1.67617
NUCB2	-0.449703	0.537661	1.22577	2.04187e-05	4.68997	1.67547
ANAPC15	-0.534465	0.43442	1.13934	0.00027841	3.55532	1.6738
NFIL3	-1.71151	0.0340554	-0.038002	1	0	1.67351
HYOU1	-1.38185	0.0784607	0.291196	0.788206	0.10336	1.67305
SLC31A1	-2.21532	0.00212392	-0.542794	0.459173	0.338024	1.67252
MYEF2	-0.591654	0.778388	1.07964	0.130043	0.885912	1.6713
TWSG1	-1.181	0.271958	0.489627	0.659504	0.180783	1.67062
MRPL27	-0.687863	0.16	0.981933	0.000709117	3.14928	1.6698
FIZ1	-0.555391	0.884308	1.11256	0.215902	0.665744	1.66795
ACAT1	-0.481997	0.517147	1.18419	0.000150803	3.82159	1.66618
SAR1A	-0.746724	0.337874	0.918594	0.0271796	1.56576	1.66532
RABEP2	-0.904582	0.357159	0.760397	0.196279	0.707127	1.66498
FRMD4A	-2.4965	0.272672	-0.832301	0.749058	0.125485	1.6642
PIGX	-0.646244	0.411974	1.01736	0.0078451	2.1054	1.66361
HIST2H2AC	-0.464788	0.70966	1.19829	0.00749389	2.12529	1.66308
KATNA1	-0.532839	0.513601	1.12963	0.00112717	2.94801	1.66247
CDKN2A	-0.349948	0.749741	1.31226	3.09782e-05	4.50894	1.66221
TNRC18	-1.61988	0.220461	0.0421684	1	0	1.66205
ADSL	-0.371645	0.657068	1.28981	2.08912e-06	5.68004	1.66146
BANF1	-0.505214	0.374351	1.15595	1.21494e-05	4.91544	1.66116
DPM2	-0.906781	0.0548025	0.753542	0.0242838	1.61468	1.66032
NUDT21	-0.370966	0.679485	1.28728	4.02991e-06	5.3947	1.65825
NRP2	-4.9641	5.27634e-09	-3.30656	1.17029e-11	10.9317	1.65754
TCTEX1D2	-0.385076	0.774187	1.27247	0.000757594	3.12056	1.65754
SPATA33	-0.483076	0.687969	1.17341	0.00566168	2.24705	1.65649
DCUN1D3	-1.12877	0.75876	0.527595	0.797998	0.0979984	1.65636
AACS	-0.859067	0.551389	0.797056	0.365009	0.437697	1.65612
PIGU	-0.538317	0.698798	1.11746	0.026107	1.58324	1.65577
THOC1	-0.39597	0.795263	1.25898	0.00341646	2.46642	1.65495
FUT4	-1.23346	0.839907	0.42068	0.906116	0.0428164	1.65414
RDH10	-0.611974	0.795343	1.04217	0.200701	0.697451	1.65414
USP48	-0.88064	0.0946625	0.772848	0.0304841	1.51593	1.65349
CDKAL1	-0.726795	0.52893	0.926691	0.104383	0.981371	1.65349
TMCO4	-0.726795	0.52893	0.926691	0.104383	0.981371	1.65349
CDC27	-0.603881	0.483192	1.04959	0.00656755	2.1826	1.65347
SHMT2	-0.362901	0.686451	1.28906	2.87176e-06	5.54185	1.65196
CHD4	-0.73517	0.168941	0.916637	0.00430859	2.36566	1.65181
PARVB	-1.02928	0.0261129	0.621325	0.0889311	1.05095	1.65061
RASGRP2	-0.422496	0.913852	1.22659	0.0377425	1.42317	1.64909
IRF4	-1.96216	0.000548417	-0.313163	0.690952	0.160552	1.649
RNASEH1-AS1	-0.44403	0.856449	1.20444	0.0351529	1.45404	1.64847
PSMD14	-0.50486	0.424299	1.14357	6.96693e-05	4.15696	1.64843
TMEM173	-0.477388	0.66422	1.17075	0.00284155	2.54645	1.64814
NUDCD2	-0.47175	0.493202	1.17562	4.64682e-05	4.33284	1.64737
AC104820.2	-0.113168	1	1.53402	0.00714163	2.1462	1.64719
SS18L1	-1.4965	0.636132	0.149084	1	0	1.64558
NF2	-0.929456	0.381685	0.715358	0.298111	0.525622	1.64481
AIG1	-0.850134	0.311439	0.793141	0.123228	0.909292	1.64327
SNRPD3	-0.431402	0.502926	1.21149	3.56492e-06	5.44795	1.64289
BATF	-0.23741	0.912085	1.40496	1.80451e-06	5.74364	1.64237
CHORDC1	-0.599785	0.38279	1.04217	0.00195716	2.70837	1.64195
HSPA1B	-1.48356	0.119176	0.157646	0.972704	0.0120193	1.6412
AKAP17A	-0.7612	0.31415	0.879439	0.0415937	1.38097	1.64064
ISOC2	-0.403388	0.689145	1.23655	9.83149e-05	4.00738	1.63993
MDN1	-0.748884	0.462654	0.890165	0.083316	1.07927	1.63905
FKBP4	-0.886203	0.0675286	0.752662	0.0245744	1.60952	1.63886
GSTM3	-1.46848	0.00347554	0.167699	0.847495	0.0718629	1.63618
NCBP1	-0.525066	0.682279	1.11088	0.0146475	1.83424	1.63595
C12orf29	-0.577417	0.563196	1.05811	0.0142507	1.84616	1.63553
ZNF512B	-0.718889	1	0.916637	0.788206	0.10336	1.63553
CLEC2D	-0.393994	0.698798	1.24148	8.06747e-05	4.09326	1.63547
CHCHD4	-0.465246	0.695941	1.16992	0.00231776	2.63493	1.63517
ELP5	-0.540351	0.437616	1.09464	0.000544126	3.2643	1.63499
CD1A	-4.22442	1	-2.5901	0.436093	0.360421	1.63432
SLC35A4	-0.539566	0.646121	1.0937	0.0130457	1.88453	1.63326
SAP130	-0.6787	0.584311	0.952901	0.0958499	1.01841	1.6316
MFGE8	-0.666422	0.483967	0.964166	0.043557	1.36094	1.63059
APOPT1	-0.779431	0.452114	0.849523	0.120874	0.917667	1.62895
JCHAIN	-6.97729	6.77385e-17	-5.34981	1.53171e-24	23.8148	1.62748
SET	-0.586203	0.24113	1.03999	0.000100612	3.99735	1.62619
DET1	-0.998997	0.657068	0.627131	0.727149	0.138377	1.62613
IFITM10	-0.998997	0.657068	0.627131	0.727149	0.138377	1.62613
RP11-212P7.2	-0.998997	0.884308	0.627131	0.797586	0.0982223	1.62613
FAM89A	-0.998997	0.657068	0.627131	0.727149	0.138377	1.62613
ADNP2	-0.496497	0.838909	1.12963	0.0976181	1.01047	1.62613
PVR	-1.19694	0.630083	0.429191	0.850846	0.0701489	1.62613
DUS3L	-0.522032	0.782894	1.10357	0.051184	1.29087	1.6256
ETAA1	-0.522032	0.742159	1.10357	0.0550576	1.25918	1.6256
SLC25A5	-0.350015	0.624939	1.27252	4.88293e-07	6.31132	1.62254
DENND3	-1.52624	0.103298	0.0946358	1	0	1.62088
ERVK3-1	-0.614583	0.294152	1.0042	0.00121483	2.91548	1.61878
C19orf48	-0.407753	0.657746	1.21085	7.46075e-05	4.12722	1.6186
XRCC5	-0.464554	0.455961	1.15295	1.61523e-05	4.79177	1.6175
MGST1	-4.42723	4.25405e-16	-2.81073	3.08355e-16	15.5109	1.61651
SLC7A5	-0.423741	0.731812	1.19259	0.00188082	2.72565	1.61633
FAM45A	-0.659996	0.407951	0.956129	0.0163697	1.78596	1.61612
LIMD1	-1.40339	0.327977	0.212093	0.968518	0.0138925	1.61548
ACVR2B	-1.40339	0.558998	0.212093	1	0	1.61548
COQ2	-0.636978	0.526416	0.970019	0.0363213	1.43984	1.607
CNOT6	-0.70595	0.666468	0.900149	0.25653	0.590862	1.6061
NHP2	-0.403093	0.568372	1.20271	5.2575e-06	5.27922	1.60581
COPS7B	-0.496497	0.671366	1.10928	0.010556	1.9765	1.60578
TBL2	-0.943956	0.334472	0.661078	0.325013	0.488099	1.60503
PKM	-0.823584	0.0331513	0.78117	0.00483376	2.31572	1.60475
HSP90AB1	-0.55432	0.250986	1.04967	6.09298e-05	4.21517	1.60399
EXOC6	-0.6485	0.490065	0.954706	0.0328077	1.48402	1.60321
SUSD1	-1.02006	0.63505	0.582737	0.704042	0.152401	1.6028
DHFRL1	-1.02006	0.63505	0.582737	0.704042	0.152401	1.6028
RUVBL1	-0.337799	0.764068	1.26456	7.18356e-05	4.14366	1.60236
DCUN1D5	-0.601614	0.311674	0.999664	0.00128067	2.89256	1.60128
NOC4L	-0.548336	0.52893	1.05244	0.00572587	2.24216	1.60077
SH3PXD2A	-2.08146	0.117203	-0.481394	0.788206	0.10336	1.60007
HAUS3	-0.438394	0.783545	1.16147	0.0170422	1.76847	1.59986
GART	-0.490371	0.559909	1.10894	0.00105196	2.978	1.59931
NUP50	-0.761639	0.252956	0.837551	0.0325467	1.48749	1.59919
GARS	-0.658385	0.181372	0.939599	0.00103932	2.98325	1.59798
HNRNPA3	-0.421981	0.516599	1.17591	6.94793e-06	5.15814	1.5979
ATRIP	-0.455855	0.884308	1.1417	0.117013	0.931766	1.59756
ESR1	-1.81843	0.513601	-0.220866	1	0	1.59756
TICAM2	-1.81843	0.513601	-0.220866	1	0	1.59756
SMARCD2	-0.861069	0.269864	0.735507	0.147016	0.832636	1.59658
PRMT3	-0.784074	0.38279	0.809995	0.125904	0.89996	1.59407
TMTC4	-0.303852	1	1.2901	0.160061	0.795715	1.59395
CDK5RAP2	-0.699589	0.298021	0.892028	0.0154758	1.81035	1.59162
SMARCAD1	-0.528918	0.690001	1.06153	0.0213542	1.67052	1.59045
AP3M2	-0.353133	0.79835	1.23655	0.00118884	2.92488	1.58968
YWHAE	-0.785192	0.073717	0.804428	0.00611583	2.21354	1.58962
FAM20B	-1.03255	0.519461	0.556742	0.677106	0.169344	1.58929
NOL6	-0.547123	0.829687	1.04217	0.218496	0.660556	1.58929
P4HA2	-1.4351	0.159483	0.1532	1	0	1.5883
CALM2	-0.669956	0.130541	0.917897	0.000646211	3.18963	1.58785
SCRIB	-0.850134	0.508797	0.737314	0.354751	0.450076	1.58745
FAM72A	-0.611974	0.797551	0.975054	0.298649	0.524839	1.58703
TMEM186	-0.637853	0.587562	0.949059	0.0653081	1.18503	1.58691
EIF1AX	-0.703865	0.149749	0.880417	0.00297068	2.52714	1.58428
CFAP20	-0.246031	0.906212	1.33815	1.88317e-05	4.72511	1.58418
ORC5	-0.540891	0.680225	1.04217	0.0303442	1.51792	1.58306
MROH1	-1.14035	0.618254	0.442706	0.799316	0.0972818	1.58306
CTB-50L17.10	-0.600834	0.406435	0.981343	0.00537949	2.26926	1.58218
MEF2B	-3.81843	0.00150486	-2.23794	0.000985068	3.00653	1.58049
GSTA4	-0.344494	1	1.23481	0.231035	0.636323	1.57931
ARL6	-0.344494	1	1.23481	0.322815	0.491046	1.57931
ING5	-0.781899	0.43794	0.795528	0.144825	0.839158	1.57743
METTL2A	-0.566886	0.582879	1.009	0.0229634	1.63896	1.57589
NUP93	-0.597298	0.455564	0.978038	0.010773	1.96766	1.57534
SNRPA	-0.425001	0.552575	1.14972	3.42122e-05	4.46582	1.57472
UBASH3B	-0.55235	0.677347	1.02014	0.0377425	1.42317	1.57249
SH2D1A	-0.147549	1	1.4237	6.15083e-06	5.21107	1.57125
PAK4	-0.574499	0.814253	0.996365	0.178433	0.748526	1.57086
[truncated: 14,509 more rows]
