# Supplementary material for: A therapeutic regimen using neoantigen-specific TCR-T cells for HLA-A*2402-positive solid tumors
Source: EMBO Mol Med. 2025 Jan 2;17(2):365–83. doi: 10.1038/s44321-024-00184-1 (PMC11821884; doi:10.1038/s44321-024-00184-1)
Supplement: Supplementary file 4 — Source data Fig. 2 [file 44321_2024_184_MOESM4_ESM.zip › Fig 2/tcr_T_cell_activation.xlsx]

## Sheet: Sheet1
FeatureName	Tcr1 Log2 Fold Change	Tcr2 Log2 Fold Change	Tcr3 Log2 Fold Change	Tcr4 Log2 Fold Change	Tcr5 Log2 Fold Change	Tcr6 Log2 Fold Change	Tcr7 Log2 Fold Change
IFNG	3.653	-0.796038	-0.277196	-2.22052	-0.166567	-1.30452	-2.1922
IL2	4.87118	4.02839	3.95802	3.0786	2.82913	3.51991	3.63647
MYC	0.527767	0.525891	-1.14352	0.827064	-1.26539	0.439534	-0.458047
FOXO1	0.907701	1.32795	1.25758	1.41564	0.128693	0.819468	0.936031
IL7R	1.93991	0.785534	0.655254	-0.817225	-3.07876	-0.570583	-1.46106
JAML	0.573752	0.6468	-0.0162033	1.26011	0.612999	0.485519	-0.856909
ZFP36L1	-0.171969	1.36796	0.0697452	0.769385	-0.357237	-1.26893	-3.96716
CCL5	1.80646	1.43239	1.45989	0.948749	-1.25139	1.52128	-7.04301
CCR7	0.463751	-0.379585	-0.751638	-0.738737	-1.57884	-3.31228	-0.683335
CD7	0.610047	-0.64801	-0.374834	-0.179287	-0.168961	0.983043	0.195054
