# Supplementary material for: A therapeutic regimen using neoantigen-specific TCR-T cells for HLA-A*2402-positive solid tumors
Source: EMBO Mol Med. 2025 Jan 2;17(2):365–83. doi: 10.1038/s44321-024-00184-1 (PMC11821884; doi:10.1038/s44321-024-00184-1)
Supplement: Supplementary file 4 — Source data Fig. 2 [file 44321_2024_184_MOESM4_ESM.zip › Fig 2/K-Means 7 Genes.csv]

FeatureID	FeatureName	Cluster 1 Average	Cluster 1 Log2 Fold Change	Cluster 1 P-Value	Cluster 2 Average	Cluster 2 Log2 Fold Change	Cluster 2 P-Value	Cluster 3 Average	Cluster 3 Log2 Fold Change	Cluster 3 P-Value	Cluster 4 Average	Cluster 4 Log2 Fold Change	Cluster 4 P-Value	Cluster 5 Average	Cluster 5 Log2 Fold Change	Cluster 5 P-Value	Cluster 6 Average	Cluster 6 Log2 Fold Change	Cluster 6 P-Value	Cluster 7 Average	Cluster 7 Log2 Fold Change	Cluster 7 P-Value
ENSG00000211673	IGLV3-1	0	-10.833282457214061	1	9.26882638044174	8.051717095312537	0.01583088100119921	0	-9.193175295042884	1	0.16543139630623818	-4.879029679748618	1	0	-7.851950068598087	1	0	-4.006306817871124	1	0	-2.3820037599396477	1
ENSG00000245648	RP11-277P12.20	0	-4.646244100514988	1.0542347269619441e-05	0.12591070184958697	6.191915487844961	2.3045266629659422e-14	0	-3.0061369383438117	0.05879192284287755	0	-3.019228072281043	0.06884466518510367	0	-1.6649117118990135	1	0	2.180731538827949	1	0	3.8050345967594255	1
ENSG00000273983	HIST1H3G	0.003404367808871719	-4.827413859124922	0.0007502750239267477	0.2859971656297761	5.779133962506485	1.0106707158096063e-09	0	-4.196239821723754	0.1951826949796044	0.008706915595065166	-3.200397830890978	0.34998682324079017	0	-2.8550145952789565	1	0	0.9906286554480064	1	0	2.614931713379483	1
ENSG00000113525	IL5	0	-4.111206825125514	0.3821771702467475	0.08633876698257394	5.656878212455487	0.0011877662831343463	0	-2.4710996629543374	1	0	-2.4841907968915695	1	0	-1.1298744365095397	1	0	2.715768814217423	1	0	4.340071872148899	1
ENSG00000165474	GJB2	0	-6.397363788991054	2.5472279093946754e-07	0.4209014890400479	5.596757220017916	7.816765556926303e-14	0.01755754763971324	-3.1601705670162326	0.1363495895532399	0.008706915595065166	-3.7642987160843044	0.07700601337788937	0.02112939173603124	-2.4099823557022755	1	0	0.4296118503518829	1	0	2.053914908283359	1
ENSG00000274267	HIST1H3B	0.003404367808871719	-5.818425075897668	6.92743060429206e-10	0.5647994340110044	5.534021464669953	5.553741157174827e-20	0.00877877381985662	-4.178317913726492	0.005072991707892586	0.008706915595065166	-4.191409047663724	0.008515405323232906	0.04225878347206248	-2.2476147054380444	1	0.39987088047220865	1.008550563445269	1	0	1.6283522291418044	1
ENSG00000111665	CDCA3	0.003404367808871719	-5.910124910034478	1.1002472020361226e-16	0.5989751959416066	5.255947659372018	7.216835315382467e-33	0	-5.274242333725027	2.2400052728574733e-06	0.034827662380260666	-2.948432294171183	0.0018662567777603051	0	-3.9330171072802296	0.09567266255841415	1.199612641416626	1.9253371951962874	0.9334290974664978	0	1.5369292013782097	1
ENSG00000152253	SPC25	0.003404367808871719	-5.6563683177886945	2.449785062747097e-16	0.501844083086211	5.171451385285246	9.305632852343785e-33	0	-5.021296745514817	3.117357843592646e-06	0.04353457797532584	-2.4240698044539988	0.006521690972328841	0.02112939173603124	-2.6750359291727213	0.31994506719694193	0	0.16557173165694317	1	0	1.7898747895884195	1
ENSG00000129195	FAM64A	0.003404367808871719	-3.6050214377884746	4.047997588702859e-05	0.12231325322531307	5.150692825118448	3.430028330773348e-14	0	-2.9856728357840963	0.03495408653632059	0	-2.9987639697213275	0.04399674952212115	0	-1.6444476093392981	0.9127285911426896	0	2.201195641387665	1	0	3.8254986993191413	1
ENSG00000178999	AURKB	0.023830574662102033	-4.189983938509631	1.518249697079846e-16	0.7356782436640154	5.136685967124569	3.364893288953988e-41	0	-5.574066241905525	2.4827644369840632e-08	0.026120746785195503	-3.5768400848572437	2.509757228710594e-05	0	-4.232841015460728	0.021661192644850877	0.39987088047220865	0.6162331406665087	1	0	1.2371052931977116	1
ENSG00000166851	PLK1	0.020426206853230315	-4.433975896452246	7.61516225890038e-15	0.7590616597217958	5.066242503319136	2.2372298332481497e-34	0	-5.6212614095752205	3.526160879934035e-07	0.04353457797532584	-3.0327113016446656	0.0010103621380676798	0	-4.280036183130423	0.062775183121836	0.39987088047220865	0.5689274258881518	1	0	1.189910125528017	1
ENSG00000175063	UBE2C	0.1463878157814839	-4.0711765084696	3.5036501815722506e-20	3.7215606018113636	4.907836301222284	7.062731692270638e-50	0.00877877381985662	-6.919110586004174	1.7542203424564177e-13	0.20896597428156402	-3.272748675115662	1.1149476517343955e-05	0.04225878347206248	-4.992248229393665	0.002305546793483576	0	-2.732916422955878	1	0	-1.1086133650244019	1
ENSG00000229769	TRBV10-2	0	-3.3544779761378773	0.8794612902068163	0.050364280739834795	4.90014936346785	0.0172534514668943	0	-1.7143708139667018	1	0	-1.727461947903933	1	0	-0.3731455875219041	1	0	3.4724976632050595	1	0	5.096800721136535	1
ENSG00000237649	KIFC1	0.013617471235486876	-4.7632835217052065	1.3585827516707568e-14	0.6745216170513588	4.7894022979603115	4.666408338961168e-30	0	-5.460016163825322	1.4538295831976607e-06	0.06094840916545617	-2.44690978081211	0.00932878341378123	0	-4.118790937380524	0.09570607194341613	0.39987088047220865	0.7305658161455033	1	7.250278706800446	2.35486887407698	0.817120911227593
ENSG00000169607	CKAP2L	0.010213103426615158	-4.786515827942924	9.627368303577405e-16	0.5468121908896348	4.709871300069372	2.7551372660353865e-32	0	-5.160170567016232	9.444606703855909e-07	0.04353457797532584	-2.5652892221858075	0.0028942141982676527	0	-3.8189453405714344	0.06395197194606947	1.199612641416626	2.0404598114000128	0.9160094476039063	0	1.6510009680870046	1
ENSG00000171848	RRM2	0.0544698849419475	-5.215583761745926	1.136066050804945e-26	3.126182854494031	4.697686128868696	3.5626570495655384e-47	0	-7.675770609703729	4.677503885176241e-14	0.21767288987662917	-2.968322856157191	4.9299957132033844e-05	0.1479057421522187	-3.3289457836113683	0.054561657391799225	7.997417609444172	1.9194721620699007	0.8738576821659257	0	-0.8645990746004919	1
ENSG00000129173	E2F8	0.003404367808871719	-4.1689223229818015	1.8319756049027709e-07	0.17807370690155874	4.686024558115004	2.7430789998156154e-17	0	-3.542890346022348	0.00448951342016475	0.017413831190130333	-1.9427299348069997	0.09698745788634137	0	-2.2016651195775503	0.6837020440513463	0	1.6439781311494126	1	0	3.268281189080889	1
ENSG00000276368	HIST1H2AJ	0	-5.7632835217052065	1.5476126782870297e-08	0.2662111981962696	4.6763743880812845	3.52655322137216e-15	0	-4.123176359534031	0.006984703407250543	0.034827662380260666	-1.7763715483848794	0.2252377353792493	0.02112939173603124	-1.7725524350869835	1	0	1.0636921176377296	1	0	2.687995175569206	1
ENSG00000090932	DLL3	0	-3.0814594817314616	0.03460803593019189	0.041370659179150004	4.627130869061435	6.586638689484238e-06	0	-1.441352319560286	0.49237574741215806	0	-1.4544434534975172	0.4788810650715545	0	-0.10012709311548829	1	0	3.7455161576114753	1	0	5.369819215542951	1
ENSG00000170312	CDK1	0.02723494247097375	-4.859901711873826	8.036269821745428e-22	1.293282780426472	4.627130869061435	2.9248876362125404e-42	0	-6.40521172729788	1.2957561111104945e-10	0.156724480711173	-2.135281035285213	0.0037518234009228943	0.02112939173603124	-4.062059052281969	0.016567552509402613	0.7997417609444173	0.37047672626455	1	0	0.40595980780535634	1
ENSG00000177468	OLIG3	0	-3.0814594817314616	0.03460803593019189	0.041370659179150004	4.627130869061435	6.586638689484238e-06	0	-1.441352319560286	0.49237574741215806	0	-1.4544434534975172	0.4788810650715545	0	-0.10012709311548829	1	0	3.7455161576114753	1	0	5.369819215542951	1
ENSG00000278272	HIST1H3C	0	-5.705950346639256	5.603170245786954e-09	0.25541885232344785	4.617077204397512	6.742646737762629e-16	0	-4.065843184468079	0.004994521045531453	0.04353457797532584	-1.4443897888335946	0.3200363441108945	0	-2.7246179580232814	0.6967921525997146	0	1.1210252927036815	1	0	2.7453283506351576	1
ENSG00000158402	CDC25C	0.003404367808871719	-3.6664219824526176	2.3930593093082035e-05	0.12591070184958697	4.606952987123805	1.98360258023536e-13	0	-3.046214377719147	0.027967657495726574	0.008706915595065166	-2.0394059542186733	0.14075089898016768	0	-1.704989151274349	0.9185584262269837	0	2.1406540994526138	1	0	3.76495715738409	1
ENSG00000184357	HIST1H1B	0.06127862055969094	-4.132739986675154	5.505826213595201e-13	1.660222540102411	4.571989314868974	7.115493853336705e-29	0.01755754763971324	-5.179819938891724	1.6876438468972154e-06	0.08706915595065168	-3.3063817380490055	0.0012642936441078436	0.16903513388824992	-2.2445965138751296	0.7510918700418889	0.39987088047220865	-0.5794144254374107	1	0	0.043389728420648144	1
ENSG00000117650	NEK2	0.006808735617743438	-3.781899199872553	1.67571276148057e-07	0.2050545715836131	4.5657303243972915	1.4060310787256324e-18	0	-3.751207582147073	0.0025087791037744413	0.008706915595065166	-2.7521240021382023	0.01994419140230759	0	-2.4099823557022755	0.5539402912363951	0.39987088047220865	2.44783560897079	1	0	3.059963952956164	1
ENSG00000142945	KIF2C	0.020426206853230315	-3.808083131676208	4.831616931877411e-10	0.4892530129012523	4.549963008538976	1.9022578601950698e-24	0	-5.006136938343811	2.5211550726748567e-05	0.034827662380260666	-2.676835874833965	0.01033929379992992	0.02112939173603124	-2.6598228352262137	0.45028370408888985	0	0.18073153882794912	1	0	1.8050345967594255	1
ENSG00000011426	ANLN	0.003404367808871719	-4.625779997955272	8.915492325149201e-10	0.24282778213848918	4.544668708869462	4.003491569943951e-20	0	-3.995941171237923	0.000924803131667587	0	-4.009032305175154	0.001658682491707168	0	-2.6547159447931254	0.4464393380601255	1.5994835218888346	3.5543746702594667	0.8738576821659257	0	2.815230363865314	1
ENSG00000126787	DLGAP5	0.017021839044358594	-4.130703000751311	3.0577573460245785e-13	0.5216300505197174	4.52660399310747	1.4352119359771402e-29	0	-5.099563802312081	2.0277449818983162e-06	0.04353457797532584	-2.5036869725173663	0.004713616238650531	0.04225878347206248	-2.163821768432877	0.45555117124298183	0	0.08730467485968019	1	0	1.7116077327911565	1
ENSG00000118193	KIF14	0.006808735617743438	-4.403387576618822	3.8661182324708046e-11	0.31297803031183047	4.493379480172608	4.81982631114542e-24	0	-4.364184459037826	0.00011173541470297465	0.026120746785195503	-2.3532967300406176	0.015140411645650588	0.02112939173603124	-2.015010479477537	0.6225332318485903	0.39987088047220865	1.830632771249426	1	0	2.4469870760654113	1
ENSG00000066279	ASPM	0.03063931027984547	-4.36439344500296	1.7039844750234193e-16	1.0198766849816545	4.491475769703868	2.2828198506084286e-34	0	-6.068278113385134	1.3578943398649711e-08	0.052241493570391005	-3.2593427238288086	0.00016256530631188275	0.04225878347206248	-3.137216411850707	0.15310055072915582	3.198967043777669	2.3081108453041765	0.8738576821659257	0	0.7428934217181038	1
ENSG00000131747	TOP2A	0.047661149324204066	-4.4904731933825355	3.5036501815722506e-20	1.667417437350959	4.473884608765753	4.685095974748869e-40	0.01755754763971324	-5.190290555392568	2.8142501389094936e-09	0.11318990273584717	-2.9645011452047823	0.00012668731884429008	0.08451756694412496	-3.1091158763427424	0.10077970398988603	3.5988379242498776	1.7440141324462428	0.8900311787791169	0	0.03294077918961752	1
ENSG00000169194	IL13	0	-5.290912847360412	0.21505721473506634	0.19066477708651744	4.461707259854063	0.00626871221642226	0.00877877381985662	-2.637749532363789	1	0	-3.663896819126467	1	0	-2.3095804587444375	1	1.199612641416626	3.5755911561691622	0.8738576821659257	0	3.1603658499140015	1
ENSG00000148773	MKI67	0.0544698849419475	-4.795974385084276	4.575135858704281e-22	2.325750535593085	4.425593959945911	4.685095974748869e-40	0.01755754763971324	-5.67337344209451	2.5662245133838913e-10	0.14801756511610784	-3.0854183519755094	7.653449923205353e-05	0.1479057421522187	-2.9117693735761896	0.1537411697086442	7.597546728971964	2.2687024607459416	0.8738576821659257	0	-0.4492954199771264	1
ENSG00000145386	CCNA2	0.03063931027984547	-4.120012722500855	7.089756893931801e-16	0.8615889455136023	4.425497007891784	2.2372298332481497e-34	0	-5.827933372789902	1.919883040408142e-08	0.06965532476052133	-2.647923182918726	0.001208529025038716	0.02112939173603124	-3.48383138558954	0.07967391113311033	1.5994835218888346	1.6924048211519125	0.9353575800771237	0	0.9832381623133355	1
ENSG00000071539	TRIP13	0.013617471235486876	-3.3840222517518925	6.193568015925588e-08	0.2608150252598587	4.4246380051626915	2.6811852355586426e-21	0	-4.104317332282715	0.0003671047620541433	0.017413831190130333	-2.513337142551086	0.01633699724894813	0	-2.763092105837917	0.39194279968926793	0	1.082551144889046	1	0	2.706854202820522	1
ENSG00000143228	NUF2	0.03744804589758891	-3.3750588535603288	1.432512274399493e-12	0.624157336311524	4.397649022938667	1.6720126509957352e-33	0	-5.364184459037826	1.2092661952795784e-07	0.017413831190130333	-3.7843643391384103	2.4393591705069705e-05	0	-4.022959232593028	0.034763870322750974	1.199612641416626	1.8346236314454603	0.9384259125494272	0	1.4469870760654113	1
ENSG00000168078	PBK	0.003404367808871719	-4.473776904510222	1.67571276148057e-07	0.2176456417685718	4.387943205182009	2.1653947015263285e-15	0	-3.8450745056112954	0.005862587687467204	0.034827662380260666	-1.4900673632282384	0.2505360265525149	0	-2.5038492791664977	0.7153784459228082	0	1.3417939715604656	1	0	2.9660970294919418	1
ENSG00000094804	CDC6	0.013617471235486876	-3.7059503466392547	6.706117518725264e-10	0.3237703761846522	4.372089253981171	5.967363481892758e-24	0	-4.418632243060202	6.492478360945225e-05	0.017413831190130333	-2.8314129119428415	0.004566779692543588	0	-3.077407016615404	0.2278058057335784	0.7997417609444173	2.3685466991661506	0.9328472550860438	0	2.392539292043035	1
ENSG00000072571	HMMR	0.03404367808871719	-3.9227617357124025	4.348037912451333e-15	0.8274131835830002	4.367229352712604	8.209517669257666e-34	0	-5.772269197674903	2.526267802859106e-08	0.052241493570391005	-2.959971486724268	0.00037414892028045626	0.08451756694412496	-2.0971183432431495	0.45028370408888985	0.7997417609444173	1.0055480752837453	1	0	1.0389023374283344	1
ENSG00000157456	CCNB2	0.06808735617743437	-3.2513844831737733	1.0465528964489401e-11	1.0054868904845589	4.364096463227641	1.270834526853364e-32	0	-6.053606511949182	1.9830996661802114e-08	0.06094840916545617	-3.0493900427912957	0.0004712198606815009	0	-4.712381285504384	0.024526669263886327	0	-0.8667380347774211	1	0	0.7575650231540553	1
ENSG00000186871	ERCC6L	0.003404367808871719	-3.4272343185731917	0.0002273572742902531	0.10612473441608046	4.364096463227641	2.112996636951941e-11	0	-2.810586129226005	0.05223602979426858	0	-2.823677263163236	0.06170526087820059	0	-1.4693609027812071	1	0.39987088047220865	3.3997413207697456	0.9436223220940434	0	4.000585405877232	1
ENSG00000171241	SHCBP1	0	-5.87153641235723	2.701761922208982e-11	0.28419844131763916	4.355051323624634	3.091069309647649e-19	0	-4.231429250186054	0.0006539013657124282	0.06094840916545617	-1.1823639080607165	0.31938605869996106	0	-2.8902040237412567	0.45028370408888985	0	0.9554392269857066	1	0	2.5797422849171827	1
ENSG00000075218	GTSE1	0.03063931027984547	-3.84345387038919	3.3226113980537874e-15	0.712294827606235	4.353235470595874	5.652859482901168e-35	0	-5.556829536980222	2.9044592580654296e-08	0.052241493570391005	-2.7416061302242025	0.0005250235112017432	0.02112939173603124	-3.2121321186286185	0.08153715288984004	1.199612641416626	1.6404806869131858	0.9687504637659563	0	1.2543419981230153	1
ENSG00000138180	CEP55	0.013617471235486876	-4.334440222901332	6.703901568251514e-14	0.4964479101498001	4.348555612331863	9.570835922214708e-29	0.01755754763971324	-3.441352319560286	0.00011588877477407205	0.034827662380260666	-2.7074241946673876	0.0025193686963655	0	-3.6950736824092663	0.08948084677062972	1.199612641416626	2.165571731656943	0.899676662879448	0	1.7748726262491732	1
ENSG00000123485	HJURP	0.013617471235486876	-3.968984752473049	1.0998090851042799e-11	0.38672572710944575	4.33762425186645	3.39662021294898e-26	0	-4.676568781254318	1.5471617683213874e-05	0.04353457797532584	-2.072421011446637	0.020711246944268055	0.02112939173603124	-2.3289457836113687	0.45028370408888985	0	0.5102996959174433	1	0	2.13460275384892	1
ENSG00000171320	ESCO2	0.010213103426615158	-3.8274138591249223	2.578547734485751e-07	0.28060099269336525	4.3367891172319055	5.510314994378825e-17	0	-4.213941823457214	0.001599374519700752	0.017413831190130333	-2.62436845493983	0.037459651942353636	0.02112939173603124	-1.8638927466254094	0.9185584262269837	0.39987088047220865	1.9817505041015535	1	0	2.597229711646024	1
ENSG00000117399	CDC20	0.09191793083953641	-3.2302386743022247	5.890567845326933e-12	1.3202636451085263	4.31584129462042	1.719700082160345e-33	0	-6.44884685610721	2.6368345381210173e-09	0.06965532476052133	-3.2769847793697973	0.00014417342045550612	0	-5.107621629662412	0.01359790053112095	0.7997417609444173	0.3267265234715236	1	0	0.36232467899602727	1
ENSG00000134057	CCNB1	0.06808735617743437	-3.567703931502725	2.364745746678627e-13	1.2411197753745002	4.304785267286225	8.73498415249381e-33	0.01755754763971324	-4.771273205201179	2.555110861544121e-07	0.08706915595065168	-2.8938651114033203	0.0007266375216982649	0	-5.018990330390082	0.015196325697131365	1.199612641416626	0.8326268213815133	1	0	0.45095597826835676	1
ENSG00000167633	KIR3DL1	0	-2.7444244944538907	0.0884326700833014	0.03237703761846522	4.290095881783864	0.00010709946817876278	0	-1.1043173322827151	0.6111317992795988	0	-1.1174084662199464	0.604416104408767	0	0.23690789416208258	1	0	4.082551144889046	1	0	5.706854202820522	1
ENSG00000140534	TICRR	0	-2.7444244944538907	0.0884326700833014	0.03237703761846522	4.290095881783864	0.00010709946817876278	0	-1.1043173322827151	0.6111317992795988	0	-1.1174084662199464	0.604416104408767	0	0.23690789416208258	1	0	4.082551144889046	1	0	5.706854202820522	1
ENSG00000087494	PTHLH	0	-2.7444244944538907	0.0884326700833014	0.03237703761846522	4.290095881783864	0.00010709946817876278	0	-1.1043173322827151	0.6111317992795988	0	-1.1174084662199464	0.604416104408767	0	0.23690789416208258	1	0	4.082551144889046	1	0	5.706854202820522	1
ENSG00000112742	TTK	0.006808735617743438	-3.4813900886200964	4.592477479051918e-06	0.16548263671660002	4.259399084560948	2.866398978269473e-15	0	-3.4563026610262573	0.006699333846016203	0.017413831190130333	-1.854374060386153	0.1333923365151552	0	-2.1150774345814596	0.6505041668997628	0	1.7305658161455033	1	0	3.35486887407698	1
ENSG00000124610	HIST1H1A	0	-5.34198703195468	2.2878805073592464e-07	0.1960609500229283	4.238565581143782	1.057013657116364e-12	0.00877877381985662	-2.689279833003871	0.06863733546606536	0.017413831190130333	-2.104697414470393	0.145153555010944	0.04225878347206248	-0.7503810540883622	1	0	1.4849886073882563	1	0	3.1092916653197324	1
ENSG00000137804	NUSAP1	0.05787425275081922	-4.124233505421753	6.208721039895873e-19	1.546902908437783	4.237448944059485	8.339312528201381e-39	0	-6.681348559367652	2.884482776093301e-11	0.12189681833091234	-2.7651067222890653	0.0002104065091030758	0.16903513388824992	-2.157416896466466	0.37578103938266216	2.7990961633054603	1.5166974671155942	0.9239529415679687	0	0.12982297573558507	1
ENSG00000115163	CENPA	0.04425678151533235	-3.152666432223881	5.5667981290203346e-11	0.624157336311524	4.237184350745421	9.804517208501686e-31	0.00877877381985662	-4.368142472606509	2.529875049493511e-06	0.026120746785195503	-3.373306690772112	0.00015601189269496705	0	-4.030864430678374	0.04763461825525029	0.39987088047220865	0.8187260045652516	1	0	1.439081877980065	1
ENSG00000137807	KIF23	0.006808735617743438	-4.7380829675800635	2.2628611784693774e-12	0.39032317573371966	4.225390192396049	3.224885852941864e-23	0.00877877381985662	-3.689279833003871	0.0003374539828251345	0.04353457797532584	-2.0918733741128093	0.0290249738136313	0.02112939173603124	-2.3480546065590735	0.501226757651772	0.7997417609444173	2.0888926717628724	0.9639865741626974	0	2.1155779281671636	1
ENSG00000184661	CDCA2	0.013617471235486876	-4.1053062236858295	1.5302746922108192e-12	0.4227002133521849	4.224371699561027	1.661876244512198e-26	0	-4.810586129226005	6.4180835140285574e-06	0.034827662380260666	-2.478290195451885	0.006210671394659986	0.04225878347206248	-1.8727165970124147	0.597034201825727	0.7997417609444173	1.9729266537145473	0.979951674823097	0	2.0005854058772323	1
ENSG00000118245	TNP1	0	-2.6664219824526176	0.14386752685271129	0.030578313306328268	4.212093369782591	0.0003182768155470679	0	-1.026314820281442	0.8158038764826454	0	-1.0394059542186733	0.8108810086163272	0	0.31491040616335564	1	0	4.160553656890319	1	0	5.784856714821795	1
ENSG00000112984	KIF20A	0.003404367808871719	-4.705950346639256	2.3356815265316437e-10	0.2536201280113109	4.191915487844961	5.567836702430327e-20	0	-4.075558339301291	0.00042974446948419097	0.017413831190130333	-2.4841907968915695	0.01854605780068816	0.02112939173603124	-1.7246179580232814	0.7545389010121161	1.199612641416626	3.1406540994526138	0.8738576821659257	0	2.735613195801946	1
ENSG00000109805	NCAPG	0.023830574662102033	-4.085211616592569	8.14844973163704e-15	0.667326719802811	4.18900975666955	8.250894801850797e-31	0	-5.471099662954337	1.6190992276532233e-07	0.09577607154571684	-1.8581656395485266	0.021585460325309527	0	-4.129874436509541	0.03838846489820689	0.7997417609444173	1.3081108453041765	1	0	1.3400718721488993	1
ENSG00000277775	HIST1H3F	0.006808735617743438	-3.403387576618823	0.010840250781019784	0.15648901515591523	4.179671892090214	6.586840948227437e-07	0.00877877381985662	-2.364184459037826	0.4726854958466716	0.008706915595065166	-2.3772755929750575	0.45795843830630173	0	-2.038726548451345	1	0	1.8069167022756185	1	0	3.4312197602070946	1
ENSG00000179750	APOBEC3B	0.006808735617743438	-3.0612815997938303	0.00022727254382449167	0.12411197753745003	4.171451385285245	2.620306318011515e-12	0	-3.046214377719147	0.027967657495726574	0.008706915595065166	-2.0394059542186733	0.14075089898016768	0	-1.704989151274349	0.9185584262269837	0	2.1406540994526138	1	0	3.76495715738409	1
ENSG00000151725	CENPU	0.023830574662102033	-3.7349017203353845	1.2284146900110367e-12	0.5252274991439914	4.149462381512187	8.423272154460172e-29	0.00877877381985662	-4.123176359534031	8.547907116463e-06	0.04353457797532584	-2.5324459654987903	0.00295575975941535	0.04225878347206248	-2.1922969370433543	0.43567941904732266	0.39987088047220865	1.0636921176377299	1	0	1.6833186883597329	1
ENSG00000121152	NCAPH	0.03063931027984547	-3.64217443620594	9.885478117330208e-13	0.6169624390629762	4.146505028155015	1.3145874433933997e-29	0	-5.360215556834881	2.9006803704796083e-07	0.052241493570391005	-2.5419062947478563	0.002753119662340552	0.06338817520809373	-2.007017688724006	0.4850982941405042	0.39987088047220865	0.8306327712494259	1	0	1.4509559782683568	1
ENSG00000092853	CLSPN	0.051065517133075784	-3.5354159703026076	6.800365137152994e-14	0.9191481235019849	4.13527777273176	5.865506103624439e-33	0.00877877381985662	-4.933205415889961	8.22436522656603e-08	0.052241493570391005	-3.1255211120072657	0.00014385106055806203	0.12677635041618746	-1.771204751625237	0.6154674183512817	0.39987088047220865	0.2536630612818003	1	0	0.8752969324372923	1
ENSG00000117724	CENPF	0.12596160892825362	-3.4184944690090315	8.268789927706378e-16	2.0199674025298027	4.132200569202752	9.139022705706482e-39	0.03511509527942648	-4.745133067737388	3.0565053401228336e-09	0.06094840916545617	-4.076495272953894	2.5862200727469416e-07	0.08451756694412496	-3.4039078412925905	0.05126937760181202	5.198321446138712	1.9381612355538707	0.8738576821659257	0	-0.2607512834815484	1
ENSG00000026559	KCNG1	0	-2.5839598222606446	0.22199720385645874	0.02877958899419131	4.129631209590618	0.0007208199089856209	0	-0.943852660089469	0.820284077445465	0	-0.9569437940267003	0.8148748054300765	0	0.3973725663553287	1	0	4.243015817082292	1	0	5.867318875013767	1
ENSG00000102384	CENPI	0	-2.5839598222606446	0.1721254703513668	0.02877958899419131	4.129631209590618	0.00033498167548590856	0	-0.943852660089469	0.7877697255415418	0	-0.9569437940267003	0.7798980771682444	0	0.3973725663553287	1	0	4.243015817082292	1	0	5.867318875013767	1
ENSG00000183856	IQGAP3	0	-2.5839598222606446	0.1721254703513668	0.02877958899419131	4.129631209590618	0.00033498167548590856	0	-0.943852660089469	0.7877697255415418	0	-0.9569437940267003	0.7798980771682444	0	0.3973725663553287	1	0	4.243015817082292	1	0	5.867318875013767	1
ENSG00000127423	AUNIP	0	-3.625779997955272	0.003736587011012805	0.05935790230051958	4.129631209590618	4.237872111871554e-07	0	-1.9856728357840963	0.2515139371644436	0.008706915595065166	-0.9569437940267003	0.6270996761783216	0	-0.6444476093392986	1	0	3.201195641387665	1	0	4.825498699319141	1
ENSG00000101057	MYBL2	0.017021839044358594	-3.6119741984302407	2.727798884507421e-10	0.36154358673952836	4.115417350370917	4.6959206172102445e-24	0	-4.591099439064967	2.318440072973734e-05	0.04353457797532584	-1.9849581701962973	0.030043002259196042	0.02112939173603124	-2.243085046957531	0.45028370408888985	0	0.5957690381067928	1	0	2.2200720960382694	1
ENSG00000100526	CDKN3	0.06468298836856266	-3.6091971137596675	3.568125019003387e-16	1.206944013443898	4.1125576962316766	3.3444942519602784e-37	0.07900896437870958	-2.9897889442563277	2.238388586507382e-05	0.052241493570391005	-3.5236054780049124	6.65402317446728e-06	0.10564695868015621	-2.3937264649443555	0.240839538759163	0	-1.1432270912867841	1	0	0.4810759666446923	1
ENSG00000138778	CENPE	0.03063931027984547	-3.674414773206148	2.5699039668605388e-12	0.6295535092479349	4.105178165866079	7.166274082163545e-28	0.00877877381985662	-4.387771279355442	5.948177536862075e-06	0.034827662380260666	-3.0671891107322113	0.0007806179896533571	0.06338817520809373	-2.0387265484513444	0.547807481582178	1.199612641416626	1.8069167022756185	0.9401062668869336	0	1.4195063396433043	1
ENSG00000154839	SKA1	0.006808735617743438	-3.5980350074723666	1.0343444155947703e-06	0.17807370690155874	4.101062057393848	1.6775021628562245e-15	0	-3.5706353365052523	0.004877393668809878	0.026120746785195503	-1.5419062947478568	0.16761275701366937	0	-2.229410110060454	0.6953206100664807	0	1.6162331406665087	1	0	3.240536198597985	1
ENSG00000089685	BIRC5	0.04425678151533235	-3.5408911003687584	2.4412703582626833e-12	0.8058284918373567	4.0978525009179565	6.613367241434946e-29	0	-5.7481735220574395	1.1307656265607773e-07	0.09577607154571684	-2.1424994471827765	0.011974048813889622	0.02112939173603124	-3.403907841292591	0.12365378211330498	0.39987088047220865	0.4417354094343722	1	0	1.0629980130457974	1
ENSG00000184270	HIST2H2AB	0.006808735617743438	-2.977623670746921	0.0003435335298458951	0.1169170802889022	4.086562487698732	1.3805164395622281e-11	0	-2.9649142756172986	0.03380816944335116	0.008706915595065166	-1.9569437940267003	0.16462871432935586	0	-1.623689049172501	0.9100192572655199	0	2.221954201554462	1	0	3.8462572594859386	1
ENSG00000080986	NDC80	0.051065517133075784	-3.073925809046054	1.03605208519403e-11	0.6727228927392218	4.069353197666509	5.476142043336187e-32	0	-5.489385015982087	4.849109306433481e-08	0.04353457797532584	-2.8992282961704134	0.00031883949259359315	0	-4.1481597895372895	0.024526669263886327	0.7997417609444173	1.289732315989322	1	0	1.3217865191211497	1
ENSG00000105011	ASF1B	0.04425678151533235	-3.6020313951826624	3.925448831170591e-14	0.8382055294558219	4.051466112922368	4.358251220068288e-32	0	-5.807674533806102	1.4835301656686153e-08	0.13060373392597752	-1.7763715483848794	0.0232063667327579	0	-4.466449307361303	0.019772219192903704	0	-0.6208060566343407	1	0	1.0034970012971356	1
ENSG00000088325	TPX2	0.09872666645727984	-3.417742869595893	7.089756893931801e-16	1.5882735676169328	4.04871121420705	6.437174805601208e-38	0	-6.729833931354506	1.0637154055713104e-11	0.13931064952104266	-2.6306410519553594	0.0002767334502681479	0.1479057421522187	-2.377801949953125	0.24729759697715262	0.7997417609444173	0.04507643947038281	1	0	0.08133760374873092	1
ENSG00000118513	MYB	0.006808735617743438	-3.540891100368758	0.001506047097248854	0.17087880965301092	4.042168368340279	3.18596533976328e-08	0	-3.514601301590924	0.10089838585675989	0.017413831190130333	-1.9138750721348146	0.4034774969201677	0	-2.1733760751461264	1	0	1.6722671755808365	1	7.250278706800446	4.310925526489383	0.6568017148718712
ENSG00000007968	E2F2	0.003404367808871719	-3.540891100368759	6.943515397290085e-05	0.11331963166462829	4.042168368340279	3.122814589850595e-11	0	-2.922479009296902	0.0441410507938586	0.017413831190130333	-1.3068862650836595	0.3391695788623181	0	-1.5812537828521043	1	0	2.2643894678748593	1	0	3.8886925258063347	1
ENSG00000197616	MYH6	0	-2.4964969810103055	0.1602121749937548	0.026980864682054354	4.042168368340278	0.0005840809335806448	0	-0.8563898188391299	0.7811136613983884	0	-0.8694809527763612	0.7761135230510471	0	0.4848354076056678	1	0	4.330478658332631	1	0	5.954781716264107	1
ENSG00000090889	KIF4A	0.020426206853230315	-3.0289920618373256	1.9774512833457967e-07	0.28419844131763916	4.033123228737272	1.2129675604009096e-20	0	-4.24870724161789	0.00017781779731590184	0.008706915595065166	-3.253185245250413	0.0028401565242035655	0	-2.907482015173092	0.3133521407390333	0.7997417609444173	2.540401727706863	0.9070742306067615	0	2.5624642934853474	1
ENSG00000146670	CDCA5	0.023830574662102033	-3.4331349200128756	6.860177790130215e-09	0.4262976619764588	4.0300955360397035	3.0222369846804714e-21	0	-4.833669742339046	3.9864839766460346e-05	0.052241493570391005	-2.0046405360579964	0.04742726710325813	0.02112939173603124	-2.4867081463451037	0.5224655531523436	0	0.3531987348327148	1	0	1.9775017927641914	1
ENSG00000177494	ZBED2	0.03063931027984547	-3.283093342901112	5.789508282125732e-07	0.48205811565270446	4.026167889646564	1.7788812783504705e-17	0.00877877381985662	-4.006136938343811	0.0011673493730801872	0.04353457797532584	-2.4138014690001715	0.0437222644853556	0	-3.669982701446436	0.42373409320869354	0.39987088047220865	1.1807315388279491	1	0	1.7999636072120035	1
ENSG00000075702	WDR62	0	-4.111206825125514	0.00023480069451366044	0.08274131835830001	4.01179471929676	7.0248265946279245e-09	0	-2.4710996629543374	0.13420185915000812	0	-2.4841907968915695	0.14076119282575286	0.04225878347206248	0.515209056649188	1	0	2.715768814217423	1	0	4.340071872148899	1
ENSG00000127564	PKMYT1	0.03744804589758891	-3.9171590294830265	4.0828386082683384e-15	0.8867710858835197	3.9905355999249563	1.3969687214397413e-30	0.00877877381985662	-4.88981282037658	1.7173849267371705e-07	0.11318990273584717	-2.0621260307187566	0.010669453189396052	0.04225878347206248	-2.9608692279201163	0.17292697061212123	1.199612641416626	1.3025726617627467	1	7.250278706800446	1.9213587147266573	0.9248576830530426
ENSG00000035499	DEPDC1B	0.013617471235486876	-3.151848809622859	1.044467989884991e-06	0.21944436608070875	3.984682873679519	1.748693468042528e-17	0	-3.8787576318675843	0.0011325073798138404	0.026120746785195503	-1.8581656395485266	0.08204396973358982	0	-2.537532405422786	0.5087033894498166	0	1.3081108453041768	1	0	2.932413903235653	1
ENSG00000197275	RAD54B	0.003404367808871719	-3.051085832687943	0.0026865676117012703	0.08094259404616305	3.980767823676136	1.1137627108903035e-08	0	-2.441352319560286	0.12994630755385447	0	-2.4544434534975172	0.13673521597300028	0	-1.1001270931154883	1	0.39987088047220865	3.7758898066549937	0.917006711707769	0	4.369819215542951	1
ENSG00000135451	TROAP	0.017021839044358594	-3.5980350074723666	1.3431270364077282e-09	0.3561474138031175	3.978353270742835	1.035220684632057e-21	0.00877877381985662	-3.5706353365052523	0.0004439499051173939	0.017413831190130333	-2.9918775841360876	0.0033712229006721767	0	-3.236263781101517	0.240839538759163	1.5994835218888346	2.958919795720668	0.8738576821659257	0	2.2336825275569225	1
ENSG00000156970	BUB1B	0.006808735617743438	-3.692894193813808	9.594511369801832e-07	0.18886605277438048	3.9627339008458735	1.0968329133580722e-14	0	-3.6637447408967336	0.003879154775812088	0.017413831190130333	-2.0658781655798646	0.09169567229378696	0	-2.322519514451936	0.6527733871081282	0.7997417609444173	3.134081445529128	0.8738576821659257	0	3.1474267942065035	1
ENSG00000165480	SKA3	0.006808735617743438	-3.679718805066075	4.325234089747185e-07	0.18706732846224353	3.9490589639487967	1.8035743947427744e-15	0	-3.6508056851892356	0.003283969263730727	0.026120746785195503	-1.6243684549398298	0.15199952464026317	0	-2.3095804587444375	0.6260044762880873	0.39987088047220865	2.5491189448079714	1	0	3.1603658499140015	1
ENSG00000137812	CASC5	0.017021839044358594	-4.111206825125513	7.482650261763411e-12	0.5036428073983479	3.928667175117619	1.0887506201843628e-22	0	-5.080391493037235	8.371209696299618e-06	0.06094840916545617	-2.0593055116563783	0.031352096860212494	0.02112939173603124	-2.7343331128564934	0.40125549811873906	1.999354402361043	2.715768814217423	0.8738576821659257	0	1.7307800420660024	1
ENSG00000129810	SGOL1	0.02723494247097375	-3.047671168275177	2.578547734485751e-07	0.3687384839880762	3.9213139734658924	2.1967647046004837e-19	0	-4.631176878440303	0.00011739465608944114	0.034827662380260666	-2.2957457074784586	0.03009805299343288	0	-3.289951651995505	0.29143950291683013	0.39987088047220865	1.5622943335557051	1	0	2.179994656662934	1
ENSG00000024526	DEPDC1	0.010213103426615158	-2.955928599647603	6.055328286491557e-05	0.15289156653164132	3.8834706223212208	2.422671906906256e-13	0	-3.364184459037826	0.01024529814140126	0.008706915595065166	-2.361334049106036	0.06291942450677426	0.02112939173603124	-1.0070176887240065	1	0	1.8226840181339348	1	0	3.4469870760654113	1
ENSG00000198901	PRC1	0.023830574662102033	-3.849643806508388	2.849018887917728e-13	0.5612019853867305	3.8727555966356	7.148548825058762e-27	0.00877877381985662	-4.235768185910391	5.338078453172405e-06	0.06094840916545617	-2.2226277782744437	0.008160264972659747	0.08451756694412496	-1.559558711752785	0.7632771463804744	0.7997417609444173	1.5404017277068625	1	0	1.5710774237900553	1
ENSG00000230024	RP11-95P13.1	0	-2.303851903067909	0.22134601590279432	0.02338341605778044	3.849523290397882	0.0017636653723076161	0	-0.6637447408967336	1	0	-0.6768358748339649	1	0	0.6774804855480641	1	0	4.523123736275028	1	0	6.147426794206503	1
ENSG00000143476	DTL	0.013617471235486876	-3.196936699151397	1.8131206956754227e-05	0.22484053901711962	3.849523290397882	1.6092680412382294e-13	0	-3.922479009296902	0.004573545479148166	0.017413831190130333	-2.3289125714136585	0.07911615804040552	0.02112939173603124	-1.5704470278955212	1	0.39987088047220865	2.2751962228314415	1	0	2.888692525806335	1
ENSG00000196747	HIST1H2AI	0.03404367808871719	-3.5762241734810383	2.7405755781360716e-09	0.6403458551207566	3.821508914228286	9.2097049269822e-20	0.01755754763971324	-3.8412829264489217	0.0003395234382280054	0.06965532476052133	-2.2464504112216854	0.03284321150312654	0.06338817520809373	-2.081218630565423	0.8052187303384187	0.7997417609444173	1.3455855507228394	1	0	1.377352888228359	1
ENSG00000136982	DSCC1	0.013617471235486876	-3.3243160056276246	6.324960478891072e-07	0.24462650645062614	3.818272356413443	1.9781963812596078e-16	0	-4.0462143777191475	0.001104807070858531	0.026120746785195503	-2.0293522895547507	0.07064561642915754	0	-2.704989151274349	0.46640873791478576	0.39987088047220865	2.150569568317697	1	7.250278706800446	3.774872626249173	0.6636204935715385
ENSG00000121742	GJB6	0.02723494247097375	-2.8343666197666884	0.00017931628718472915	0.31837420324824134	3.817462081165584	1.0608436933236317e-12	0.00877877381985662	-3.4186322430602023	0.017806149498401914	0.017413831190130333	-2.8391073037328423	0.05264309401629533	0.02112939173603124	-2.077407016615404	1	0	0.7606230500016833	1	0	2.3849261079331594	1
ENSG00000121211	MND1	0.03404367808871719	-3.10315455283078	2.8060774140773305e-09	0.46586959684347184	3.816608667925147	9.813866115539911e-24	0	-4.975330891562637	4.719789633216517e-06	0.06094840916545617	-1.9516299941302326	0.02974354086096587	0	-3.6341056651178394	0.12306418796753282	0.39987088047220865	1.2167364922834427	1	0	1.8358406435406	1
ENSG00000164045	CDC25A	0	-3.9227617357124034	0.000792968125373864	0.07194897248547827	3.8147578722372066	1.1263859864701539e-07	0	-2.282654573541228	0.15835743824471793	0	-2.295745707478459	0.16242105316926514	0	-0.9414293470964301	1	0.7997417609444173	4.557889154435704	0.8738576821659257	0	4.528516961562009	1
ENSG00000138160	KIF11	0.010213103426615158	-3.7911177299019325	4.019909832564236e-09	0.26800992250840655	3.8115554401988625	7.050232227463204e-19	0.00877877381985662	-3.1692727741234847	0.0020680694988111726	0.034827662380260666	-1.8329550767512468	0.06331196678259145	0	-2.837092687281694	0.3531952624397909	0.7997417609444173	2.6116604108766843	0.898608397682981	0	2.632853621376745	1
ENSG00000175305	CCNE2	0.006808735617743438	-3.3038519030679088	2.2747103298498567e-05	0.14389794497095654	3.7970558705037476	1.5133453236353632e-12	0	-3.2826545735412274	0.011676406153275578	0.026120746785195503	-1.2445203841232857	0.31938605869996106	0	-1.9414293470964297	0.8500839981288806	0	1.9042139036305332	1	0	3.52851696156201	1
ENSG00000105173	CCNE1	0.003404367808871719	-2.2513844831737737	0.10758514936282608	0.04676683211556088	3.7970558705037467	1.4221620702918417e-05	0	-1.6637447408967336	0.38989429402487064	0	-1.676835874833965	0.3769009001603671	0	-0.32251951445193594	1	0	3.5231237362750276	1	0	5.147426794206503	1
ENSG00000076382	SPAG5	0.020426206853230315	-2.6316565642919403	2.0976184736497686e-05	0.21584691745643483	3.7911066041725605	1.635314431581911e-16	0	-3.867617074262384	0.001081861934743931	0.008706915595065166	-2.869480952776361	0.013307851617930728	0.02112939173603124	-1.5151645923943318	0.9546393791715573	0	1.3192514029093771	1	0	2.9435544608408533	1
ENSG00000166803	KIAA0101	0.1055354020750233	-3.0121968192943473	2.2784379980437546e-13	1.2770942616172394	3.7879536633964945	1.7123090101231805e-34	0.01755754763971324	-4.8431799616215185	4.263933113375323e-09	0.13931064952104266	-2.3269825443152587	0.0011750152379393882	0.06338817520809373	-3.085020200725279	0.0669841462211444	0	-1.2450605885018993	1	0	0.37924246942957696	1
ENSG00000176890	TYMS	0.3540542521226588	-3.4515794677400855	2.5620557895709282e-18	5.6192147511158534	3.7630655938788315	5.499648832361296e-39	0.28092076223541185	-3.5128688546209395	9.775102273923596e-08	0.6878463320101482	-2.227912381402711	0.0010636500046028305	0.3169408760404686	-3.223386322432684	0.04012505108551542	2.399225282833252	-0.5742634706973109	1	0	-1.7598931110438942	1
ENSG00000274997	HIST1H2AH	0.013617471235486876	-2.72915773780058	0.014913306332939405	0.16368391240446306	3.7583754023396874	2.2182817788697018e-07	0	-3.471099662954338	0.1117833744976048	0.008706915595065166	-2.469393794963489	0.26692133746634955	0	-2.12987443650954	1	0.39987088047220865	2.7305658161455035	0.9384259125494272	0	3.3400718721488993	1
ENSG00000111206	FOXM1	0.013617471235486876	-3.4033875766188233	9.762273484944332e-07	0.2572175766355848	3.752661751145294	2.8953872984245083e-15	0	-4.123176359534031	0.0014038445631908687	0.026120746785195503	-2.1078856921014397	0.0751105903190744	0	-2.7819511330892333	0.5683255351544038	0.7997417609444173	2.667513645610202	0.8967011330120797	7.250278706800446	3.6973938735714555	0.6636204935715385
ENSG00000163808	KIF15	0.020426206853230315	-3.0200589370673177	2.4554684093326805e-07	0.2788022683812283	3.742608086481371	5.882820047716908e-19	0	-4.240094111313182	0.00016967681462127707	0.034827662380260666	-1.8962810121200762	0.05108912386442621	0.02112939173603124	-1.8902040237412567	0.6314951695775533	0	0.9467743658585792	1	0	2.5710774237900553	1
ENSG00000185112	FAM43A	0	-2.196936699151397	0.2975604025944709	0.021584691745643484	3.74260808648137	0.0030617043532814602	0	-0.5568295369802216	0.9988100879272639	0	-0.5699206709174529	1	0	0.784395689464576	1	0	4.63003894019154	1	0	6.254341998123015	1
ENSG00000100162	CENPM	0.05787425275081922	-3.7674411471788622	1.5782671005344278e-16	1.1889567703225286	3.7404304331760008	5.08226730120603e-32	0.01755754763971324	-4.743102532510018	1.9311840724746605e-08	0.2437936366618247	-1.4293524725346864	0.057585743136461046	0.04225878347206248	-3.401877306065219	0.057362449741996724	0.39987088047220865	-0.14322709128678413	1	0	0.4790482852977098	1
ENSG00000164400	CSF2	0.023830574662102033	-5.165381965276552	0.00010575609991500771	1.3706279258483611	3.735064565812968	2.0455643392169563e-06	0.14923915493756254	-2.337516508575746	0.6745430903846745	0.026120746785195503	-4.5454379857181095	0.19196097252327468	0.6338817520809372	-0.18850216648024787	1	0.39987088047220865	-0.34900144117281484	1	0	0.2735433044863027	1
ENSG00000167900	TK1	0.07489609179517782	-3.274431219935841	4.5035207579720886e-14	1.0900269331549959	3.7331322229183233	4.562780835592691e-32	0.0438938690992831	-3.611277321002598	1.9160485070657605e-06	0.11318990273584717	-2.384054125606119	0.0013991194924403642	0.12677635041618746	-2.0454315723292353	0.4314914799702557	0	-1.0204605232137998	1	0	0.6038425347176768	1
ENSG00000085999	RAD54L	0	-4.5839598222606455	1.5650523224151062e-05	0.11331963166462829	3.7202402734529163	1.2765267840774386e-09	0	-2.943852660089469	0.06274848595877057	0.017413831190130333	-1.3289125714136585	0.37785546951085613	0.02112939173603124	-0.5812537828521043	1	0.39987088047220865	3.2643894678748593	0.9545313664705156	0	3.8673188750137677	1
ENSG00000065328	MCM10	0.006808735617743438	-4.101359039169166	3.010115006638558e-09	0.2464252307627631	3.6912612064811507	2.0143961039867972e-17	0	-4.065843184468079	0.0004102511102285471	0.052241493570391005	-1.2118731502234383	0.24550756542433785	0.04225878347206248	-1.120026650553192	1	0	1.1210252927036815	1	0	2.7453283506351576	1
ENSG00000107317	PTGDS	0	-4.224417435573504	0.11030250138946616	0.08813749129471089	3.6860245581150037	0.005118181981301741	0	-2.5843102734023287	1	0.026120746785195503	-0.5133371425510855	1	0	-1.243085046957531	1	0	2.6025582037694326	1	0	4.226861261700908	1
ENSG00000100206	DMC1	0	-3.196936699151397	0.15565686009593033	0.04316938349128697	3.686024558115003	0.0027667240418739816	0	-1.5568295369802216	0.9757980088592892	0	-1.569920670917453	0.9875144635805886	0	-0.21560431053542395	1	0	3.6300389401915396	1	7.250278706800446	6.310925526489383	0.6521543364110031
ENSG00000093009	CDC45	0.023830574662102033	-3.1899839385096307	1.3627014583706829e-06	0.3561474138031175	3.6787929888839277	2.574761489251767e-15	0.00877877381985662	-3.5910994390649678	0.0028022277819848016	0.04353457797532584	-1.9918775841360876	0.09859163329227538	0.02112939173603124	-2.24987421262017	0.8404751882315141	0.39987088047220865	1.5957690381067928	1	0	2.2133147298629607	1
ENSG00000188610	FAM72B	0.006808735617743438	-2.9115344802891485	0.0005780298662272278	0.10972218304035437	3.6744365838397917	4.524073795538087e-10	0	-2.900783938197583	0.04270254671707532	0	-2.9138750721348146	0.05203284633866257	0.04225878347206248	0.06979790832682475	1	0	2.286084538974178	1	0	3.9103875969056543	1
ENSG00000091651	ORC6	0.02723494247097375	-3.5505736537660972	5.4307401337192454e-12	0.5108377046468957	3.6734245213353702	7.256846837953043e-25	0.01755754763971324	-3.5240927505682222	5.287764618196298e-05	0.09577607154571684	-1.4939718176841543	0.07492018900997068	0.02112939173603124	-2.7725524350869835	0.2334796696485575	0	0.06838381296245166	1	0	1.6926868708939282	1
ENSG00000169679	BUB1	0.03404367808871719	-2.5993077865940797	9.121778584229319e-07	0.33096527343320004	3.6666592332480725	2.2105125065918586e-20	0	-4.493014439382778	4.610047329346644e-05	0.017413831190130333	-2.9065702715115815	0.003412626397743099	0	-3.1517892129379805	0.21630582058422157	0.7997417609444173	2.293389339597411	0.9370423720986171	0	2.3181570957204585	1
ENSG00000165304	MELK	0.010213103426615158	-3.7632835217052065	2.14382639403501e-07	0.2608150252598587	3.64703042649914	1.2586943676311947e-14	0	-4.151010567730757	0.00145235783253866	0.04353457797532584	-1.5324459654987903	0.21570604382232803	0.04225878347206248	-1.2063264969474123	1	0	1.035857909441004	1	7.250278706800446	3.669379497401859	0.6636204935715385
ENSG00000140525	FANCI	0.04085241370646063	-2.8888144037890653	2.654289459059106e-09	0.47306449409201967	3.627130869061435	3.2254303771668996e-24	0.00877877381985662	-4.006136938343811	1.773201968784801e-05	0.017413831190130333	-3.4291766948870874	0.00024095196495967078	0.08451756694412496	-1.3276628177278953	0.901916306836381	0.7997417609444173	1.7707829162219049	1	0	1.7999636072120035	1
ENSG00000179841	AKAP5	0	-2.0814594817314616	0.4073273550247421	0.019785967433506524	3.6271308690614346	0.005414588144353926	0	-0.441352319560286	0.9965309064864616	0	-0.45444345349751725	1	0	0.8998729068845117	1	0	4.745516157611475	1	0	6.369819215542951	1
ENSG00000138792	ENPEP	0	-2.0814594817314616	0.4073273550247421	0.019785967433506524	3.6271308690614346	0.005414588144353926	0	-0.441352319560286	0.9965309064864616	0	-0.45444345349751725	1	0	0.8998729068845117	1	0	4.745516157611475	1	0	6.369819215542951	1
ENSG00000135750	KCNK1	0.003404367808871719	-2.0814594817314616	0.1295200020243943	0.041370659179150004	3.6271308690614346	6.644465641131508e-05	0	-1.5002460086138543	0.49237574741215806	0	-1.5133371425510855	0.48002971604220135	0	-0.15902078216905657	1	0	3.686622468557907	1	0	5.310925526489383	1
ENSG00000198734	F5	0	-2.0814594817314616	0.4073273550247421	0.019785967433506524	3.6271308690614346	0.005414588144353926	0	-0.441352319560286	0.9965309064864616	0	-0.45444345349751725	1	0	0.8998729068845117	1	0	4.745516157611475	1	0	6.369819215542951	1
ENSG00000231607	DLEU2	0.010213103426615158	-3.4506932913971804	3.3577248267759793e-07	0.21045074452002396	3.6028833228147574	1.8275374026940028e-15	0.00877877381985662	-2.833669742339046	0.009804530412695599	0	-3.8581656395485266	0.0030398313881865487	0.08451756694412496	-0.135751002846209	1	0.39987088047220865	2.3531987348327146	1	0	2.9660970294919418	1
ENSG00000134690	CDCA8	0.0714917239863061	-2.7683843933980716	1.3660116272912347e-09	0.7392756922882893	3.599385878578531	3.6506699047025544e-26	0.00877877381985662	-4.65405134469289	5.750786781432468e-07	0.06094840916545617	-2.6475580823117193	0.0014193750424286368	0.08451756694412496	-1.9811390568984006	0.5087033894498166	0.39987088047220865	0.5328171324788713	1	0	1.153881816343803	1
ENSG00000277632	CCL3	0.2927756315629678	-3.8568774042030673	8.042683516789262e-06	6.065298380525818	3.592059969916093	3.3401383901259415e-10	1.3080372991586362	-1.4052374092240036	0.6623725039033185	0.4005181173729977	-3.134272891963323	0.10218336712083902	0.12677635041618746	-4.543070588964216	1	0	-3.5071492748387736	1	0	-1.8828462169072973	1
ENSG00000186827	TNFRSF4	0.0544698849419475	-3.0089469819470933	0.0018340785268692171	0.6691254441149479	3.5852001885955165	1.1371945182752521e-08	0.07023019055885296	-2.3158214374764263	0.3264334827889484	0.026120746785195503	-3.5169393792312813	0.09125796059453706	0.08451756694412496	-1.837092687281694	1	0	-0.3277328244191635	1	0	1.2965702335123128	1
ENSG00000189057	FAM111B	0.003404367808871719	-4.45069329139718	6.860177790130215e-09	0.20685329589575005	3.578221268580488	3.3747420211496146e-15	0	-3.8221741035012164	0.001710374481629671	0.06965532476052133	-0.5699206709174529	0.7798980771682444	0	-2.4809488770564188	0.48045717700483237	0	1.3646943736705441	1	0	2.9889974316020207	1
ENSG00000107282	APBA1	0.003404367808871719	-2.0200589370673185	0.1680198451216855	0.03957193486701305	3.5657303243972907	0.00011024550720428873	0	-1.441352319560286	0.49237574741215806	0	-1.4544434534975172	0.4788810650715545	0	-0.10012709311548829	1	0	3.7455161576114753	1	0	5.369819215542951	1
ENSG00000125319	C17orf53	0.003404367808871719	-2.625779997955272	0.02776354381005614	0.05935790230051958	3.5446687088694624	2.9897424016315896e-06	0	-2.026314820281442	0.25492296388694946	0.008706915595065166	-0.9987639697213275	0.6316962375781341	0	-0.6850895938366444	1	0	3.160553656890319	1	0	4.784856714821795	1
ENSG00000068489	PRR11	0.013617471235486876	-3.044933605706347	3.573256014782507e-06	0.19965839864720222	3.5275951955105205	1.1645471812722126e-14	0	-3.775253056113724	0.001947807922433343	0.017413831190130333	-2.1793362153631484	0.04968930763255678	0.04225878347206248	-0.8250198549811185	1	0.39987088047220865	2.4235880627241126	1	0	3.035918478989513	1
ENSG00000163535	SGOL2	0.0544698849419475	-2.303851903067909	1.4582081990820233e-06	0.41910276472791097	3.5202156651449226	4.089660693261518e-22	0.01755754763971324	-3.2487072416178897	0.00022080607636501356	0.017413831190130333	-3.2617983755551214	0.0006150960041784066	0	-3.5038492791664977	0.11970508409871268	0	0.34179397156046565	1	0	1.9660970294919418	1
ENSG00000138092	CENPO	0.013617471235486876	-2.496496981010305	0.0008353883231450764	0.13850177203454567	3.5202156651449226	2.3676575494351726e-11	0.00877877381985662	-2.2314292501860544	0.07607126230424757	0.008706915595065166	-2.2445203841232857	0.08656515890369029	0	-1.907482015173092	0.8458185235012152	0	1.9381612355538709	1	0	3.5624642934853474	1
ENSG00000161888	SPC24	0.017021839044358594	-3.1499392196142275	6.037923772870424e-06	0.2572175766355848	3.511653651641499	2.6252106429421097e-13	0	-4.141792037701378	0.0019290867866616644	0.04353457797532584	-1.5229231913802836	0.22711415324533246	0.02112939173603124	-1.7912889976685693	0.9586581482556401	0	1.0450764394703829	1	7.250278706800446	3.67865731098987	0.6636204935715385
ENSG00000183971	NPW	0.006808735617743438	-2.74442449445389	0.20441826588146067	0.09713111285539568	3.501599986977576	0.001418061226381346	0	-2.7390328682009706	0.7308933706490998	0.017413831190130333	-1.1174084662199464	1	0	-1.397807641756173	1	0	2.44783560897079	1	0	4.072138666902266	1
ENSG00000165490	DDIAS	0.003404367808871719	-2.5839598222606446	0.025451223071313787	0.05755917798838262	3.501599986977576	4.804632269687866e-06	0	-1.9856728357840963	0.2515139371644436	0	-1.9987639697213275	0.24727186450055968	0.02112939173603124	0.3973725663553287	1	0	3.201195641387665	1	0	4.825498699319141	1
ENSG00000152463	OLAH	0	-1.9559285996476028	0.3913743236294899	0.017987243121369567	3.501599986977575	0.00939015768598528	0	-0.3158214374764272	0.9965309064864616	0	-0.3289125714136585	1	0	1.0254037889683705	1	0	4.871047039695334	1	0	6.49535009762681	1
ENSG00000275158	TRBV12-5	0	-1.9559285996476028	1	0.017987243121369567	3.501599986977575	0.1468466431044558	0	-0.3158214374764272	1	0	-0.3289125714136585	1	0	1.0254037889683705	1	0	4.871047039695334	1	0	6.49535009762681	1
ENSG00000121621	KIF18A	0.013617471235486876	-2.459971104985191	0.009098006112057081	0.13490432341027175	3.48274095972626	5.942446299874357e-08	0	-3.2139418234572132	0.07265280484124195	0.017413831190130333	-1.6064465469425673	0.41716498512756667	0	-1.8727165970124156	1	0	1.9729266537145473	1	0	3.597229711646024	1
ENSG00000137135	ARHGEF39	0.010213103426615158	-2.800277729187408	0.00025031310196370115	0.13490432341027175	3.48274095972626	4.99059230002522e-11	0	-3.2139418234572132	0.020123634074567985	0.026120746785195503	-1.1732617009534638	0.36092256143378354	0	-1.8727165970124156	0.8398382637017895	0	1.9729266537145473	1	0	3.597229711646024	1
ENSG00000146918	NCAPG2	0.02723494247097375	-2.6211927284596195	3.0761191562424303e-06	0.27160737113268046	3.48274095972626	2.5007405693014438e-17	0	-4.222712033084946	0.0002063145506167978	0.026120746785195503	-2.209330955660986	0.02584038199966706	0.02112939173603124	-1.8727165970124156	0.7139386717200022	0.39987088047220865	1.9729266537145473	1	0	2.5884595020182917	1
ENSG00000123685	BATF3	0.017021839044358594	-3.8303977175637427	9.450501132155575e-09	0.4065116945429523	3.4763994328524332	1.734490389933803e-15	0.01755754763971324	-3.208065257120544	0.003526578892809575	0.034827662380260666	-2.4723653614947794	0.02995520201798511	0.12677635041618746	-0.6206990065666891	1	1.199612641416626	2.3997413207697447	0.8900311787791169	0	2.00641448467943	1
ENSG00000177602	GSG2	0.003404367808871719	-3.3293869951750468	0.0003605577492978592	0.09533238854325872	3.475127775616385	1.2097819373711001e-08	0	-2.7143708139667018	0.0645844104310223	0.008706915595065166	-1.7023709669411025	0.27499266110887816	0.02112939173603124	-0.3480546065590735	1	0.39987088047220865	3.49758864416789	0.9384259125494272	0	4.096800721136535	1
ENSG00000278023	RDM1	0.003404367808871719	-2.540891100368759	0.11491596685643976	0.055760453676245665	3.4572058676191224	0.0002495256507936276	0	-1.943852660089469	0.5687158122328619	0.008706915595065166	-0.9138750721348146	1	0	-0.6026274336446713	1	0	3.2430158170822923	1	0	4.867318875013767	1
ENSG00000115008	IL1A	0	-3.5839598222606446	0.012373518846726944	0.055760453676245665	3.4572058676191224	8.025575649016994e-05	0.00877877381985662	-0.9007839381975833	0.8443057717625778	0.008706915595065166	-0.9138750721348146	0.8437219140758163	0	-0.6026274336446713	1	0	3.2430158170822923	1	0	4.867318875013767	1
ENSG00000159259	CHAF1B	0.023830574662102033	-2.5299199825477556	2.262107919659287e-05	0.22663926332925657	3.4458905543912888	1.9444231718356055e-15	0	-3.9649142756172986	0.0008925653519551482	0.034827662380260666	-1.6136420483467706	0.12384526791438911	0	-2.623689049172501	0.4523714922809048	0	1.221954201554462	1	0	2.8462572594859386	1
ENSG00000087586	AURKA	0.03063931027984547	-3.3544779761378773	2.3356815265316437e-10	0.49105173721338924	3.439760733159713	3.953142230554903e-21	0.0438938690992831	-2.4710996629543382	0.003360062174141692	0.052241493570391005	-2.256882885141004	0.012248618338013993	0.10564695868015621	-1.1298744365095397	1	0	0.10647698413452611	1	0	1.7307800420660024	1
ENSG00000197153	HIST1H3J	0	-2.955928599647603	0.23080341401597107	0.035974486242739134	3.4344857911190383	0.00590333559591771	0	-1.3158214374764272	0.9353280829483391	0.008706915595065166	-0.261798375555121	1	0	0.025403788968370478	1	0	3.871047039695334	1	0	5.49535009762681	1
ENSG00000166451	CENPN	0.04085241370646063	-3.26366281295221	4.653420940230245e-12	0.6007739202537435	3.4301856536854136	4.916273035162247e-25	0.01755754763971324	-3.7792219583166697	6.903212169861399e-06	0.13060373392597752	-1.3248081730809218	0.09425031120422493	0.02112939173603124	-3.0269172461617115	0.12966400127307592	0.39987088047220865	0.8187260045652516	1	0	1.439081877980065	1
ENSG00000226979	LTA	0.4868245966686558	-2.0781160386570905	0.015343188557389835	3.0650262278813747	3.428996238020736	2.162592370154514e-10	0.00877877381985662	-6.722123089690888	0.00015476593960900306	0.04353457797532584	-5.147155809613999	0.0037056504685197655	0.04225878347206248	-4.795162006815775	0.8171430245381553	4.398579685194295	1.0574601639262151	0.9384259125494272	0	-0.9117244959620945	1
ENSG00000213347	MXD3	0.023830574662102033	-2.939440476859034	2.9056063978539125e-07	0.29678951150259786	3.417207799687204	3.660033894598278e-17	0.00877877381985662	-3.3482429151688042	0.0009959251018444976	0.052241493570391005	-1.513337142551085	0.12853676638257197	0.02112939173603124	-2.0070176887240065	0.6314951695775533	0	0.8306327712494259	1	0	2.454935829180902	1
ENSG00000161800	RACGAP1	0.04425678151533235	-2.571785108314542	7.912171078888353e-06	0.40831041885508923	3.4156267638677233	3.141719249889188e-16	0.026336321459569857	-2.7989043241783693	0.006573814732316439	0.034827662380260666	-2.484190796891569	0.021073121409551362	0.02112939173603124	-2.469360902781207	0.6099904705941636	0	0.3704767262645505	1	0	1.9947797841960266	1
ENSG00000114346	ECT2	0.006808735617743438	-3.8422718178520348	6.383487729183335e-08	0.20325584727147614	3.4156267638677233	2.4835757145798905e-14	0.052672642919139714	-0.931677946143366	0.44991671448970233	0.008706915595065166	-2.811995458115601	0.014467759017125593	0.02112939173603124	-1.4576790977335716	0.9347431202944712	0	1.3762823479457558	1	0	3.0005854058772323	1
ENSG00000186193	SAPCD2	0.003404367808871719	-2.9227617357124034	0.0804980322579799	0.07194897248547827	3.3997203729583627	0.0005398921192142784	0	-2.315821437476427	0.5337247661866561	0.008706915595065166	-1.295745707478459	0.9837101562552036	0	-0.9745962110316295	1	0.39987088047220865	3.9042139036305334	0.8742537560335746	0	4.49535009762681	1
ENSG00000181544	FANCB	0.006808735617743438	-2.6394549348523473	0.003515873643966979	0.08993621560684785	3.392665615424412	4.238907533938461e-08	0	-2.637749532363789	0.08109534100262715	0.008706915595065166	-1.6243684549398294	0.26211288739894045	0.02112939173603124	-0.27005209455780044	1	0	2.5491189448079723	1	0	4.173422002739447	1
ENSG00000117632	STMN1	1.18812436529623	-2.5182305029575867	6.190057136257567e-12	9.882191370880442	3.389256537126041	2.282073520326389e-34	0.12290283347799268	-5.5050469948776755	3.2283181385995766e-14	1.0796575337880807	-2.4326390831791684	0.00024100469180611281	0.9508226281214058	-2.5397020533157058	0.14544225769047348	2.399225282833252	-1.4196301212075886	1	7.250278706800446	-1.6038781507624007	1
ENSG00000104147	OIP5	0.010213103426615158	-3.7444244944538907	3.701011679547338e-07	0.2536201280113109	3.3845605657873565	7.402625174753228e-13	0.01755754763971324	-2.528815160810625	0.03380816944335116	0.04353457797532584	-1.513337142551086	0.22057100648343264	0.04225878347206248	-1.1875899343658265	1	0.39987088047220865	2.0636921176377294	1	0	2.67865731098987	1
ENSG00000123416	TUBA1B	1.8962328695415476	-3.0629193511797097	6.069965581722473e-17	22.552405425573166	3.3801786387165533	3.710208928213344e-36	2.422941574280427	-2.463533156383666	4.075990751414729e-05	1.9503490932945975	-2.782130817673564	1.3536785744132884e-05	3.528608419917217	-1.8553326146874718	0.45028370408888985	5.598192326610921	-1.5112429227958315	1	7.250278706800446	-2.795192432581691	1
ENSG00000188486	H2AFX	0.14979218359035565	-2.8501339356250055	5.005543517341235e-13	1.5774812217441112	3.3773020020269082	5.788909669282523e-31	0.07023019055885296	-3.5873316253775656	3.5479175327030555e-07	0.16543139630623818	-2.431723376997433	0.0004954531763441616	0.3169408760404686	-1.4054288694154409	0.7731906523719133	0	-1.5824106778973304	1	0	0.04189238003414594	1
ENSG00000163507	KIAA1524	0.023830574662102033	-2.69616932584667	4.1649972977282355e-06	0.25182140369917394	3.374364798681468	5.00643866438744e-16	0.026336321459569857	-2.0947945581642085	0.03380816944335116	0.026120746785195503	-2.1078856921014397	0.03575622452310163	0	-2.7819511330892333	0.4028911106170617	0	1.0636921176377296	1	0	2.687995175569206	1
ENSG00000100479	POLE2	0.013617471235486876	-2.105306223685829	0.012373518846726944	0.10612473441608046	3.364096463227641	5.020533152198797e-09	0	-2.8787576318675843	0.041455942794104715	0.008706915595065166	-1.8694809527763612	0.19519106896240632	0	-1.5375324054227866	1	0	2.308110845304177	1	0	3.9324139032356533	1
ENSG00000230873	STMND1	0.03063931027984547	-2.344493887565255	0.016987622324279455	0.250022679387037	3.364096463227641	8.170048611584113e-08	0	-4.113777661531781	0.033255655395360635	0.026120746785195503	-2.098299643272242	0.31938605869996106	0.02112939173603124	-1.763092105837917	1	0	1.0730908156399794	1	0	2.6973938735714555	1
ENSG00000101210	EEF1A2	0.003404367808871719	-1.818425075897668	0.2855218815824256	0.03417576193060218	3.36409646322764	0.0005169584768509623	0	-1.2487072416178897	0.6200303207434578	0	-1.261798375555121	0.6115944360098596	0	0.09251798482690798	1	0	3.9381612355538707	1	0	5.5624642934853465	1
ENSG00000231566	RP5-1158E12.3	0	-1.818425075897668	0.5136011360184014	0.01618851880923261	3.36409646322764	0.0160625302435571	0	-0.17831791372649164	1	0	-0.1914090476637238	1	0	1.162907312718306	1	0	5.00855056344527	1	0	6.632853621376745	1
ENSG00000145506	NKD2	0.003404367808871719	-1.818425075897668	0.2855218815824256	0.03417576193060218	3.36409646322764	0.0005169584768509623	0	-1.2487072416178897	0.6200303207434578	0	-1.261798375555121	0.6115944360098596	0	0.09251798482690798	1	0	3.9381612355538707	1	0	5.5624642934853465	1
ENSG00000077152	UBE2T	0.13617471235486875	-2.529113932592405	1.3541232385097454e-10	1.1619759056404741	3.357422457304332	9.328534448052926e-30	0.01755754763971324	-4.741069135357489	5.269701201134133e-09	0.14801756511610784	-2.1383478039123096	0.0025310495553319545	0.08451756694412496	-2.658802902316368	0.1329468133752641	0.39987088047220865	-0.14119655605941328	1	0	0.4810759666446923	1
ENSG00000276903	HIST1H2AL	0.013617471235486876	-2.875008604264035	2.4369718989205073e-05	0.17627498258942179	3.3495968935325258	1.3012282909608267e-12	0.026336321459569857	-1.5706353365052523	0.17160090659787766	0.017413831190130333	-2.0124389066184043	0.08753268439179103	0	-2.2700520945578004	0.6112160936766233	0	1.5755911561691625	1	0	3.199894214100639	1
ENSG00000198826	ARHGAP11A	0.023830574662102033	-2.7632835217052065	3.638344239260892e-05	0.2626137495719957	3.3349501175681247	8.048591484989384e-13	0.00877877381985662	-3.178317913726492	0.00780174588170193	0.034827662380260666	-1.8421736067806256	0.1210608046298535	0	-2.846081470508949	0.5529073991628376	0.7997417609444173	2.602558203769432	0.9047467669580177	0	2.6238648381494905	1
ENSG00000152455	SUV39H2	0	-4.224417435573504	0.0006889827109797946	0.08633876698257394	3.3349501175681247	2.4423719364988947e-06	0	-2.5843102734023287	0.1768626658916732	0.034827662380260666	-0.1622627020042069	1	0	-1.243085046957531	1	0	2.6025582037694326	1	0	4.226861261700908	1
ENSG00000197061	HIST1H4C	1.2664248249002794	-2.6289812048378454	2.5699039668605388e-12	11.281598885722994	3.330678728528711	2.789398649362862e-32	0.37748727425383466	-4.143262567903137	9.094212604779308e-10	1.515003313541339	-2.1368027170132526	0.001877565971780513	1.0775989785375932	-2.5593485135968232	0.16316804615688055	0.39987088047220865	-3.4246175519745483	1	0	-2.800523171998291	1
ENSG00000149554	CHEK1	0.03404367808871719	-2.7024012795581833	1.9988296305550195e-07	0.3471537922424327	3.320153115640044	1.1679001615253803e-18	0.03511509527942648	-2.24182085603265	0.010619435947943153	0.017413831190130333	-3.0056176407623902	0.0023204311798068608	0.06338817520809373	-1.2294101100604538	0.9666581706813004	0	0.5957690381067928	1	0	2.2200720960382694	1
ENSG00000275714	HIST1H3A	0	-3.4506932913971804	0.22932260812310376	0.050364280739834795	3.315186862746695	0.01783962842924107	0	-1.8105861292260048	1	0.017413831190130333	-0.14249944718277696	1	0	-0.4693609027812071	1	0	3.3762823479457564	1	0	5.000585405877232	1
ENSG00000000460	C1orf112	0.003404367808871719	-3.4506932913971804	0.00030013888885957983	0.10252728579180655	3.3151868627466947	3.453620216602526e-08	0.00877877381985662	-1.8105861292260048	0.2668283990562164	0.026120746785195503	-0.7763715483848799	0.7356715973956318	0	-1.492444515894248	1	0	2.3531987348327146	1	0	3.977501792764191	1
ENSG00000049768	FOXP3	0.023830574662102033	-1.9559285996476028	0.06441438008635063	0.15469029084377828	3.3151868627466943	5.82010558157106e-07	0.00877877381985662	-2.4109786705167666	0.21489477411892524	0	-3.439336561107309	0.0838470796665173	0	-2.0850202007252796	1	0	1.7606230500016833	1	0	3.3849261079331594	1
ENSG00000164087	POC1A	0.02723494247097375	-2.8422718178520348	2.1414914389298637e-07	0.3111793059996935	3.3151868627466943	1.2633369709007153e-17	0.01755754763971324	-2.8336697423390462	0.002439813894317531	0.04353457797532584	-1.8236772631632365	0.05180820357670701	0.04225878347206248	-1.4924445158942472	0.8408633227328288	0	0.7530498302968824	1	0	2.377352888228359	1
ENSG00000101447	FAM83D	0.013617471235486876	-2.496496981010305	0.0008353883231450764	0.1367030477224087	3.3089549090351804	1.5289525723138127e-10	0.00877877381985662	-2.2314292501860544	0.07607126230424757	0	-3.2617983755551214	0.02243292454525645	0	-1.907482015173092	0.8458185235012152	0.7997417609444173	3.5578891544357036	0.8738576821659257	0	3.5624642934853474	1
ENSG00000051341	POLQ	0.010213103426615158	-2.8363469838949302	0.00040645295659642123	0.1367030477224087	3.3089549090351804	1.473621891072447e-09	0.00877877381985662	-2.2314292501860544	0.1027954159013648	0.008706915595065166	-2.2445203841232857	0.11223833190195033	0.02112939173603124	-0.8902040237412567	1	0	1.9381612355538709	1	7.250278706800446	4.579742284917183	0.6568017148718712
ENSG00000108176	DNAJC12	0.006808735617743438	-2.555390670063873	0.005931967733440331	0.08454004267043698	3.3052027741740724	1.5139172505572542e-07	0	-2.5568295369802216	0.10421306246978355	0	-2.569920670917453	0.11303005297571184	0.02112939173603124	-0.18758993436582738	1	0.39987088047220865	3.658053316361136	0.9328472550860438	0	4.254341998123015	1
ENSG00000122952	ZWINT	0.09191793083953641	-2.7417101097568546	7.630097776425636e-10	0.9083557776291632	3.297241488471389	4.444105940560067e-24	0.01755754763971324	-4.390368390841481	5.84688309456959e-07	0.16543139630623818	-1.6216943206415038	0.04426651600193865	0.04225878347206248	-3.0491431643966824	0.1390970703805338	0.7997417609444173	0.7965000863302798	1	0	0.83066040443492	1
ENSG00000154920	EME1	0.010213103426615158	-1.7444244944538907	0.11665712072407833	0.0665527995490674	3.2900958817838646	2.477994621264906e-06	0	-2.213941823457213	0.20834730634336054	0	-2.227032957394445	0.20975736307778006	0	-0.872716597012416	1	0	2.9729266537145476	1	0	4.5972297116460235	1
ENSG00000156509	FBXO43	0	-2.818425075897668	0.09413972689365029	0.03237703761846522	3.2900958817838637	0.0008575011013917883	0	-1.1783179137264916	0.6133380666380008	0.008706915595065166	-0.11740846621994638	1	0	0.16290731271830605	1	0	4.00855056344527	1	0	5.632853621376745	1
ENSG00000155858	LSM11	0.003404367808871719	-1.7444244944538907	0.2784657941959653	0.03237703761846522	3.2900958817838637	0.0008575011013917883	0	-1.1783179137264916	0.6133380666380008	0	-1.1914090476637238	0.604416104408767	0	0.16290731271830605	1	0	4.00855056344527	1	0	5.632853621376745	1
ENSG00000113810	SMC4	0.16681402263471423	-2.7075091744958164	5.041554961226577e-12	1.586474843304796	3.2892791848807135	1.3145874433933997e-29	0.06145141673899634	-3.775253056113724	1.4177620544987163e-07	0.21767288987662917	-2.060824937853579	0.003288263642127784	0.1479057421522187	-2.434027829668926	0.19521208676069715	1.5994835218888346	0.7290792678008011	1	0	0.02552330762713456	1
ENSG00000131153	GINS2	0.07830045960404954	-2.7412572153752075	4.5205858619997536e-09	0.7770489028431654	3.276829627009991	7.691318554661862e-22	0.03511509527942648	-3.423204972850026	4.958153721785458e-05	0.09577607154571684	-2.1517971917648664	0.010850208757046023	0.10564695868015621	-1.8158984650125705	0.6505041668997628	0	-0.5703881496481173	1	14.500557413600893	2.64492645367732	0.6636204935715385
ENSG00000111247	RAD51AP1	0.02723494247097375	-3.221389742875936	8.489512997906109e-10	0.39931679729440445	3.2581057675394276	1.0411517677991172e-19	0.07900896437870958	-1.423204972850026	0.0931875556633624	0.052241493570391005	-1.9690166263272748	0.024035468294012815	0	-3.4576790977335716	0.12769444936791804	0	0.38796415299339126	1	0	2.012267210924868	1
ENSG00000160957	RECQL4	0.003404367808871719	-2.7818991998725533	0.011011114361270946	0.06475407523693044	3.2516217339692286	3.872164271071801e-06	0	-2.1783179137264916	0.20325689868984229	0.008706915595065166	-1.154883171638609	0.530264754201339	0	-0.837092687281694	1	0.39987088047220865	4.045076439470383	0.8934879441201808	0	4.632853621376745	1
ENSG00000203760	CENPW	0.0885135630306647	-2.914036987492319	1.5874147987233805e-10	0.9785060258025046	3.249637738642726	4.729242952375049e-23	0.11412405965813606	-2.253606041030729	0.0032278160914655696	0.13060373392597752	-2.0691532976127256	0.011265552814882078	0.08451756694412496	-2.419648690295755	0.35439677118012586	0	-0.9055355335674538	1	0	0.7187675243640228	1
ENSG00000276043	UHRF1	0.06127862055969094	-2.9209948095382146	1.2638970578071469e-08	0.6907101358605915	3.238565581143782	8.141367899067093e-19	0.01755754763971324	-3.9993477726811726	4.0314242352567e-05	0.10448298714078201	-1.8625281921345942	0.04396101592555236	0.12677635041618746	-1.4220551880028502	1	1.199612641416626	1.6059648052126814	0.9697353565223129	0	1.2200720960382694	1
ENSG00000278828	HIST1H3H	0.010213103426615158	-2.939440476859034	0.03854669149930851	0.1456966692830935	3.2297953715160497	0.00013663649183260308	0.01755754763971324	-1.7308589367552707	0.7596636985929027	0.017413831190130333	-1.7439500706925024	0.7571569556708015	0.02112939173603124	-0.9908980233607299	1	0	1.8386255620029563	1	0	3.462928619934433	1
ENSG00000137310	TCF19	0.03404367808871719	-2.688117053551936	6.523994158978305e-07	0.34175761930602183	3.227279773597267	8.19383184288909e-17	0.01755754763971324	-2.9787864501988564	0.0019004305088381824	0.04353457797532584	-1.9710189792384236	0.036580829704000284	0.02112939173603124	-2.229410110060454	0.5429570425537795	0.39987088047220865	1.6162331406665087	1	7.250278706800446	3.240536198597985	0.7313380224874431
ENSG00000256061	DYX1C1	0	-1.6664219824526176	0.5104578853324903	0.014389794497095655	3.2120933697825906	0.027756903825294627	0	-0.026314820281442053	1	0	-0.03940595421867332	1	0	1.3149104061633556	1	0	5.160553656890319	1	0	6.784856714821795	1
ENSG00000120658	ENOX1	0	-2.7444244944538907	0.0884326700833014	0.030578313306328268	3.2120933697825906	0.00140400892242335	0	-1.1043173322827151	0.6111317992795988	0	-1.1174084662199464	0.604416104408767	0	0.23690789416208258	1	0.39987088047220865	5.160553656890319	0.8738576821659257	0	5.706854202820522	1
ENSG00000185130	HIST1H2BL	0.003404367808871719	-1.6664219824526176	0.35783272009070577	0.030578313306328268	3.2120933697825906	0.00140400892242335	0	-1.1043173322827151	0.6111317992795988	0	-1.1174084662199464	0.604416104408767	0	0.23690789416208258	1	0	4.082551144889046	1	0	5.706854202820522	1
ENSG00000174371	EXO1	0.003404367808871719	-3.583959822260645	5.4716040369831226e-05	0.11152090735249133	3.2120933697825906	6.6787095269548555e-09	0	-2.9649142756172986	0.03380816944335116	0.017413831190130333	-1.3506076425129772	0.3483282087626854	0.04225878347206248	0.003708717869052691	1	0.39987088047220865	3.2430158170822923	0.964150514191503	0	3.8462572594859386	1
ENSG00000139734	DIAPH3	0.023830574662102033	-2.9963428680935107	4.88080573630934e-07	0.3039844087511457	3.2036317910343945	5.72141125027408e-15	0	-4.410978670516767	0.00020198041556429864	0.017413831190130333	-2.8236772631632365	0.008617667027131707	0.02112939173603124	-2.062059052281968	0.6960423472567538	2.7990961633054603	3.8306327712494257	0.8738576821659257	7.250278706800446	3.407887256376471	0.7109865876946825
ENSG00000228716	DHFR	0.12936597673712533	-2.5352753087667974	1.5476126782870297e-08	1.0972218304035437	3.188672481380839	4.089660693261518e-22	0.09656651201842281	-2.6551316105920253	0.0006523219811757192	0.12189681833091234	-2.339800887556394	0.0046417624487722995	0.10564695868015621	-2.3268068728550335	0.4471658026358153	0	-1.0767891059121004	1	0	0.5475139520193757	1
ENSG00000119333	WDR34	0.08510919522179297	-2.09067801176084	1.8030418478132958e-06	0.5468121908896348	3.1655507838455614	8.960280793832636e-22	0.01755754763971324	-3.668032099299832	1.8130228245619024e-05	0.052241493570391005	-2.441504397790019	0.002753119662340552	0.02112939173603124	-2.916044028676516	0.1728784040895176	0	-0.07466280480371257	1	0	1.5496402531277638	1
ENSG00000060566	CREB3L3	0.010213103426615158	-1.9559285996476028	0.04621535564405315	0.07554642110975218	3.146505028155014	1.252917644434412e-06	0	-2.4109786705167666	0.12671729332323403	0.008706915595065166	-1.3930429088333742	0.36401435868587034	0	-1.069753444071969	1	0	2.7758898066549937	1	0	4.40019286458647	1
ENSG00000168496	FEN1	0.11574850550163844	-2.5766673296942884	2.3924893798189433e-10	1.0072856147966958	3.129631209590618	1.6383957917571531e-25	0.0438938690992831	-3.549876776338455	1.813671825159198e-06	0.13931064952104266	-2.03468354397627	0.005238275208681372	0.1479057421522187	-1.788960191608596	0.527366706795886	1.199612641416626	1.047390305308629	1	0	0.6647628693314892	1
ENSG00000185480	PARPBP	0.020426206853230315	-2.5471230540802727	0.005878353345085308	0.1960609500229283	3.123088363723846	1.8322154153031838e-07	0	-3.7871271564020157	0.0372840460540782	0.026120746785195503	-1.7642987160843044	0.3357955210233169	0.02112939173603124	-1.4340278296689264	1	0.7997417609444173	3.0085505634452687	0.8742537560335746	0	3.0240443787012214	1
ENSG00000183763	TRAIP	0	-4.51886479403876	7.89685028530747e-05	0.1043260101039435	3.1174564956445154	1.2026696180024194e-06	0.01755754763971324	-1.2487072416178897	0.5961662147942611	0.017413831190130333	-1.261798375555121	0.4917932150347526	0.02112939173603124	-0.5151645923943322	1	0	2.308110845304177	1	7.250278706800446	4.954781716264108	0.6568017148718712
ENSG00000166508	MCM7	0.17021839044358594	-2.309900947740714	1.7465956204570773e-08	1.2321261538138155	3.1066811298950077	2.6704405386503917e-24	0.03511509527942648	-4.110000970786297	2.324707458125146e-07	0.16543139630623818	-2.094447317776635	0.0055388461425149626	0.10564695868015621	-2.5038492791664972	0.24457203778643546	0.7997417609444173	0.3361252214737734	1	7.250278706800446	1.3735811343391506	1
ENSG00000197134	ZNF257	0.003404367808871719	-2.196936699151397	0.10060829493162868	0.04316938349128697	3.1010620573938477	0.00022249632775417957	0	-1.6112773210025981	0.38633901423117367	0	-1.6243684549398294	0.373428557750113	0.02112939173603124	0.784395689464576	1	0	3.575591156169163	1	0	5.199894214100639	1
ENSG00000147536	GINS4	0.006808735617743438	-3.403387576618823	8.609808851379531e-06	0.14749539359523045	3.0952797047998413	2.691658936043865e-10	0.026336321459569857	-1.332123249805527	0.3002068541821123	0.017413831190130333	-1.7763715483848799	0.14907709740177008	0.02112939173603124	-1.0229592325930281	1	0.39987088047220865	2.822684018133935	1	0	3.4312197602070946	1
ENSG00000176208	ATAD5	0.02723494247097375	-2.8657307906760234	6.319046289099263e-06	0.3111793059996935	3.0927944414102466	1.6464925934740743e-12	0.00877877381985662	-3.44884685610721	0.0032682621197308256	0.052241493570391005	-1.6167148823963937	0.1628556036621448	0.08451756694412496	-0.763092105837917	1	0.39987088047220865	1.738021621064551	1	0	2.35486887407698	1
ENSG00000122966	CIT	0.003404367808871719	-3.473776904510222	0.002254710543247351	0.10252728579180655	3.092794441410246	6.693988423126734e-06	0.00877877381985662	-1.8336697423390458	0.3683996938149351	0.026120746785195503	-0.800218290339247	0.9199779492569652	0	-1.5151645923943322	1	0.39987088047220865	3.3531987348327146	0.925111364130254	0	3.9547817162641077	1
ENSG00000160298	C21orf58	0.013617471235486876	-2.8888144037890653	0.0001557201419710604	0.17447625827728483	3.071915711734331	1.7589329174049818e-09	0.00877877381985662	-2.611277321002598	0.05064208381815706	0.034827662380260666	-1.261798375555121	0.3867512996386169	0.02112939173603124	-1.2700520945578004	1	0.39987088047220865	2.5755911561691622	1	0	3.1865973914871812	1
ENSG00000162063	CCNF	0.023830574662102033	-2.4964969810103055	0.0016853829187693308	0.21584691745643483	3.054141010006355	1.0604996348142888e-08	0.026336321459569857	-1.9007839381975828	0.2132038535845287	0.017413831190130333	-2.3398008875563945	0.11886345938653592	0.02112939173603124	-1.5812537828521043	1	0.39987088047220865	2.2643894678748584	1	0	2.877966119213277	1
ENSG00000237594	AP000251.3	0.006808735617743438	-1.4964969810103046	0.30656395851994145	0.041370659179150004	3.0421683683402794	0.0003580481900858429	0	-1.5568295369802216	0.5006632642477216	0	-1.569920670917453	0.48947732057749466	0	-0.21560431053542395	1	0	3.6300389401915396	1	0	5.254341998123015	1
ENSG00000278463	HIST1H2AB	0	-3.196936699151397	0.19472642159049366	0.041370659179150004	3.0421683683402794	0.017423727016386305	0	-1.5568295369802216	1	0.008706915595065166	-0.5133371425510855	1	0.02112939173603124	0.8409792178309434	1	0	3.6300389401915396	1	0	5.254341998123015	1
ENSG00000123689	G0S2	0.013617471235486876	-2.72915773780058	0.0003435335298458951	0.15648901515591523	3.042168368340279	3.504348395216274e-09	0.01755754763971324	-1.8563898188391295	0.17373738891332696	0	-3.4841907968915695	0.01708173439977267	0.08451756694412496	0.25217465081539325	1	0	1.7157688142174232	1	0	3.3400718721488993	1
ENSG00000269343	ZNF587B	0	-1.4964969810103055	0.6597138085691009	0.012591070184958699	3.0421683683402776	0.047482869200991346	0	0.1436101811608701	1	0	0.13051904722363883	1	0	1.4848354076056678	1	0	5.330478658332631	1	0	6.954781716264107	1
ENSG00000178150	ZNF114	0	-1.4964969810103055	0.6597138085691009	0.012591070184958699	3.0421683683402776	0.047482869200991346	0	0.1436101811608701	1	0	0.13051904722363883	1	0	1.4848354076056678	1	0	5.330478658332631	1	0	6.954781716264107	1
ENSG00000151164	RAD9B	0	-1.4964969810103055	0.6597138085691009	0.012591070184958699	3.0421683683402776	0.047482869200991346	0	0.1436101811608701	1	0	0.13051904722363883	1	0	1.4848354076056678	1	0	5.330478658332631	1	0	6.954781716264107	1
ENSG00000175564	UCP3	0	-1.4964969810103055	0.6978587530366757	0.012591070184958699	3.0421683683402776	0.059171717796888915	0	0.1436101811608701	1	0	0.13051904722363883	1	0	1.4848354076056678	1	0	5.330478658332631	1	0	6.954781716264107	1
ENSG00000145491	ROPN1L	0	-1.4964969810103055	0.6597138085691009	0.012591070184958699	3.0421683683402776	0.047482869200991346	0	0.1436101811608701	1	0	0.13051904722363883	1	0	1.4848354076056678	1	0	5.330478658332631	1	0	6.954781716264107	1
ENSG00000206535	LNP1	0	-1.4964969810103055	0.6597138085691009	0.012591070184958699	3.0421683683402776	0.047482869200991346	0	0.1436101811608701	1	0	0.13051904722363883	1	0	1.4848354076056678	1	0	5.330478658332631	1	0	6.954781716264107	1
ENSG00000163359	COL6A3	0	-1.4964969810103055	0.6597138085691009	0.012591070184958699	3.0421683683402776	0.047482869200991346	0	0.1436101811608701	1	0	0.13051904722363883	1	0	1.4848354076056678	1	0	5.330478658332631	1	0	6.954781716264107	1
ENSG00000138100	TRIM54	0	-1.4964969810103055	0.6597138085691009	0.012591070184958699	3.0421683683402776	0.047482869200991346	0	0.1436101811608701	1	0	0.13051904722363883	1	0	1.4848354076056678	1	0	5.330478658332631	1	0	6.954781716264107	1
ENSG00000138182	KIF20B	0.09872666645727984	-2.400178020142933	1.9516816389232103e-08	0.7626591083460698	3.0185998972018746	8.059871305830673e-22	0.052672642919139714	-2.931677946143366	0.0001085083732108458	0.034827662380260666	-3.4362961067872577	3.9565577268332004e-05	0.06338817520809373	-2.406948295612642	0.3043418291752616	4.398579685194295	3.0481624193441252	0.8738576821659257	0	1.053914908283359	1
ENSG00000138346	DNA2	0.010213103426615158	-2.111206825125514	0.02315940075797341	0.08274131835830001	3.01179471929676	9.519255087066112e-07	0	-2.5568295369802216	0.10421306246978355	0	-2.569920670917453	0.11303005297571184	0	-1.215604310535424	1	0.7997417609444173	4.271584969279063	0.8738576821659257	0	4.254341998123015	1
ENSG00000108106	UBE2S	0.25873195347425065	-2.758164551080193	1.126005484479214e-12	2.47684337781259	3.0110969224072726	2.626487989535354e-26	0.30725708369498167	-2.2544208928122833	0.0005094280300862694	0.41793194856312804	-1.810318880308217	0.009930608554023244	0.33807026777649984	-2.013603200834763	0.40823149235852896	0	-2.27036345605467	1	0	-0.6460603981231936	1
ENSG00000123473	STIL	0.020426206853230315	-2.0289920618373256	0.0043311705879196735	0.13850177203454567	3.0056424923151646	1.4482970066335577e-09	0	-3.299333314687858	0.01212354815655324	0.008706915595065166	-2.295745707478459	0.0727331063978714	0	-1.9581080882430602	0.8512059873719596	0.7997417609444173	3.5060502229160857	0.8738576821659257	0	3.5118382204153793	1
ENSG00000128342	LIF	0.010213103426615158	-2.51886479403876	0.002107310136616139	0.10792345872821742	2.972905705903165	5.351708858191106e-08	0.01755754763971324	-1.3158214374764268	0.352670039223274	0.008706915595065166	-1.9355701432341332	0.16105013873376975	0	-1.6026274336446713	1	0.39987088047220865	3.2643894678748593	0.9639865741626974	0	3.8673188750137677	1
ENSG00000164109	MAD2L1	0.20085770072343143	-1.7595313868440985	4.454543605381649e-06	1.0090843391088329	2.967141322932255	1.0208880307349667e-24	0.01755754763971324	-4.577489007546315	1.4126591502028192e-08	0.052241493570391005	-3.3590422375980458	8.047289653911617e-06	0.06338817520809373	-2.818945340571434	0.09527726297874281	1.199612641416626	1.026697910155528	1	0	0.6441689346045792	1
ENSG00000211728	TRBV5-6	0.02723494247097375	-1.414034820818332	0.6058198194968403	0.12051452891317611	2.9597062081483054	0.0021008683711491337	0	-3.104317332282715	0.5124231445627734	0	-3.1174084662199464	0.5036525733486278	0	-1.763092105837917	1	0	2.082551144889046	1	0	3.706854202820522	1
ENSG00000112029	FBXO5	0.04085241370646063	-2.767600816819985	5.783081132608562e-07	0.417304040415774	2.9521582026076834	1.886457744700173e-14	0.01755754763971324	-3.299333314687858	0.0010109842521699695	0.0783622403555865	-1.5362375446611642	0.13055969618600177	0.10564695868015621	-0.9414293470964292	1	0.7997417609444173	1.8875351624839027	0.9841506474214725	0	1.9158627269718052	1
ENSG00000229676	ZNF492	0	-2.4964969810103055	0.1602121749937548	0.025182140369917397	2.9490589639487963	0.006358204298894891	0	-0.8563898188391299	0.7811136613983884	0	-0.8694809527763612	0.7761135230510471	0.02112939173603124	1.57794481199715	1	0	4.330478658332631	1	0	5.954781716264107	1
ENSG00000164932	CTHRC1	0.003404367808871719	-1.4033875766188242	0.5589981275839332	0.025182140369917397	2.9490589639487963	0.006358204298894891	0	-0.8563898188391299	0.7811136613983884	0	-0.8694809527763612	0.7761135230510471	0	0.4848354076056678	1	0	4.330478658332631	1	0	5.954781716264107	1
ENSG00000183048	SLC25A10	0.017021839044358594	-1.6394549348523473	0.38279047301686103	0.0917349399189848	2.9352531644237665	0.0007108615818890623	0	-2.7143708139667018	0.42084911782649287	0.008706915595065166	-1.7023709669411025	0.6555561577802559	0	-1.373145587521904	1	0	2.4724976632050595	1	0	4.096800721136535	1
ENSG00000136824	SMC2	0.12936597673712533	-2.539769689476004	6.885703204481486e-11	1.079234587282174	2.9335395461668394	1.0300006743053997e-24	0.1755754763971324	-1.8325788575680606	0.004793779334680212	0.06965532476052133	-3.0940186459443657	2.102957737525994e-05	0.10564695868015621	-2.3310815279553596	0.21630582058422157	3.5988379242498776	2.2600893304412333	0.8738576821659257	0	0.5432707282520364	1
ENSG00000012048	BRCA1	0.0544698849419475	-2.3805776937107375	4.863063836213798e-07	0.4227002133521849	2.92481141770212	1.2729698035717365e-17	0.026336321459569857	-2.9007839381975833	0.0005767275098572366	0.0783622403555865	-1.5587801133122525	0.06498218590516287	0.02112939173603124	-2.570447027895521	0.3125677875134052	0.39987088047220865	1.2751962228314417	1	7.250278706800446	2.899499280762918	0.7971248657595269
ENSG00000267383	CTC-260E6.6	0.013617471235486876	-1.6664219824526176	0.08183315212746892	0.07734514542188914	2.91663748625642	3.1643451825524964e-06	0	-2.4710996629543374	0.13420185915000812	0	-2.4841907968915695	0.14076119282575286	0	-1.1298744365095397	1	0.39987088047220865	3.7455161576114753	0.9202049538910495	0	4.340071872148899	1
ENSG00000178878	APOLD1	0	-3.0814594817314616	0.03460803593019189	0.03777321055487609	2.9166374862564197	0.0009114459096820206	0	-1.441352319560286	0.49237574741215806	0.008706915595065166	-0.3930429088333742	1	0	-0.10012709311548829	1	0.39987088047220865	4.806916702275618	0.8738576821659257	0	5.369819215542951	1
ENSG00000118777	ABCG2	0	-3.0814594817314616	0.03460803593019189	0.03777321055487609	2.9166374862564197	0.0009114459096820206	0.00877877381985662	-0.37995177489614207	1	0	-1.4544434534975172	0.4788810650715545	0	-0.10012709311548829	1	0.39987088047220865	4.806916702275618	0.8738576821659257	0	5.369819215542951	1
ENSG00000119969	HELLS	0.08510919522179297	-2.086076109801831	4.040322002451264e-06	0.5342211207046762	2.9037848841843568	2.4811899769077235e-18	0.00877877381985662	-4.252994600020989	5.6756857129486095e-06	0.06965532476052133	-2.065878165579864	0.013832658538476948	0.06338817520809373	-1.903181877739466	0.558748691744262	1.199612641416626	1.9424613729874962	0.9328472550860438	0	1.553902279981923	1
ENSG00000156802	ATAD2	0.07830045960404954	-2.6563683177886945	7.948252933196749e-10	0.7140935519183719	2.8974332753592678	7.409965636859823e-21	0.026336321459569857	-3.6669614535802766	5.3402182239885805e-06	0.11318990273584717	-1.8402031602541151	0.01642222552577578	0.21129391736031242	-0.8436355331484655	1	1.5994835218888346	1.8450518311623894	0.9122051241312409	7.250278706800446	2.1377980930087266	0.9214617498982068
ENSG00000109674	NEIL3	0.03744804589758891	-2.4429159408054604	9.151299526526446e-05	0.30938058168755656	2.8918340952558474	2.345790697887787e-11	0.00877877381985662	-3.4637201325887403	0.0029504490068197916	0.034827662380260666	-2.1325153586101546	0.06697454395664956	0.02112939173603124	-2.122494906143942	0.8095090506925497	2.399225282833252	3.5679779720592872	0.8738576821659257	0	2.3400718721488993	1
ENSG00000051180	RAD51	0.04425678151533235	-2.4964969810103046	1.4098197002281309e-06	0.37413465692448705	2.891546505293589	2.716258540266239e-15	0.01755754763971324	-3.147944264682973	0.0008755122168032476	0.06965532476052133	-1.5387597394309922	0.09530204403354409	0.08451756694412496	-1.0574226421612494	1	0.39987088047220865	1.44783560897079	1	0	2.0660384673658485	1
ENSG00000167550	RHEBL1	0.013617471235486876	-2.441355426817844	0.0009416156083221037	0.12770942616172393	2.890165274895229	1.1444127877239607e-08	0.026336321459569857	-1.1417920377013777	0.4404233981586812	0	-3.209330955660986	0.027017830612345518	0.04225878347206248	-0.23398283985027746	1	0	1.9906286554480064	1	0	3.614931713379483	1
ENSG00000109881	CCDC34	0.07830045960404954	-2.196936699151397	6.761540926038699e-07	0.5288249477682653	2.889187507971399	3.8905667055858587e-19	0.09656651201842281	-1.6112773210025977	0.03704647925999314	0.026120746785195503	-3.2445203841232857	0.00021613540953345056	0.06338817520809373	-1.8902040237412563	0.5166049473244492	0	-0.057538627012503785	1	0	1.5667644309189728	1
ENSG00000134222	PSRC1	0.010213103426615158	-2.4272343185731917	0.003287370078496575	0.10072856147966959	2.8750583825050207	2.422287296971695e-07	0	-2.8563898188391295	0.05659854382865425	0.026120746785195503	-0.800218290339247	0.71765810216073	0.02112939173603124	-0.4924445158942481	1	0	2.3304786583326313	1	0	3.9547817162641077	1
ENSG00000258017	RP11-386G11.10	0.017021839044358594	-2.540891100368758	0.0001906603353288498	0.16368391240446306	2.8652906062561994	2.9131663182094513e-10	0.01755754763971324	-1.943852660089469	0.08963121653003792	0.008706915595065166	-2.5559814799595797	0.033755899317822344	0.08451756694412496	0.16290731271830605	1	0	1.630038940191539	1	0	3.2543419981230155	1
ENSG00000183570	PCBP3	0.003404367808871719	-1.9559285996476028	0.48319190375881704	0.035974486242739134	2.849523290397883	0.02323096283702329	0	-1.379951774896142	1	0.008706915595065166	-0.3289125714136585	1	0	-0.03872654845134438	1	0	3.8069167022756183	1	0	5.431219760207094	1
ENSG00000144395	CCDC150	0	-3.0200589370673185	0.05002813075577251	0.035974486242739134	2.849523290397883	0.0014340216765787973	0.00877877381985662	-0.3158214374764272	1	0	-1.3930429088333742	0.47681823561879	0.02112939173603124	1.0254037889683705	1	0	3.8069167022756183	1	0	5.431219760207094	1
ENSG00000164104	HMGB2	1.1098239056921804	-2.004824830637995	2.0599815045334196e-08	6.369282789276964	2.8495232903978827	1.7456049013165904e-26	0.5793990721105369	-2.7492157844727068	7.228287579029167e-06	0.679139416415083	-2.5202600515990907	0.00010914555808728126	0.612752360344906	-2.5805358455191048	0.11874816105056953	1.999354402361043	-1.065412447325948	1	7.250278706800446	-1.0274988882941753	1
ENSG00000125498	KIR2DL1	0.003404367808871719	-1.3038519030679092	0.5511540141803128	0.02338341605778044	2.849523290397882	0.010368444596323861	0	-0.7632804144476477	0.7811136613983884	0	-0.7763715483848799	0.7751327735344377	0	0.57794481199715	1	0	4.423588062724113	1	0	6.0478911206555885	1
ENSG00000011332	DPF1	0	-1.3038519030679092	0.8116395798641057	0.010792345872821742	2.849523290397882	0.08148736081825438	0	0.33625525910326637	1	0	0.3231641251660351	1	0	1.677480485548064	1	0	5.523123736275028	1	0	7.147426794206503	1
ENSG00000197332	CTC-499B15.5	0	-1.3038519030679092	0.8116395798641057	0.010792345872821742	2.849523290397882	0.08148736081825438	0	0.33625525910326637	1	0	0.3231641251660351	1	0	1.677480485548064	1	0	5.523123736275028	1	0	7.147426794206503	1
ENSG00000274736	CCL23	0	-1.3038519030679092	0.8843083463657359	0.010792345872821742	2.849523290397882	0.13256092521477494	0	0.33625525910326637	1	0	0.3231641251660351	1	0	1.677480485548064	1	0	5.523123736275028	1	0	7.147426794206503	1
ENSG00000058404	CAMK2B	0	-1.3038519030679092	0.8116395798641057	0.010792345872821742	2.849523290397882	0.08148736081825438	0	0.33625525910326637	1	0	0.3231641251660351	1	0	1.677480485548064	1	0	5.523123736275028	1	0	7.147426794206503	1
ENSG00000255330	RP3-403A15.5	0	-1.3038519030679092	0.8116395798641057	0.010792345872821742	2.849523290397882	0.08148736081825438	0	0.33625525910326637	1	0	0.3231641251660351	1	0	1.677480485548064	1	0	5.523123736275028	1	0	7.147426794206503	1
ENSG00000274641	HIST1H2BO	0	-1.3038519030679092	0.8116395798641057	0.010792345872821742	2.849523290397882	0.08148736081825438	0	0.33625525910326637	1	0	0.3231641251660351	1	0	1.677480485548064	1	0	5.523123736275028	1	0	7.147426794206503	1
ENSG00000274290	HIST1H2BE	0	-1.3038519030679092	0.8116395798641057	0.010792345872821742	2.849523290397882	0.08148736081825438	0	0.33625525910326637	1	0	0.3231641251660351	1	0	1.677480485548064	1	0	5.523123736275028	1	0	7.147426794206503	1
ENSG00000173699	SPATA3	0	-1.3038519030679092	0.8116395798641057	0.010792345872821742	2.849523290397882	0.08148736081825438	0	0.33625525910326637	1	0	0.3231641251660351	1	0	1.677480485548064	1	0	5.523123736275028	1	0	7.147426794206503	1
ENSG00000188229	TUBB4B	0.4902289644775275	-2.5739757336880222	3.9717137785717295e-12	4.077708015614482	2.8450773853666904	2.242594947346478e-25	0.7286382270480994	-1.7569691514695418	0.005926121222013814	0.43534577975325833	-2.508803925809824	0.0001754201651912712	0.9508226281214058	-1.3061858806115132	0.8500839981288806	0.7997417609444173	-1.4232952235201288	1	0	-1.3850682866205173	1
ENSG00000251503	APITD1-CORT	0.02723494247097375	-1.7528367342700903	0.01341151601209229	0.14749539359523045	2.832245298966048	5.084770428562943e-09	0.00877877381985662	-2.395548629947161	0.04860774275088578	0.008706915595065166	-2.4086397638843926	0.058123213627868035	0.02112939173603124	-1.0543234035023632	1	0	1.775889806654994	1	0	3.40019286458647	1
ENSG00000165244	ZNF367	0.010213103426615158	-2.3791400303721466	0.005653583770594971	0.09713111285539568	2.8235280818649384	5.072313125117748e-07	0	-2.810586129226005	0.05223602979426858	0.026120746785195503	-0.7521240021382019	0.7061698190633752	0.02112939173603124	-0.445901929957218	1	0	2.3762823479457564	1	0	4.000585405877232	1
ENSG00000196230	TUBB	2.0664512599851332	-2.2517359742318863	1.265042671813067e-10	13.844781030518156	2.8231533072061508	2.965424946278801e-27	1.3694887158976325	-2.6420869629046404	8.42521940220238e-06	1.4540549043758828	-2.5556479474090494	4.923217232134264e-05	3.8032905124856233	-1.0916332795957167	0.9754397561199802	3.5988379242498776	-1.4521920003443756	1	0	-3.151290428108381	1
ENSG00000142731	PLK4	0.010213103426615158	-2.1689223229818007	0.14386752685271129	0.08454004267043698	2.8197759470038304	0.0008646898387379901	0	-2.611277321002598	0.3604769866986487	0.017413831190130333	-0.9849581701962968	1	0	-1.2700520945578004	1	0.39987088047220865	3.6025582037694326	0.8900311787791169	0	4.199894214100639	1
ENSG00000119403	PHF19	0.13277034454599704	-2.0993813897287237	9.785341923409125e-07	0.8238157349587263	2.818429521296314	4.673074859574062e-19	0.0438938690992831	-3.293795131146428	2.93149022338378e-05	0.156724480711173	-1.6073953763361157	0.042978052705756976	0.08451756694412496	-2.218376059785477	0.42084774328546354	0	-0.7056949542208537	1	0	0.9186081037106226	1
ENSG00000029993	HMGB3	0.09191793083953641	-1.955928599647602	7.376113685336942e-06	0.5252274991439914	2.810660468060429	2.2396139175751743e-18	0.0438938690992831	-2.637749532363789	0.0006638443662747372	0.052241493570391005	-2.424069804453998	0.003367859046228475	0.08451756694412496	-1.5639239043141868	0.7365101263869905	0	-0.057538627012503785	1	0	1.5667644309189728	1
ENSG00000186185	KIF18B	0.006808735617743438	-2.0814594817314607	0.5084948632964496	0.05935790230051958	2.807703114703256	0.021275378426966866	0	-2.104317332282715	1	0.017413831190130333	-0.45444345349751725	1	0	-0.7630921058379174	1	0	3.082551144889046	1	0	4.706854202820522	1
ENSG00000173207	CKS1B	0.1770271260613294	-2.1195157079935365	6.78034357518306e-08	1.1044167276520915	2.798816328368185	5.80417766227838e-22	0.22824811931627212	-1.5087700809203928	0.030455560308030042	0.08706915595065168	-2.8509185017499337	0.00011756064366795113	0.04225878347206248	-3.38758297074571	0.04364999347694387	0	-1.1310007889535247	1	0	0.4933022689779518	1
ENSG00000221887	HMSD	0.003404367808871719	-2.3544779761378773	0.058545393928239035	0.04676683211556088	2.7970558705037476	0.0003543348493447678	0	-1.7632804144476477	0.4061353196851054	0	-1.7763715483848799	0.392486869266013	0.04225878347206248	1.262442986269221	1	0	3.4235880627241126	1	0	5.0478911206555885	1
ENSG00000196584	XRCC2	0.013617471235486876	-1.5321208907410266	0.15078692103210078	0.07015024817334131	2.7791339625064855	1.6268255589944667e-05	0.00877877381985662	-1.3158214374764272	0.46501732739214535	0	-2.361334049106036	0.1702353694551257	0	-1.007017688724007	1	0	2.8386255620029566	1	0	4.4629286199344325	1
ENSG00000277157	HIST1H4D	0.006808735617743438	-2.3377992349912464	0.14389912370205574	0.07015024817334131	2.7791339625064855	0.0019305242711037227	0.00877877381985662	-1.3158214374764272	0.846711249466312	0.008706915595065166	-1.3289125714136585	0.8467632976412769	0	-1.007017688724007	1	0	2.8386255620029566	1	7.250278706800446	5.49535009762681	0.6568017148718712
ENSG00000146410	MTFR2	0.03063931027984547	-2.412973625448022	2.2747103298498567e-05	0.250022679387037	2.779133962506485	3.1453765876805497e-12	0.026336321459569857	-2.151010567730757	0.02896783481090461	0.06094840916545617	-1.1268687954690129	0.29831438715689085	0.02112939173603124	-1.828047547678687	0.7145392708181157	0	1.008550563445269	1	0	2.632853621376745	1
ENSG00000133119	RFC3	0.020426206853230315	-2.430609045353848	0.0001906603353288498	0.17627498258942179	2.7646343928113697	2.770469902047118e-10	0.026336321459569857	-1.637749532363789	0.1513528544443763	0.026120746785195503	-1.6508406663010207	0.13170466677857992	0.02112939173603124	-1.322519514451936	0.999325656078926	0.39987088047220865	2.5231237362750267	1	0	3.13460275384892	1
ENSG00000211696	TRGV8	0.04425678151533235	-1.3329982487274252	0.23400227778166977	0.17627498258942179	2.7646343928113697	3.4641365607064882e-06	0	-3.6765687812543173	0.03767354093043339	0	-3.689659915191549	0.04717793385489681	0.02112939173603124	-1.322519514451936	1	0	1.5102996959174433	1	0	3.13460275384892	1
ENSG00000135476	ESPL1	0.010213103426615158	-2.111206825125514	0.02315940075797341	0.08094259404616305	2.7583754023396874	4.853766496686956e-06	0	-2.5568295369802216	0.10421306246978355	0.017413831190130333	-0.9283746418299295	0.6312846163518919	0	-1.215604310535424	1	0.39987088047220865	3.658053316361136	0.9328472550860438	0	4.254341998123015	1
ENSG00000163918	RFC4	0.11234413769276673	-1.8928499170242217	7.428002170045067e-06	0.6097675418144284	2.7511195863368885	8.255394490590372e-19	0.03511509527942648	-3.1306514800961773	5.096076233626313e-05	0.10448298714078201	-1.7350952728063604	0.02505970978368251	0.04225878347206248	-2.5338284366593666	0.23006768391095936	0	-0.280546138974721	1	0	1.343756918956755	1
ENSG00000245614	DDX11-AS1	0.003404367808871719	-1.1969366991513972	0.678082056264018	0.021584691745643484	2.74260808648137	0.01666686920721939	0	-0.6637447408967336	1	0	-0.6768358748339649	1	0	0.6774804855480641	1	0	4.523123736275028	1	0	6.147426794206503	1
ENSG00000123975	CKS2	0.3574586199315305	-2.0447009317213434	5.173347437871316e-08	2.0955138236395547	2.7376673452111007	7.872532910216418e-23	0.28969953605526844	-2.1264789822068737	0.0009714147080472691	0.25250055225688983	-2.324534130903084	0.0007563571165786616	0.2535527008323749	-2.1951859393422124	0.2866765093803311	0	-2.0629117991113555	1	0	-0.43860874117987914	1
ENSG00000104889	RNASEH2A	0.16000528701697078	-2.0121968192943473	2.4992164957335e-07	0.9281417450626698	2.7342607437678508	2.8986555954612844e-21	0.11412405965813606	-2.236386969982022	0.0008539827211003652	0.13060373392597752	-2.05187530618089	0.004208195642132396	0.06338817520809373	-2.727052886940335	0.13102222450594722	0	-0.8886898621295304	1	7.250278706800446	1.7380358580688018	0.9926607498739844
ENSG00000274618	HIST1H4F	0.013617471235486876	-1.7291577378005805	0.23952956252955862	0.0791438697340261	2.726666542612349	0.00047659585030561	0	-2.528815160810625	0.2933028116573632	0.017413831190130333	-0.8992282961704134	0.8685038718011787	0	-1.1875899343658274	1	0	2.658053316361136	1	0	4.282356374292611	1
ENSG00000183955	KMT5A	0.02723494247097375	-1.4964969810103046	0.05656314477124592	0.12411197753745003	2.712019766647948	6.916530690336341e-08	0.00877877381985662	-2.1601705670162326	0.09101297765829623	0	-3.1914090476637234	0.02598689080075803	0.02112939173603124	-0.8189453405714344	1	0	2.0085505634452687	1	0	3.632853621376745	1
ENSG00000128408	RIBC2	0.006808735617743438	-1.1594619937327337	0.5511540141803128	0.03237703761846522	2.7051333810627085	0.0036297567204925424	0	-1.2487072416178897	0.6200303207434578	0	-1.261798375555121	0.6115944360098596	0	0.09251798482690798	1	0	3.9381612355538707	1	0	5.5624642934853465	1
ENSG00000161860	SYCE2	0.006808735617743438	-1.1594619937327337	0.5511540141803128	0.03237703761846522	2.7051333810627085	0.0036297567204925424	0	-1.2487072416178897	0.6200303207434578	0	-1.261798375555121	0.6115944360098596	0	0.09251798482690798	1	0	3.9381612355538707	1	0	5.5624642934853465	1
ENSG00000011590	ZBTB32	0.020426206853230315	-1.7335361783111543	0.03324964262130031	0.11152090735249133	2.6975201969528326	2.6750809395287147e-07	0.00877877381985662	-2.0061369383438117	0.13042894179884543	0.017413831190130333	-1.4138014690001715	0.3064614742429943	0	-1.685089593836644	0.9185584262269837	0	2.160553656890319	1	0	3.784856714821795	1
ENSG00000183963	SMTN	0.006808735617743438	-2.4964969810103046	0.010894421310028931	0.07734514542188914	2.6942450649199716	1.0654249744379674e-05	0.00877877381985662	-1.4710996629543374	0.38989429402487064	0.026120746785195503	-0.4240698044539988	1	0	-1.1590207821690566	1	0	2.686622468557907	1	0	4.310925526489383	1
ENSG00000185347	C14orf80	0.051065517133075784	-1.715665501472467	0.0018699017393189893	0.2536201280113109	2.668353531787948	4.4719726093815205e-12	0.01755754763971324	-2.611277321002598	0.007002477247891334	0.008706915595065166	-3.218209107007439	0.003133805110386459	0.08451756694412496	-0.5151645923943313	1	0	0.9729266537145473	1	0	2.597229711646024	1
ENSG00000112312	GMNN	0.07830045960404954	-2.358617706498801	6.102829402377932e-08	0.5755917798838261	2.66815813732149	1.2150735687448544e-17	0.06145141673899634	-2.3681424726065092	0.0013537487276588	0.10448298714078201	-1.6608943309649435	0.03284321150312654	0.16903513388824992	-0.8530342311507151	1	0.39987088047220865	0.795203281711828	1	0	1.4156229051560762	1
ENSG00000196787	HIST1H2AG	0.0544698849419475	-1.7488841426445902	0.022572529356651654	0.2752048197569544	2.665098719260455	5.942446299874357e-08	0.01755754763971324	-2.7308589367552707	0.04626079528929136	0.034827662380260666	-1.990496353737727	0.1621963957177985	0.02112939173603124	-1.982770142477329	1	0	0.8547452273662335	1	7.250278706800446	3.48717616618111	0.6609899778602297
ENSG00000168393	DTYMK	0.1770271260613294	-2.3441157732816365	6.706117518725264e-10	1.2609057428080068	2.664605574480098	8.059871305830673e-22	0.20191179785670224	-1.9007839381975826	0.002972757797229586	0.25250055225688983	-1.5809758594264487	0.021585460325309527	0.19016452562428118	-1.8478725260349365	0.4471658026358153	0	-1.340177590785809	1	0	0.28412546714566755	1
ENSG00000183150	GPR19	0.006808735617743438	-1.0814594817314607	0.660135498204161	0.030578313306328268	2.6271308690614354	0.005770793469641663	0	-1.1783179137264916	0.6133380666380008	0	-1.1914090476637238	0.604416104408767	0	0.16290731271830605	1	0	4.00855056344527	1	0	5.632853621376745	1
ENSG00000275713	HIST1H2BH	0.017021839044358594	-2.1969366991513968	0.05480332378791799	0.12770942616172393	2.6271308690614354	0.00015776682102323583	0.01755754763971324	-1.6112773210025981	0.5698373908304364	0.034827662380260666	-0.8513336060661012	0.9463671709250087	0	-1.8902040237412567	1	0	1.9554392269857066	1	0	3.5797422849171827	1
ENSG00000153044	CENPH	0.0885135630306647	-1.7639772918752907	0.00012104816207065294	0.44068745647355445	2.627130869061435	1.7880677910629833e-15	0.01755754763971324	-3.4211744376226556	8.155379712428454e-05	0.09577607154571684	-1.3878062604672265	0.09593789796680663	0.02112939173603124	-2.669982701446436	0.24069171734738212	0	0.17060732155424185	1	0	1.7949103794857182	1
ENSG00000197182	MIRLET7BHG	0	-1.0814594817314616	0.7975509220801119	0.008993621560684784	2.6271308690614346	0.13732296648591005	0	0.558647680439714	1	0	0.5455565465024828	1	0	1.8998729068845117	1	0	5.745516157611475	1	0	7.369819215542951	1
ENSG00000161914	ZNF653	0	-1.0814594817314616	0.7975509220801119	0.008993621560684784	2.6271308690614346	0.13732296648591005	0	0.558647680439714	1	0	0.5455565465024828	1	0	1.8998729068845117	1	0	5.745516157611475	1	0	7.369819215542951	1
ENSG00000088305	DNMT3B	0.003404367808871719	-1.0814594817314616	0.7938488037211334	0.019785967433506524	2.6271308690614346	0.026878003285286625	0	-0.5568295369802216	0.9988100879272639	0	-0.5699206709174529	1	0	0.784395689464576	1	0	4.63003894019154	1	0	6.254341998123015	1
ENSG00000132204	LINC00470	0	-1.0814594817314616	0.7975509220801119	0.008993621560684784	2.6271308690614346	0.13732296648591005	0	0.558647680439714	1	0	0.5455565465024828	1	0	1.8998729068845117	1	0	5.745516157611475	1	0	7.369819215542951	1
ENSG00000263731	RP11-498C9.15	0	-1.0814594817314616	0.7975509220801119	0.008993621560684784	2.6271308690614346	0.13732296648591005	0	0.558647680439714	1	0	0.5455565465024828	1	0	1.8998729068845117	1	0	5.745516157611475	1	0	7.369819215542951	1
ENSG00000170689	HOXB9	0	-1.0814594817314616	0.7975509220801119	0.008993621560684784	2.6271308690614346	0.13732296648591005	0	0.558647680439714	1	0	0.5455565465024828	1	0	1.8998729068845117	1	0	5.745516157611475	1	0	7.369819215542951	1
ENSG00000187951	ARHGAP11B	0.017021839044358594	-2.3209254164268502	0.007671599545637888	0.13850177203454567	2.6271308690614346	4.156599346767254e-06	0	-3.3482429151688042	0.03742743807957956	0.017413831190130333	-1.7439500706925024	0.28143351150002105	0.02112939173603124	-0.9908980233607299	1	1.5994835218888346	4.226141998517895	0.8738576821659257	0	3.462928619934433	1
ENSG00000119703	ZC2HC1C	0.003404367808871719	-1.0814594817314616	0.7938488037211334	0.019785967433506524	2.6271308690614346	0.026878003285286625	0	-0.5568295369802216	0.9988100879272639	0	-0.5699206709174529	1	0	0.784395689464576	1	0	4.63003894019154	1	0	6.254341998123015	1
ENSG00000073712	FERMT2	0	-2.196936699151397	1	0.019785967433506524	2.6271308690614346	0.25064561741052044	0	-0.5568295369802216	1	0	-0.5699206709174529	1	0	0.784395689464576	1	0.39987088047220865	5.745516157611475	0.8738576821659257	0	6.254341998123015	1
ENSG00000257453	RP11-290L1.3	0	-1.0814594817314616	0.7975509220801119	0.008993621560684784	2.6271308690614346	0.13732296648591005	0	0.558647680439714	1	0	0.5455565465024828	1	0	1.8998729068845117	1	0	5.745516157611475	1	0	7.369819215542951	1
ENSG00000246174	KCTD21-AS1	0	-1.0814594817314616	0.7975509220801119	0.008993621560684784	2.6271308690614346	0.13732296648591005	0	0.558647680439714	1	0	0.5455565465024828	1	0	1.8998729068845117	1	0	5.745516157611475	1	0	7.369819215542951	1
ENSG00000170835	CEL	0	-1.0814594817314616	0.7975509220801119	0.008993621560684784	2.6271308690614346	0.13732296648591005	0	0.558647680439714	1	0	0.5455565465024828	1	0	1.8998729068845117	1	0	5.745516157611475	1	0	7.369819215542951	1
ENSG00000215187	FAM166B	0	-1.0814594817314616	0.7975509220801119	0.008993621560684784	2.6271308690614346	0.13732296648591005	0	0.558647680439714	1	0	0.5455565465024828	1	0	1.8998729068845117	1	0	5.745516157611475	1	0	7.369819215542951	1
ENSG00000158164	TMSB15A	0	-2.196936699151397	0.2975604025944709	0.019785967433506524	2.6271308690614346	0.026878003285286625	0	-0.5568295369802216	0.9988100879272639	0.008706915595065166	0.5455565465024828	1	0	0.784395689464576	1	0	4.63003894019154	1	0	6.254341998123015	1
ENSG00000106462	EZH2	0.09532229864840813	-2.3493224195820845	3.866754042200808e-07	0.6889114115484545	2.6271308690614346	2.0314100097321443e-15	0.0877877381985662	-2.168447669702431	0.007350446492388175	0.156724480711173	-1.366387276832321	0.1210837530220145	0.12677635041618746	-1.492444515894248	0.8655846237058981	0.39987088047220865	0.5295787584123264	1	0	1.15065069508079	1
ENSG00000273319	RP11-138A9.2	0.003404367808871719	-1.0814594817314616	0.7938488037211334	0.019785967433506524	2.6271308690614346	0.026878003285286625	0	-0.5568295369802216	0.9988100879272639	0	-0.5699206709174529	1	0	0.784395689464576	1	0	4.63003894019154	1	0	6.254341998123015	1
ENSG00000109255	NMU	0	-1.0814594817314616	0.7975509220801119	0.008993621560684784	2.6271308690614346	0.13732296648591005	0	0.558647680439714	1	0	0.5455565465024828	1	0	1.8998729068845117	1	0	5.745516157611475	1	0	7.369819215542951	1
ENSG00000144824	PHLDB2	0	-1.0814594817314616	0.7975509220801119	0.008993621560684784	2.6271308690614346	0.13732296648591005	0	0.558647680439714	1	0	0.5455565465024828	1	0	1.8998729068845117	1	0	5.745516157611475	1	0	7.369819215542951	1
ENSG00000124019	FAM124B	0	-1.0814594817314616	0.7975509220801119	0.008993621560684784	2.6271308690614346	0.13732296648591005	0	0.558647680439714	1	0	0.5455565465024828	1	0	1.8998729068845117	1	0	5.745516157611475	1	0	7.369819215542951	1
ENSG00000115461	IGFBP5	0	-1.0814594817314616	0.7975509220801119	0.008993621560684784	2.6271308690614346	0.13732296648591005	0	0.558647680439714	1	0	0.5455565465024828	1	0	1.8998729068845117	1	0	5.745516157611475	1	0	7.369819215542951	1
ENSG00000163009	C2orf48	0	-1.0814594817314616	0.7975509220801119	0.008993621560684784	2.6271308690614346	0.13732296648591005	0	0.558647680439714	1	0	0.5455565465024828	1	0	1.8998729068845117	1	0	5.745516157611475	1	0	7.369819215542951	1
ENSG00000097046	CDC7	0.020426206853230315	-1.6664219824526172	0.0479244224043674	0.10612473441608046	2.6271308690614346	1.7493098024203438e-06	0	-2.9649142756172986	0.04208938996299412	0.017413831190130333	-1.3506076425129772	0.371776118203151	0.02112939173603124	-0.6026274336446713	1	0	2.221954201554462	1	0	3.8462572594859386	1
ENSG00000162398	LEXM	0	-1.0814594817314616	0.7975509220801119	0.008993621560684784	2.6271308690614346	0.13732296648591005	0	0.558647680439714	1	0	0.5455565465024828	1	0	1.8998729068845117	1	0	5.745516157611475	1	0	7.369819215542951	1
ENSG00000215883	CYB5RL	0	-1.0814594817314616	0.7975509220801119	0.008993621560684784	2.6271308690614346	0.13732296648591005	0	0.558647680439714	1	0	0.5455565465024828	1	0	1.8998729068845117	1	0	5.745516157611475	1	0	7.369819215542951	1
ENSG00000134460	IL2RA	0.4153328726823497	-1.707534507379177	0.00019344075608099725	1.9426222571079135	2.6204732889917235	6.850068989520711e-16	0.06145141673899634	-4.1487114516411685	1.160624133063344e-06	0.13060373392597752	-3.152569305800363	0.0002295431461338963	0.6550111438169685	-0.7796071926209336	1	1.999354402361043	0.6208204101621603	1	0	-0.3455708440641124	1
ENSG00000180549	FUT7	0.12255724111938188	-1.6793610381601152	0.0030821770468337866	0.5719943312595522	2.6046934799416794	1.6086983521917317e-11	0	-5.395548629947161	1.0625864503849432e-05	0.034827662380260666	-3.0711148139460116	0.004527799192765496	0.2535527008323749	-0.3065779705829139	1	0.39987088047220865	0.795203281711828	1	0	1.4156229051560762	1
ENSG00000149503	INCENP	0.047661149324204066	-2.174568886122943	2.942892811027448e-05	0.3165754789361044	2.6028833228147574	9.144495125858969e-13	0.03511509527942648	-2.1926732067035615	0.016080704785827623	0.06094840916545617	-1.50610557332001	0.10592635171836126	0.04225878347206248	-1.6026274336446704	0.8226135609183506	0.7997417609444173	2.243015817082292	0.9384259125494272	0	2.268281189080889	1
ENSG00000126215	XRCC3	0.010213103426615158	-1.9559285996476028	0.4909403524735225	0.07194897248547827	2.592365450900758	0.02590618124645654	0	-2.4109786705167666	0.9037606645152053	0.026120746785195503	-0.3289125714136585	1	0	-1.069753444071969	1	0	2.7758898066549937	1	0	4.40019286458647	1
ENSG00000163993	S100P	0.017021839044358594	-1.3038519030679083	0.8025676294619319	0.07194897248547827	2.592365450900758	0.036911596975737364	0	-2.4109786705167666	0.9985840183839481	0.008706915595065166	-1.3930429088333742	1	0	-1.069753444071969	1	0	2.7758898066549937	1	0	4.40019286458647	1
ENSG00000167513	CDT1	0.02723494247097375	-2.2454352168425866	0.018855639038890443	0.19785967433506527	2.5886567212467986	1.324903179409537e-05	0	-3.867617074262384	0.03818921369234598	0.08706915595065168	-0.30486709744700713	1	0	-2.5263918478175857	1	0	1.3192514029093771	1	0	2.9435544608408533	1
ENSG00000073111	MCM2	0.04425678151533235	-2.457326383729627	8.435759814465194e-06	0.35434868949098053	2.5840621471695484	1.0688113719825005e-11	0.026336321459569857	-2.689279833003871	0.005386800624682054	0.0783622403555865	-1.3419687242391043	0.19194001965596283	0.16903513388824992	-0.14613949087232347	1	0	0.47872961691657356	1	0	2.1030326748480497	1
ENSG00000198554	WDHD1	0.03744804589758891	-1.9449574818265987	0.0007609973798014249	0.2176456417685718	2.5805882831244045	1.2415184731359453e-10	0.03511509527942648	-1.642986180729936	0.10136970790582596	0.017413831190130333	-2.4138014690001715	0.0233801262673595	0.02112939173603124	-1.6547159447931254	0.8186520005332338	0.7997417609444173	2.786158142108821	0.8900311787791169	0	2.8050345967594255	1
ENSG00000085840	ORC1	0.006808735617743438	-2.933902293317603	0.008310644262714028	0.10252728579180655	2.578221268580488	0.00017760400397042727	0.00877877381985662	-1.9007839381975828	0.41487368603058883	0.026120746785195503	-0.8694809527763612	0.8467632976412769	0.04225878347206248	0.04743009529837039	1	0	2.2643894678748593	1	7.250278706800446	4.910387596905654	0.6568017148718712
ENSG00000273162	RP11-108L7.15	0.006808735617743438	-1.4964969810103046	0.678082056264018	0.03957193486701305	2.5657303243972915	0.04080519879474077	0	-1.5568295369802216	0.9838485268834741	0	-1.569920670917453	0.9968142333622649	0	-0.21560431053542395	1	0	3.6300389401915396	1	7.250278706800446	6.310925526489383	0.6521543364110031
ENSG00000188312	CENPP	0.03063931027984547	-1.875008604264035	0.003473250874242312	0.17267753396514787	2.5546183692770668	3.917509668193869e-09	0.01755754763971324	-2.0658431844680796	0.055292237501492696	0.034827662380260666	-1.315737182665925	0.2418824472239906	0.02112939173603124	-1.322519514451936	1	0	1.5102996959174433	1	0	3.13460275384892	1
ENSG00000138376	BARD1	0.12255724111938188	-1.5999265706657102	0.00022731916393711453	0.541416017953224	2.5526526531021583	3.493341139464666e-16	0.01755754763971324	-3.7308589367552707	9.478748125791534e-06	0.08706915595065168	-1.8363140888411618	0.019463060536405438	0.06338817520809373	-1.9704918126988922	0.4651303530584806	0.39987088047220865	0.8669542850614509	1	0	1.4871761661811103	1
ENSG00000197299	BLM	0.0544698849419475	-1.8766396898429627	0.00027678360322223725	0.2949907871904609	2.5505095874585217	2.0028617152145515e-12	0.0438938690992831	-1.8260161697956105	0.043746563032448366	0.026120746785195503	-2.439336561107309	0.011237415059441973	0.04225878347206248	-1.5076309197089235	0.8442323742415708	0.7997417609444173	2.3380123310180387	0.9334290974664978	0	2.362324678996027	1
ENSG00000113368	LMNB1	0.18383586167907282	-1.8775285962425503	3.573256014782507e-06	0.958720058368998	2.548275448350195	6.416880747646038e-18	0.01755754763971324	-4.5591396976674226	6.307817343129262e-08	0.10448298714078201	-2.433483834861871	0.0013063894626367722	0.528234793400781	-0.04834455101294122	1	0	-0.9618429744694077	1	0	0.6624600834620687	1
ENSG00000227598	RP1-167A14.2	0	-2.7444244944538907	0.0884326700833014	0.02877958899419131	2.5446687088694624	0.00906407244663494	0	-1.1043173322827151	0.6111317992795988	0.008706915595065166	-0.03940595421867332	1	0	0.23690789416208258	1	0.39987088047220865	5.160553656890319	0.8738576821659257	0	5.706854202820522	1
ENSG00000164626	KCNK5	0.003404367808871719	-1.6664219824526176	0.35783272009070577	0.02877958899419131	2.5446687088694624	0.00906407244663494	0	-1.1043173322827151	0.6111317992795988	0	-1.1174084662199464	0.604416104408767	0	0.23690789416208258	1	0.39987088047220865	5.160553656890319	0.8738576821659257	0	5.706854202820522	1
ENSG00000112294	ALDH5A1	0.003404367808871719	-1.6664219824526176	0.35783272009070577	0.02877958899419131	2.5446687088694624	0.00906407244663494	0	-1.1043173322827151	0.6111317992795988	0	-1.1174084662199464	0.604416104408767	0.02112939173603124	1.3149104061633556	1	0	4.082551144889046	1	0	5.706854202820522	1
ENSG00000275302	CCL4	1.1813156296784866	-2.2754426466328423	0.0049974427751151495	7.829846930732173	2.539707010613451	1.248824875994946e-06	1.7030821210521843	-1.5164314363547926	0.5076905445047923	0.5572425980841706	-3.1520348093295785	0.05806006192216067	3.4440908529730923	-0.4340278296689257	1	0.7997417609444173	-2.4070503785436808	1	0	-2.368273044077539	1
ENSG00000144354	CDCA7	0.1055354020750233	-1.479490555704615	0.008233608124382966	0.4334925592250066	2.534766850912775	2.390607349030516e-11	0.00877877381985662	-4.001048061671012	0.00020410804677092203	0.06094840916545617	-1.9832231188255494	0.046428099337688565	0	-3.6649117118990135	0.21630582058422157	0.39987088047220865	1.1858204155007488	1	14.500557413600893	3.40019286458647	0.6568017148718712
ENSG00000079616	KIF22	0.15319655139922736	-2.091876097676799	7.286980562173954e-07	0.917349399189848	2.531553209079204	1.6194626595295497e-16	0.14046038111770592	-1.9612197920595569	0.007318591233746018	0.17413831190130336	-1.6595578834021296	0.034972431167829374	0.10564695868015621	-2.149370612135337	0.45028370408888985	1.5994835218888346	1.4308196319551882	0.9697353565223129	0	0.7235605355529221	1
ENSG00000169684	CHRNA5	0.013617471235486876	-0.9819238081805466	0.613108254814129	0.04856555642769784	2.5275951955105205	0.0007416329729332136	0	-1.85638981883913	0.3243001049095409	0	-1.8694809527763612	0.3102154772320071	0	-0.5151645923943322	1	0	3.3304786583326313	1	0	4.954781716264107	1
ENSG00000111445	RFC5	0.051065517133075784	-1.0814594817314616	0.13301819840626664	0.16908008534087396	2.524561135420887	5.993992502541452e-09	0	-3.6508056851892356	0.003283969263730727	0.008706915595065166	-2.6508406663010207	0.025380240084021604	0	-2.3095804587444375	0.6260044762880873	0	1.5360627919825254	1	0	3.1603658499140015	1
ENSG00000183765	CHEK2	0.013617471235486876	-2.2406580765807154	0.024691989307935168	0.10792345872821742	2.513474087265868	5.3189189739554745e-05	0.01755754763971324	-1.3799517748961425	0.4902532506111889	0.008706915595065166	-1.9987639697213275	0.2696673644899449	0.02112939173603124	-0.6444476093392981	1	0.39987088047220865	3.201195641387665	0.9384259125494272	7.250278706800446	4.825498699319141	0.6568017148718712
ENSG00000213390	ARHGAP19	0.017021839044358594	-1.955928599647602	0.01546415644792857	0.10792345872821742	2.513474087265868	1.458852447049556e-06	0.01755754763971324	-1.3799517748961425	0.3117088234865052	0	-3.019228072281043	0.03459834036809376	0.04225878347206248	-0.038726548451343934	1	0.39987088047220865	3.201195641387665	0.9693470481826957	0	3.8050345967594255	1
ENSG00000278677	HIST1H2AM	0.020426206853230315	-1.7115098719811552	0.14377760298858952	0.10792345872821742	2.513474087265868	0.0002853935221694625	0	-3.0061369383438117	0.13748058436949412	0.034827662380260666	-0.6136420483467706	1	0	-1.6649117118990135	1	0	2.180731538827949	1	0	3.8050345967594255	1
ENSG00000128951	DUT	0.8204526419380843	-1.824967921764439	3.2151029360465487e-07	4.068714394053797	2.506709138101725	2.4197072050165712e-21	0.5091688815516839	-2.3257901952727216	0.00012863093589386327	0.6878463320101482	-1.887959348742293	0.003940675821955801	0.5916229686088748	-2.025690058774451	0.32781075332768567	1.199612641416626	-1.0516049318093352	1	0	-1.4289225762099447	1
ENSG00000031691	CENPQ	0.03063931027984547	-1.2620317273732824	0.12799485037473002	0.1169170802889022	2.5015999869775762	7.25064104131216e-07	0.00877877381985662	-2.104317332282715	0.1117833744976048	0.008706915595065166	-2.1174084662199464	0.12083331871275851	0	-1.7819511330892333	0.9327949573291079	0	2.0636921176377294	1	0	3.687995175569206	1
ENSG00000163006	CCDC138	0.017021839044358594	-1.4350964363461616	0.15948297025177127	0.07734514542188914	2.5015999869775762	3.15324445934935e-05	0	-2.528815160810625	0.1011840452206784	0.017413831190130333	-0.8992282961704134	0.6270996761783216	0	-1.1875899343658274	1	0	2.658053316361136	1	0	4.282356374292611	1
ENSG00000224738	AC099850.1	0.003404367808871719	-2.0814594817314616	0.1295200020243943	0.03777321055487609	2.501599986977576	0.0030833629765612152	0.00877877381985662	-0.441352319560286	1	0.008706915595065166	-0.45444345349751725	1	0	-0.15902078216905657	1	0	3.686622468557907	1	0	5.310925526489383	1
ENSG00000139737	SLAIN1	0.006808735617743438	-1.4350964363461616	0.3820893061938801	0.03777321055487609	2.501599986977576	0.0030833629765612152	0	-1.5002460086138543	0.49237574741215806	0	-1.5133371425510855	0.48002971604220135	0.02112939173603124	0.8998729068845117	1	0	3.686622468557907	1	0	5.310925526489383	1
ENSG00000165891	E2F7	0.006808735617743438	-2.0814594817314607	0.060382516021602446	0.05755917798838262	2.501599986977576	0.0002853935221694625	0.00877877381985662	-1.0658431844680791	0.6547054300823094	0.008706915595065166	-1.0789343184053104	0.6467233249452801	0.02112939173603124	0.27538204197671856	1	0	3.082551144889046	1	0	4.706854202820522	1
ENSG00000018408	WWTR1	0	-2.0814594817314616	0.4073273550247421	0.017987243121369567	2.501599986977575	0.04321082621019841	0	-0.441352319560286	0.9965309064864616	0	-0.45444345349751725	1	0.02112939173603124	2.0254037889683705	1	0	4.745516157611475	1	0	6.369819215542951	1
ENSG00000211804	TRDV1	0.302988734989583	-1.4203856529707206	0.04226278345586622	1.174566975825433	2.5004974305304177	5.283341121757056e-09	0	-6.44884685610721	5.534718812801651e-06	0.25250055225688983	-1.4998087577064383	0.27369264692719075	0	-5.107621629662412	0.2096252544067774	0	-1.2619783789354493	1	0	0.36232467899602727	1
ENSG00000182481	KPNA2	0.36767172335814563	-1.8368371130115477	3.157890910906597e-06	1.8436924199403808	2.498088924059696	4.538612314256865e-18	0.14046038111770592	-2.992928651786895	1.7068175651482542e-05	0.2786212990420853	-2.0296579776671106	0.005151996267436864	0.48597600992871853	-1.145735091418831	1	2.7990961633054603	1.095661227215307	0.9841506474214725	0	-0.2883922672088434	1
ENSG00000213551	DNAJC9	0.23149701100327688	-1.5802653387029026	8.081882717020913e-05	0.9928958202996002	2.4950925558231907	7.67228118173521e-18	0.07900896437870958	-2.865378602066384	4.8534015716808436e-05	0.13060373392597752	-2.1868935665412303	0.002753119662340552	0.1479057421522187	-1.8505549470882563	0.48639566750542496	0.39987088047220865	-0.01824949589844649	1	0	0.6038425347176768	1
ENSG00000136122	BORA	0.02723494247097375	-1.2807682899548674	0.14659159304534405	0.10612473441608046	2.4896273453115	2.0369221644465705e-06	0.00877877381985662	-1.9649142756172986	0.16398574413449005	0	-2.9987639697213275	0.04399674952212115	0.02112939173603124	-0.6236890491725009	1	0	2.201195641387665	1	0	3.8254986993191413	1
ENSG00000221829	FANCG	0.0544698849419475	-1.3748184244220525	0.025156924748803048	0.21404819314429788	2.4896273453115	5.283984964581823e-10	0	-3.995941171237923	0.0007840057596032294	0.04353457797532584	-1.3719812933055442	0.19084626474108854	0	-2.6547159447931254	0.43119412724055584	0	1.1909273059338374	1	0	2.815230363865314	1
ENSG00000166965	RCCD1	0.03404367808871719	-1.7513108800391297	0.005294660641003032	0.17447625827728483	2.4869532110131742	6.111442467445916e-09	0.0438938690992831	-1.0527870316426329	0.4038368697519813	0.017413831190130333	-2.104697414470393	0.06649687602494747	0	-2.360654643338707	0.5357201580973636	0	1.4849886073882563	1	0	3.1092916653197324	1
ENSG00000160072	ATAD3B	0.03063931027984547	-1.2406580765807154	0.14951147393397046	0.11511835597676524	2.479573680647577	1.0054943647806421e-06	0.00877877381985662	-2.0852085093350103	0.10892807866784882	0.008706915595065166	-2.098299643272242	0.11732297412159252	0	-1.763092105837917	0.9282799304497039	0	2.082551144889046	1	0	3.706854202820522	1
ENSG00000120539	MASTL	0.013617471235486876	-2.3243160056276246	0.0023615826823117723	0.11331963166462829	2.457205867619123	1.3898916043605672e-06	0.026336321459569857	-1.0263148202814416	0.49237574741215806	0.017413831190130333	-1.4743430109352222	0.2591778122224567	0.04225878347206248	-0.12002665055319195	1	0	2.10165996783675	1	0	3.725963025768227	1
ENSG00000147231	CXorf57	0.003404367808871719	-1.5839598222606446	0.4582679417180294	0.026980864682054354	2.4572058676191224	0.014000942253477578	0	-1.026314820281442	0.7982712926103221	0.008706915595065166	0.04305620597329973	1	0	0.31491040616335564	1	0	4.160553656890319	1	0	5.784856714821795	1
ENSG00000240204	SMKR1	0.006808735617743438	-0.9115344802891485	0.7378620937680798	0.026980864682054354	2.4572058676191224	0.014000942253477578	0	-1.026314820281442	0.7982712926103221	0	-1.0394059542186733	0.7910611938878168	0	0.31491040616335564	1	0	4.160553656890319	1	0	5.784856714821795	1
ENSG00000183814	LIN9	0.013617471235486876	-1.8750086042640346	0.07606308157954897	0.08454004267043698	2.457205867619122	0.00017791983551243473	0.00877877381985662	-1.637749532363789	0.4241060129057758	0.008706915595065166	-1.650840666301021	0.4104005849955002	0	-1.322519514451936	1	0.7997417609444173	4.160553656890319	0.8738576821659257	0	4.147426794206503	1
ENSG00000167670	CHAF1A	0.06808735617743437	-2.3281812324296496	8.587757641835841e-07	0.48205811565270446	2.441205388925407	2.262402175254883e-13	0.09656651201842281	-1.5382138588128744	0.0644430239879325	0.08706915595065168	-1.6815123620434385	0.04800041475668949	0.16903513388824992	-0.6260103610826213	1	0	0.013066044567761947	1	7.250278706800446	2.6418987609797524	0.8164782857786124
ENSG00000125885	MCM8	0.017021839044358594	-1.8888144037890648	0.01795790406924476	0.10252728579180655	2.4407177448305535	3.995424770523667e-06	0.01755754763971324	-1.3158214374764268	0.352670039223274	0.008706915595065166	-1.9355701432341332	0.16105013873376975	0.04225878347206248	0.025403788968371366	1	0	2.2430158170822923	1	0	3.8673188750137677	1
ENSG00000211710	TRBV4-1	0.13277034454599704	-1.093432123397537	0.6987976367904603	0.42449893766432184	2.4390585209088633	0.0026249737905516884	0	-4.990816139060056	0.13042894179884543	0	-5.003907272997287	0.13269315683726715	0	-3.649590912615258	1	1.999354402361043	2.8069167022756183	0.8738576821659257	0	1.8203553960431815	1
ENSG00000128944	KNSTRN	0.051065517133075784	-2.1185488004666815	5.1450862682070586e-05	0.3201729275603783	2.4385213043541953	1.950681253600255e-11	0.07023019055885296	-1.3588901593683125	0.15171736662428775	0.026120746785195503	-2.5768400848572437	0.008254629873550828	0.08451756694412496	-0.8936762156480613	1	1.199612641416626	2.6231195262517484	0.8738576821659257	0	2.2268612617009085	1
ENSG00000198125	MB	0.010213103426615158	-0.8888144037890653	0.9108442823038951	0.035974486242739134	2.434485791119039	0.034052232563439255	0	-1.441352319560286	0.945637987750473	0	-1.4544434534975172	0.950865224384669	0	-0.10012709311548829	1	0	3.7455161576114753	1	0	5.369819215542951	1
ENSG00000127586	CHTF18	0.013617471235486876	-1.6664219824526176	0.19988431558632574	0.07374769679761523	2.434485791119039	0.0007129776430194961	0	-2.4710996629543374	0.22374465290400938	0.008706915595065166	-1.4544434534975172	0.5705519448450721	0.02112939173603124	-0.10012709311548829	1	0	2.715768814217423	1	7.250278706800446	5.369819215542952	0.6568017148718712
ENSG00000185442	FAM174B	0.003404367808871719	-2.0200589370673185	0.1680198451216855	0.035974486242739134	2.434485791119039	0.004791909814729016	0	-1.441352319560286	0.49237574741215806	0.017413831190130333	0.2560499293074976	1	0	-0.10012709311548829	1	0	3.7455161576114753	1	0	5.369819215542951	1
ENSG00000278637	HIST1H4A	0.010213103426615158	-0.8888144037890653	0.6987976367904603	0.035974486242739134	2.434485791119039	0.004791909814729016	0	-1.441352319560286	0.49237574741215806	0	-1.4544434534975172	0.4788810650715545	0	-0.10012709311548829	1	0	3.7455161576114753	1	0	5.369819215542951	1
ENSG00000155755	TMEM237	0.023830574662102033	-1.562586171468078	0.05224190794480988	0.11152090735249133	2.434485791119039	1.9073703275176017e-06	0.01755754763971324	-1.4413523195602855	0.3264334827889484	0.017413831190130333	-1.4544434534975172	0.25665478020580973	0	-1.7246179580232814	0.9185584262269837	0	2.1210252927036812	1	0	3.7453283506351576	1
ENSG00000260442	ATP2A1-AS1	0.020426206853230315	-1.3038519030679092	0.19565357143376927	0.08274131835830001	2.426832218575603	2.8233311238305896e-05	0	-2.637749532363789	0.08109534100262715	0.017413831190130333	-1.0124389066184039	0.5402359093717551	0	-1.2965243059189913	1	0	2.5491189448079723	1	0	4.173422002739447	1
ENSG00000261008	LINC01572	0.010213103426615158	-1.2513844831737737	0.38227847059906794	0.044968107803423925	2.4206799915940085	0.0016799350452865076	0	-1.7632804144476477	0.4061353196851054	0.008706915595065166	-0.727461947903933	0.7635298407444391	0	-0.42205518800285	1	0	3.4235880627241126	1	0	5.0478911206555885	1
ENSG00000101412	E2F1	0.017021839044358594	-1.1209878459180977	0.377060918029694	0.06295535092479349	2.404738447724987	0.00024516876091913134	0	-2.2487072416178897	0.21547703873231103	0	-2.261798375555121	0.21608745747860483	0.02112939173603124	0.127283402987584	1	0	2.9381612355538707	1	0	4.5624642934853465	1
ENSG00000164611	PTTG1	0.4868245966686558	-1.4788568218745746	0.00010575609991500771	1.9282324626108178	2.402243597015918	2.472257372995553e-18	0.12290283347799268	-3.25670003237142	1.1710422142486966e-06	0.313448961422346	-1.941957614102854	0.0047987557277804176	0.2958114843044374	-1.9154748059266224	0.4474648650395017	0.39987088047220865	-0.9914494365547311	1	0	-0.368273044077539	1
ENSG00000101003	GINS1	0.010213103426615158	-2.3293869951750468	0.0069591447092068465	0.08993621560684785	2.392665615424412	1.747068036761372e-05	0.00877877381985662	-1.7390328682009706	0.22580569221144994	0.017413831190130333	-1.142499447182777	0.47237934228818174	0.04225878347206248	0.2118169131992529	1	0.39987088047220865	3.44783560897079	0.9384259125494272	0	4.0478911206555885	1
ENSG00000040275	SPDL1	0.02723494247097375	-2.1467509419831803	0.0005128545782076763	0.18167115552583266	2.392665615424412	1.0791407944001164e-08	0.01755754763971324	-2.166245081425917	0.04017867895907989	0.026120746785195503	-1.7521240021382023	0.10218336712083902	0.12677635041618746	0.44670027871889717	1	0	1.411615421058037	1	0	3.035918478989513	1
ENSG00000164032	H2AFZ	2.3422050525037426	-2.012116722649752	3.010115006638558e-09	12.86807372902779	2.3813380151449097	3.66143666481932e-21	1.9664453356478828	-2.0691320701418583	0.0003187716276879507	2.1941427299564222	-1.9081614209404205	0.0020887146275866174	5.1133128001195605	-0.6137599319287688	1	2.7990961633054603	-1.7330849522523597	1	0	-3.109961048486148	1
ENSG00000099985	OSM	0.11234413769276673	-1.2670151348875374	0.09030390783813692	0.3975180729822675	2.3771526160530874	9.607540363653107e-08	0.052672642919139714	-2.0658431844680787	0.10163968557584517	0.008706915595065166	-3.9138750721348146	0.003941967431764309	0.04225878347206248	-1.9691210809654773	1	0.39987088047220865	1.2860845389741777	1	0	1.9049331668135459	1
ENSG00000135480	KRT7	0.05787425275081922	-1.315256666340158	0.04096149795750102	0.21584691745643483	2.3760691048937175	1.0791407944001164e-08	0.026336321459569857	-1.9959411712379231	0.0676470418109669	0.017413831190130333	-2.434265571559887	0.033961907799534514	0.02112939173603124	-1.6750359291727213	0.8551817002758474	0	1.160553656890319	1	0	2.784856714821795	1
ENSG00000139618	BRCA2	0.020426206853230315	-2.859067060395013	1.4970410034370785e-06	0.22484053901711962	2.37559210206547	1.1213298924806295e-09	0.00877877381985662	-3.075558339301291	0.0032163790370991676	0.06094840916545617	-1.0293522895547507	0.32372335968580085	0.1479057421522187	0.3249640708272792	1	1.199612641416626	3.1308063134962665	0.8738576821659257	0	2.725963025768227	1
ENSG00000112118	MCM3	0.27575379251860926	-1.513984407739146	0.00018593770822665932	1.1170077978370503	2.3687428280840064	2.940171344452486e-16	0.0877877381985662	-2.918558639925559	3.5798014536432474e-05	0.11318990273584717	-2.5778258690027993	0.0005186157707905	0.2535527008323749	-1.332394262387051	0.8551817002758474	2.7990961633054603	1.803001652272235	0.8900311787791169	0	0.41368510091458366	1
ENSG00000203814	HIST2H2BF	0.006808735617743438	-2.4033875766188233	0.05263874329830564	0.07015024817334131	2.3640964632276416	0.0018745576768921283	0.01755754763971324	-0.7632804144476486	0.9468861802825642	0.008706915595065166	-1.3930429088333742	0.5797467666049614	0.04225878347206248	0.57794481199715	1	0	2.7758898066549937	1	0	4.40019286458647	1
ENSG00000148120	C9orf3	0.010213103426615158	-0.8184250758976681	0.6987976367904603	0.03417576193060218	2.364096463227641	0.007333677824803443	0	-1.379951774896142	0.49237574741215806	0	-1.3930429088333742	0.47681823561879	0	-0.03872654845134438	1	0	3.8069167022756183	1	0	5.431219760207094	1
ENSG00000197785	ATAD3A	0.03744804589758891	-1.955928599647602	0.0006358874341650773	0.21404819314429788	2.364096463227641	2.2945731712414944e-09	0.06145141673899634	-0.943852660089469	0.40812895078058076	0.017413831190130333	-2.4240698044539983	0.024035468294012815	0.06338817520809373	-0.6444476093392977	1	0	1.170607321554242	1	0	2.794910379485718	1
ENSG00000131470	PSMC3IP	0.020426206853230315	-1.8388891784573826	0.0996496376608125	0.11511835597676524	2.3640964632276407	0.0003197428660299262	0.01755754763971324	-1.5002460086138543	0.49237574741215806	0.026120746785195503	-1.0789343184053108	0.7182221815157311	0.02112939173603124	-0.763092105837917	1	0	2.0636921176377294	1	0	3.687995175569206	1
ENSG00000280145	CH507-154B10.1	0	-0.8184250758976681	0.968186519494938	0.007194897248547828	2.36409646322764	0.22682485824380538	0	0.8216820862735084	1	0	0.8085909523362762	1	0	2.162907312718306	1	0	6.00855056344527	1	0	7.632853621376745	1
ENSG00000235989	MORC2-AS1	0	-0.8184250758976681	0.968186519494938	0.007194897248547828	2.36409646322764	0.22682485824380538	0	0.8216820862735084	1	0	0.8085909523362762	1	0	2.162907312718306	1	0	6.00855056344527	1	0	7.632853621376745	1
ENSG00000267898	CTD-2639E6.9	0	-0.8184250758976681	0.968186519494938	0.007194897248547828	2.36409646322764	0.22682485824380538	0	0.8216820862735084	1	0	0.8085909523362762	1	0	2.162907312718306	1	0	6.00855056344527	1	0	7.632853621376745	1
ENSG00000184828	ZBTB7C	0	-0.8184250758976681	0.968186519494938	0.007194897248547828	2.36409646322764	0.22682485824380538	0	0.8216820862735084	1	0	0.8085909523362762	1	0	2.162907312718306	1	0	6.00855056344527	1	0	7.632853621376745	1
ENSG00000273706	LHX1	0	-0.8184250758976681	1	0.007194897248547828	2.36409646322764	0.3287215359581495	0	0.8216820862735084	1	0	0.8085909523362762	1	0	2.162907312718306	1	0	6.00855056344527	1	0	7.632853621376745	1
ENSG00000263033	RP11-396B14.2	0	-0.8184250758976681	0.968186519494938	0.007194897248547828	2.36409646322764	0.22682485824380538	0	0.8216820862735084	1	0	0.8085909523362762	1	0	2.162907312718306	1	0	6.00855056344527	1	0	7.632853621376745	1
ENSG00000205861	C1QTNF9B-AS1	0	-0.8184250758976681	0.968186519494938	0.007194897248547828	2.36409646322764	0.22682485824380538	0	0.8216820862735084	1	0	0.8085909523362762	1	0	2.162907312718306	1	0	6.00855056344527	1	0	7.632853621376745	1
ENSG00000158113	LRRC43	0	-0.8184250758976681	0.968186519494938	0.007194897248547828	2.36409646322764	0.22682485824380538	0	0.8216820862735084	1	0	0.8085909523362762	1	0	2.162907312718306	1	0	6.00855056344527	1	0	7.632853621376745	1
ENSG00000272173	U47924.31	0	-0.8184250758976681	0.968186519494938	0.007194897248547828	2.36409646322764	0.22682485824380538	0	0.8216820862735084	1	0	0.8085909523362762	1	0	2.162907312718306	1	0	6.00855056344527	1	0	7.632853621376745	1
ENSG00000077327	SPAG6	0	-0.8184250758976681	0.968186519494938	0.007194897248547828	2.36409646322764	0.22682485824380538	0	0.8216820862735084	1	0	0.8085909523362762	1	0	2.162907312718306	1	0	6.00855056344527	1	0	7.632853621376745	1
ENSG00000166105	GLB1L3	0	-0.8184250758976681	0.968186519494938	0.007194897248547828	2.36409646322764	0.22682485824380538	0	0.8216820862735084	1	0	0.8085909523362762	1	0	2.162907312718306	1	0	6.00855056344527	1	0	7.632853621376745	1
ENSG00000126878	AIF1L	0	-0.8184250758976681	0.968186519494938	0.007194897248547828	2.36409646322764	0.22682485824380538	0	0.8216820862735084	1	0	0.8085909523362762	1	0	2.162907312718306	1	0	6.00855056344527	1	0	7.632853621376745	1
ENSG00000227388	RP11-112J3.16	0	-0.8184250758976681	0.968186519494938	0.007194897248547828	2.36409646322764	0.22682485824380538	0	0.8216820862735084	1	0	0.8085909523362762	1	0	2.162907312718306	1	0	6.00855056344527	1	0	7.632853621376745	1
ENSG00000273297	RP11-38M8.1	0	-1.9559285996476028	0.3913743236294899	0.01618851880923261	2.36409646322764	0.06860643554222376	0.00877877381985662	0.8216820862735084	1	0	-0.3289125714136585	1	0	1.0254037889683705	1	0	4.871047039695334	1	0	6.49535009762681	1
ENSG00000197093	GAL3ST4	0	-0.8184250758976681	0.968186519494938	0.007194897248547828	2.36409646322764	0.22682485824380538	0	0.8216820862735084	1	0	0.8085909523362762	1	0	2.162907312718306	1	0	6.00855056344527	1	0	7.632853621376745	1
ENSG00000182585	EPGN	0	-0.8184250758976681	0.968186519494938	0.007194897248547828	2.36409646322764	0.22682485824380538	0	0.8216820862735084	1	0	0.8085909523362762	1	0	2.162907312718306	1	0	6.00855056344527	1	0	7.632853621376745	1
ENSG00000163645	ERICH6	0	-0.8184250758976681	0.968186519494938	0.007194897248547828	2.36409646322764	0.22682485824380538	0	0.8216820862735084	1	0	0.8085909523362762	1	0	2.162907312718306	1	0	6.00855056344527	1	0	7.632853621376745	1
ENSG00000179934	CCR8	0	-0.8184250758976681	0.968186519494938	0.007194897248547828	2.36409646322764	0.22682485824380538	0	0.8216820862735084	1	0	0.8085909523362762	1	0	2.162907312718306	1	0	6.00855056344527	1	0	7.632853621376745	1
ENSG00000183873	SCN5A	0	-0.8184250758976681	0.968186519494938	0.007194897248547828	2.36409646322764	0.22682485824380538	0	0.8216820862735084	1	0	0.8085909523362762	1	0	2.162907312718306	1	0	6.00855056344527	1	0	7.632853621376745	1
ENSG00000235978	AC018816.3	0	-0.8184250758976681	0.968186519494938	0.007194897248547828	2.36409646322764	0.22682485824380538	0	0.8216820862735084	1	0	0.8085909523362762	1	0	2.162907312718306	1	0	6.00855056344527	1	0	7.632853621376745	1
ENSG00000063660	GPC1	0	-1.9559285996476028	0.3913743236294899	0.01618851880923261	2.36409646322764	0.06860643554222376	0	-0.3158214374764272	0.9965309064864616	0.008706915595065166	0.8085909523362762	1	0	1.0254037889683705	1	0	4.871047039695334	1	0	6.49535009762681	1
ENSG00000228043	AC097721.2	0	-0.8184250758976681	0.968186519494938	0.007194897248547828	2.36409646322764	0.22682485824380538	0	0.8216820862735084	1	0	0.8085909523362762	1	0	2.162907312718306	1	0	6.00855056344527	1	0	7.632853621376745	1
ENSG00000227630	LINC01132	0	-0.8184250758976681	0.968186519494938	0.007194897248547828	2.36409646322764	0.22682485824380538	0	0.8216820862735084	1	0	0.8085909523362762	1	0	2.162907312718306	1	0	6.00855056344527	1	0	7.632853621376745	1
ENSG00000227591	RP1-28O10.1	0	-0.8184250758976681	0.968186519494938	0.007194897248547828	2.36409646322764	0.22682485824380538	0	0.8216820862735084	1	0	0.8085909523362762	1	0	2.162907312718306	1	0	6.00855056344527	1	0	7.632853621376745	1
ENSG00000143355	LHX9	0	-0.8184250758976681	0.968186519494938	0.007194897248547828	2.36409646322764	0.22682485824380538	0	0.8216820862735084	1	0	0.8085909523362762	1	0	2.162907312718306	1	0	6.00855056344527	1	0	7.632853621376745	1
ENSG00000143630	HCN3	0	-0.8184250758976681	0.968186519494938	0.007194897248547828	2.36409646322764	0.22682485824380538	0	0.8216820862735084	1	0	0.8085909523362762	1	0	2.162907312718306	1	0	6.00855056344527	1	0	7.632853621376745	1
ENSG00000236137	RP11-27K13.3	0	-0.8184250758976681	0.968186519494938	0.007194897248547828	2.36409646322764	0.22682485824380538	0	0.8216820862735084	1	0	0.8085909523362762	1	0	2.162907312718306	1	0	6.00855056344527	1	0	7.632853621376745	1
ENSG00000225077	LINC00337	0	-0.8184250758976681	0.968186519494938	0.007194897248547828	2.36409646322764	0.22682485824380538	0	0.8216820862735084	1	0	0.8085909523362762	1	0	2.162907312718306	1	0	6.00855056344527	1	0	7.632853621376745	1
ENSG00000010292	NCAPD2	0.12936597673712533	-1.5598229163791342	0.0008739985742654466	0.5450134665774979	2.359358544220978	7.992295404173085e-13	0.06145141673899634	-2.3361700828682292	0.003920088427265932	0.08706915595065168	-1.8776548842220613	0.028128830650045154	0.08451756694412496	-1.685089593836644	0.7632771463804744	0.39987088047220865	0.8266529203368804	1	0	1.4469870760654113	1
ENSG00000235162	C12orf75	0.6195949412146529	-1.1100801596712286	0.004435102772347314	1.9498171543564613	2.3574633708951938	7.724526364536465e-19	0.03511509527942648	-4.876536391950905	6.171118003831836e-11	0.1828452274963685	-2.7331040944807103	3.9565577268332004e-05	0.21129391736031242	-2.391123328450959	0.16720704964693575	0	-2.0160350748330043	1	0	-0.39173201690152804	1
ENSG00000131462	TUBG1	0.07830045960404954	-2.659727329878609	5.100496125406927e-09	0.6781190656756327	2.356483279117766	9.15812508116066e-14	0.184354250216989	-1.1518457023653008	0.1873835901629053	0.19155214309143367	-1.0974630558084462	0.21604072899857393	0.1479057421522187	-1.316064492314636	0.919347063816319	0.7997417609444173	1.0984575357984063	1	0	1.1314144762178726	1
ENSG00000120802	TMPO	0.38469356240250424	-1.633712857457744	1.3038447871629612e-05	1.671014885975233	2.3563608144480357	6.220703026022881e-18	0.14923915493756254	-2.788440488346048	1.7931365014109973e-05	0.2786212990420853	-1.9072358747717788	0.005149497590749931	0.42258783472062483	-1.2208792525760979	0.9030129452162953	1.5994835218888346	0.533465680496486	1	0	-0.16933959556508013	1
ENSG00000174442	ZWILCH	0.06808735617743437	-1.034916895794431	0.12253389390924875	0.21224946883216092	2.352023630927066	2.9642394717928606e-09	0.01755754763971324	-2.40071033506294	0.016050588510258448	0.008706915595065166	-3.0090323051751544	0.007795367908405548	0	-2.6649117118990135	0.4319511135666644	0	1.180731538827949	1	0	2.8050345967594255	1
ENSG00000143401	ANP32E	0.44256781515332344	-1.5278167442231108	3.594926764957128e-05	1.795126863512683	2.341173318947521	2.68642224874772e-18	0.21946934549641547	-2.3556224455344017	0.00016843086439408784	0.25250055225688983	-2.15734721159009	0.0012552226539456477	0.3591996595125311	-1.5546929565809686	0.6314951695775533	0.39987088047220865	-0.8983400321632496	1	0	-0.27523871944152645	1
ENSG00000239672	NME1	0.3438411486960436	-1.6119741984302407	3.7155620056758806e-05	1.4713564873280307	2.336183717507235	1.3471664670383625e-16	0.14046038111770592	-2.689279833003871	6.710129806542696e-05	0.3918112017779325	-1.2224359432843477	0.10216930725814662	0.08451756694412496	-3.1313458237262077	0.062775183121836	0	-1.6135012560111073	1	0	0.010801801920368836	1
ENSG00000049541	RFC2	0.15660091920809907	-1.4013397479699647	0.002153157797430002	0.5935790230051957	2.3253929338971573	1.9134412403313305e-13	0.052672642919139714	-2.663744740896733	0.00069950444230525	0.06094840916545617	-2.4805057500837133	0.002766933566356117	0.1479057421522187	-1.1261893897016835	1	0.39987088047220865	0.6974834611896734	1	0	1.3181570957204587	1
ENSG00000135045	C9orf40	0.06127862055969094	-1.4284785575816539	0.011011114361270946	0.24282778213848918	2.322276287533014	9.49278476970009e-10	0.03511509527942648	-1.8473446792361221	0.057366757911748716	0.04353457797532584	-1.5882992002323078	0.09964684203202542	0	-2.8638927466254094	0.36658871265090226	0	0.9817505041015535	1	0	2.60605356203303	1
ENSG00000257167	TMPO-AS1	0.020426206853230315	-1.6664219824526172	0.03769295351887661	0.10252728579180655	2.3151868627466947	9.89839642845419e-06	0.01755754763971324	-1.3375165085757459	0.3571381283745345	0.017413831190130333	-1.3506076425129772	0.3483282087626854	0.02112939173603124	-0.6026274336446713	1	0	2.221954201554462	1	0	3.8462572594859386	1
ENSG00000122483	CCDC18	0.07830045960404954	-1.45069329139718	0.004399233827914381	0.3111793059996935	2.3151868627466947	4.139655600306904e-11	0.026336321459569857	-2.542890346022348	0.004329342936623093	0.034827662380260666	-2.2270329573944445	0.01563076372408145	0.06338817520809373	-1.2016651195775498	1	0.7997417609444173	2.221954201554462	0.9384259125494272	0	2.2474225841832247	1
ENSG00000170955	PRKCDBP	0.013617471235486876	-3.767025923391023	8.385332568116907e-06	0.29319206287832394	2.3122575317080227	1.0654249744379674e-05	0.0438938690992831	-1.8563898188391295	0.27232516339432444	0	-4.491532772232738	0.010669453189396052	0.5071054016647498	1.6940633697436687	0.31015613656686375	0	0.7084268388762547	1	0	2.3327298968077312	1
ENSG00000113356	POLR3G	0.02723494247097375	-1.107931693092652	0.2698642690231355	0.09353366423112176	2.310657204266181	2.1898296041772232e-05	0	-2.833669742339046	0.05424409455421366	0.017413831190130333	-1.2152557896180909	0.3955457379960546	0	-1.492444515894248	1	0	2.3531987348327146	1	0	3.977501792764191	1
ENSG00000144554	FANCD2	0.03063931027984547	-1.5496083174698674	0.030802674667336945	0.1367030477224087	2.3089549090351804	5.143959036216231e-07	0.01755754763971324	-1.7632804144476482	0.14284646403441295	0.008706915595065166	-2.3772755929750575	0.05094696964156572	0.02112939173603124	-1.0229592325930281	1	0.7997417609444173	3.4235880627241126	0.8738576821659257	0	3.4312197602070946	1
ENSG00000111602	TIMELESS	0.05787425275081922	-1.6119741984302407	0.02156781454308408	0.2572175766355848	2.305202774174073	4.5529389735942477e-07	0.03511509527942648	-1.9353411602339512	0.12700710872691343	0.052241493570391005	-1.4458303231928085	0.27785668946592557	0.02112939173603124	-1.9414293470964297	0.9629848784566519	0.39987088047220865	1.9042139036305332	1	0	2.520153488627383	1
ENSG00000092470	WDR76	0.047661149324204066	-1.2478178681535814	0.06144235845113391	0.17087880965301092	2.3052027741740724	5.4952642199198215e-08	0	-3.7018798697835047	0.002875669858248727	0.008706915595065166	-2.7023709669411025	0.02243292454525645	0.04225878347206248	-0.7503810540883622	1	0.7997417609444173	3.0952621966385996	0.8738576821659257	0	3.1092916653197324	1
ENSG00000277224	HIST1H2BF	0.023830574662102033	-1.6863215398903226	0.22252003917357804	0.11871580460103916	2.300902636740447	0.0020035331059682386	0	-3.178317913726492	0.2016218490286454	0.034827662380260666	-0.7954803713325838	1	0.04225878347206248	-0.21560431053542306	1	0	2.0085505634452687	1	0	3.632853621376745	1
ENSG00000151503	NCAPD3	0.07489609179517782	-2.2583372438155402	1.1995982288335117e-05	0.4964479101498001	2.2979295392618946	1.5470419999704295e-10	0.0877877381985662	-1.736808203086457	0.0636118767081522	0.13931064952104266	-1.094901066810377	0.31004971779297713	0.10564695868015621	-1.2921458654084166	1	1.5994835218888346	2.286084538974178	0.8742537560335746	0	1.5710774237900553	1
ENSG00000014138	POLA2	0.05787425275081922	-1.545740500030154	0.005415997808854871	0.2464252307627631	2.2927118299908753	1.191662490779806e-09	0.0438938690992831	-1.6023441962325906	0.0947738937335066	0.017413831190130333	-2.642070456673289	0.010386028273108588	0.06338817520809373	-0.8638927466254089	1	0.39987088047220865	1.9641564440868156	1	0	2.5797422849171827	1
ENSG00000149548	CCDC15	0.006808735617743438	-2.6664219824526167	0.003752912299437002	0.08274131835830001	2.2748291251305535	7.130283517628523e-05	0.0438938690992831	0.056147339910531	1	0.017413831190130333	-1.0394059542186733	0.5437285751937484	0	-1.322519514451936	1	0	2.5231237362750276	1	0	4.147426794206503	1
ENSG00000197016	ZNF470	0.003404367808871719	-1.4033875766188242	0.5589981275839332	0.02338341605778044	2.264560789676727	0.03349606281517002	0	-0.8563898188391299	0.7811136613983884	0.008706915595065166	0.22362845161512013	1	0	0.4848354076056678	1	0	4.330478658332631	1	0	5.954781716264107	1
ENSG00000112877	CEP72	0.006808735617743438	-1.8657307906760234	0.1250159969311504	0.04856555642769784	2.264560789676727	0.002004838850201996	0.00877877381985662	-0.8563898188391299	0.7811136613983884	0.017413831190130333	-0.23871476244208	1	0	-0.5595587117527856	1	0	3.286084538974178	1	0	4.910387596905654	1
ENSG00000272602	ZNF595	0	-2.4964969810103055	0.1602121749937548	0.02338341605778044	2.264560789676727	0.03349606281517002	0.00877877381985662	0.23671958555235229	1	0.008706915595065166	0.22362845161512013	1	0	0.4848354076056678	1	0	4.330478658332631	1	0	5.954781716264107	1
ENSG00000154165	GPR15	0	-2.4964969810103055	0.1602121749937548	0.02338341605778044	2.264560789676727	0.03349606281517002	0.00877877381985662	0.23671958555235229	1	0	-0.8694809527763612	0.7761135230510471	0.02112939173603124	1.57794481199715	1	0	4.330478658332631	1	0	5.954781716264107	1
ENSG00000167325	RRM1	0.13617471235486875	-1.9938133596524574	8.774583657803418e-06	0.7446718652247002	2.263402463608168	1.5853603120938422e-12	0.19313302403684562	-1.2427209465521585	0.1606713988384049	0.13931064952104266	-1.7097960736083637	0.04087142939978897	0.16903513388824992	-1.2965243059189906	0.9711301623927685	0.7997417609444173	0.9467743658585788	1	0	0.9803671264585805	1
ENSG00000159055	MIS18A	0.0544698849419475	-2.1094738579010577	1.9582932616295354e-05	0.33096527343320004	2.2516217339692286	5.766453010944817e-11	0.12290283347799268	-0.6637447408967336	0.599601072114264	0.034827662380260666	-2.328912571413658	0.011002014460636521	0.10564695868015621	-0.7049891512743485	1	0	0.523123736275027	1	0	2.1474267942065035	1
ENSG00000178295	GEN1	0.020426206853230315	-2.0641814902996254	0.04823611898773913	0.13130687478599784	2.2516217339692286	0.00036913412303762487	0.00877877381985662	-2.3158214374764268	0.2495798553332	0.026120746785195503	-1.295745707478459	0.6344957938033524	0.06338817520809373	0.058570652903570775	1	0.7997417609444173	3.472497663205059	0.8738576821659257	0	3.4790482852977096	1
ENSG00000149929	HIRIP3	0.1429834479726122	-1.3510029964388095	0.002486541460529037	0.5216300505197174	2.249763787748646	3.403485791130938e-13	0.11412405965813606	-1.4584258329192272	0.05659854382865425	0.052241493570391005	-2.500917883297017	0.0020887146275866174	0.02112939173603124	-2.974596211031629	0.148941346269489	0	-0.1330457149385491	1	0	1.4912573429929272	1
ENSG00000087250	MT3	0.013617471235486876	-0.6981308421799559	0.7527672676087797	0.03957193486701305	2.243802229509929	0.005709753526316464	0	-1.6112773210025981	0.38633901423117367	0	-1.6243684549398294	0.373428557750113	0	-0.27005209455780044	1	0	3.575591156169163	1	0	5.199894214100639	1
ENSG00000100867	DHRS2	0.010213103426615158	-1.0814594817314616	0.5376047772829529	0.03957193486701305	2.243802229509929	0.005709753526316464	0	-1.6112773210025981	0.38633901423117367	0.008706915595065166	-0.5699206709174529	0.9232311568471567	0	-0.27005209455780044	1	0	3.575591156169163	1	0	5.199894214100639	1
ENSG00000272540	XXbac-BPG252P9.9	0.003404367808871719	-2.196936699151397	0.10060829493162868	0.03957193486701305	2.243802229509929	0.005709753526316464	0.01755754763971324	0.08471649210730181	1	0	-1.6243684549398294	0.373428557750113	0.02112939173603124	0.784395689464576	1	0	3.575591156169163	1	0	5.199894214100639	1
ENSG00000136492	BRIP1	0.017021839044358594	-2.0814594817314607	0.33150930199934825	0.11331963166462829	2.2348134462826743	0.02934408445988784	0	-3.123176359534031	0.5963024238795841	0.017413831190130333	-1.513337142551086	1	0.04225878347206248	-0.15902078216905569	1	1.5994835218888346	4.462582194339976	0.8738576821659257	0	3.687995175569206	1
ENSG00000142856	ITGB3BP	0.11574850550163844	-1.15511652345677	0.04526984643187406	0.375933381236624	2.2328519299493887	8.652000531218119e-10	0.03511509527942648	-2.506005277902539	0.0063737680743067735	0.04353457797532584	-2.250302736717292	0.02099618044944796	0.02112939173603124	-2.5038492791664977	0.45028370408888985	0.39987088047220865	1.3417939715604656	1	0	1.9604282794052494	1
ENSG00000137563	GGH	0.0544698849419475	-2.4964969810103046	9.646447585794157e-08	0.42449893766432184	2.230471899097446	4.27551636709784e-12	0.16679670257727577	-0.6059240865083912	0.6401335922025891	0.08706915595065168	-1.528990406862571	0.06910643258701246	0.08451756694412496	-1.3429836170116511	0.9063592968859713	0.7997417609444173	1.755569822275398	1	0	1.784856714821795	1
ENSG00000163599	CTLA4	0.04085241370646063	-1.2390007587179412	0.1447860068111725	0.1456966692830935	2.2297953715160497	7.488399783044151e-06	0	-3.485746438918739	0.01378369487383394	0	-3.4988375728559706	0.020840147885671793	0.10564695868015621	0.5152090566491871	1	0	1.7011220382530217	1	0	3.3254250961844978	1
ENSG00000170779	CDCA4	0.108939769883895	-1.3529696696326001	0.007102576374678209	0.39931679729440445	2.2283584241453753	4.7841139991520105e-11	0.01755754763971324	-3.342889680674598	0.0002561409225284788	0.08706915595065168	-1.437955330708948	0.10367546967495346	0.08451756694412496	-1.2539324291945233	0.996231885373411	0	0.24832961697875988	1	0	1.872632674910236	1
ENSG00000162062	C16orf59	0.017021839044358594	-1.692894193813808	0.08081912419512496	0.08813749129471089	2.2265929394777064	0.0002438882190472743	0	-2.7632804144476477	0.10121742338815434	0.026120746785195503	-0.7023709669411025	0.8536477006575169	0.02112939173603124	-0.3978076417561729	1	0	2.4235880627241126	1	7.250278706800446	5.072138666902266	0.6568017148718712
ENSG00000164687	FABP5	0.3540542521226588	-2.247817868153581	1.2031118161270029e-08	2.2340155956741006	2.2132544926145945	1.1095384976168781e-14	0.25458444077584197	-2.4896272618127107	0.00024565871641984207	0.41793194856312804	-1.7763715483848794	0.015724173528889253	1.9861628231869366	0.5789575849702187	0.9031436050095711	0	-2.237477417082835	1	0	-0.6131743591513588	1
ENSG00000178921	PFAS	0.013617471235486876	-1.4599711049851907	0.6376205460588901	0.06295535092479349	2.2120933697825915	0.036816508599412316	0.00877877381985662	-1.2487072416178897	1	0.017413831190130333	-0.6420704566732889	1	0	-0.9414293470964301	1	0	2.9042139036305334	1	0	4.528516961562009	1
ENSG00000172167	MTBP	0.003404367808871719	-2.4506932913971804	0.044872161818900844	0.04676683211556088	2.2120933697825915	0.0029678161838000393	0	-1.85638981883913	0.3243001049095409	0.008706915595065166	-0.8236772631632361	0.7729345626590665	0.06338817520809373	1.6268544124780964	0.8500839981288806	0	3.3304786583326313	1	0	4.954781716264107	1
ENSG00000140451	PIF1	0.006808735617743438	-2.6119741984302403	0.04207477737252818	0.0791438697340261	2.212093369782591	0.004015932550753305	0.00877877381985662	-1.5843102734023287	0.5748284374709058	0.017413831190130333	-0.9849581701962968	0.8869067396110892	0	-1.2700520945578004	1	1.5994835218888346	5.008550563445269	0.8738576821659257	0	4.199894214100639	1
ENSG00000139289	PHLDA1	0.07830045960404954	-1.4429159408054608	0.03552079148579442	0.30578313306328264	2.212093369782591	3.885943306343273e-07	0.07900896437870958	-1.1710863444954156	0.42263040945452085	0.017413831190130333	-2.9710189792384236	0.017032783315737456	0.06338817520809373	-1.1946446918997773	1	0	0.6300389401915389	1	0	2.2543419981230155	1
ENSG00000159147	DONSON	0.03404367808871719	-2.0814594817314607	0.00030763317213499747	0.208652020207887	2.2120933697825906	2.0077432323952572e-08	0.01755754763971324	-2.40071033506294	0.016050588510258448	0.0783622403555865	-0.6028352933901879	0.695524993951123	0.08451756694412496	-0.30176095428513827	1	0	1.180731538827949	1	0	2.8050345967594255	1
ENSG00000131142	CCL25	0.003404367808871719	-0.6664219824526176	0.9055212524917343	0.014389794497095655	2.2120933697825906	0.1087083643526678	0	-0.17831791372649164	1	0	-0.1914090476637238	1	0	1.162907312718306	1	0	5.00855056344527	1	0	6.632853621376745	1
ENSG00000101134	DOK5	0	-1.818425075897668	0.5136011360184014	0.014389794497095655	2.2120933697825906	0.1087083643526678	0	-0.17831791372649164	1	0	-0.1914090476637238	1	0.02112939173603124	2.3149104061633556	1	0	5.00855056344527	1	0	6.632853621376745	1
ENSG00000104067	TJP1	0.003404367808871719	-0.6664219824526176	0.9055212524917343	0.014389794497095655	2.2120933697825906	0.1087083643526678	0	-0.17831791372649164	1	0	-0.1914090476637238	1	0	1.162907312718306	1	0	5.00855056344527	1	0	6.632853621376745	1
ENSG00000099256	PRTFDC1	0	-1.818425075897668	0.5136011360184014	0.014389794497095655	2.2120933697825906	0.1087083643526678	0	-0.17831791372649164	1	0	-0.1914090476637238	1	0.02112939173603124	2.3149104061633556	1	0	5.00855056344527	1	0	6.632853621376745	1
ENSG00000010704	HFE	0	-1.818425075897668	0.5136011360184014	0.014389794497095655	2.2120933697825906	0.1087083643526678	0.00877877381985662	0.973685179718558	0.987842672311179	0	-0.1914090476637238	1	0	1.162907312718306	1	0	5.00855056344527	1	0	6.632853621376745	1
ENSG00000072195	SPEG	0.003404367808871719	-0.6664219824526176	0.9055212524917343	0.014389794497095655	2.2120933697825906	0.1087083643526678	0	-0.17831791372649164	1	0	-0.1914090476637238	1	0	1.162907312718306	1	0	5.00855056344527	1	0	6.632853621376745	1
ENSG00000101224	CDC25B	0.1463878157814839	-1.0482926177962617	0.0416417952077811	0.4424861807856914	2.2091758864002964	1.3060921709736603e-11	0.01755754763971324	-3.4954289923160786	7.707444368047768e-05	0.06094840916545617	-2.0691532976127256	0.015661878206992573	0.04225878347206248	-2.15420376587128	0.45028370408888985	0	0.09685898157292927	1	0	1.7211620395044056	1
ENSG00000100453	GZMB	5.38570987363506	-0.9531919025748863	0.05296401363624076	15.111082946262574	2.209091595586012	4.013377266091927e-13	0.14923915493756254	-6.010504688764032	7.311803902837861e-13	2.2028496455514874	-2.1712471653605734	0.005727671650238469	0.16903513388824992	-5.670545046041701	0.0009788836142643293	3.998708804722086	-1.5351140332214872	1	0	-3.371647770858196	1
ENSG00000173638	SLC19A1	0.03063931027984547	-1.105306223685829	0.22932260812310376	0.10252728579180655	2.199709645326758	2.298651643619111e-05	0.01755754763971324	-1.358890159368313	0.3631100394113025	0.008706915595065166	-1.9780054095545303	0.13321043301089502	0	-1.6444476093392981	0.9127285911426896	0	2.201195641387665	1	0	3.8254986993191413	1
ENSG00000168243	GNG4	0	-3.196936699151397	0.1337994824866251	0.03777321055487609	2.179671892090213	0.061230184666500695	0	-1.5568295369802216	0.9687192577083589	0.034827662380260666	0.9930155234737041	0.6061144327161831	0	-0.21560431053542395	1	0	3.6300389401915396	1	0	5.254341998123015	1
ENSG00000140284	SLC27A2	0.08510919522179297	-1.043984776312798	0.11066951516580087	0.25901630094772177	2.17768333899676	1.7291629012854163e-08	0.01755754763971324	-2.7226384299503024	0.007002477247891334	0.026120746785195503	-2.3124244486250896	0.02804565566913377	0	-2.982770142477329	0.35122908140117615	0.7997417609444173	2.4642300472214584	0.9185010551228403	0	2.48717616618111	1
ENSG00000116649	SRM	0.09872666645727984	-1.6770692266521257	0.0005831659778607428	0.44068745647355445	2.1773279516219146	1.481516393458665e-10	0.07900896437870958	-1.7242862828317842	0.04564773137385538	0.12189681833091234	-1.1274972838435302	0.24636027955229287	0.04225878347206248	-2.15420376587128	0.5284839863645866	0.39987088047220865	1.1016599678367505	1	0	1.7211620395044056	1
ENSG00000181938	GINS3	0.010213103426615158	-2.277856694534965	0.008639085378367295	0.08454004267043698	2.1676992504241377	0.00011762237199427527	0.026336321459569857	-0.637749532363789	0.8105558657587778	0.017413831190130333	-1.0918733741128088	0.46422273606225395	0.04225878347206248	0.262442986269221	1	0	2.4724976632050595	1	0	4.096800721136535	1
ENSG00000237372	UNQ6494	0.1429834479726122	-1.0475121498081235	0.03807602677916148	0.4298951106007327	2.1676992504241372	1.4329729550712305e-11	0.06145141673899634	-2.0212967455148174	0.009395260152214892	0.034827662380260666	-2.727461947903933	0.0018799643496178293	0.02112939173603124	-2.7099214468165798	0.22811590277088425	0	0.1308063134962667	1	0	1.7551093714277433	1
ENSG00000102098	SCML2	0.006808735617743438	-0.6119741984302403	0.968186519494938	0.021584691745643484	2.157645585760215	0.051065913276308675	0	-0.7632804144476477	0.7811136613983884	0	-0.7763715483848799	0.7751327735344377	0	0.57794481199715	1	0	4.423588062724113	1	0	6.0478911206555885	1
ENSG00000211794	TRAV12-3	0.06127862055969094	-0.7877282786747504	0.8116395798641057	0.1618851880923261	2.1576455857602146	0.005528144545906489	0	-3.6508056851892356	0.18509099917626876	0	-3.663896819126467	0.18927171265686416	0.04225878347206248	-0.6983864164501012	1	0	1.5360627919825254	1	0	3.1603658499140015	1
ENSG00000095002	MSH2	0.06127862055969094	-1.388120819965513	0.04717565386614013	0.23203543626566744	2.1576455857602146	8.069611853937584e-07	0.026336321459569857	-2.1417920377013777	0.06800406051356594	0.026120746785195503	-2.1548831716386094	0.06808745855068941	0.04225878347206248	-1.2248228405648018	1	1.199612641416626	3.0450764394703826	0.8738576821659257	0	2.6418987609797524	1
ENSG00000134291	TMEM106C	0.1395790801637405	-1.7480357480062694	5.441263416127386e-05	0.6439433037450305	2.1549689708164053	2.5697338571773294e-12	0.13168160729784928	-1.5910994390649678	0.03669773922444576	0.19155214309143367	-1.0567254304186997	0.22416281705653113	0.08451756694412496	-1.9647259670075674	0.47293660099893475	0	-0.4541561872248894	1	0	1.170146870706587	1
ENSG00000077514	POLD3	0.08170482741292126	-1.559999923316463	0.0014505234971088445	0.3399588949938849	2.1525923580339295	2.3044178231271283e-10	0.0438938690992831	-2.104317332282715	0.013338224086519069	0.08706915595065168	-1.2109492340593686	0.1836581723023996	0.08451756694412496	-1.0324402856039132	1	0	0.4662925136783509	1	0	2.0905955716098275	1
ENSG00000180596	HIST1H2BC	0.04425678151533235	-1.808083131676208	0.06344192147605532	0.2212430903928457	2.1383836835995815	0.00025685054110152094	0.03511509527942648	-1.7439150895807165	0.38633901423117367	0.06965532476052133	-0.8694809527763607	0.8489103439861416	0.06338817520809373	-0.7343331128564929	1	0	1.082551144889046	1	0	2.706854202820522	1
ENSG00000105486	LIG1	0.09872666645727984	-1.6394549348523477	0.0014397374562644591	0.42809638628859575	2.1356802542634234	1.2787885642920128e-09	0.11412405965813606	-1.1834612170024514	0.23337904620131059	0.052241493570391005	-2.2320510321610687	0.017072403856746698	0.10564695868015621	-1.105127774173854	1	0.39987088047220865	1.1357218039103834	1	7.250278706800446	2.7600248618418597	0.7820539318522677
ENSG00000129355	CDKN2D	0.15319655139922736	-1.0497506220041228	0.08589843978426326	0.458674699594924	2.1352777727317602	4.8221722418821525e-09	0.0438938690992831	-2.547551723392211	0.006699333846016203	0.04353457797532584	-2.5606428573294426	0.010403103489743486	0.08451756694412496	-1.4740072676375717	0.9854795253891271	0	0.031270639945352396	1	0	1.6555736978768287	1
ENSG00000087299	L2HGDH	0.013617471235486876	-1.384022251751892	0.22256115903661927	0.05935790230051958	2.1296312095906185	0.0012600909138816333	0.01755754763971324	-0.5568295369802216	0.8537220663607467	0	-2.227032957394445	0.20975736307778006	0.02112939173603124	0.16290731271830605	1	0	2.9729266537145476	1	0	4.5972297116460235	1
ENSG00000198056	PRIM1	0.108939769883895	-0.9197084117348489	0.11622653133085978	0.3039844087511457	2.129631209590618	1.0115763784211589e-09	0.026336321459569857	-2.542890346022348	0.004329342936623093	0.008706915595065166	-3.5699206709174534	0.0006129186539726476	0.06338817520809373	-1.2016651195775498	1	0	0.6231195262517486	1	0	2.2474225841832247	1
ENSG00000213186	TRIM59	0.051065517133075784	-0.9722304119767031	0.2108278067370159	0.15109284221950436	2.129631209590618	1.1044671861044878e-06	0.00877877381985662	-2.542890346022348	0.025494117982851124	0.017413831190130333	-1.9569437940267007	0.09922365734323971	0.02112939173603124	-1.2016651195775503	1	0	1.630038940191539	1	0	3.2543419981230155	1
ENSG00000119326	CTNNAL1	0.06468298836856266	-1.6583846633871993	0.0012777492161498067	0.2877958899419131	2.12515773301131	1.845949521936479e-09	0.03511509527942648	-2.1343745661388946	0.01661143021457956	0.08706915595065168	-0.964638185816701	0.3488664748857421	0.06338817520809373	-1.1224949061439418	1	0.39987088047220865	1.7084268388762547	1	0	2.3254250961844978	1
ENSG00000170464	DNAJC18	0.017021839044358594	-1.2690864849072323	0.27594142343919625	0.0665527995490674	2.1201708803415515	0.0007039513451250557	0.00877877381985662	-1.3482429151688047	0.47281899918968157	0.017413831190130333	-0.7439500706925024	0.7356715973956318	0	-1.0387265484513444	1	0	2.8069167022756183	1	0	4.431219760207094	1
ENSG00000107281	NPDC1	0.0714917239863061	-1.4549178772589055	0.006036789624584834	0.2788022683812283	2.118117221573577	2.851816717972081e-09	0.01755754763971324	-2.841282926448921	0.0025382735189177167	0	-4.454443453497517	0.00018075514505011897	0.21129391736031242	0.43647238604426963	1	1.199612641416626	2.7682362341115585	0.8738576821659257	0	2.369819215542951	1
ENSG00000243772	KIR2DL3	0.013617471235486876	-0.5668863089017027	0.968186519494938	0.035974486242739134	2.1125576962316766	0.029017692677290617	0	-1.5002460086138543	0.7253891422379124	0	-1.5133371425510855	0.5590804976730456	0	-0.15902078216905657	1	0	3.686622468557907	1	0	5.310925526489383	1
ENSG00000109084	TMEM97	0.07830045960404954	-1.3038519030679092	0.017498091863841853	0.27700354406909133	2.1088394079855663	3.472876020301111e-09	0.01755754763971324	-2.8336697423390462	0.002439813894317531	0.06094840916545617	-1.3930429088333742	0.13854321169666964	0.08451756694412496	-0.7401309573946055	1	0	0.7530498302968824	1	0	2.377352888228359	1
ENSG00000167618	LAIR2	0.11574850550163844	-0.7070639669499634	0.46928021034832496	0.28419844131763916	2.107123810181049	6.296833058652294e-07	0	-4.471099662954337	0.0005156851635927513	0.008706915595065166	-3.4768112665259716	0.006385545592343891	0.02112939173603124	-2.122494906143942	0.818714489962914	0.39987088047220865	1.7231483445830207	1	0	2.3400718721488993	1
ENSG00000101335	MYL9	0.023830574662102033	-1.1112068251255138	0.5404893626136562	0.08094259404616305	2.1062987057599947	0.006845743580392918	0.00877877381985662	-1.637749532363789	0.6027407533006766	0.008706915595065166	-1.650840666301021	0.5920418543214521	0.02112939173603124	-0.29652430591899126	1	0	2.5231237362750276	1	0	4.147426794206503	1
ENSG00000161267	BDH1	0.108939769883895	-0.89504635750058	0.2294976145568901	0.2985882358147348	2.1039445659269687	8.799173158441973e-08	0	-4.542890346022348	0.00016967681462127707	0.04353457797532584	-1.9355701432341337	0.06646590726996494	0.04225878347206248	-1.6026274336446704	0.9466210966727697	0	0.6439781311494126	1	0	2.268281189080889	1
ENSG00000176974	SHMT1	0.04085241370646063	-1.5239777174324116	0.01862851604311876	0.17087880965301092	2.103568913004422	4.824400451219891e-07	0.026336321459569857	-1.7018798697835047	0.10927943928256821	0.06094840916545617	-0.6638968191264669	0.6840969796806907	0	-2.397807641756173	0.5488045782509379	0	1.44783560897079	1	0	3.0721386669022666	1
ENSG00000133026	MYH10	0.003404367808871719	-2.3544779761378773	0.058545393928239035	0.04316938349128697	2.1010620573938477	0.00640944092327669	0	-1.7632804144476477	0.4061353196851054	0	-1.7763715483848799	0.392486869266013	0.02112939173603124	0.6268544124780959	1	1.199612641416626	5.575591156169163	0.8738576821659257	0	5.0478911206555885	1
ENSG00000069869	NEDD4	0.010213103426615158	-1.2513844831737737	0.38227847059906794	0.04316938349128697	2.1010620573938477	0.00640944092327669	0	-1.7632804144476477	0.4061353196851054	0	-1.7763715483848799	0.392486869266013	0.02112939173603124	0.6268544124780959	1	0.39987088047220865	4.4724976632050595	0.8742537560335746	0	5.0478911206555885	1
ENSG00000247077	PGAM5	0.010213103426615158	-1.2513844831737737	0.38227847059906794	0.04316938349128697	2.1010620573938477	0.00640944092327669	0.01755754763971324	-0.07878224017557756	1	0	-1.7763715483848799	0.392486869266013	0	-0.42205518800285	1	0	3.4235880627241126	1	0	5.0478911206555885	1
ENSG00000121957	GPSM2	0.013617471235486876	-2.1287651965098178	0.06444123529167874	0.09533238854325872	2.096616152362655	0.0028078852706241325	0.00877877381985662	-1.8787576318675843	0.41455615911543003	0.034827662380260666	-0.5017491682758735	1	0.04225878347206248	0.06979790832682475	1	0.39987088047220865	3.308110845304177	0.9212935785514985	0	3.9103875969056543	1
ENSG00000058804	NDC1	0.020426206853230315	-1.5960326545612191	0.056126094900738915	0.09533238854325872	2.096616152362655	8.143866937742808e-05	0.03511509527942648	-0.4886580343386422	0.9707522919258859	0.008706915595065166	-1.8918487658048155	0.20000821585867956	0	-1.5595587117527856	1	0.39987088047220865	3.308110845304177	0.958126610444265	0	3.9103875969056543	1
ENSG00000075131	TIPIN	0.06808735617743437	-1.3233480786937064	0.02128825724147589	0.24462650645062614	2.0958063319423523	1.9222864977074368e-08	0.026336321459569857	-2.2314292501860544	0.016094209549838336	0.052241493570391005	-1.4108541849498342	0.15317132055339805	0.06338817520809373	-0.8902040237412563	1	0	0.9295992220504468	1	0	2.5539022799819233	1
ENSG00000143185	XCL2	0.8340701131735712	-0.6768104704787321	0.5900683558578175	1.9696031217899677	2.090351901850244	2.0413261665882852e-06	0.00877877381985662	-6.264719559606521	5.168958213792792e-06	0.156724480711173	-3.011722395532959	0.01755590005175001	0	-5.924555528532034	0.1481856012787038	0	-2.078912277805071	1	0	-0.45460921987359415	1
ENSG00000120699	EXOSC8	0.2723494247097375	-1.3636612983032124	0.0004933534337509594	0.9713111285539567	2.0882301506296437	3.4398543717640474e-14	0.20191179785670224	-1.6112773210025977	0.015077512168720459	0.13060373392597752	-2.227032957394445	0.0015322733462270262	0.2535527008323749	-1.178859529261291	0.9044275183763155	0	-1.0596902978675524	1	0	0.5646127600639239	1
ENSG00000198039	ZNF273	0.017021839044358594	-1.0408174972341149	0.43455616659933316	0.05755917798838262	2.086562487698732	0.001795242149003535	0.00877877381985662	-1.1417920377013777	0.5411492936698342	0.008706915595065166	-1.154883171638609	0.530264754201339	0	-0.837092687281694	1	0	3.0085505634452696	1	0	4.632853621376745	1
ENSG00000163923	RPL39L	0.09872666645727984	-1.9205232635164031	2.0237767299685387e-05	0.5072402560226218	2.0783021543939917	6.529912668986699e-11	0.09656651201842281	-1.6808182542556749	0.03493985714900636	0.2350867210667595	-0.40197603360338174	0.8916476937125086	0.02112939173603124	-2.9663757042266603	0.17131767847857562	0	-0.1248485619719295	1	0	1.4994544959595468	1
ENSG00000106628	POLD2	0.17021839044358594	-1.5655386254399564	0.0011606803632652864	0.6907101358605915	2.076294152244905	4.2487459019428485e-10	0.13168160729784928	-1.7112582020993659	0.0438619543303503	0.17413831190130336	-1.3163673180945445	0.14859859437189069	0.1479057421522187	-1.3947478420071144	0.9629848784566519	0.39987088047220865	0.43263320232711977	1	0	1.053914908283359	1
ENSG00000062822	POLD1	0.023830574662102033	-2.4506932913971804	5.94518708957758e-05	0.18886605277438048	2.0696491047623855	2.8809920535586725e-07	0.03511509527942648	-1.5231464107239328	0.1493400552511629	0.06094840916545617	-0.8236772631632361	0.5225497399103861	0.08451756694412496	-0.18192118427913506	1	1.199612641416626	3.330478658332631	0.8738576821659257	0	2.921358714726657	1
ENSG00000136108	CKAP2	0.12255724111938188	-1.7505679886525352	3.638344239260892e-05	0.5612019853867305	2.0654006745779956	6.6589833436200794e-12	0.026336321459569857	-3.44884685610721	1.858968546346696e-05	0.26120746785195503	-0.4031246762125371	0.8489103439861416	0.10564695868015621	-1.5151645923943313	0.7090497711091913	0.7997417609444173	1.319251402909377	1	0	1.3511553712779156	1
ENSG00000104738	MCM4	0.09872666645727984	-1.6823635263216388	0.0016144552706385687	0.4352912835371436	2.060090276337541	1.9218630420297616e-08	0.07900896437870958	-1.7292185783740148	0.07001989710910053	0.09577607154571684	-1.4693937949634883	0.14381339818655087	0.12677635041618746	-0.9172630359656773	1	1.5994835218888346	2.433238232757832	0.8738576821659257	0	1.7163769769390285	1
ENSG00000111196	MAGOHB	0.14979218359035565	-1.1183860507298184	0.021738115598504186	0.46227214821919793	2.0533956237635325	1.211239973711434e-10	0.0438938690992831	-2.5752080662950765	0.0011338360625631938	0.06965532476052133	-1.9895747982666667	0.01708173439977267	0.08451756694412496	-1.5015755276463763	0.7672522259547098	0.7997417609444173	1.598028545288918	1	0	1.6283522291418044	1
ENSG00000116062	MSH6	0.0885135630306647	-1.3038519030679088	0.011455229641015353	0.30938058168755656	2.0505318412749056	2.9700259454341105e-09	0.03511509527942648	-2.255560912658952	0.009147206751241935	0.06094840916545617	-1.5699206709174534	0.08323520482621405	0.06338817520809373	-1.2430850469575305	0.9716993575740468	0.7997417609444173	2.180731538827949	0.9433402189534091	0	2.206588866674647	1
ENSG00000097021	ACOT7	0.2485188500476355	-1.1262474034782988	0.007923581957604202	0.7644578326582067	2.0489575340029176	5.89121384478583e-13	0.052672642919139714	-3.08520850933501	1.947075529547043e-05	0.06965532476052133	-2.7302230875809896	0.00024095196495967078	0.38032905124856237	-0.2700520945578	1	0	-0.7220893924715224	1	0	0.902213665459954	1
ENSG00000123136	DDX39A	0.4868245966686558	-1.1984772172271794	0.0014724855250751313	1.5540978056863308	2.0438371887008975	6.727891579742033e-15	0.21069057167655886	-2.256927748422858	0.00023321503303207975	0.313448961422346	-1.6879335837172953	0.01028377580180379	0.21129391736031242	-2.119128055045543	0.2501576959011925	0.39987088047220865	-0.7450004911553857	1	7.250278706800446	0.8793025667760906	1
ENSG00000213988	ZNF90	0.003404367808871719	-1.1969366991513972	1	0.019785967433506524	2.0421683683402794	0.29500362503138416	0	-0.6637447408967336	1	0.008706915595065166	0.4300793290825471	0.9837101562552036	0	0.6774804855480641	1	0	4.523123736275028	1	0	6.147426794206503	1
ENSG00000113721	PDGFRB	0.003404367808871719	-1.1969366991513972	0.678082056264018	0.019785967433506524	2.0421683683402794	0.07777485703213127	0	-0.6637447408967336	1	0.008706915595065166	0.4300793290825471	1	0	0.6774804855480641	1	0	4.523123736275028	1	0	6.147426794206503	1
ENSG00000272716	RP11-563N4.1	0.006808735617743438	-0.4964969810103046	0.968186519494938	0.019785967433506524	2.0421683683402794	0.07777485703213127	0	-0.6637447408967336	1	0	-0.6768358748339649	1	0	0.6774804855480641	1	0	4.523123736275028	1	0	6.147426794206503	1
ENSG00000162073	PAQR4	0.017021839044358594	-1.6664219824526167	0.06791982034391494	0.08454004267043698	2.042168368340279	0.0003328376338058364	0.01755754763971324	-1.1043173322827151	0.49237574741215806	0.026120746785195503	-0.6768358748339649	0.8174830255215482	0.02112939173603124	-0.3731455875219041	1	0	2.44783560897079	1	0	4.072138666902266	1
ENSG00000183395	PMCH	0.051065517133075784	-0.4964969810103055	0.968186519494938	0.11331963166462829	2.042168368340279	0.011139839879550762	0	-3.1601705670162326	0.2641986785413332	0	-3.173261700953464	0.22411791834027128	0	-1.8189453405714344	1	0	2.0266979101555282	1	0	3.6510009680870046	1
ENSG00000143493	INTS7	0.010213103426615158	-2.0200589370673185	0.03704707535452422	0.07015024817334131	2.042168368340279	0.0007812119813059054	0.03511509527942648	-0.026314820281442053	1	0	-2.4841907968915695	0.14076119282575286	0.02112939173603124	-0.10012709311548829	1	0.39987088047220865	3.7455161576114753	0.9202049538910495	0	4.340071872148899	1
ENSG00000184154	LRTOMT	0.013617471235486876	-0.4964969810103055	0.9306609561691567	0.03417576193060218	2.0421683683402785	0.01820411991221939	0	-1.441352319560286	0.49237574741215806	0	-1.4544434534975172	0.4788810650715545	0	-0.10012709311548829	1	0	3.7455161576114753	1	0	5.369819215542951	1
ENSG00000166483	WEE1	0.013617471235486876	-1.0814594817314616	0.6490139609244691	0.04856555642769784	2.0421683683402785	0.01817666567034152	0.00877877381985662	-0.9007839381975833	0.852320869145464	0.008706915595065166	-0.9138750721348146	0.8514945966545563	0	-0.6026274336446713	1	0	3.2430158170822923	1	0	4.867318875013767	1
ENSG00000158169	FANCC	0.006808735617743438	-1.3709660989264458	0.377060918029694	0.03417576193060218	2.0421683683402785	0.01820411991221939	0	-1.441352319560286	0.49237574741215806	0.017413831190130333	0.2560499293074976	1	0	-0.10012709311548829	1	0	3.7455161576114753	1	0	5.369819215542951	1
ENSG00000111879	FAM184A	0.003404367808871719	-1.6664219824526176	0.35783272009070577	0.026980864682054354	2.0421683683402785	0.03691127524420357	0	-1.1043173322827151	0.6111317992795988	0.017413831190130333	0.6280187066944558	1	0	0.23690789416208258	1	0	4.082551144889046	1	0	5.706854202820522	1
ENSG00000057019	DCBLD2	0.003404367808871719	-2.0200589370673185	0.23846776762334096	0.03417576193060218	2.0421683683402785	0.03462097514673412	0.026336321459569857	0.7512927583821103	0.9088615348649767	0	-1.4544434534975172	0.7004281643177215	0	-0.10012709311548829	1	0	3.7455161576114753	1	0	5.369819215542951	1
ENSG00000162929	KIAA1841	0.003404367808871719	-2.9227617357124034	0.029179469383837024	0.06295535092479349	2.0421683683402785	0.011829534333343468	0.01755754763971324	-0.6637447408967336	1	0.017413831190130333	-0.6768358748339649	1	0.04225878347206248	0.677480485548065	1	0	2.871047039695334	1	7.250278706800446	5.52851696156201	0.6568017148718712
ENSG00000189350	FAM179A	0.013617471235486876	-1.0814594817314616	0.8116395798641057	0.04856555642769784	2.0421683683402785	0.06452818877004748	0	-1.943852660089469	0.7620562312983541	0	-1.9569437940267003	0.7585636172186582	0	-0.6026274336446713	1	0.7997417609444173	4.915441159053787	0.8738576821659257	0	4.867318875013767	1
ENSG00000277196	AC007325.2	0	-0.4964969810103055	0.968186519494938	0.005396172936410871	2.0421683683402776	0.36500871358185644	0	1.14361018116087	1	0	1.1305190472236388	1	0	2.4848354076056687	1	0	6.330478658332631	1	0	7.954781716264106	1
ENSG00000239415	AP001469.9	0	-0.4964969810103055	0.968186519494938	0.005396172936410871	2.0421683683402776	0.36500871358185644	0	1.14361018116087	1	0	1.1305190472236388	1	0	2.4848354076056687	1	0	6.330478658332631	1	0	7.954781716264106	1
ENSG00000273199	AP000692.10	0	-0.4964969810103055	0.968186519494938	0.005396172936410871	2.0421683683402776	0.36500871358185644	0	1.14361018116087	1	0	1.1305190472236388	1	0	2.4848354076056687	1	0	6.330478658332631	1	0	7.954781716264106	1
ENSG00000278903	CH507-145C22.1	0	-0.4964969810103055	0.968186519494938	0.005396172936410871	2.0421683683402776	0.36500871358185644	0	1.14361018116087	1	0	1.1305190472236388	1	0	2.4848354076056687	1	0	6.330478658332631	1	0	7.954781716264106	1
ENSG00000279094	CH507-24F1.1	0	-0.4964969810103055	0.968186519494938	0.005396172936410871	2.0421683683402776	0.36500871358185644	0	1.14361018116087	1	0	1.1305190472236388	1	0	2.4848354076056687	1	0	6.330478658332631	1	0	7.954781716264106	1
ENSG00000187045	TMPRSS6	0	-0.4964969810103055	0.968186519494938	0.005396172936410871	2.0421683683402776	0.36500871358185644	0	1.14361018116087	1	0	1.1305190472236388	1	0	2.4848354076056687	1	0	6.330478658332631	1	0	7.954781716264106	1
ENSG00000269190	FBXO17	0	-0.4964969810103055	0.968186519494938	0.005396172936410871	2.0421683683402776	0.36500871358185644	0	1.14361018116087	1	0	1.1305190472236388	1	0	2.4848354076056687	1	0	6.330478658332631	1	0	7.954781716264106	1
ENSG00000180855	ZNF443	0.003404367808871719	-0.4964969810103055	1	0.012591070184958699	2.0421683683402776	0.16651220216262755	0	-0.026314820281442053	1	0	-0.03940595421867332	1	0	1.3149104061633556	1	0	5.160553656890319	1	0	6.784856714821795	1
ENSG00000178531	CTXN1	0	-0.4964969810103055	0.968186519494938	0.005396172936410871	2.0421683683402776	0.36500871358185644	0	1.14361018116087	1	0	1.1305190472236388	1	0	2.4848354076056687	1	0	6.330478658332631	1	0	7.954781716264106	1
ENSG00000203883	SOX18	0	-0.4964969810103055	0.968186519494938	0.005396172936410871	2.0421683683402776	0.36500871358185644	0	1.14361018116087	1	0	1.1305190472236388	1	0	2.4848354076056687	1	0	6.330478658332631	1	0	7.954781716264106	1
ENSG00000235590	GNAS-AS1	0	-0.4964969810103055	0.968186519494938	0.005396172936410871	2.0421683683402776	0.36500871358185644	0	1.14361018116087	1	0	1.1305190472236388	1	0	2.4848354076056687	1	0	6.330478658332631	1	0	7.954781716264106	1
ENSG00000226644	RP11-128M1.1	0	-0.4964969810103055	0.968186519494938	0.005396172936410871	2.0421683683402776	0.36500871358185644	0	1.14361018116087	1	0	1.1305190472236388	1	0	2.4848354076056687	1	0	6.330478658332631	1	0	7.954781716264106	1
ENSG00000174448	STARD6	0	-0.4964969810103055	0.968186519494938	0.005396172936410871	2.0421683683402776	0.36500871358185644	0	1.14361018116087	1	0	1.1305190472236388	1	0	2.4848354076056687	1	0	6.330478658332631	1	0	7.954781716264106	1
ENSG00000175832	ETV4	0.003404367808871719	-0.4964969810103055	1	0.012591070184958699	2.0421683683402776	0.16651220216262755	0	-0.026314820281442053	1	0	-0.03940595421867332	1	0	1.3149104061633556	1	0	5.160553656890319	1	0	6.784856714821795	1
ENSG00000154025	SLC5A10	0	-0.4964969810103055	0.968186519494938	0.005396172936410871	2.0421683683402776	0.36500871358185644	0	1.14361018116087	1	0	1.1305190472236388	1	0	2.4848354076056687	1	0	6.330478658332631	1	0	7.954781716264106	1
ENSG00000258947	TUBB3	0	-0.4964969810103055	0.968186519494938	0.005396172936410871	2.0421683683402776	0.36500871358185644	0	1.14361018116087	1	0	1.1305190472236388	1	0	2.4848354076056687	1	0	6.330478658332631	1	0	7.954781716264106	1
ENSG00000259867	RP11-525K10.3	0	-0.4964969810103055	0.968186519494938	0.005396172936410871	2.0421683683402776	0.36500871358185644	0	1.14361018116087	1	0	1.1305190472236388	1	0	2.4848354076056687	1	0	6.330478658332631	1	0	7.954781716264106	1
ENSG00000131650	KREMEN2	0	-0.4964969810103055	0.968186519494938	0.005396172936410871	2.0421683683402776	0.36500871358185644	0	1.14361018116087	1	0	1.1305190472236388	1	0	2.4848354076056687	1	0	6.330478658332631	1	0	7.954781716264106	1
ENSG00000104055	TGM5	0	-0.4964969810103055	0.968186519494938	0.005396172936410871	2.0421683683402776	0.36500871358185644	0	1.14361018116087	1	0	1.1305190472236388	1	0	2.4848354076056687	1	0	6.330478658332631	1	0	7.954781716264106	1
ENSG00000006432	MAP3K9	0.003404367808871719	-0.4964969810103055	1	0.012591070184958699	2.0421683683402776	0.16651220216262755	0	-0.026314820281442053	1	0	-0.03940595421867332	1	0	1.3149104061633556	1	0	5.160553656890319	1	0	6.784856714821795	1
ENSG00000258377	RP11-649E7.5	0	-0.4964969810103055	0.968186519494938	0.005396172936410871	2.0421683683402776	0.36500871358185644	0	1.14361018116087	1	0	1.1305190472236388	1	0	2.4848354076056687	1	0	6.330478658332631	1	0	7.954781716264106	1
ENSG00000120659	TNFSF11	0	-0.4964969810103055	0.968186519494938	0.005396172936410871	2.0421683683402776	0.36500871358185644	0	1.14361018116087	1	0	1.1305190472236388	1	0	2.4848354076056687	1	0	6.330478658332631	1	0	7.954781716264106	1
ENSG00000186188	FFAR4	0	-0.4964969810103055	0.968186519494938	0.005396172936410871	2.0421683683402776	0.36500871358185644	0	1.14361018116087	1	0	1.1305190472236388	1	0	2.4848354076056687	1	0	6.330478658332631	1	0	7.954781716264106	1
ENSG00000204149	AGAP6	0.003404367808871719	-0.4964969810103055	1	0.012591070184958699	2.0421683683402776	0.3022687313098702	0	-0.026314820281442053	1	0	-0.03940595421867332	1	0	1.3149104061633556	1	0	5.160553656890319	1	0	6.784856714821795	1
ENSG00000255455	RP11-890B15.3	0	-0.4964969810103055	0.968186519494938	0.005396172936410871	2.0421683683402776	0.36500871358185644	0	1.14361018116087	1	0	1.1305190472236388	1	0	2.4848354076056687	1	0	6.330478658332631	1	0	7.954781716264106	1
ENSG00000137707	BTG4	0	-0.4964969810103055	0.968186519494938	0.005396172936410871	2.0421683683402776	0.36500871358185644	0	1.14361018116087	1	0	1.1305190472236388	1	0	2.4848354076056687	1	0	6.330478658332631	1	0	7.954781716264106	1
ENSG00000151376	ME3	0	-1.6664219824526176	0.5104578853324903	0.012591070184958699	2.0421683683402776	0.16651220216262755	0.00877877381985662	1.14361018116087	0.9468861802825642	0	-0.03940595421867332	1	0	1.3149104061633556	1	0	5.160553656890319	1	0	6.784856714821795	1
ENSG00000178301	AQP11	0	-0.4964969810103055	0.968186519494938	0.005396172936410871	2.0421683683402776	0.36500871358185644	0	1.14361018116087	1	0	1.1305190472236388	1	0	2.4848354076056687	1	0	6.330478658332631	1	0	7.954781716264106	1
ENSG00000248746	ACTN3	0	-0.4964969810103055	0.968186519494938	0.005396172936410871	2.0421683683402776	0.36500871358185644	0	1.14361018116087	1	0	1.1305190472236388	1	0	2.4848354076056687	1	0	6.330478658332631	1	0	7.954781716264106	1
ENSG00000121690	DEPDC7	0	-0.4964969810103055	0.968186519494938	0.005396172936410871	2.0421683683402776	0.36500871358185644	0	1.14361018116087	1	0	1.1305190472236388	1	0	2.4848354076056687	1	0	6.330478658332631	1	0	7.954781716264106	1
ENSG00000041982	TNC	0	-0.4964969810103055	0.968186519494938	0.005396172936410871	2.0421683683402776	0.36500871358185644	0	1.14361018116087	1	0	1.1305190472236388	1	0	2.4848354076056687	1	0	6.330478658332631	1	0	7.954781716264106	1
ENSG00000156345	CDK20	0	-0.4964969810103055	1	0.005396172936410871	2.0421683683402776	0.45396229205960165	0	1.14361018116087	1	0	1.1305190472236388	1	0	2.4848354076056687	1	0	6.330478658332631	1	0	7.954781716264106	1
ENSG00000260691	ANKRD20A1	0	-0.4964969810103055	0.968186519494938	0.005396172936410871	2.0421683683402776	0.36500871358185644	0	1.14361018116087	1	0	1.1305190472236388	1	0	2.4848354076056687	1	0	6.330478658332631	1	0	7.954781716264106	1
ENSG00000223697	AF230666.2	0	-0.4964969810103055	0.968186519494938	0.005396172936410871	2.0421683683402776	0.36500871358185644	0	1.14361018116087	1	0	1.1305190472236388	1	0	2.4848354076056687	1	0	6.330478658332631	1	0	7.954781716264106	1
ENSG00000247081	BAALC-AS1	0	-0.4964969810103055	0.968186519494938	0.005396172936410871	2.0421683683402776	0.36500871358185644	0	1.14361018116087	1	0	1.1305190472236388	1	0	2.4848354076056687	1	0	6.330478658332631	1	0	7.954781716264106	1
ENSG00000251396	LINC01301	0	-0.4964969810103055	0.968186519494938	0.005396172936410871	2.0421683683402776	0.36500871358185644	0	1.14361018116087	1	0	1.1305190472236388	1	0	2.4848354076056687	1	0	6.330478658332631	1	0	7.954781716264106	1
ENSG00000245281	CTD-2547L16.1	0	-0.4964969810103055	0.968186519494938	0.005396172936410871	2.0421683683402776	0.36500871358185644	0	1.14361018116087	1	0	1.1305190472236388	1	0	2.4848354076056687	1	0	6.330478658332631	1	0	7.954781716264106	1
ENSG00000198932	GPRASP1	0.003404367808871719	-0.4964969810103055	1	0.012591070184958699	2.0421683683402776	0.16651220216262755	0	-0.026314820281442053	1	0	-0.03940595421867332	1	0	1.3149104061633556	1	0	5.160553656890319	1	0	6.784856714821795	1
ENSG00000230797	YY2	0	-0.4964969810103055	0.968186519494938	0.005396172936410871	2.0421683683402776	0.36500871358185644	0	1.14361018116087	1	0	1.1305190472236388	1	0	2.4848354076056687	1	0	6.330478658332631	1	0	7.954781716264106	1
ENSG00000211765	TRBJ2-2	0	-0.4964969810103055	0.968186519494938	0.005396172936410871	2.0421683683402776	0.36500871358185644	0	1.14361018116087	1	0	1.1305190472236388	1	0	2.4848354076056687	1	0	6.330478658332631	1	0	7.954781716264106	1
ENSG00000128567	PODXL	0	-0.4964969810103055	0.968186519494938	0.005396172936410871	2.0421683683402776	0.36500871358185644	0	1.14361018116087	1	0	1.1305190472236388	1	0	2.4848354076056687	1	0	6.330478658332631	1	0	7.954781716264106	1
ENSG00000128536	CDHR3	0	-0.4964969810103055	0.968186519494938	0.005396172936410871	2.0421683683402776	0.36500871358185644	0	1.14361018116087	1	0	1.1305190472236388	1	0	2.4848354076056687	1	0	6.330478658332631	1	0	7.954781716264106	1
ENSG00000232445	RP11-132A1.4	0	-0.4964969810103055	0.968186519494938	0.005396172936410871	2.0421683683402776	0.36500871358185644	0	1.14361018116087	1	0	1.1305190472236388	1	0	2.4848354076056687	1	0	6.330478658332631	1	0	7.954781716264106	1
ENSG00000105852	PON3	0	-0.4964969810103055	0.968186519494938	0.005396172936410871	2.0421683683402776	0.36500871358185644	0	1.14361018116087	1	0	1.1305190472236388	1	0	2.4848354076056687	1	0	6.330478658332631	1	0	7.954781716264106	1
ENSG00000227945	RP11-103C16.2	0	-0.4964969810103055	0.968186519494938	0.005396172936410871	2.0421683683402776	0.36500871358185644	0	1.14361018116087	1	0	1.1305190472236388	1	0	2.4848354076056687	1	0	6.330478658332631	1	0	7.954781716264106	1
ENSG00000197238	HIST1H4J	0	-0.4964969810103055	0.968186519494938	0.005396172936410871	2.0421683683402776	0.36500871358185644	0	1.14361018116087	1	0	1.1305190472236388	1	0	2.4848354076056687	1	0	6.330478658332631	1	0	7.954781716264106	1
ENSG00000230648	RP3-406P24.3	0	-0.4964969810103055	0.968186519494938	0.005396172936410871	2.0421683683402776	0.36500871358185644	0	1.14361018116087	1	0	1.1305190472236388	1	0	2.4848354076056687	1	0	6.330478658332631	1	0	7.954781716264106	1
ENSG00000214357	NEURL1B	0	-0.4964969810103055	0.968186519494938	0.005396172936410871	2.0421683683402776	0.36500871358185644	0	1.14361018116087	1	0	1.1305190472236388	1	0	2.4848354076056687	1	0	6.330478658332631	1	0	7.954781716264106	1
ENSG00000145555	MYO10	0	-0.4964969810103055	1	0.005396172936410871	2.0421683683402776	0.49745691309302803	0	1.14361018116087	1	0	1.1305190472236388	1	0	2.4848354076056687	1	0	6.330478658332631	1	0	7.954781716264106	1
ENSG00000196951	SCOC-AS1	0	-1.6664219824526176	0.5104578853324903	0.012591070184958699	2.0421683683402776	0.16651220216262755	0	-0.026314820281442053	1	0	-0.03940595421867332	1	0.02112939173603124	2.484835407605668	1	0	5.160553656890319	1	0	6.784856714821795	1
ENSG00000138738	PRDM5	0	-0.4964969810103055	0.968186519494938	0.005396172936410871	2.0421683683402776	0.36500871358185644	0	1.14361018116087	1	0	1.1305190472236388	1	0	2.4848354076056687	1	0	6.330478658332631	1	0	7.954781716264106	1
ENSG00000250413	RP11-448G15.1	0	-0.4964969810103055	0.968186519494938	0.005396172936410871	2.0421683683402776	0.36500871358185644	0	1.14361018116087	1	0	1.1305190472236388	1	0	2.4848354076056687	1	0	6.330478658332631	1	0	7.954781716264106	1
ENSG00000130997	POLN	0	-0.4964969810103055	0.968186519494938	0.005396172936410871	2.0421683683402776	0.36500871358185644	0	1.14361018116087	1	0	1.1305190472236388	1	0	2.4848354076056687	1	0	6.330478658332631	1	0	7.954781716264106	1
ENSG00000114631	PODXL2	0	-0.4964969810103055	0.968186519494938	0.005396172936410871	2.0421683683402776	0.36500871358185644	0	1.14361018116087	1	0	1.1305190472236388	1	0	2.4848354076056687	1	0	6.330478658332631	1	0	7.954781716264106	1
ENSG00000244513	CTD-2013N24.2	0	-0.4964969810103055	0.968186519494938	0.005396172936410871	2.0421683683402776	0.36500871358185644	0	1.14361018116087	1	0	1.1305190472236388	1	0	2.4848354076056687	1	0	6.330478658332631	1	0	7.954781716264106	1
ENSG00000004838	ZMYND10	0	-0.4964969810103055	0.968186519494938	0.005396172936410871	2.0421683683402776	0.36500871358185644	0	1.14361018116087	1	0	1.1305190472236388	1	0	2.4848354076056687	1	0	6.330478658332631	1	0	7.954781716264106	1
ENSG00000222032	AC112721.2	0.003404367808871719	-0.4964969810103055	1	0.012591070184958699	2.0421683683402776	0.2804601763365539	0	-0.026314820281442053	1	0	-0.03940595421867332	1	0	1.3149104061633556	1	0	5.160553656890319	1	0	6.784856714821795	1
ENSG00000152076	CCDC74B	0.003404367808871719	-0.4964969810103055	1	0.012591070184958699	2.0421683683402776	0.16651220216262755	0	-0.026314820281442053	1	0	-0.03940595421867332	1	0	1.3149104061633556	1	0	5.160553656890319	1	0	6.784856714821795	1
ENSG00000196460	RFX8	0	-0.4964969810103055	0.968186519494938	0.005396172936410871	2.0421683683402776	0.36500871358185644	0	1.14361018116087	1	0	1.1305190472236388	1	0	2.4848354076056687	1	0	6.330478658332631	1	0	7.954781716264106	1
ENSG00000228363	AC015971.2	0	-0.4964969810103055	0.968186519494938	0.005396172936410871	2.0421683683402776	0.36500871358185644	0	1.14361018116087	1	0	1.1305190472236388	1	0	2.4848354076056687	1	0	6.330478658332631	1	0	7.954781716264106	1
ENSG00000144031	ANKRD53	0	-0.4964969810103055	0.968186519494938	0.005396172936410871	2.0421683683402776	0.36500871358185644	0	1.14361018116087	1	0	1.1305190472236388	1	0	2.4848354076056687	1	0	6.330478658332631	1	0	7.954781716264106	1
ENSG00000163806	SPDYA	0	-1.6664219824526176	0.5104578853324903	0.012591070184958699	2.0421683683402776	0.16651220216262755	0	-0.026314820281442053	1	0.008706915595065166	1.1305190472236388	0.9553158331225815	0	1.3149104061633556	1	0	5.160553656890319	1	0	6.784856714821795	1
ENSG00000241666	RP3-455J7.4	0	-0.4964969810103055	0.968186519494938	0.005396172936410871	2.0421683683402776	0.36500871358185644	0	1.14361018116087	1	0	1.1305190472236388	1	0	2.4848354076056687	1	0	6.330478658332631	1	0	7.954781716264106	1
ENSG00000236947	RP11-98G7.1	0	-0.4964969810103055	0.968186519494938	0.005396172936410871	2.0421683683402776	0.36500871358185644	0	1.14361018116087	1	0	1.1305190472236388	1	0	2.4848354076056687	1	0	6.330478658332631	1	0	7.954781716264106	1
ENSG00000236334	PPIAL4G	0	-0.4964969810103055	0.968186519494938	0.005396172936410871	2.0421683683402776	0.36500871358185644	0	1.14361018116087	1	0	1.1305190472236388	1	0	2.4848354076056687	1	0	6.330478658332631	1	0	7.954781716264106	1
ENSG00000225938	RP4-575N6.4	0.003404367808871719	-0.4964969810103055	1	0.012591070184958699	2.0421683683402776	0.16651220216262755	0	-0.026314820281442053	1	0	-0.03940595421867332	1	0	1.3149104061633556	1	0	5.160553656890319	1	0	6.784856714821795	1
ENSG00000162520	SYNC	0	-0.4964969810103055	0.968186519494938	0.005396172936410871	2.0421683683402776	0.36500871358185644	0	1.14361018116087	1	0	1.1305190472236388	1	0	2.4848354076056687	1	0	6.330478658332631	1	0	7.954781716264106	1
ENSG00000260063	RP5-968P14.2	0	-0.4964969810103055	0.968186519494938	0.005396172936410871	2.0421683683402776	0.36500871358185644	0	1.14361018116087	1	0	1.1305190472236388	1	0	2.4848354076056687	1	0	6.330478658332631	1	0	7.954781716264106	1
ENSG00000076003	MCM6	0.23490137881214862	-1.0607009215646637	0.021947915075111967	0.6943075844848654	2.0384452822975616	8.41962946229868e-12	0.026336321459569857	-3.763280414447648	3.4726342327204634e-06	0.13931064952104266	-1.6492968512356834	0.03240962804099535	0.1479057421522187	-1.4099823557022748	0.8019674293734398	0.39987088047220865	0.41758932210266964	1	0	1.0389023374283344	1
ENSG00000128050	PAICS	0.16340965482584252	-1.4854134818812885	0.0003539135877859114	0.627754784935798	2.0339478615353106	5.379843927551347e-12	0.06145141673899634	-2.6045826684285895	0.00031480624697496776	0.16543139630623818	-1.2549119899698813	0.1005129156934856	0.21129391736031242	-0.7938252333775244	1	1.199612641416626	1.5689274258881518	0.9834286850634119	0	1.183292246763509	1
ENSG00000100749	VRK1	0.19404896510568798	-1.0897270977150613	0.026552203017668786	0.584585401444511	2.0333445179532728	1.3461459873234127e-10	0.052672642919139714	-2.696493323236445	0.0006549061285316733	0.08706915595065168	-2.0430445312820216	0.013094275981217823	0.1479057421522187	-1.1590207821690561	1	0.39987088047220865	0.6651427411474551	1	0	1.2858967319978607	1
ENSG00000132780	NASP	0.605977469979166	-1.1027936234103373	0.00511850289384357	1.8203090038826004	2.0265868271414167	2.3854397451466037e-14	0.20191179785670224	-2.553357345073416	4.595578904339193e-05	0.25250055225688983	-2.2375508293084434	0.0007826063838658604	0.4014584429845936	-1.4797942591149265	0.6557265692091739	1.999354402361043	0.6128022352662349	1	7.250278706800446	0.647580907123298	1
ENSG00000155380	SLC16A1	0.05787425275081922	-0.9115344802891485	0.4103990950283226	0.1618851880923261	2.0264010524819622	9.20085437309705e-05	0.01755754763971324	-2.0658431844680796	0.15531561000426408	0.008706915595065166	-2.6768358748339653	0.07387467859246348	0.02112939173603124	-1.322519514451936	1	0.39987088047220865	2.5231237362750267	1	0	3.13460275384892	1
ENSG00000106268	NUDT1	0.5004420679041427	-1.17121413448979	0.001935342324593331	1.5666888758712894	2.0224501337257736	9.554704189560229e-15	0.22824811931627212	-2.1594940394348368	0.0003995258570069594	0.21767288987662917	-2.228385695459694	0.0006150960041784066	0.42258783472062483	-1.1889363600733436	0.866745220971176	0.7997417609444173	-0.17467126061050137	1	0	-0.13797542465574492	1
ENSG00000101624	CEP76	0.023830574662102033	-1.1689223229818007	0.22989877880609888	0.08274131835830001	2.01179471929676	0.00036064760166764476	0.00877877381985662	-1.6892798330038712	0.282888525209531	0.008706915595065166	-1.7023709669411025	0.27499266110887816	0.02112939173603124	-0.3480546065590735	1	0.39987088047220865	3.49758864416789	0.9384259125494272	0	4.096800721136535	1
ENSG00000100297	MCM5	0.26213632128312236	-1.7228474159154363	3.531552753398771e-05	1.1547810083919263	2.00452108142241	1.7223606555905507e-11	0.06145141673899634	-3.5002460086138543	4.910749443483035e-06	0.25250055225688983	-1.566216702154034	0.043387547463013584	1.0353401950655308	0.5626375592093016	0.9436123833794864	0.39987088047220865	-0.32415737019533625	1	7.250278706800446	1.3001456877361401	1
ENSG00000165501	LRR1	0.11574850550163844	-1.4861550367888459	0.0021276897128135004	0.4460836294099653	2.002170300408359	1.4482970066335577e-09	0.07023019055885296	-1.9343923308404025	0.018384343565212083	0.11318990273584717	-1.2861277049168618	0.1524368595832771	0.10564695868015621	-1.1922969370433547	1	1.199612641416626	2.0590156304282567	0.9152482578714493	0	1.669379497401859	1
ENSG00000138658	ZGRF1	0.017021839044358594	-1.1594619937327337	0.6987976367904603	0.061156626612656535	2.0015263838429322	0.0422407461552443	0	-2.282654573541228	0.6111317992795988	0.026120746785195503	-0.1914090476637238	1	0	-0.9414293470964301	1	0	2.9042139036305334	1	0	4.528516961562009	1
ENSG00000183780	SLC35F3	0.017021839044358594	-0.9559285996476019	0.5014277422738553	0.05396172936410871	1.9963646787271543	0.0036297567204925424	0	-2.104317332282715	0.26821565682474163	0	-2.1174084662199464	0.2623364142417768	0.04225878347206248	0.8998729068845126	1	0	3.082551144889046	1	0	4.706854202820522	1
ENSG00000167553	TUBA1C	0.5923599987436791	-2.0346803690227087	9.587315392266602e-09	3.1531637191760855	1.9920529134940967	2.1956134505103195e-14	1.2553646562394967	-0.6976920728200712	0.43254516389954667	0.3918112017779325	-2.4240698044539983	0.0001737725745665299	1.9016452562428117	-0.055175506203224534	1	0.39987088047220865	-1.7767384172587515	1	0	-1.1530891980155067	1
ENSG00000168061	SAC3D1	0.2144751719589183	-1.214173404076701	0.00557419264125141	0.6907101358605915	1.9870268141478178	1.986817035464877e-11	0.12290283347799268	-1.8260161697956105	0.010346969540459845	0.11318990273584717	-1.9417092803315399	0.011190740529063561	0.16903513388824992	-1.2400573542599622	0.9127165978717552	0.39987088047220865	0.41459927949685804	1	0	1.035918478989513	1
ENSG00000160193	WDR4	0.013617471235486876	-2.0325498812505147	0.014418065806532002	0.08813749129471089	1.985584839973911	0.0002892961613557867	0.03511509527942648	-0.39244271907933914	0.9603655403071107	0.017413831190130333	-1.1914090476637238	0.392486869266013	0.04225878347206248	0.16290731271830694	1	0	2.3762823479457564	1	0	4.000585405877232	1
ENSG00000182628	SKA2	0.25192321785650723	-0.9784847242137757	0.0436254178516667	0.7033012060455501	1.984452870483991	5.441817890313636e-11	0.01755754763971324	-4.211006532432666	9.68929761282102e-07	0.12189681833091234	-1.8664722029040226	0.017032783315737456	0.23242330909634365	-0.8430914279031367	1	0	-0.6149651780452803	1	0	1.009337879886196	1
ENSG00000154277	UCHL1	0.047661149324204066	-1.9471583900198706	0.02544002500827932	0.2536201280113109	1.982462122216011	0.00032644089148589937	0.026336321459569857	-2.3076009306714584	0.1761470645314571	0.06094840916545617	-1.287333467662259	0.5349396402972116	0.2535527008323749	0.8102356943998359	0.9805550057593716	0	0.8547452273662335	1	0	2.4790482852977096	1
ENSG00000105926	MPP6	0.03063931027984547	-1.344493887565255	0.117493175264427	0.11511835597676524	1.9770733401183933	0.00010603122095717614	0.00877877381985662	-2.178317913726492	0.11140846301536043	0.04353457797532584	-0.5324459654987903	0.9293612410342352	0.02112939173603124	-0.837092687281694	1	0	1.9906286554480064	1	0	3.614931713379483	1
ENSG00000149636	DSN1	0.06808735617743437	-1.4878838507055967	0.01638726595193868	0.2662111981962696	1.9759346699401918	1.1755226828868932e-06	0.052672642919139714	-1.54888078386473	0.1633302800138775	0.08706915595065168	-0.8776548842220611	0.5213102678055849	0.04225878347206248	-1.461583552189487	1	0	0.7835841984449943	1	0	2.407887256376471	1
ENSG00000099901	RANBP1	0.8340701131735712	-1.1622372976489739	0.001824659924322351	2.573974490667985	1.9752373602212918	1.5977321651167624e-14	0.4038235957134045	-2.0831606806861513	0.0004696199814619842	0.4266388641581932	-2.004523239010012	0.001729411772394361	0.6972699272890309	-1.2196785720426804	0.8500839981288806	0.39987088047220865	-1.4873044634419021	1	0	-0.8638004612167507	1
ENSG00000283063	TRBV6-2	0.18724022948794455	-0.42385167917853916	1	0.3813295541730349	1.969523066508513	0.009004119068667316	0	-4.922479009296902	0.06799851131486292	0	-4.935570143234133	0.07884133424527996	0	-3.5812537828521043	1	0	0.2643894678748586	1	0	1.8886925258063352	1
ENSG00000160117	ANKLE1	0.006808735617743438	-1.3038519030679083	0.968186519494938	0.03237703761846522	1.968167786896502	0.28077830254858555	0	-1.379951774896142	1	0.008706915595065166	-0.3289125714136585	1	0.02112939173603124	1.0254037889683705	1	0	3.8069167022756183	1	0	5.431219760207094	1
ENSG00000131351	HAUS8	0.0714917239863061	-1.636978204560135	0.0020812454198614713	0.30578313306328264	1.968167786896502	6.956119817191145e-08	0.07900896437870958	-1.2209622511349854	0.24801019973022023	0.08706915595065168	-1.0895294336445098	0.3049667147179272	0.06338817520809373	-1.2430850469575305	1	0	0.582285808743171	1	7.250278706800446	3.2133147298629607	0.7313380224874431
ENSG00000146263	MMS22L	0.03063931027984547	-1.1287651965098178	0.23401214099725517	0.10072856147966959	1.968167786896502	0.00013830278386258498	0.01755754763971324	-1.3799517748961425	0.3117088234865052	0.017413831190130333	-1.3930429088333742	0.3027470352196207	0.02112939173603124	-0.6444476093392981	1	0	2.180731538827949	1	0	3.8050345967594255	1
ENSG00000184445	KNTC1	0.017021839044358594	-1.7188894023467522	0.06464269669967633	0.08633876698257394	1.9564384943143946	0.0006573079573643525	0.00877877381985662	-1.7632804144476477	0.2543028161282473	0.052241493570391005	0.1565142557565835	1	0	-1.445901929957218	1	0	2.3997413207697456	1	0	4.024044378701221	1
ENSG00000183722	LHFP	0.006808735617743438	-2.040817497234115	0.3482931264821776	0.05216300505197175	1.9490589639487972	0.08330908282017781	0	-2.065843184468079	0.7947335988007472	0.008706915595065166	-1.0394059542186733	1	0.04225878347206248	0.9405148913818584	1	0.7997417609444173	4.786158142108821	0.8738576821659257	0	4.745328350635157	1
ENSG00000228672	PROB1	0.003404367808871719	-1.5839598222606446	0.4582679417180294	0.025182140369917397	1.9490589639487972	0.05445190513335455	0	-1.026314820281442	0.7982712926103221	0	-1.0394059542186733	0.7910611938878168	0.04225878347206248	2.0697979083268248	0.866745220971176	0	4.160553656890319	1	0	5.784856714821795	1
ENSG00000163362	C1orf106	0.003404367808871719	-1.5839598222606446	0.7702783639265374	0.025182140369917397	1.9490589639487972	0.20131753706724645	0	-1.026314820281442	1	0.017413831190130333	0.7154815479447949	0.8283484269220724	0	0.31491040616335564	1	0	4.160553656890319	1	0	5.784856714821795	1
ENSG00000247240	UBL7-AS1	0.08170482741292126	-1.1287651965098178	0.049940282401601026	0.2536201280113109	1.9439879744013755	8.111213416970911e-08	0.0438938690992831	-1.7143708139667018	0.06896217705936303	0.034827662380260666	-1.998763969721327	0.038504596626262606	0.06338817520809373	-0.9745962110316286	1	0.39987088047220865	1.8547452273662335	1	0	2.4709659389998513	1
ENSG00000196363	WDR5	0.047661149324204066	-1.520343722964673	0.013659388429790432	0.1924635013986544	1.9390748753761748	1.4667884727809603e-06	0.052672642919139714	-1.0714027098099796	0.3340399259561698	0.06094840916545617	-0.8807082081996152	0.48115581507438115	0.02112939173603124	-1.5919801894451626	0.8994536801930173	0	1.2430158170822916	1	0	2.867318875013768	1
ENSG00000211829	TRDC	0.31320183841619814	-0.5423006706234297	0.686445578080248	0.6745216170513588	1.9385457372661212	2.0595811968421025e-06	0	-5.751207582147073	1.255364771332651e-05	0.06094840916545617	-2.7429250652917374	0.017054294159005855	0.02112939173603124	-3.406948295612642	0.4474648650395017	0	-0.5643391049753124	1	0	1.059963952956164	1
ENSG00000255121	RP11-110I1.12	0.02723494247097375	-1.1594619937327337	0.23401214099725517	0.0917349399189848	1.9352531644237665	0.00031547955638047014	0.00877877381985662	-1.8563898188391295	0.19235673266623635	0.017413831190130333	-1.261798375555121	0.4053037879825065	0.02112939173603124	-0.5151645923943322	1	0.39987088047220865	3.3304786583326313	0.9555582463541903	0	3.9324139032356533	1
ENSG00000189403	HMGB1	3.295428038987824	-1.2856587863019393	0.00016576606562955919	10.853502499434398	1.928881082011167	6.34172924161247e-15	2.238587324063438	-1.7118423285831765	0.002842788569449791	2.35957412626266	-1.6343525435124513	0.008107795794344345	2.810209100892155	-1.328084215929215	0.7309321380105331	1.5994835218888346	-2.2510985572038864	1	0	-2.9494765665364104	1
ENSG00000101773	RBBP8	0.09532229864840813	-1.7729423061036589	7.015174910703283e-05	0.43709000784928054	1.9285115865447113	9.82279257543469e-10	0.16679670257727577	-0.7143708139667013	0.5043574700608477	0.09577607154571684	-1.503686972517366	0.065051828856082	0.1479057421522187	-0.7535693317194103	1	0	0.05901563042825675	1	0	1.6833186883597329	1
ENSG00000211807	TRAV26-1	0.051065517133075784	-0.6863215398903226	0.8369486467782753	0.12411197753745003	1.9235238718416592	0.00949546402287665	0.01755754763971324	-1.6976920728200713	0.5781262380669469	0	-3.3289125714136585	0.1646412249825674	0	-1.974596211031629	1	0.39987088047220865	2.8875351624839025	0.9328472550860438	0	3.4953500976268104	1
ENSG00000123219	CENPK	0.20085770072343143	-0.77448172831007	0.15506459764609848	0.49464918583766315	1.921874134622567	3.4823527951352505e-10	0.00877877381985662	-4.303473045048782	1.9291221122378486e-06	0.052241493570391005	-2.4883907854208545	0.0022732718307529255	0.06338817520809373	-1.9539564449725924	0.45523457119147215	1.999354402361043	2.4849886073882557	0.8738576821659257	0	1.5035706044317787	1
ENSG00000168298	HIST1H1E	0.5787425275081922	-1.2435513928000947	0.008834758181828316	1.8634783873738874	1.920817194754711	9.902284736798116e-10	0.2984783098751251	-2.053536289016466	0.007594782199019505	0.4266388641581932	-1.5351011168427418	0.0687563140448739	0.5071054016647498	-1.2089303046121145	1	0.39987088047220865	-1.032560971923883	1	21.75083612040134	1.593934632084443	0.7359663032082872
ENSG00000198759	EGFL6	0.03404367808871719	-0.5289184587026821	0.7975509220801119	0.07734514542188914	1.9166374862564202	0.0009181712238131159	0	-2.637749532363789	0.08109534100262715	0.008706915595065166	-1.6243684549398294	0.26211288739894045	0	-1.2965243059189913	1	0	2.5491189448079723	1	0	4.173422002739447	1
ENSG00000130164	LDLR	0.003404367808871719	-1.0814594817314616	0.7938488037211334	0.017987243121369567	1.9166374862564197	0.11701284320863371	0	-0.5568295369802216	0.9988100879272639	0	-0.5699206709174529	1	0	0.784395689464576	1	0.39987088047220865	5.745516157611475	0.8738576821659257	0	6.254341998123015	1
ENSG00000103226	NOMO3	0	-2.196936699151397	0.6778060809669341	0.017987243121369567	1.9166374862564197	0.3049827646413713	0.00877877381985662	0.558647680439714	0.9727099719035096	0.008706915595065166	0.5455565465024828	0.9860065890128877	0	0.784395689464576	1	0	4.63003894019154	1	0	6.254341998123015	1
ENSG00000185634	SHC4	0.006808735617743438	-0.37096609892644583	1	0.017987243121369567	1.9166374862564197	0.11701284320863371	0	-0.5568295369802216	0.9988100879272639	0	-0.5699206709174529	1	0	0.784395689464576	1	0	4.63003894019154	1	0	6.254341998123015	1
ENSG00000154146	NRGN	0.003404367808871719	-2.196936699151397	0.10060829493162868	0.03777321055487609	1.9166374862564197	0.019023005560549557	0	-1.6112773210025981	0.38633901423117367	0	-1.6243684549398294	0.373428557750113	0.08451756694412496	2.2832015464360182	0.4223973589913039	0	3.575591156169163	1	0	5.199894214100639	1
ENSG00000276180	HIST1H4I	0.003404367808871719	-1.0814594817314616	0.7938488037211334	0.017987243121369567	1.9166374862564197	0.11701284320863371	0.00877877381985662	0.558647680439714	1	0	-0.5699206709174529	1	0	0.784395689464576	1	0	4.63003894019154	1	0	6.254341998123015	1
ENSG00000240057	RP11-572M11.4	0.006808735617743438	-0.37096609892644583	1	0.017987243121369567	1.9166374862564197	0.11701284320863371	0	-0.5568295369802216	0.9988100879272639	0	-0.5699206709174529	1	0	0.784395689464576	1	0	4.63003894019154	1	0	6.254341998123015	1
ENSG00000183598	HIST2H3D	0.006808735617743438	-0.37096609892644583	1	0.017987243121369567	1.9166374862564197	0.11850654467029777	0	-0.5568295369802216	0.9998275939274851	0	-0.5699206709174529	1	0	0.784395689464576	1	0	4.63003894019154	1	0	6.254341998123015	1
ENSG00000120334	CENPL	0.06468298836856266	-0.9024893406861416	0.22134601590279432	0.17627498258942179	1.9166374862564193	2.759029839185421e-06	0.01755754763971324	-2.2139418234572132	0.03471611947401999	0.026120746785195503	-1.8002182903392474	0.0907351925383566	0.02112939173603124	-1.4693609027812071	0.9379166700582893	0	1.3646943736705441	1	7.250278706800446	4.000585405877232	0.6636204935715385
ENSG00000147155	EBP	0.411928504873478	-0.9233116480655021	0.02944693658099267	1.0972218304035437	1.913492645684956	1.4758995083042688e-12	0.184354250216989	-1.959200624422905	0.002141639056436107	0.10448298714078201	-2.748357172215283	7.709964073210873e-05	0.1479057421522187	-2.103879227976595	0.2897115101208188	1.999354402361043	1.3229841217857068	0.9684056410916904	0	0.35301092785639754	1
ENSG00000196678	ERI2	0.010213103426615158	-2.051085832687943	0.09348440129824989	0.07015024817334131	1.9046648445903442	0.011350038303753836	0.0438938690992831	0.2367195855523514	1	0.008706915595065166	-1.4841907968915695	0.6043156655706561	0	-1.1590207821690566	1	0	2.686622468557907	1	7.250278706800446	5.340071872148899	0.6568017148718712
ENSG00000211689	TRGC1	0.023830574662102033	-0.9227617357124034	0.46789104438539003	0.07015024817334131	1.9046648445903442	0.001604284255018147	0.01755754763971324	-0.8563898188391299	0.6344995200107348	0	-2.5133371425510855	0.10710345331425267	0.02112939173603124	-0.12987443650953967	1	0	2.686622468557907	1	0	4.310925526489383	1
ENSG00000198830	HMGN2	2.617958845022352	-1.2434518323741452	0.0005165878345044129	8.373061672997535	1.90173825615888	4.3770512859101164e-14	2.0366755262067358	-1.4704677057665687	0.014940311108278759	1.6194863006821212	-1.8124344533280219	0.003681836557268907	1.9650334314509055	-1.4735630501357129	0.6314951695775533	0.7997417609444173	-2.619834217567016	1	0	-2.580979661722548	1
ENSG00000229056	AC020571.3	0.04425678151533235	-0.5960326545612191	0.9091687721859997	0.10252728579180655	1.9001493634678508	0.016473902785982	0	-3.046214377719147	0.2447851129264062	0.017413831190130333	-1.4342655715598869	0.7539397995173862	0	-1.704989151274349	1	0	2.1406540994526138	1	0	3.76495715738409	1
ENSG00000105854	PON2	0.051065517133075784	-1.1969366991513977	0.17512735650757674	0.16728136102873697	1.8963175018768235	0.00013311303667064902	0.01755754763971324	-2.141792037701378	0.11033879775749636	0	-3.7642987160843044	0.01563076372408145	0.12677635041618746	0.472011367248085	1	0.7997417609444173	3.045076439470383	0.8742537560335746	0	3.059963952956164	1
ENSG00000282939	TRBV7-2	0.1974533329145597	-0.3485635518743022	1	0.3813295541730349	1.8942349392042757	0.07771772153738586	0	-4.938538860193001	0.4683001506506655	0	-4.951629994130233	0.4257417751456868	0	-3.597313633748203	1	0	0.24832961697875988	1	0	1.872632674910236	1
ENSG00000079385	CEACAM1	0.013617471235486876	-0.344493887565255	1	0.030578313306328268	1.890165274895229	0.038354267364478896	0	-1.3158214374764272	0.6306442630764837	0	-1.3289125714136585	0.6224370312902187	0	0.025403788968370478	1	0	3.871047039695334	1	0	5.49535009762681	1
ENSG00000058056	USP13	0.006808735617743438	-1.2334625751765111	0.5592835652257538	0.030578313306328268	1.890165274895229	0.038354267364478896	0.00877877381985662	-0.2487072416178897	1	0.008706915595065166	-0.261798375555121	1	0	0.025403788968370478	1	0	3.871047039695334	1	0	5.49535009762681	1
ENSG00000100908	EMC9	0.09532229864840813	-1.3527615035488554	0.006366913103810812	0.33456272205747395	1.8886231100868234	1.9975028714112108e-08	0.052672642919139714	-1.9070158919090971	0.02383893773850606	0.10448298714078201	-0.9892201970504568	0.29716108660896673	0.08451756694412496	-1.063601217090374	1	0.39987088047220865	1.441735409434372	1	0	2.059963952956164	1
ENSG00000163584	RPL22L1	1.1540806872075127	-1.0281536512131837	0.008639085378367295	3.2430999347829332	1.8876084376448876	3.678678530511338e-13	0.38626604807369125	-2.507281999260984	3.1536506546063705e-05	0.8271569815311909	-1.3943491063339986	0.03653759710821696	0.44371722645665607	-2.2130799091198767	0.21751406329283623	0.7997417609444173	-1.2538575367390583	1	0	-1.215769319052593	1
ENSG00000017427	IGF1	0.013617471235486876	-1.8184250758976672	0.04349443248933434	0.07554642110975218	1.8834706223212208	0.0012465938617333013	0	-2.611277321002598	0.07895657273773966	0.052241493570391005	0.35291146856008737	1	0.02112939173603124	-0.24308504695753097	1	0	2.575591156169163	1	0	4.199894214100639	1
ENSG00000145604	SKP2	0.02723494247097375	-0.8501339356250055	0.5087967737364089	0.07554642110975218	1.8834706223212208	0.0012465938617333013	0.00877877381985662	-1.5843102734023287	0.3264334827889484	0	-2.6243684549398294	0.08868216391351248	0.04225878347206248	0.369358190185733	1	0	2.575591156169163	1	0	4.199894214100639	1
ENSG00000148019	CEP78	0.051065517133075784	-1.4737769045102218	0.014686637854152156	0.19785967433506527	1.8823879243035089	2.3821449755861123e-06	0.01755754763971324	-2.390368390841481	0.022442150131037803	0.06965532476052133	-0.754838386835238	0.5682262795686229	0.10564695868015621	-0.017664932923514787	1	0	1.1909273059338374	1	0	2.815230363865314	1
ENSG00000245694	CRNDE	0.03404367808871719	-0.764985816936206	0.6952168033614889	0.08813749129471089	1.8786696360573991	0.003633936353153631	0	-2.833669742339046	0.11168690934278991	0.026120746785195503	-0.7763715483848799	0.897842381771683	0	-1.492444515894248	1	0	2.3531987348327146	1	0	3.977501792764191	1
ENSG00000126803	HSPA2	0.017021839044358594	-0.6119741984302403	1	0.04316938349128697	1.8786696360573991	0.14482460397471106	0	-1.8105861292260048	1	0.008706915595065166	-0.7763715483848799	1	0	-0.4693609027812071	1	0	3.3762823479457564	1	0	5.000585405877232	1
ENSG00000104524	PYCRL	0.013617471235486876	-0.9294563882864111	0.6045258516330541	0.04316938349128697	1.8786696360573991	0.013817633970051499	0.00877877381985662	-0.7632804144476477	0.7732971914338284	0	-1.823677263163236	0.30740546723069717	0.02112939173603124	0.57794481199715	1	0	3.3762823479457564	1	0	5.000585405877232	1
ENSG00000159231	CBR3	0.19404896510568798	-1.1581522387259453	0.019523587977131152	0.5953777473173327	1.8780489885791722	4.880839935440702e-09	0.052672642919139714	-2.756394028862408	0.0006947654440870244	0.11318990273584717	-1.7451206144004399	0.03930854122753453	0.33807026777649984	-0.1001270931154874	1	0	-0.39744179623056786	1	0	1.2268612617009085	1
ENSG00000125450	NUP85	0.03744804589758891	-1.7059503466392543	0.0065126864330024336	0.17087880965301092	1.8722433668979659	5.58077377172159e-06	0.07900896437870958	-0.35464068636695467	0.9997698312251972	0.017413831190130333	-2.1914090476637234	0.05088928765879033	0.06338817520809373	-0.40998235570227504	1	0.39987088047220865	2.4116154210580367	1	0	3.0240443787012214	1
ENSG00000164171	ITGA2	0.017021839044358594	-1.0408174972341149	0.43455616659933316	0.055760453676245665	1.8722433668979654	0.005414588144353926	0.00877877381985662	-1.1417920377013777	0.5411492936698342	0.008706915595065166	-1.154883171638609	0.530264754201339	0.02112939173603124	0.19943318874341998	1	0	3.0085505634452696	1	0	4.632853621376745	1
ENSG00000166801	FAM111A	0.13617471235486875	-1.6467396165909172	0.0005677670727470131	0.5665981583231414	1.870215685550984	1.9222864977074368e-08	0.13168160729784928	-1.4600161638253215	0.0948639166943792	0.20896597428156402	-0.7954803713325842	0.48002971604220135	0.10564695868015621	-1.570447027895521	0.8388384062788948	1.5994835218888346	2.0085505634452687	0.8967011330120797	0	1.2965702335123128	1
ENSG00000175216	CKAP5	0.18383586167907282	-1.2504126441064487	0.004068306170143987	0.5953777473173327	1.862618948009566	2.6641293779961575e-10	0.184354250216989	-1.055169682953627	0.19235673266623635	0.08706915595065168	-2.107016860373351	0.006113341973249597	0.1479057421522187	-1.222523724475214	0.9185584262269837	0.39987088047220865	0.6025582037694321	1	0	1.2234626852390436	1
ENSG00000076248	UNG	0.07830045960404954	-1.0304755530126561	0.30822305329510835	0.22663926332925657	1.8609280536701323	0.0002703692483010137	0.026336321459569857	-2.1692727741234847	0.1362373560954153	0.052241493570391005	-1.3475282495810048	0.417460232782781	0.04225878347206248	-1.252130186560537	1	0.39987088047220865	1.9995617802180143	1	0	2.614931713379483	1
ENSG00000176894	PXMP2	0.09872666645727984	-0.9471583900198701	0.11892105783918532	0.2698086468205435	1.85430835296326	1.7605034515184024e-07	0.03511509527942648	-2.0967041481728397	0.018095183907180616	0.06094840916545617	-1.4086397638843926	0.14151409032700385	0.04225878347206248	-1.5076309197089235	0.8442323742415708	0	0.7380216210645509	1	0	2.362324678996027	1
ENSG00000267698	AC002116.7	0.006808735617743438	-0.8184250758976672	0.8703005004052388	0.02338341605778044	1.849523290397883	0.08015409781980756	0.00877877381985662	0.1436101811608701	1	0	-0.9569437940267003	0.7798980771682444	0	0.3973725663553287	1	0	4.243015817082292	1	0	5.867318875013767	1
ENSG00000107104	KANK1	0.010213103426615158	-0.3038519030679092	1	0.02338341605778044	1.849523290397883	0.08015409781980756	0	-0.943852660089469	0.7877697255415418	0	-0.9569437940267003	0.7798980771682444	0	0.3973725663553287	1	0	4.243015817082292	1	0	5.867318875013767	1
ENSG00000184785	SMIM10	0	-2.5839598222606446	0.724879733077921	0.02338341605778044	1.849523290397883	0.38529365863479026	0.00877877381985662	0.1436101811608701	0.9926477080829815	0.008706915595065166	0.13051904722363883	1	0	0.3973725663553287	1	0	4.243015817082292	1	7.250278706800446	6.954781716264108	0.5454296371036885
ENSG00000071282	LMCD1	0	-3.196936699151397	0.5090610208949544	0.035974486242739134	1.849523290397883	0.35760481278062417	0	-1.5568295369802216	1	0.034827662380260666	0.9930155234737041	0.6089761598871928	0.02112939173603124	0.8409792178309434	1	0	3.6300389401915396	1	0	5.254341998123015	1
ENSG00000116133	DHCR24	0.006808735617743438	-1.4964969810103046	0.37521556187477595	0.035974486242739134	1.849523290397883	0.04547151947873809	0	-1.5568295369802216	0.5560712892284659	0.026120746785195503	0.6069570911666258	0.9437324765462847	0	-0.21560431053542395	1	0	3.6300389401915396	1	0	5.254341998123015	1
ENSG00000168476	REEP4	0.1055354020750233	-1.3357007691072487	0.013275764450677859	0.3633423110516653	1.8495232903978829	2.1034234540989e-07	0.07900896437870958	-1.5060052779025388	0.10949577929275299	0.034827662380260666	-2.5475528578889985	0.00873695510735558	0.21129391736031242	-0.021517258419121	1	0.7997417609444173	1.9042139036305332	0.9841506474214725	7.250278706800446	2.937973428577554	0.7628707551159877
ENSG00000127824	TUBA4A	0.9089662049687489	-0.8785240959619955	0.03460803593019189	2.327549259905222	1.8495232903978829	1.262873050218536e-12	0.26336321459569856	-2.5763857765979377	2.342575021315864e-05	0.5224149357039101	-1.586202041668395	0.015945914974715127	0.16903513388824992	-3.038726548451344	0.03838846489820689	1.5994835218888346	-0.04456077301429362	1	0	-0.7456580018769847	1
ENSG00000077935	SMC1B	0.003404367808871719	-0.3038519030679092	1	0.010792345872821742	1.8495232903978822	0.25064561741052044	0	0.1436101811608701	1	0	0.13051904722363883	1	0	1.4848354076056678	1	0	5.330478658332631	1	0	6.954781716264107	1
ENSG00000160469	BRSK1	0.003404367808871719	-0.3038519030679092	1	0.010792345872821742	1.8495232903978822	0.25064561741052044	0	0.1436101811608701	1	0	0.13051904722363883	1	0	1.4848354076056678	1	0	5.330478658332631	1	0	6.954781716264107	1
ENSG00000258472	RP11-192H23.4	0	-1.4964969810103055	0.6597138085691009	0.010792345872821742	1.8495232903978822	0.25064561741052044	0.00877877381985662	1.3362552591032664	0.900246945067194	0	0.13051904722363883	1	0	1.4848354076056678	1	0	5.330478658332631	1	0	6.954781716264107	1
ENSG00000261386	CTD-2012K14.6	0	-1.4964969810103055	0.6597138085691009	0.010792345872821742	1.8495232903978822	0.25064561741052044	0	0.1436101811608701	1	0.008706915595065166	1.323164125166035	0.9056395460463513	0	1.4848354076056678	1	0	5.330478658332631	1	0	6.954781716264107	1
ENSG00000197181	PIWIL2	0.003404367808871719	-0.3038519030679092	1	0.010792345872821742	1.8495232903978822	0.25064561741052044	0	0.1436101811608701	1	0	0.13051904722363883	1	0	1.4848354076056678	1	0	5.330478658332631	1	0	6.954781716264107	1
ENSG00000102024	PLS3	0.003404367808871719	-0.3038519030679092	1	0.010792345872821742	1.8495232903978822	0.25064561741052044	0	0.1436101811608701	1	0	0.13051904722363883	1	0	1.4848354076056678	1	0	5.330478658332631	1	0	6.954781716264107	1
ENSG00000188158	NHS	0.003404367808871719	-0.3038519030679092	1	0.010792345872821742	1.8495232903978822	0.25064561741052044	0	0.1436101811608701	1	0	0.13051904722363883	1	0	1.4848354076056678	1	0	5.330478658332631	1	0	6.954781716264107	1
ENSG00000279968	GVQW2	0	-1.4964969810103055	0.6597138085691009	0.010792345872821742	1.8495232903978822	0.25064561741052044	0.00877877381985662	1.3362552591032664	0.900246945067194	0	0.13051904722363883	1	0	1.4848354076056678	1	0	5.330478658332631	1	0	6.954781716264107	1
ENSG00000135525	MAP7	0	-1.4964969810103055	0.6597138085691009	0.010792345872821742	1.8495232903978822	0.25064561741052044	0.00877877381985662	1.3362552591032664	0.900246945067194	0	0.13051904722363883	1	0	1.4848354076056678	1	0	5.330478658332631	1	0	6.954781716264107	1
ENSG00000278588	HIST1H2BI	0.003404367808871719	-0.3038519030679092	1	0.010792345872821742	1.8495232903978822	0.25064561741052044	0	0.1436101811608701	1	0	0.13051904722363883	1	0	1.4848354076056678	1	0	5.330478658332631	1	0	6.954781716264107	1
ENSG00000278705	HIST1H4B	0.003404367808871719	-0.3038519030679092	1	0.010792345872821742	1.8495232903978822	0.25064561741052044	0	0.1436101811608701	1	0	0.13051904722363883	1	0	1.4848354076056678	1	0	5.330478658332631	1	0	6.954781716264107	1
ENSG00000260804	PKI55	0.003404367808871719	-0.3038519030679092	1	0.010792345872821742	1.8495232903978822	0.25064561741052044	0	0.1436101811608701	1	0	0.13051904722363883	1	0	1.4848354076056678	1	0	5.330478658332631	1	0	6.954781716264107	1
ENSG00000224043	CCNT2-AS1	0.003404367808871719	-0.3038519030679092	1	0.010792345872821742	1.8495232903978822	0.25064561741052044	0	0.1436101811608701	1	0	0.13051904722363883	1	0	1.4848354076056678	1	0	5.330478658332631	1	0	6.954781716264107	1
ENSG00000153048	CARHSP1	0.980457928955055	-0.7932465129016704	0.061088197700532296	2.3887058865178785	1.8484381492855053	4.80709807090335e-13	0.28092076223541185	-2.522802133180028	2.1297610581141216e-05	0.32215587701741116	-2.328049457393963	0.00022453455113711764	0.4648466181926873	-1.710991457279401	0.45028370408888985	0	-2.407613601287859	1	0	-0.783310543356383	1
ENSG00000198937	CCDC167	0.3744804589758891	-1.2681351528312907	0.0009298562176515794	1.212340186380309	1.8409992180913444	6.199766085292319e-12	0.12290283347799268	-2.687591482851101	2.7840095607760286e-05	0.4875872733236494	-0.7019268557967954	0.40301248284610436	0.27468209256840614	-1.4475902801099876	0.6757082225520926	0	-1.4310725741118482	1	0	0.19323048381962818	1
ENSG00000118655	DCLRE1B	0.020426206853230315	-1.79766651573087	0.022212761575728858	0.1043260101039435	1.83734857645178	0.00028967149741805686	0.052672642919139714	-0.15755935355969397	1	0	-3.098299643272242	0.029386010311027094	0.08451756694412496	0.6570163829883491	1	0	2.10165996783675	1	0	3.725963025768227	1
ENSG00000211817	TRAV38-2DV8	0.07830045960404954	-0.2865739116360735	1	0.14749539359523045	1.8322452989660478	0.17294282802296437	0	-3.5843102734023287	1	0	-3.5974014073395604	1	0	-2.243085046957531	1	0	1.602558203769432	1	0	3.2268612617009085	1
ENSG00000107242	PIP5K1B	0.003404367808871719	-3.051085832687943	0.006031904464603731	0.0665527995490674	1.8306642631465673	0.0063756830474907406	0	-2.441352319560286	0.16875804954621737	0.0783622403555865	1.1670449232487536	0.3158111313205144	0	-1.1001270931154883	1	0	2.7455161576114753	1	0	4.369819215542951	1
ENSG00000156876	SASS6	0.0885135630306647	-1.0544924341311916	0.06775338382225056	0.2572175766355848	1.8197759470038306	4.059106126225075e-07	0.03511509527942648	-2.034307611034972	0.02793425708290494	0.06094840916545617	-1.3452143837427588	0.16761275701366937	0.06338817520809373	-1.0229592325930277	1	0.39987088047220865	1.8069167022756185	1	0	2.4234002557477954	1
ENSG00000109685	WHSC1	0.05787425275081922	-1.8264178666511977	0.0006514808485535121	0.2752048197569544	1.8171018127055056	8.952052732907618e-07	0.09656651201842281	-0.8183217780056098	0.5096111227747461	0.08706915595065168	-0.964638185816701	0.3778488777770966	0.10564695868015621	-0.5226591289412554	1	0	0.7011220382530217	1	7.250278706800446	3.3327298968077312	0.726007307576941
ENSG00000108384	RAD51C	0.21787953976779	-1.0814594817314613	0.015105257791188684	0.6313522335600719	1.8150994597943577	5.001288214297602e-10	0.14046038111770592	-1.5437140371899634	0.03321852045359284	0.12189681833091234	-1.743950070692502	0.019972801029194263	0.1479057421522187	-1.319295613577649	0.8484218211450797	0	-0.49606982895828367	1	7.250278706800446	2.1314144762178726	0.9319893792990596
ENSG00000161692	DBF4B	0.017021839044358594	-1.4661233319667861	0.13179497264911263	0.07194897248547827	1.8147578722372066	0.0022754930698963543	0	-2.5568295369802216	0.10421306246978355	0	-2.569920670917453	0.11303005297571184	0.04225878347206248	0.4259417185521004	1	1.5994835218888346	5.067444252498837	0.8738576821659257	0	4.254341998123015	1
ENSG00000100628	ASB2	0.30979747060732643	-0.4405405750362894	0.6382406102324777	0.6187611633751131	1.8144094372540152	6.965943145058356e-09	0.00877877381985662	-4.650805685189235	7.368329314388499e-07	0.052241493570391005	-2.8402031602541147	0.0008057482045782653	0.04225878347206248	-2.721364980228193	0.23427749516978186	0	-0.4671828675211287	1	0	1.1571201904103474	1
ENSG00000112578	BYSL	0.051065517133075784	-0.8363469838949302	0.3615594299795276	0.1331055990981348	1.8115554401988625	5.5805507162047634e-05	0.01755754763971324	-1.8260161697956105	0.12235481279508648	0.026120746785195503	-1.4086397638843926	0.2559261461158626	0.02112939173603124	-1.0850202007252796	1	0	1.745516157611475	1	0	3.369819215542951	1
ENSG00000160949	TONSL	0.006808735617743438	-2.2690864849072323	0.02898406696977062	0.05935790230051958	1.8077031147032558	0.005565709844083998	0.00877877381985662	-1.2487072416178897	0.45563376804174804	0.008706915595065166	-1.261798375555121	0.4378340471863228	0.10564695868015621	1.821870394883239	0.4755395799576969	0	2.9042139036305334	1	0	4.528516961562009	1
ENSG00000172244	C5orf34	0.020426206853230315	-0.8985954245816501	0.5556875502117153	0.05935790230051958	1.8077031147032558	0.005565709844083998	0.01755754763971324	-0.6289793227360567	0.8584556214570758	0.008706915595065166	-1.261798375555121	0.4378340471863228	0	-0.9414293470964301	1	0	2.9042139036305334	1	0	4.528516961562009	1
ENSG00000213160	KLHL23	0.006808735617743438	-1.1594619937327337	0.7801393972612451	0.02877958899419131	1.8077031147032558	0.15144812306214409	0	-1.2487072416178897	0.9119571676945359	0.008706915595065166	-0.1914090476637238	1	0.02112939173603124	1.162907312718306	1	0	3.9381612355538707	1	0	5.5624642934853465	1
ENSG00000159423	ALDH4A1	0.003404367808871719	-1.818425075897668	0.2855218815824256	0.02877958899419131	1.8077031147032558	0.05517807477017043	0.00877877381985662	-0.17831791372649164	1	0	-1.261798375555121	0.6115944360098596	0.04225878347206248	1.8218703948832395	0.9459325964500076	0	3.9381612355538707	1	0	5.5624642934853465	1
ENSG00000123374	CDK2	0.07489609179517782	-1.0497506220041228	0.15393934890110922	0.2176456417685718	1.8029807044608526	2.0230748333718646e-05	0.01755754763971324	-2.547551723392211	0.021104281830389263	0.06094840916545617	-1.098299643272242	0.36805241930525445	0.08451756694412496	-0.45062434019962083	1	0	1.035857909441004	1	0	2.6601609673724806	1
ENSG00000101945	SUV39H1	0.04425678151533235	-0.7115098719811552	0.5634567479909741	0.10792345872821742	1.8029807044608521	0.00030623385481996004	0.026336321459569857	-1.0852085093350103	0.4280973070958921	0	-3.1548831716386094	0.02451263045321155	0.02112939173603124	-0.7819511330892333	1	0	2.0450764394703826	1	0	3.669379497401859	1
ENSG00000146143	PRIM2	0.07830045960404954	-0.7188894023467527	0.4334367838676372	0.18706732846224353	1.8022175756195256	1.4387330818820564e-05	0.01755754763971324	-2.326709753619163	0.028562492220739272	0.026120746785195503	-1.9138750721348146	0.08868216391351248	0.02112939173603124	-1.5812537828521043	0.9137563613355335	0	1.2536630612818003	1	7.250278706800446	3.888692525806335	0.6636204935715385
ENSG00000260456	C16orf95	0.010213103426615158	-1.4506932913971804	0.2644413939381992	0.04676683211556088	1.7970558705037476	0.014070868849001437	0.03511509527942648	0.5586476804397149	0.970812776006532	0	-1.9569437940267003	0.31938605869996106	0	-0.6026274336446713	1	0	3.2430158170822923	1	0	4.867318875013767	1
ENSG00000113749	HRH2	0.03404367808871719	-0.9197084117348484	0.37725137819734555	0.09533238854325872	1.7970558705037476	0.0006288114424621425	0.01755754763971324	-1.3375165085757459	0.3571381283745345	0.017413831190130333	-1.3506076425129772	0.3483282087626854	0.02112939173603124	-0.6026274336446713	1	0	2.221954201554462	1	0	3.8462572594859386	1
ENSG00000104756	KCTD9	0.04085241370646063	-1.1710966942161374	0.11581554497352249	0.13130687478599784	1.7921901153319313	7.208840010634369e-05	0.03511509527942648	-1.0422563641504632	0.4448696621592193	0.026120746785195503	-1.3930429088333742	0.2525640689052904	0.04225878347206248	-0.46936090278120624	1	0	1.7606230500016833	1	0	3.3849261079331594	1
ENSG00000137404	NRM	0.11915287331051017	-0.8964275878989403	0.14157956653911968	0.3111793059996935	1.7846721460479151	4.529859603472628e-07	0.03511509527942648	-2.3223642833431986	0.008920876982475864	0.052241493570391005	-1.8369130903199298	0.047721840164554975	0.12677635041618746	-0.4825967299379008	1	0	0.5166974671155942	1	0	2.1410005250470707	1
ENSG00000198648	STK39	0.02723494247097375	-0.7528367342700903	0.6361983570324969	0.07015024817334131	1.7791339625064855	0.0030844568296269506	0	-2.528815160810625	0.1011840452206784	0.017413831190130333	-0.8992282961704134	0.6270996761783216	0.02112939173603124	-0.15902078216905657	1	0	2.658053316361136	1	0	4.282356374292611	1
ENSG00000117010	ZNF684	0.023830574662102033	-0.9559285996476028	0.40890395598013396	0.07015024817334131	1.7791339625064855	0.0030844568296269506	0.01755754763971324	-0.8861371622331813	0.6376375976807755	0	-2.5419062947478563	0.10977812532159267	0.04225878347206248	0.4550880642116173	1	0	2.658053316361136	1	0	4.282356374292611	1
ENSG00000171777	RASGRP4	0.003404367808871719	-2.0814594817314616	0.8411158507001851	0.03417576193060218	1.779133962506485	0.39973028838122837	0.00877877381985662	-0.441352319560286	1	0.017413831190130333	0.19191959188778185	0.88346605004659	0	-0.15902078216905657	1	0.39987088047220865	4.745516157611475	0.8738576821659257	0	5.310925526489383	1
ENSG00000188522	FAM83G	0.003404367808871719	-0.9559285996476028	1	0.01618851880923261	1.779133962506485	0.5495657050788445	0	-0.441352319560286	1	0.008706915595065166	0.6710874285863415	0.8554191172772376	0	0.8998729068845117	1	0	4.745516157611475	1	0	6.369819215542951	1
ENSG00000050438	SLC4A8	0.003404367808871719	-0.9559285996476028	0.7788338283105011	0.01618851880923261	1.779133962506485	0.17009960131595125	0.00877877381985662	0.6841785625235728	1	0	-0.45444345349751725	1	0	0.8998729068845117	1	0	4.745516157611475	1	0	6.369819215542951	1
ENSG00000130413	STK33	0.006808735617743438	-0.23346257517651114	1	0.01618851880923261	1.779133962506485	0.17009960131595125	0	-0.441352319560286	0.9965309064864616	0	-0.45444345349751725	1	0	0.8998729068845117	1	0	4.745516157611475	1	0	6.369819215542951	1
ENSG00000157680	DGKI	0.003404367808871719	-0.9559285996476028	0.7921013926566565	0.01618851880923261	1.779133962506485	0.18101594738634158	0	-0.441352319560286	0.9988100879272639	0.008706915595065166	0.6710874285863415	1	0	0.8998729068845117	1	0	4.745516157611475	1	0	6.369819215542951	1
ENSG00000164303	ENPP6	0.003404367808871719	-0.9559285996476028	0.7788338283105011	0.01618851880923261	1.779133962506485	0.17009960131595125	0	-0.441352319560286	0.9965309064864616	0	-0.45444345349751725	1	0.02112939173603124	2.0254037889683705	1	0	4.745516157611475	1	0	6.369819215542951	1
ENSG00000163492	CCDC141	0.006808735617743438	-0.23346257517651114	1	0.01618851880923261	1.779133962506485	0.17009960131595125	0	-0.441352319560286	0.9965309064864616	0	-0.45444345349751725	1	0	0.8998729068845117	1	0	4.745516157611475	1	0	6.369819215542951	1
ENSG00000128656	CHN1	0.006808735617743438	-0.23346257517651114	1	0.01618851880923261	1.779133962506485	0.17009960131595125	0	-0.441352319560286	0.9965309064864616	0	-0.45444345349751725	1	0	0.8998729068845117	1	0	4.745516157611475	1	0	6.369819215542951	1
ENSG00000183010	PYCR1	0.03404367808871719	-1.764985816936206	0.01125848512073738	0.16008646378018915	1.7791339625064846	8.408042088194392e-05	0	-3.7143708139667018	0.004498546392541064	0.13931064952104266	0.5741256986992536	0.6333619967520511	0	-2.373145587521904	0.7026998949612127	0	1.4724976632050593	1	0	3.0968007211365354	1
ENSG00000154240	CEP112	0.017021839044358594	-0.9559285996476019	0.5014277422738553	0.05216300505197175	1.7791339625064841	0.010345833900320556	0	-2.104317332282715	0.26821565682474163	0	-2.1174084662199464	0.2623364142417768	0.04225878347206248	0.8998729068845126	1	0.39987088047220865	4.121025292703682	0.8900311787791169	0	4.706854202820522	1
ENSG00000132646	PCNA	0.7489609179517782	-1.2944958713096444	0.0004767869352573558	2.4300765456970286	1.7777118874372868	1.0264581701535996e-11	0.9305500249048017	-0.8040472373512404	0.3264334827889484	0.4005181173729977	-2.055516145588137	0.0015450466027812418	0.5493641851368123	-1.5176670995975017	0.6314951695775533	2.7990961633054603	0.55733945161294	1	0	-0.8241167597442685	1
ENSG00000111537	IFNG	0.1055354020750233	-1.7726213862845426	0.04349443248933434	0.4712657697798827	1.7773066094554781	0.0012078030821390383	0.026336321459569857	-3.257269255121314	0.04380103885495934	0	-5.283108881800533	0.004458049978528606	0.9296932363853746	1.7623693831345775	0.2742131862387785	0	-0.08314927069154132	1	0	1.541153787239935	1
ENSG00000092621	PHGDH	0.31320183841619814	-1.0994452272048234	0.011296746746582362	0.9083557776291632	1.7772344295910032	7.238218616620054e-10	0	-6.21613937916146	3.569464310098481e-10	0.30474204582728087	-0.9803267214646509	0.2263606298078606	0.48597600992871853	-0.23854112181258247	1	0.39987088047220865	-0.027073346285452438	1	0	0.5950321559417778	1
ENSG00000111581	NUP107	0.108939769883895	-1.3286198082168512	0.005504837195560499	0.3687384839880762	1.7744725851366219	4.9837552669398997e-08	0.06145141673899634	-1.8787576318675843	0.01961986171070356	0.04353457797532584	-2.3179414535926552	0.00746197532171524	0.3169408760404686	0.5075554841057521	1	0.7997417609444173	1.8655926096032258	0.9841506474214725	0	1.8940857845765535	1
ENSG00000184220	CMSS1	0.05787425275081922	-1.1845529746955643	0.0692536015457261	0.1834698798379696	1.7744725851366216	1.087767853133119e-05	0.06145141673899634	-0.8336697423390458	0.5420950616159843	0.04353457797532584	-1.284518452055205	0.23410650757261983	0.02112939173603124	-1.5595587117527852	0.8816899556449643	0	1.2751962228314417	1	0	2.899499280762918	1
ENSG00000198331	HYLS1	0.051065517133075784	-1.020058937067318	0.19152897391861756	0.14749539359523045	1.7733516099124786	4.12136716852251e-05	0.01755754763971324	-1.9856728357840963	0.07490712405638465	0.06094840916545617	-0.513337142551086	0.8086352170741492	0	-2.2566315787954787	0.6064327176412851	0	1.5890116719314842	1	0	3.2133147298629607	1
ENSG00000025770	NCAPH2	0.09532229864840813	-0.8864434993263179	0.17407324065571758	0.24822395507490005	1.7687920182850254	1.7093703410028767e-06	0.0438938690992831	-1.7226384299503024	0.06525499486881453	0.04353457797532584	-1.7357295638875336	0.0751567698492543	0.06338817520809373	-0.9827701424773285	1	0	0.8386255620029563	1	0	2.462928619934433	1
ENSG00000148459	PDSS1	0.04085241370646063	-1.4254138829488223	0.03310686492214668	0.15289156653164132	1.7679934049012842	3.446995236262653e-05	0.06145141673899634	-0.5568295369802216	0.82252842971127	0.026120746785195503	-1.6243684549398298	0.15199952464026317	0.06338817520809373	-0.2700520945578	1	0	1.5360627919825254	1	0	3.1603658499140015	1
ENSG00000143179	UCK2	0.06468298836856266	-1.7519977141586915	0.0004672912389123872	0.28959461425405003	1.7673085271096953	3.6883433632981537e-07	0.07900896437870958	-1.1855134151306954	0.20179001089291065	0.0783622403555865	-1.1986045490679271	0.204369450130809	0.23242330909634365	0.433173287783176	1	0	0.6162331406665087	1	0	2.240536198597985	1
ENSG00000164649	CDCA7L	0.05787425275081922	-1.4246040625285188	0.09753088583328076	0.21224946883216092	1.7670611302059096	0.0005941438157531984	0.0877877381985662	-0.5668832016441443	0.9603655403071107	0.06094840916545617	-1.0691532976127256	0.6024862376428477	0.02112939173603124	-1.7725524350869835	1	0	1.0636921176377296	1	0	2.687995175569206	1
ENSG00000280721	AC133644.2	0.06468298836856266	-1.2513844831737737	0.0997589696511161	0.21224946883216092	1.7670611302059096	0.00013398178213157956	0.026336321459569857	-2.0947945581642085	0.08752724430137991	0.026120746785195503	-2.1078856921014397	0.09722443274546166	0.21129391736031242	0.7743420248006538	0.9643263557474225	0	1.0636921176377296	1	0	2.687995175569206	1
ENSG00000090447	TFAP4	0.017021839044358594	-1.1209878459180977	0.377060918029694	0.05755917798838262	1.7646343928113692	0.007627290570534445	0.00877877381985662	-1.2139418234572128	0.553740743408197	0.026120746785195503	-0.15488317163860899	1	0	-0.907482015173092	1	0	2.9381612355538707	1	0	4.5624642934853465	1
ENSG00000182504	CEP97	0.013617471235486876	-1.422496399566528	0.22862822839771113	0.05755917798838262	1.7646343928113692	0.007627290570534445	0.00877877381985662	-1.2139418234572128	0.553740743408197	0.017413831190130333	-0.6064465469425677	0.8542085625414488	0.02112939173603124	0.127283402987584	1	0.39987088047220865	3.9729266537145476	0.899676662879448	0	4.5624642934853465	1
ENSG00000107833	NPM3	0.11234413769276673	-1.241924153924707	0.012373518846726944	0.3597448624273914	1.7624827219563208	7.123268010812179e-08	0.12290283347799268	-0.8978664548152886	0.3445952044470554	0.0783622403555865	-1.5248327813889149	0.07556334786895313	0.08451756694412496	-1.1988610467008471	0.9585709103960138	0	0.30257266176274666	1	0	1.9268757196942232	1
ENSG00000211793	TRAV9-2	0.0544698849419475	-0.21638906181756923	1	0.09892983716753263	1.7620604491475431	0.02590618124645654	0	-3.0263148202814416	0.2283517927200053	0	-3.0394059542186733	0.22677604179212937	0	-1.685089593836644	1	0	2.160553656890319	1	0	3.784856714821795	1
ENSG00000152969	JAKMIP1	0.07489609179517782	-0.7542947384779515	0.35550318567264383	0.18167115552583266	1.7603973999248987	1.222641952118777e-05	0.01755754763971324	-2.293795131146428	0.025752037414623178	0.034827662380260666	-1.5475528578889985	0.1342203041281399	0.02112939173603124	-1.548587593931782	0.8708920708124757	0.39987088047220865	2.297055656795181	1	0	2.9103875969056543	1
ENSG00000167720	SRR	0.02723494247097375	-0.9989973215394876	0.35550318567264383	0.08094259404616305	1.7583754023396874	0.0018074626905451177	0.00877877381985662	-1.7143708139667018	0.22374465290400938	0.026120746785195503	-0.6768358748339649	0.8095229289939314	0.02112939173603124	-0.3731455875219041	1	0	2.44783560897079	1	0	4.072138666902266	1
ENSG00000137168	PPIL1	0.1055354020750233	-0.7059503466392547	0.35550318567264383	0.2464252307627631	1.7583754023396874	1.243088027745798e-06	0.01755754763971324	-2.739032868200971	0.004329342936623093	0.052241493570391005	-1.4967542583554811	0.1137865164202982	0.02112939173603124	-1.9908980233607299	0.6112160936766233	0.39987088047220865	1.8547452273662335	1	0	2.4709659389998513	1
ENSG00000103494	RPGRIP1L	0.010213103426615158	-1.1969366991513972	0.4582679417180294	0.03957193486701305	1.758375402339687	0.027289886684091214	0	-1.7143708139667018	0.39683849489267353	0.026120746785195503	0.4300793290825471	1	0	-0.3731455875219041	1	0	3.4724976632050595	1	0	5.096800721136535	1
ENSG00000135541	AHI1	0.09191793083953641	-1.0900214952348848	0.05584833374693249	0.2698086468205435	1.7570111516083449	8.952052732907618e-07	0.07023019055885296	-1.241053669074454	0.1987825035812404	0.04353457797532584	-1.8619472800909538	0.05098078187901047	0.10564695868015621	-0.5076309197089239	1	0	0.7157688142174232	1	0	2.3400718721488993	1
ENSG00000115875	SRSF7	0.738747814525163	-1.0389254378929067	0.008111625225668277	2.048746991523994	1.7540429815436545	2.056871767774801e-11	0.4916113339119707	-1.5063077614010554	0.016441294892207158	0.30474204582728087	-2.203381689329799	0.0007028864340000037	0.7606581024971247	-0.8085430308321262	1	0.39987088047220865	-1.206739742205965	1	14.500557413600893	1.0034970012971356	0.944384329166
ENSG00000204899	MZT1	0.302988734989583	-0.9675398900178906	0.027706997371385655	0.8094259404616306	1.7506275348174902	4.020061371863042e-10	0.23702689313612874	-1.1808918573903182	0.10551804836230899	0.08706915595065168	-2.5849750166397425	0.0003977062545719864	0.23242330909634365	-1.1026296003186578	0.9782052629324532	0	-0.8691936865037332	1	0	0.7551093714277433	1
ENSG00000171695	LKAAEAR1	0.006808735617743438	-0.7188894023467522	0.8571501933962926	0.021584691745643484	1.742608086481371	0.11668232175295956	0.00877877381985662	0.23671958555235229	1	0	-0.8694809527763612	0.7761135230510471	0	0.4848354076056678	1	0	4.330478658332631	1	0	5.954781716264107	1
ENSG00000166123	GPT2	0.010213103426615158	-2.051085832687943	0.32728571686499014	0.06835152386120436	1.742608086481371	0.11914032821893228	0.03511509527942648	-0.058023680008779444	1	0.034827662380260666	-0.0711148139460116	1	0	-1.1590207821690566	1	0	2.686622468557907	1	0	4.310925526489383	1
ENSG00000070159	PTPN3	0.006808735617743438	-0.7188894023467522	1	0.021584691745643484	1.742608086481371	0.4271973731368677	0	-0.8563898188391299	1	0.008706915595065166	0.22362845161512013	1	0	0.4848354076056678	1	0	4.330478658332631	1	0	5.954781716264107	1
ENSG00000149970	CNKSR2	0.010213103426615158	-0.19693669915139722	1	0.021584691745643484	1.742608086481371	0.11668232175295956	0	-0.8563898188391299	0.7811136613983884	0	-0.8694809527763612	0.7761135230510471	0	0.4848354076056678	1	0	4.330478658332631	1	0	5.954781716264107	1
ENSG00000227028	SLC8A1-AS1	0.006808735617743438	-0.7188894023467522	1	0.021584691745643484	1.742608086481371	0.2711479450144415	0	-0.8563898188391299	1	0.008706915595065166	0.22362845161512013	1	0	0.4848354076056678	1	0	4.330478658332631	1	0	5.954781716264107	1
ENSG00000126091	ST3GAL3	0.017021839044358594	-0.7188894023467522	0.7067084000060516	0.044968107803423925	1.742608086481371	0.0193788573290793	0.00877877381985662	-0.8563898188391299	0.7811136613983884	0	-1.9138750721348146	0.31604387725099553	0.02112939173603124	0.4848354076056678	1	0	3.286084538974178	1	0	4.910387596905654	1
ENSG00000010803	SCMH1	0.020426206853230315	-0.4440295611161691	0.8961761407066527	0.044968107803423925	1.742608086481371	0.0193788573290793	0	-1.9007839381975833	0.3264334827889484	0	-1.9138750721348146	0.31604387725099553	0.02112939173603124	0.4848354076056678	1	0	3.286084538974178	1	0	4.910387596905654	1
ENSG00000123080	CDKN2C	0.1429834479726122	-0.640087834639155	0.3693082388105293	0.31837420324824134	1.7365420857820166	3.084231478437974e-07	0.026336321459569857	-2.6955936069360735	0.001898875625497708	0.06965532476052133	-1.5069108733916527	0.08356581539526348	0.02112939173603124	-2.3669136338103893	0.4223973589913039	0	0.47249766320505926	1	0	2.0968007211365354	1
ENSG00000126602	TRAP1	0.1974533329145597	-1.168442783326101	0.0075648589923903746	0.5953777473173327	1.7307072725039852	3.998581695080705e-09	0.184354250216989	-1.0869561716212774	0.17474337211053967	0.12189681833091234	-1.676835874833965	0.025063731380496706	0.19016452562428118	-0.9245555285320333	1	0	-0.4310725741118482	1	0	1.1932304838196282	1
ENSG00000132423	COQ3	0.03404367808871719	-1.4633301170751052	0.03854669149930851	0.13130687478599784	1.7280597779122155	0.00012507335348345064	0.07023019055885296	-0.14589643603411417	1	0.017413831190130333	-1.8391073037328423	0.13118027997288936	0.04225878347206248	-0.4847909433508124	1	0	1.745516157611475	1	0	3.369819215542951	1
ENSG00000144381	HSPD1	1.3413209166954574	-1.0765813873429968	0.004852760985018983	3.7773210554876093	1.7214768103952411	2.713882660861001e-11	0.8690986081658053	-1.5881161415549114	0.00936012960984009	0.8619846439114516	-1.6012072754921427	0.013785440458581455	1.310022287633937	-0.933418804356718	1	0.39987088047220865	-2.097357945125889	1	0	-1.4735784564401837	1
ENSG00000204315	FKBPL	0.03063931027984547	-0.9024893406861416	0.47445926372291575	0.08454004267043698	1.7202402734529163	0.003032635897028741	0.01755754763971324	-1.1783179137264916	0.5147574625520868	0.017413831190130333	-1.1914090476637238	0.504209475198946	0.02112939173603124	-0.445901929957218	1	0	2.3762823479457564	1	0	4.000585405877232	1
ENSG00000164211	STARD4	0.020426206853230315	-0.8184250758976672	0.6249393521253059	0.055760453676245665	1.7202402734529159	0.010371231360894817	0.00877877381985662	-1.1783179137264916	0.5469882073025362	0	-2.227032957394445	0.20975736307778006	0.04225878347206248	0.7843956894645769	1	0	2.9729266537145476	1	0	4.5972297116460235	1
ENSG00000142230	SAE1	0.2689450569008658	-1.0602652594623376	0.01653205813730216	0.7554642110975219	1.7154506720482212	3.4106863496407943e-09	0.14923915493756254	-1.7498598986853264	0.012601383147964483	0.17413831190130336	-1.5324459654987903	0.03975926901186534	0.2535527008323749	-0.89154047130407	1	1.199612641416626	1.2298163193274325	1	0	0.8462572594859386	1
ENSG00000064199	SPA17	0.013617471235486876	-1.5321208907410266	0.15078692103210078	0.061156626612656535	1.712019766647948	0.007661079931798693	0.0438938690992831	0.40664458699466444	1	0	-2.361334049106036	0.1702353694551257	0.02112939173603124	0.025403788968370478	1	0	2.8386255620029566	1	0	4.4629286199344325	1
ENSG00000116852	KIF21B	0.047661149324204066	-0.3969613074593905	0.8756320428536278	0.09533238854325872	1.7095930292534076	0.0011209279524095643	0	-2.9856728357840963	0.03495408653632059	0.017413831190130333	-1.3719812933055442	0.2993699944788263	0	-1.6444476093392981	0.9127285911426896	0	2.201195641387665	1	0	3.8254986993191413	1
ENSG00000112039	FANCE	0.006808735617743438	-1.3709660989264458	0.377060918029694	0.03237703761846522	1.7051333810627085	0.05429622036362954	0	-1.441352319560286	0.49237574741215806	0.008706915595065166	-0.3930429088333742	1	0.04225878347206248	1.6103662896895274	1	0	3.7455161576114753	1	0	5.369819215542951	1
ENSG00000179958	DCTPP1	0.46980275762429724	-0.7262840625178748	0.13369593784700906	1.079234587282174	1.7035339407205163	5.161773001021743e-10	0.11412405965813606	-2.650805685189235	5.491894765063346e-05	0.14801756511610784	-2.293880555258896	0.0009668485639741907	0.44371722645665607	-0.6425727617188606	1	0	-1.2952301847318342	1	0	0.3290728731996422	1
ENSG00000006634	DBF4	0.2144751719589183	-0.8318873357042298	0.12739307631206012	0.5270262234561284	1.702681902068612	6.843839454934986e-08	0.10534528583827943	-1.7028445605856741	0.028488688832159544	0.08706915595065168	-1.9646381858167012	0.015950796820179428	0.10564695868015621	-1.5038492791664972	0.7924115468187111	0.7997417609444173	1.3304786583326311	1	0	1.3623246789960273	1
ENSG00000171793	CTPS1	0.0885135630306647	-0.8184250758976672	0.25713203537442764	0.21944436608070875	1.69928065481727	5.5529018224550946e-06	0.01755754763971324	-2.5843102734023287	0.008176862376809221	0.026120746785195503	-2.173261700953464	0.02846494973276206	0.10564695868015621	-0.2156043105354235	1	0.7997417609444173	2.602558203769432	0.899676662879448	0	2.6238648381494905	1
ENSG00000135069	PSAT1	0.29617999937183953	-0.9707560173252413	0.03695171007737261	0.7860425244038501	1.6980143552179445	7.714390825158928e-09	0.00877877381985662	-5.023807964670867	2.5046334432898547e-08	0.30474204582728087	-0.7790407351608637	0.3931403662428957	0.3169408760404686	-0.6470215530031244	1	0	-0.8394463431096812	1	0	0.7848567148217951	1
ENSG00000151287	TEX30	0.1770271260613294	-1.1479548935183679	0.011063758102461442	0.5252274991439914	1.6977664116544955	1.8304101422706444e-08	0.1755754763971324	-0.9758250498277485	0.25183049718571626	0.08706915595065168	-1.960796119522307	0.011171649379751512	0.19016452562428118	-0.7478253491846065	1	0.39987088047220865	0.745516157611475	1	0	1.3660670806818438	1
ENSG00000104626	ERI1	0.07489609179517782	-0.8555780743151331	0.2561954292509328	0.19066477708651744	1.6961725134910859	1.8027521699810443e-05	0.052672642919139714	-1.1151240872392973	0.308045011895777	0.034827662380260666	-1.6350156991393376	0.10710345331425267	0.02112939173603124	-1.6341056651178394	0.8095090506925497	0	1.2011956413876648	1	0	2.8254986993191413	1
ENSG00000100714	MTHFD1	0.12255724111938188	-1.292668164575233	0.013037167023718986	0.39931679729440445	1.6933211487559015	8.220029887556301e-07	0.11412405965813606	-1.178317913726492	0.21428425777774343	0.09577607154571684	-1.4240698044539981	0.12212793844262008	0.1479057421522187	-0.6750359291727208	1	1.199612641416626	2.150569568317697	0.9047991873920374	0	1.7600248618418597	1
ENSG00000163600	ICOS	0.12936597673712533	-0.33003583487156396	0.8491266187525832	0.24102905782635223	1.6927192106890119	3.324520699344721e-06	0	-4.323995368922127	0.00011477259405623916	0.008706915595065166	-3.3289125714136585	0.0019231024912710454	0	-2.982770142477329	0.2897115101208188	1.199612641416626	2.8875351624839025	0.8738576821659257	0	2.48717616618111	1
ENSG00000162607	USP1	0.3574586199315305	-0.9901636477119107	0.021738115598504186	0.9569213340568611	1.6907691549617527	1.3113207892978998e-09	0.20191179785670224	-1.678695082362705	0.011683302058439758	0.2437936366618247	-1.408104738830647	0.04790675148940939	0.2535527008323749	-1.2451774259187705	0.8611594498110032	0.39987088047220865	-0.12279197567799205	1	0	0.49945449595954694	1
ENSG00000175643	RMI2	0.0714917239863061	-0.30385190306790877	0.9404272713251817	0.1331055990981348	1.6860245581150037	0.00016730775141449814	0	-3.471099662954338	0.007002477247891334	0.008706915595065166	-2.469393794963489	0.046428099337688565	0	-2.12987443650954	0.6550338348574059	0.39987088047220865	2.7305658161455035	1	0	3.3400718721488993	1
ENSG00000282988	RP1-34B20.21	0.010213103426615158	-1.3544779761378773	0.32046133687301814	0.04316938349128697	1.6860245581150037	0.026878003285286625	0.026336321459569857	0.28562918603329823	1	0	-1.8694809527763612	0.3102154772320071	0.02112939173603124	0.5306390972187929	1	0	3.3304786583326313	1	0	4.954781716264107	1
ENSG00000013810	TACC3	0.23490137881214862	-0.7335361783111543	0.24497815320971442	0.5432147422653609	1.685429509626102	2.8032669231197323e-07	0.03511509527942648	-3.160170567016232	0.00017857947904195956	0.11318990273584717	-1.6545830679868374	0.05479821288531685	0.1479057421522187	-1.1298744365095397	1	1.199612641416626	1.7011220382530217	0.9639865741626974	0	1.3145367800417618	1
ENSG00000198157	HMGN5	0.02723494247097375	-1.2573093171308787	0.14371421476630356	0.09353366423112176	1.6826259816531381	0.0014502751569651624	0.026336321459569857	-0.9007839381975828	0.5496654996692386	0.04353457797532584	-0.2845184520552051	1	0	-1.623689049172501	0.9100192572655199	0	2.221954201554462	1	0	3.8462572594859386	1
ENSG00000196083	IL1RAP	0.023830574662102033	-1.4506932913971804	0.2053739723583001	0.09353366423112176	1.6826259816531381	0.011662171082727893	0	-2.9649142756172986	0.1258153644039113	0.026120746785195503	-0.9138750721348146	0.8360391430505828	0.06338817520809373	0.44044128824721485	1	1.199612641416626	4.286084538974178	0.8738576821659257	0	3.8462572594859386	1
ENSG00000177084	POLE	0.023830574662102033	-1.5408911003687589	0.291957193125233	0.09892983716753263	1.67959828895557	0.03573904006081926	0.01755754763971324	-1.4211744376226556	0.7503418189360351	0.04353457797532584	-0.3719812933055442	1	0	-1.704989151274349	1	0.39987088047220865	3.160553656890319	0.9126002007898817	14.500557413600893	5.389997097480581	0.6521543364110031
ENSG00000130816	DNMT1	0.47661149324204066	-1.115168843338236	0.004410579429967819	1.3688292015362242	1.6791776168310302	2.7647426535842615e-10	0.4477174648126876	-1.0553070236211481	0.13683048700869746	0.2437936366618247	-1.945190612601022	0.0034873919036485924	0.44371722645665607	-0.9997128881007726	1	1.5994835218888346	0.683739960024785	1	0	-0.019632873541419543	1
ENSG00000138443	ABI2	0.06808735617743437	-0.658768409909182	0.5089552237508803	0.15469029084377828	1.6777569421314027	7.625483221874511e-05	0.026336321459569857	-1.6508056851892356	0.1258153644039113	0.026120746785195503	-1.663896819126467	0.1333923365151552	0.02112939173603124	-1.3353435548095192	1	0	1.4975886441678894	1	0	3.121891702099366	1
ENSG00000189159	HN1	1.2630204570914076	-0.8468421333137491	0.04050755202390885	3.084812195314881	1.6758665356051172	6.442511161212717e-11	0.37748727425383466	-2.5165478209429546	2.0547311307516673e-05	0.5920702604644313	-1.8642443044102137	0.0033307107792805864	1.4367986380501243	-0.5099279440281842	1	0.7997417609444173	-1.2304909867667284	1	0	-1.1924232086781212	1
ENSG00000042088	TDP1	0.09191793083953641	-0.859067060395013	0.1942808625081099	0.23203543626566744	1.6722187585899726	5.467897323879687e-06	0.01755754763971324	-2.6723067544001577	0.0053811078504646375	0.06965532476052133	-1.0482841055651262	0.31749962073209076	0.06338817520809373	-0.9074820151730916	1	0.39987088047220865	1.9210877221949294	1	0	2.5369292013782094	1
ENSG00000196369	SRGAP2B	0.013617471235486876	-1.6340005047602402	0.10208321479470234	0.06475407523693044	1.6666592332480725	0.007631856814077068	0.052672642919139714	0.5586476804397149	0.8924985266987909	0	-2.4544434534975172	0.13673521597300028	0	-1.1001270931154883	1	0.39987088047220865	3.7758898066549937	0.917006711707769	0	4.369819215542951	1
ENSG00000276557	TRBV18	0.03404367808871719	-0.5606273184300203	1	0.07554642110975218	1.6610782009847722	0.3170927296293177	0	-2.6637447408967336	1	0.026120746785195503	-0.5974014073395599	1	0	-1.322519514451936	1	0	2.5231237362750276	1	0	4.147426794206503	1
ENSG00000112081	SRSF3	0.8613050556445448	-0.7734273407225962	0.09984270143130587	2.0127725052812546	1.6596987315178657	1.1935338910366141e-09	0.3511509527942648	-1.9946928411082168	0.001784040846124088	0.40922503296806284	-1.7733627985125409	0.009919534066980368	0.48597600992871853	-1.4429425544766736	0.738388754231273	0.39987088047220865	-1.2038242241219994	1	0	-0.5804936603566957	1
ENSG00000083720	OXCT1	0.17021839044358594	-0.4165286763068896	0.6987976367904603	0.3291665491210631	1.6588397287887733	1.1019949210946874e-06	0.00877877381985662	-3.775253056113724	8.639036659548528e-05	0.052241493570391005	-1.9508692796170153	0.029812353314304943	0.02112939173603124	-2.4340278296689264	0.4238594692173647	0.39987088047220865	1.411615421058037	1	0	2.029969212658327	1
ENSG00000118971	CCND2	1.1098239056921804	-0.48208653808613855	0.47094258911231257	2.198041109431361	1.6581321206453195	1.367171987276801e-09	0.07900896437870958	-4.189097752479734	3.4738687040935834e-09	0.3918112017779325	-1.9679708161757243	0.004113943302345253	0.2535527008323749	-2.4666734849766856	0.1768542543234494	2.399225282833252	0.4805151308089479	1	0	-0.7078866592534341	1
ENSG00000139318	DUSP6	0.08170482741292126	-0.5668863089017027	0.5954334271434639	0.17447625827728483	1.6568782124554873	6.847209157382782e-05	0.0438938690992831	-1.2256236285048487	0.323360578460972	0.017413831190130333	-2.2732031388273706	0.04370499790883636	0	-2.5263918478175857	0.5284839863645866	0	1.3192514029093771	1	0	2.9435544608408533	1
ENSG00000171792	RHNO1	0.09872666645727984	-1.024234613038511	0.1602121749937548	0.2734060954448174	1.655700021258206	7.25244848477071e-05	0.03511509527942648	-2.1638183440313763	0.04529645964836661	0.09577607154571684	-0.8619472800909533	0.5846326851483604	0.10564695868015621	-0.5522539111295517	1	0	0.6722671755808365	1	0	2.296570233512313	1
ENSG00000277075	HIST1H2AE	0.023830574662102033	-1.4272343185731917	0.2719577642404253	0.0917349399189848	1.6551452452310311	0.019926830691177528	0.01755754763971324	-1.3158214374764268	0.6609903973596242	0.04353457797532584	-0.261798375555121	1	0.04225878347206248	0.025403788968371366	1	0	2.2430158170822923	1	0	3.8673188750137677	1
ENSG00000223478	RP11-545E17.3	0.1055354020750233	-0.9394404768590334	0.11902435484347723	0.27700354406909133	1.6458674316430204	2.658888011359377e-06	0.12290283347799268	-0.5269280512663594	0.7442114477390791	0.008706915595065166	-3.541906294747857	0.0006560031321266942	0.08451756694412496	-0.8442881886858977	1	0	0.6509985588271852	1	0	2.2753016167586613	1
ENSG00000116830	TTF2	0.08510919522179297	-1.3196192189262255	0.0537785459041454	0.2823997170055022	1.6455093983762898	0.00011752497685456948	0.07900896437870958	-1.1783179137264916	0.3684901292020053	0.06094840916545617	-1.5276924355281558	0.21189091747022082	0.1479057421522187	-0.17337607514612596	1	0.7997417609444173	2.221954201554462	0.9384259125494272	7.250278706800446	3.2543419981230155	0.6929430766818805
ENSG00000262814	MRPL12	0.12936597673712533	-0.9321939508552417	0.09209915832233603	0.3363614463696109	1.642560909631041	7.296621277925803e-07	0.0877877381985662	-1.2978250081825808	0.13036561467236107	0.052241493570391005	-1.9869385343245374	0.021798573495875093	0.1479057421522187	-0.43402782966892595	1	0	0.3704767262645505	1	0	1.9947797841960266	1
ENSG00000104043	ATP8B4	0.08170482741292126	-0.5530805093766724	0.7820186090349958	0.17267753396514787	1.6420812105274067	0.0023050589098577144	0	-3.8563898188391295	0.01312807170487278	0.034827662380260666	-1.5017491682758735	0.35137874291033255	0.02112939173603124	-1.5038492791664977	1	0.39987088047220865	2.341793971560466	1	7.250278706800446	3.9660970294919418	0.6598719194466224
ENSG00000143942	CHAC2	0.06808735617743437	-1.0583758686184197	0.1110115406695142	0.19426222571079135	1.6404276916748928	3.0069706997519983e-05	0.00877877381985662	-3.016261155617519	0.00448951342016475	0.0783622403555865	-0.6243684549398294	0.7004281643177215	0.10564695868015621	-0.04914316439668287	1	0	1.160553656890319	1	0	2.784856714821795	1
ENSG00000158050	DUSP2	0.20766643634117485	-0.5423006706234297	0.5666755485424068	0.42809638628859575	1.6392544281439243	4.951949419553632e-06	0.09656651201842281	-1.5288151608106249	0.11000478392951041	0.017413831190130333	-3.5837264704424836	0.0005485420067581495	0.08451756694412496	-1.4832553444395875	0.9311962082086561	0	0.022139628193223793	1	0	1.6464426861247003	1
ENSG00000100003	SEC14L2	0.023830574662102033	-0.08145948173146156	1	0.041370659179150004	1.6271308690614354	0.03690094881750373	0	-1.8105861292260048	0.3201826989509316	0	-1.823677263163236	0.30740546723069717	0	-0.4693609027812071	1	0	3.3762823479457564	1	0	5.000585405877232	1
ENSG00000171649	ZIK1	0.010213103426615158	-0.8184250758976681	0.6987976367904603	0.030578313306328268	1.6271308690614354	0.07639332695268809	0	-1.379951774896142	0.49237574741215806	0.008706915595065166	-0.3289125714136585	1	0.02112939173603124	1.0254037889683705	1	0	3.8069167022756183	1	0	5.431219760207094	1
ENSG00000167414	GNG8	0.03063931027984547	-0.42249639956652807	0.88701343057994	0.06295535092479349	1.6271308690614354	0.010189087956995227	0	-2.4109786705167666	0.12671729332323403	0	-2.4240698044539988	0.1336008100401989	0.04225878347206248	0.57794481199715	1	0	2.7758898066549937	1	0	4.40019286458647	1
ENSG00000130270	ATP8B3	0	-2.403387576618824	0.22856626997393556	0.019785967433506524	1.6271308690614354	0.16446063166959904	0	-0.7632804144476477	0.7811136613983884	0.017413831190130333	1.0150418298037032	1	0	0.57794481199715	1	0.39987088047220865	5.523123736275028	0.8738576821659257	0	6.0478911206555885	1
ENSG00000196074	SYCP2	0.006808735617743438	-1.3038519030679083	0.7197532545215778	0.030578313306328268	1.6271308690614354	0.20885415096476406	0	-1.379951774896142	0.9384569822537447	0.008706915595065166	-0.3289125714136585	1	0.02112939173603124	1.0254037889683705	1	0	3.8069167022756183	1	7.250278706800446	6.49535009762681	0.6521543364110031
ENSG00000166845	C18orf54	0	-1.9559285996476028	0.3913743236294899	0.014389794497095655	1.6271308690614354	0.24516873239354442	0.00877877381985662	0.8216820862735084	1	0	-0.3289125714136585	1	0.02112939173603124	2.162907312718306	1	0	4.871047039695334	1	0	6.49535009762681	1
ENSG00000167695	FAM57A	0	-1.9559285996476028	1	0.014389794497095655	1.6271308690614354	0.579420874397755	0	-0.3158214374764272	1	0.017413831190130333	1.5455565465024828	0.5856732123521091	0	1.0254037889683705	1	0	4.871047039695334	1	0	6.49535009762681	1
ENSG00000259343	TMC3-AS1	0.006808735617743438	-0.6119741984302403	0.968186519494938	0.019785967433506524	1.6271308690614354	0.16446063166959904	0	-0.7632804144476477	0.7811136613983884	0.008706915595065166	0.3231641251660351	1	0	0.57794481199715	1	0	4.423588062724113	1	0	6.0478911206555885	1
ENSG00000111536	IL26	0.023830574662102033	-0.08145948173146156	1	0.041370659179150004	1.6271308690614354	0.03690094881750373	0	-1.8105861292260048	0.3201826989509316	0	-1.823677263163236	0.30740546723069717	0	-0.4693609027812071	1	0	3.3762823479457564	1	0	5.000585405877232	1
ENSG00000130707	ASS1	0	-2.403387576618824	0.22856626997393556	0.019785967433506524	1.6271308690614354	0.16446063166959904	0	-0.7632804144476477	0.7811136613983884	0.008706915595065166	0.3231641251660351	1	0.04225878347206248	2.369358190185733	0.7632771463804744	0	4.423588062724113	1	0	6.0478911206555885	1
ENSG00000137094	DNAJB5	0.003404367808871719	-1.3038519030679092	0.5511540141803128	0.019785967433506524	1.6271308690614354	0.16446063166959904	0.00877877381985662	0.33625525910326637	1	0	-0.7763715483848799	0.7751327735344377	0.02112939173603124	1.677480485548064	1	0	4.423588062724113	1	0	6.0478911206555885	1
ENSG00000013619	MAMLD1	0	-1.9559285996476028	0.7074393206452942	0.014389794497095655	1.6271308690614354	0.43360220442503544	0.01755754763971324	1.558647680439714	0.6111317992795988	0	-0.3289125714136585	1	0	1.0254037889683705	1	0	4.871047039695334	1	0	6.49535009762681	1
ENSG00000146858	ZC3HAV1L	0.006808735617743438	-0.08145948173146067	1	0.014389794497095655	1.6271308690614354	0.24516873239354442	0	-0.3158214374764272	0.9965309064864616	0	-0.3289125714136585	1	0	1.0254037889683705	1	0	4.871047039695334	1	0	6.49535009762681	1
ENSG00000135314	KHDC1	0.013617471235486876	-0.9294563882864111	0.8240183215662269	0.041370659179150004	1.6271308690614354	0.14065822835633537	0	-1.8105861292260048	0.6981013508728758	0.026120746785195503	0.3231641251660351	1	0	-0.4693609027812071	1	0	3.3762823479457564	1	0	5.000585405877232	1
ENSG00000173083	HPSE	0.020426206853230315	-0.33299824872742523	0.968186519494938	0.041370659179150004	1.6271308690614354	0.03690094881750373	0	-1.8105861292260048	0.3201826989509316	0	-1.823677263163236	0.30740546723069717	0	-0.4693609027812071	1	0.39987088047220865	4.423588062724113	0.8742537560335746	0	5.000585405877232	1
ENSG00000170417	TMEM182	0	-1.9559285996476028	0.3913743236294899	0.014389794497095655	1.6271308690614354	0.24516873239354442	0.00877877381985662	0.8216820862735084	1	0	-0.3289125714136585	1	0.02112939173603124	2.162907312718306	1	0	4.871047039695334	1	0	6.49535009762681	1
ENSG00000114993	RTKN	0	-1.9559285996476028	0.3913743236294899	0.014389794497095655	1.6271308690614354	0.24516873239354442	0	-0.3158214374764272	0.9965309064864616	0.017413831190130333	1.5455565465024828	0.604416104408767	0	1.0254037889683705	1	0	4.871047039695334	1	0	6.49535009762681	1
ENSG00000269973	RP11-95D17.1	0.003404367808871719	-0.8184250758976681	1	0.014389794497095655	1.6271308690614354	0.49018889062777743	0	-0.3158214374764272	1	0.008706915595065166	0.8085909523362762	0.9056395460463513	0	1.0254037889683705	1	0	4.871047039695334	1	0	6.49535009762681	1
ENSG00000186603	HPDL	0.023830574662102033	-0.08145948173146156	1	0.041370659179150004	1.6271308690614354	0.03690094881750373	0	-1.8105861292260048	0.3201826989509316	0	-1.823677263163236	0.30740546723069717	0	-0.4693609027812071	1	0	3.3762823479457564	1	0	5.000585405877232	1
ENSG00000120949	TNFRSF8	0.003404367808871719	-1.9559285996476028	0.22934291377029736	0.030578313306328268	1.6271308690614354	0.07639332695268809	0.00877877381985662	-0.3158214374764272	1	0	-1.3930429088333742	0.47681823561879	0.06338817520809373	2.1629073127183065	0.6189317125082555	0	3.8069167022756183	1	0	5.431219760207094	1
ENSG00000154734	ADAMTS1	0	-0.08145948173146067	1	0.003597448624273914	1.6271308690614346	0.5617314382248149	0	1.558647680439714	1	0	1.5455565465024828	1	0	2.8998729068845126	1	0	6.745516157611475	1	0	8.36981921554295	1
ENSG00000280164	CH507-254M2.3	0	-0.08145948173146067	1	0.003597448624273914	1.6271308690614346	0.5617314382248149	0	1.558647680439714	1	0	1.5455565465024828	1	0	2.8998729068845126	1	0	6.745516157611475	1	0	8.36981921554295	1
ENSG00000272821	CTA-384D8.36	0	-0.08145948173146067	1	0.003597448624273914	1.6271308690614346	0.5617314382248149	0	1.558647680439714	1	0	1.5455565465024828	1	0	2.8998729068845126	1	0	6.745516157611475	1	0	8.36981921554295	1
ENSG00000277232	GTSE1-AS1	0	-0.08145948173146067	1	0.003597448624273914	1.6271308690614346	0.5617314382248149	0	1.558647680439714	1	0	1.5455565465024828	1	0	2.8998729068845126	1	0	6.745516157611475	1	0	8.36981921554295	1
ENSG00000184949	FAM227A	0	-0.08145948173146067	1	0.003597448624273914	1.6271308690614346	0.5617314382248149	0	1.558647680439714	1	0	1.5455565465024828	1	0	2.8998729068845126	1	0	6.745516157611475	1	0	8.36981921554295	1
ENSG00000241360	PDXP	0.020426206853230315	-1.1809951552823756	0.2719577642404253	0.06835152386120436	1.6271308690614346	0.007554989665809976	0.01755754763971324	-0.8861371622331813	0.6376375976807755	0.008706915595065166	-1.5133371425510855	0.3118215675080267	0.06338817520809373	0.8998729068845122	1	0	2.658053316361136	1	0	4.282356374292611	1
ENSG00000278195	SSTR3	0	-0.08145948173146067	1	0.003597448624273914	1.6271308690614346	0.5617314382248149	0	1.558647680439714	1	0	1.5455565465024828	1	0	2.8998729068845126	1	0	6.745516157611475	1	0	8.36981921554295	1
ENSG00000206028	CTA-373H7.7	0	-0.08145948173146067	1	0.003597448624273914	1.6271308690614346	0.5617314382248149	0	1.558647680439714	1	0	1.5455565465024828	1	0	2.8998729068845126	1	0	6.745516157611475	1	0	8.36981921554295	1
ENSG00000267216	AC010642.1	0.003404367808871719	-0.08145948173146156	1	0.008993621560684784	1.6271308690614346	0.3718916206150635	0	0.33625525910326637	1	0	0.3231641251660351	1	0	1.677480485548064	1	0	5.523123736275028	1	0	7.147426794206503	1
ENSG00000267871	CTC-444N24.6	0	-0.08145948173146067	1	0.003597448624273914	1.6271308690614346	0.5617314382248149	0	1.558647680439714	1	0	1.5455565465024828	1	0	2.8998729068845126	1	0	6.745516157611475	1	0	8.36981921554295	1
ENSG00000129990	SYT5	0	-0.08145948173146067	1	0.003597448624273914	1.6271308690614346	0.5617314382248149	0	1.558647680439714	1	0	1.5455565465024828	1	0	2.8998729068845126	1	0	6.745516157611475	1	0	8.36981921554295	1
ENSG00000269403	CTD-2616J11.11	0.006808735617743438	-0.9989973215394876	0.6570683292519948	0.025182140369917397	1.6271308690614346	0.11220797785385142	0.00877877381985662	-0.026314820281442053	1	0.008706915595065166	-0.03940595421867332	1	0	0.23690789416208258	1	0	4.082551144889046	1	0	5.706854202820522	1
ENSG00000224420	ADM5	0	-0.08145948173146067	1	0.003597448624273914	1.6271308690614346	0.5617314382248149	0	1.558647680439714	1	0	1.5455565465024828	1	0	2.8998729068845126	1	0	6.745516157611475	1	0	8.36981921554295	1
ENSG00000268093	AC022154.7	0	-0.08145948173146067	1	0.003597448624273914	1.6271308690614346	0.5617314382248149	0	1.558647680439714	1	0	1.5455565465024828	1	0	2.8998729068845126	1	0	6.745516157611475	1	0	8.36981921554295	1
ENSG00000105523	FAM83E	0	-0.08145948173146067	1	0.003597448624273914	1.6271308690614346	0.5617314382248149	0	1.558647680439714	1	0	1.5455565465024828	1	0	2.8998729068845126	1	0	6.745516157611475	1	0	8.36981921554295	1
ENSG00000268751	SCGB1B2P	0	-0.08145948173146067	1	0.003597448624273914	1.6271308690614346	0.5617314382248149	0	1.558647680439714	1	0	1.5455565465024828	1	0	2.8998729068845126	1	0	6.745516157611475	1	0	8.36981921554295	1
ENSG00000267475	CTD-2538C1.2	0	-0.08145948173146067	1	0.003597448624273914	1.6271308690614346	0.5617314382248149	0	1.558647680439714	1	0	1.5455565465024828	1	0	2.8998729068845126	1	0	6.745516157611475	1	0	8.36981921554295	1
ENSG00000267147	CTC-548K16.1	0	-0.08145948173146067	1	0.003597448624273914	1.6271308690614346	0.5617314382248149	0	1.558647680439714	1	0	1.5455565465024828	1	0	2.8998729068845126	1	0	6.745516157611475	1	0	8.36981921554295	1
ENSG00000267598	CTC-250I14.6	0	-0.08145948173146067	1	0.003597448624273914	1.6271308690614346	0.5617314382248149	0	1.558647680439714	1	0	1.5455565465024828	1	0	2.8998729068845126	1	0	6.745516157611475	1	0	8.36981921554295	1
ENSG00000268744	CTD-3105H18.14	0	-0.08145948173146067	1	0.003597448624273914	1.6271308690614346	0.5617314382248149	0	1.558647680439714	1	0	1.5455565465024828	1	0	2.8998729068845126	1	0	6.745516157611475	1	0	8.36981921554295	1
ENSG00000142303	ADAMTS10	0	-0.08145948173146067	1	0.003597448624273914	1.6271308690614346	0.5617314382248149	0	1.558647680439714	1	0	1.5455565465024828	1	0	2.8998729068845126	1	0	6.745516157611475	1	0	8.36981921554295	1
ENSG00000212123	PRR22	0	-0.08145948173146067	1	0.003597448624273914	1.6271308690614346	0.5617314382248149	0	1.558647680439714	1	0	1.5455565465024828	1	0	2.8998729068845126	1	0	6.745516157611475	1	0	8.36981921554295	1
ENSG00000267201	AC005624.2	0	-0.08145948173146067	1	0.003597448624273914	1.6271308690614346	0.5617314382248149	0	1.558647680439714	1	0	1.5455565465024828	1	0	2.8998729068845126	1	0	6.745516157611475	1	0	8.36981921554295	1
ENSG00000179253	RP11-429E11.3	0	-0.08145948173146067	1	0.003597448624273914	1.6271308690614346	0.5617314382248149	0	1.558647680439714	1	0	1.5455565465024828	1	0	2.8998729068845126	1	0	6.745516157611475	1	0	8.36981921554295	1
ENSG00000203999	LINC01270	0	-0.08145948173146067	1	0.003597448624273914	1.6271308690614346	0.5617314382248149	0	1.558647680439714	1	0	1.5455565465024828	1	0	2.8998729068845126	1	0	6.745516157611475	1	0	8.36981921554295	1
ENSG00000124116	WFDC3	0	-0.08145948173146067	1	0.003597448624273914	1.6271308690614346	0.5617314382248149	0	1.558647680439714	1	0	1.5455565465024828	1	0	2.8998729068845126	1	0	6.745516157611475	1	0	8.36981921554295	1
ENSG00000229539	RP11-119B16.2	0	-0.08145948173146067	1	0.003597448624273914	1.6271308690614346	0.5617314382248149	0	1.558647680439714	1	0	1.5455565465024828	1	0	2.8998729068845126	1	0	6.745516157611475	1	0	8.36981921554295	1
ENSG00000263655	RP11-25L3.3	0	-0.08145948173146067	1	0.003597448624273914	1.6271308690614346	0.5617314382248149	0	1.558647680439714	1	0	1.5455565465024828	1	0	2.8998729068845126	1	0	6.745516157611475	1	0	8.36981921554295	1
ENSG00000215472	RPL17-C18orf32	0	-0.08145948173146067	1	0.003597448624273914	1.6271308690614346	0.5617314382248149	0	1.558647680439714	1	0	1.5455565465024828	1	0	2.8998729068845126	1	0	6.745516157611475	1	0	8.36981921554295	1
ENSG00000262112	RP11-670E13.5	0	-0.08145948173146067	1	0.003597448624273914	1.6271308690614346	0.5617314382248149	0	1.558647680439714	1	0	1.5455565465024828	1	0	2.8998729068845126	1	0	6.745516157611475	1	0	8.36981921554295	1
ENSG00000154975	CA10	0	-0.08145948173146067	1	0.003597448624273914	1.6271308690614346	0.5617314382248149	0	1.558647680439714	1	0	1.5455565465024828	1	0	2.8998729068845126	1	0	6.745516157611475	1	0	8.36981921554295	1
ENSG00000267334	CTD-2534I21.8	0	-0.08145948173146067	1	0.003597448624273914	1.6271308690614346	0.5617314382248149	0	1.558647680439714	1	0	1.5455565465024828	1	0	2.8998729068845126	1	0	6.745516157611475	1	0	8.36981921554295	1
ENSG00000167131	CCDC103	0	-0.08145948173146067	1	0.003597448624273914	1.6271308690614346	0.5617314382248149	0	1.558647680439714	1	0	1.5455565465024828	1	0	2.8998729068845126	1	0	6.745516157611475	1	0	8.36981921554295	1
ENSG00000204815	TTC25	0	-0.08145948173146067	1	0.003597448624273914	1.6271308690614346	0.5617314382248149	0	1.558647680439714	1	0	1.5455565465024828	1	0	2.8998729068845126	1	0	6.745516157611475	1	0	8.36981921554295	1
ENSG00000213424	KRT222	0	-0.08145948173146067	1	0.003597448624273914	1.6271308690614346	0.5617314382248149	0	1.558647680439714	1	0	1.5455565465024828	1	0	2.8998729068845126	1	0	6.745516157611475	1	0	8.36981921554295	1
ENSG00000271447	MMP28	0	-0.08145948173146067	1	0.003597448624273914	1.6271308690614346	0.5617314382248149	0	1.558647680439714	1	0	1.5455565465024828	1	0	2.8998729068845126	1	0	6.745516157611475	1	0	8.36981921554295	1
ENSG00000266677	RP11-258F1.1	0	-0.08145948173146067	1	0.003597448624273914	1.6271308690614346	0.5617314382248149	0	1.558647680439714	1	0	1.5455565465024828	1	0	2.8998729068845126	1	0	6.745516157611475	1	0	8.36981921554295	1
ENSG00000214999	AC129492.6	0	-0.08145948173146067	1	0.003597448624273914	1.6271308690614346	0.5617314382248149	0	1.558647680439714	1	0	1.5455565465024828	1	0	2.8998729068845126	1	0	6.745516157611475	1	0	8.36981921554295	1
ENSG00000170049	KCNAB3	0	-1.3038519030679092	0.8116395798641057	0.008993621560684784	1.6271308690614346	0.3718916206150635	0	0.33625525910326637	1	0	0.3231641251660351	1	0	1.677480485548064	1	0.39987088047220865	6.745516157611475	0.8738576821659257	0	7.147426794206503	1
ENSG00000169992	NLGN2	0	-0.08145948173146067	1	0.003597448624273914	1.6271308690614346	0.5617314382248149	0	1.558647680439714	1	0	1.5455565465024828	1	0	2.8998729068845126	1	0	6.745516157611475	1	0	8.36981921554295	1
ENSG00000006047	YBX2	0	-0.08145948173146067	1	0.003597448624273914	1.6271308690614346	0.5617314382248149	0	1.558647680439714	1	0	1.5455565465024828	1	0	2.8998729068845126	1	0	6.745516157611475	1	0	8.36981921554295	1
ENSG00000132517	SLC52A1	0	-0.08145948173146067	1	0.003597448624273914	1.6271308690614346	0.5617314382248149	0	1.558647680439714	1	0	1.5455565465024828	1	0	2.8998729068845126	1	0	6.745516157611475	1	0	8.36981921554295	1
ENSG00000263015	RP5-1029F21.3	0	-0.08145948173146067	1	0.003597448624273914	1.6271308690614346	0.5617314382248149	0	1.558647680439714	1	0	1.5455565465024828	1	0	2.8998729068845126	1	0	6.745516157611475	1	0	8.36981921554295	1
ENSG00000270124	RP11-118F19.1	0	-0.08145948173146067	1	0.003597448624273914	1.6271308690614346	0.5617314382248149	0	1.558647680439714	1	0	1.5455565465024828	1	0	2.8998729068845126	1	0	6.745516157611475	1	0	8.36981921554295	1
ENSG00000261519	RP11-403P17.4	0	-0.08145948173146067	1	0.003597448624273914	1.6271308690614346	0.5617314382248149	0	1.558647680439714	1	0	1.5455565465024828	1	0	2.8998729068845126	1	0	6.745516157611475	1	0	8.36981921554295	1
ENSG00000140675	SLC5A2	0	-0.08145948173146067	1	0.003597448624273914	1.6271308690614346	0.5617314382248149	0	1.558647680439714	1	0	1.5455565465024828	1	0	2.8998729068845126	1	0	6.745516157611475	1	0	8.36981921554295	1
ENSG00000260367	RP11-264B17.4	0	-0.08145948173146067	1	0.003597448624273914	1.6271308690614346	0.5617314382248149	0	1.558647680439714	1	0	1.5455565465024828	1	0	2.8998729068845126	1	0	6.745516157611475	1	0	8.36981921554295	1
ENSG00000196296	ATP2A1	0	-0.08145948173146067	1	0.003597448624273914	1.6271308690614346	0.5617314382248149	0	1.558647680439714	1	0	1.5455565465024828	1	0	2.8998729068845126	1	0	6.745516157611475	1	0	8.36981921554295	1
ENSG00000260570	RP11-24N18.1	0	-0.08145948173146067	1	0.003597448624273914	1.6271308690614346	0.5617314382248149	0	1.558647680439714	1	0	1.5455565465024828	1	0	2.8998729068845126	1	0	6.745516157611475	1	0	8.36981921554295	1
ENSG00000237515	SHISA9	0	-0.08145948173146067	1	0.003597448624273914	1.6271308690614346	0.5617314382248149	0	1.558647680439714	1	0	1.5455565465024828	1	0	2.8998729068845126	1	0	6.745516157611475	1	0	8.36981921554295	1
ENSG00000260979	RP11-77H9.8	0	-0.08145948173146067	1	0.003597448624273914	1.6271308690614346	0.5617314382248149	0	1.558647680439714	1	0	1.5455565465024828	1	0	2.8998729068845126	1	0	6.745516157611475	1	0	8.36981921554295	1
ENSG00000260874	RP11-715J22.4	0	-0.08145948173146067	1	0.003597448624273914	1.6271308690614346	0.5617314382248149	0	1.558647680439714	1	0	1.5455565465024828	1	0	2.8998729068845126	1	0	6.745516157611475	1	0	8.36981921554295	1
ENSG00000214432	AC068831.10	0	-0.08145948173146067	1	0.003597448624273914	1.6271308690614346	0.5617314382248149	0	1.558647680439714	1	0	1.5455565465024828	1	0	2.8998729068845126	1	0	6.745516157611475	1	0	8.36981921554295	1
ENSG00000129038	LOXL1	0	-0.08145948173146067	1	0.003597448624273914	1.6271308690614346	0.5617314382248149	0	1.558647680439714	1	0	1.5455565465024828	1	0	2.8998729068845126	1	0	6.745516157611475	1	0	8.36981921554295	1
ENSG00000103599	IQCH	0	-0.08145948173146067	1	0.003597448624273914	1.6271308690614346	0.5617314382248149	0	1.558647680439714	1	0	1.5455565465024828	1	0	2.8998729068845126	1	0	6.745516157611475	1	0	8.36981921554295	1
ENSG00000259488	RP11-154J22.1	0	-0.08145948173146067	1	0.003597448624273914	1.6271308690614346	0.5617314382248149	0	1.558647680439714	1	0	1.5455565465024828	1	0	2.8998729068845126	1	0	6.745516157611475	1	0	8.36981921554295	1
ENSG00000140263	SORD	0.020426206853230315	-1.3038519030679092	0.19565357143376927	0.07374769679761523	1.6271308690614346	0.005648306673230161	0.0438938690992831	0.08471649210730181	1	0	-2.650840666301021	0.0907351925383566	0.04225878347206248	0.341877453763626	1	0	2.5491189448079723	1	0	4.173422002739447	1
ENSG00000269930	RP11-932O9.9	0	-0.08145948173146067	1	0.003597448624273914	1.6271308690614346	0.5617314382248149	0	1.558647680439714	1	0	1.5455565465024828	1	0	2.8998729068845126	1	0	6.745516157611475	1	0	8.36981921554295	1
ENSG00000258884	CTD-3035D6.2	0	-1.3038519030679092	1	0.008993621560684784	1.6271308690614346	0.5617314382248149	0	0.33625525910326637	1	0.008706915595065166	1.5455565465024828	0.7464064993968796	0	1.677480485548064	1	0	5.523123736275028	1	0	7.147426794206503	1
ENSG00000140025	EFCAB11	0.013617471235486876	-1.3038519030679092	0.2684682509089584	0.05216300505197175	1.6271308690614346	0.01880134674583183	0.00877877381985662	-1.1043173322827151	0.5366339478067995	0.026120746785195503	-0.03940595421867332	1	0.02112939173603124	0.23690789416208258	1	0	3.0450764394703826	1	0	4.6693794974018585	1
ENSG00000184227	ACOT1	0	-0.08145948173146067	1	0.003597448624273914	1.6271308690614346	0.5617314382248149	0	1.558647680439714	1	0	1.5455565465024828	1	0	2.8998729068845126	1	0	6.745516157611475	1	0	8.36981921554295	1
ENSG00000258957	RP11-363J20.1	0	-0.08145948173146067	1	0.003597448624273914	1.6271308690614346	0.5617314382248149	0	1.558647680439714	1	0	1.5455565465024828	1	0	2.8998729068845126	1	0	6.745516157611475	1	0	8.36981921554295	1
ENSG00000258800	CTD-2302E22.2	0	-0.08145948173146067	1	0.003597448624273914	1.6271308690614346	0.5617314382248149	0	1.558647680439714	1	0	1.5455565465024828	1	0	2.8998729068845126	1	0	6.745516157611475	1	0	8.36981921554295	1
ENSG00000261242	CTD-2302E22.4	0	-0.08145948173146067	1	0.003597448624273914	1.6271308690614346	0.5617314382248149	0	1.558647680439714	1	0	1.5455565465024828	1	0	2.8998729068845126	1	0	6.745516157611475	1	0	8.36981921554295	1
ENSG00000180998	GPR137C	0	-0.08145948173146067	1	0.003597448624273914	1.6271308690614346	0.5617314382248149	0	1.558647680439714	1	0	1.5455565465024828	1	0	2.8998729068845126	1	0	6.745516157611475	1	0	8.36981921554295	1
ENSG00000259083	RP11-407N17.4	0	-0.08145948173146067	1	0.003597448624273914	1.6271308690614346	0.5617314382248149	0	1.558647680439714	1	0	1.5455565465024828	1	0	2.8998729068845126	1	0	6.745516157611475	1	0	8.36981921554295	1
ENSG00000257155	CTD-2213F21.3	0	-0.08145948173146067	1	0.003597448624273914	1.6271308690614346	0.5617314382248149	0	1.558647680439714	1	0	1.5455565465024828	1	0	2.8998729068845126	1	0	6.745516157611475	1	0	8.36981921554295	1
ENSG00000255526	NEDD8-MDP1	0	-0.08145948173146067	1	0.003597448624273914	1.6271308690614346	0.5617314382248149	0	1.558647680439714	1	0	1.5455565465024828	1	0	2.8998729068845126	1	0	6.745516157611475	1	0	8.36981921554295	1
ENSG00000258457	RP11-298I3.4	0	-0.08145948173146067	1	0.003597448624273914	1.6271308690614346	0.5617314382248149	0	1.558647680439714	1	0	1.5455565465024828	1	0	2.8998729068845126	1	0	6.745516157611475	1	0	8.36981921554295	1
ENSG00000277368	RP11-380N8.7	0	-0.08145948173146067	1	0.003597448624273914	1.6271308690614346	0.5617314382248149	0	1.558647680439714	1	0	1.5455565465024828	1	0	2.8998729068845126	1	0	6.745516157611475	1	0	8.36981921554295	1
ENSG00000257594	GALNT4	0	-1.3038519030679092	0.8116395798641057	0.008993621560684784	1.6271308690614346	0.3718916206150635	0	0.33625525910326637	1	0	0.3231641251660351	1	0.02112939173603124	2.8998729068845117	0.9666581706813004	0	5.523123736275028	1	0	7.147426794206503	1
ENSG00000139220	PPFIA2	0	-0.08145948173146067	1	0.003597448624273914	1.6271308690614346	0.5617314382248149	0	1.558647680439714	1	0	1.5455565465024828	1	0	2.8998729068845126	1	0	6.745516157611475	1	0	8.36981921554295	1
ENSG00000275180	RP11-631N16.4	0	-0.08145948173146067	1	0.003597448624273914	1.6271308690614346	0.5617314382248149	0	1.558647680439714	1	0	1.5455565465024828	1	0	2.8998729068845126	1	0	6.745516157611475	1	0	8.36981921554295	1
ENSG00000258137	RP11-753H16.3	0	-0.08145948173146067	1	0.003597448624273914	1.6271308690614346	0.5617314382248149	0	1.558647680439714	1	0	1.5455565465024828	1	0	2.8998729068845126	1	0	6.745516157611475	1	0	8.36981921554295	1
ENSG00000257605	RP11-680A11.5	0.013617471235486876	-0.6981308421799559	0.7527672676087797	0.035974486242739134	1.6271308690614346	0.05266207798870975	0.01755754763971324	0.08471649210730181	1	0	-1.6243684549398294	0.373428557750113	0	-0.27005209455780044	1	0	3.575591156169163	1	0	5.199894214100639	1
ENSG00000258057	BCDIN3D-AS1	0	-0.08145948173146067	1	0.003597448624273914	1.6271308690614346	0.5617314382248149	0	1.558647680439714	1	0	1.5455565465024828	1	0	2.8998729068845126	1	0	6.745516157611475	1	0	8.36981921554295	1
ENSG00000123094	RASSF8	0	-0.08145948173146067	1	0.003597448624273914	1.6271308690614346	0.5617314382248149	0	1.558647680439714	1	0	1.5455565465024828	1	0	2.8998729068845126	1	0	6.745516157611475	1	0	8.36981921554295	1
ENSG00000118307	CASC1	0	-0.08145948173146067	1	0.003597448624273914	1.6271308690614346	0.5617314382248149	0	1.558647680439714	1	0	1.5455565465024828	1	0	2.8998729068845126	1	0	6.745516157611475	1	0	8.36981921554295	1
ENSG00000275778	PRH1-PRR4	0	-0.08145948173146067	1	0.003597448624273914	1.6271308690614346	0.5617314382248149	0	1.558647680439714	1	0	1.5455565465024828	1	0	2.8998729068845126	1	0	6.745516157611475	1	0	8.36981921554295	1
ENSG00000231887	PRH1	0	-0.08145948173146067	1	0.003597448624273914	1.6271308690614346	0.5617314382248149	0	1.558647680439714	1	0	1.5455565465024828	1	0	2.8998729068845126	1	0	6.745516157611475	1	0	8.36981921554295	1
ENSG00000255819	KLRC4-KLRK1	0	-0.08145948173146067	1	0.003597448624273914	1.6271308690614346	0.5617314382248149	0	1.558647680439714	1	0	1.5455565465024828	1	0	2.8998729068845126	1	0	6.745516157611475	1	0	8.36981921554295	1
ENSG00000151067	CACNA1C	0	-0.08145948173146067	1	0.003597448624273914	1.6271308690614346	0.5617314382248149	0	1.558647680439714	1	0	1.5455565465024828	1	0	2.8998729068845126	1	0	6.745516157611475	1	0	8.36981921554295	1
ENSG00000236991	EDRF1-AS1	0	-0.08145948173146067	1	0.003597448624273914	1.6271308690614346	0.5617314382248149	0	1.558647680439714	1	0	1.5455565465024828	1	0	2.8998729068845126	1	0	6.745516157611475	1	0	8.36981921554295	1
ENSG00000227165	WDR11-AS1	0	-0.08145948173146067	1	0.003597448624273914	1.6271308690614346	0.5617314382248149	0	1.558647680439714	1	0	1.5455565465024828	1	0	2.8998729068845126	1	0	6.745516157611475	1	0	8.36981921554295	1
ENSG00000107518	ATRNL1	0	-0.08145948173146067	1	0.003597448624273914	1.6271308690614346	0.5617314382248149	0	1.558647680439714	1	0	1.5455565465024828	1	0	2.8998729068845126	1	0	6.745516157611475	1	0	8.36981921554295	1
ENSG00000203867	RBM20	0	-0.08145948173146067	1	0.003597448624273914	1.6271308690614346	0.5617314382248149	0	1.558647680439714	1	0	1.5455565465024828	1	0	2.8998729068845126	1	0	6.745516157611475	1	0	8.36981921554295	1
ENSG00000197748	CFAP43	0	-0.08145948173146067	1	0.003597448624273914	1.6271308690614346	0.5617314382248149	0	1.558647680439714	1	0	1.5455565465024828	1	0	2.8998729068845126	1	0	6.745516157611475	1	0	8.36981921554295	1
ENSG00000273108	RP11-416N2.4	0	-0.08145948173146067	1	0.003597448624273914	1.6271308690614346	0.5617314382248149	0	1.558647680439714	1	0	1.5455565465024828	1	0	2.8998729068845126	1	0	6.745516157611475	1	0	8.36981921554295	1
ENSG00000260475	RP11-85A1.3	0	-0.08145948173146067	1	0.003597448624273914	1.6271308690614346	0.5617314382248149	0	1.558647680439714	1	0	1.5455565465024828	1	0	2.8998729068845126	1	0	6.745516157611475	1	0	8.36981921554295	1
ENSG00000155254	MARVELD1	0	-0.08145948173146067	1	0.003597448624273914	1.6271308690614346	0.5617314382248149	0	1.558647680439714	1	0	1.5455565465024828	1	0	2.8998729068845126	1	0	6.745516157611475	1	0	8.36981921554295	1
ENSG00000165887	ANKRD2	0	-0.08145948173146067	1	0.003597448624273914	1.6271308690614346	0.5617314382248149	0	1.558647680439714	1	0	1.5455565465024828	1	0	2.8998729068845126	1	0	6.745516157611475	1	0	8.36981921554295	1
ENSG00000095637	SORBS1	0	-0.08145948173146067	1	0.003597448624273914	1.6271308690614346	0.5617314382248149	0	1.558647680439714	1	0	1.5455565465024828	1	0	2.8998729068845126	1	0	6.745516157611475	1	0	8.36981921554295	1
ENSG00000224215	RP11-371A19.2	0	-0.08145948173146067	1	0.003597448624273914	1.6271308690614346	0.5617314382248149	0	1.558647680439714	1	0	1.5455565465024828	1	0	2.8998729068845126	1	0	6.745516157611475	1	0	8.36981921554295	1
ENSG00000234961	RP11-124N14.3	0.003404367808871719	-0.08145948173146156	1	0.008993621560684784	1.6271308690614346	0.3718916206150635	0	0.33625525910326637	1	0	0.3231641251660351	1	0	1.677480485548064	1	0	5.523123736275028	1	0	7.147426794206503	1
ENSG00000107611	CUBN	0	-0.08145948173146067	1	0.003597448624273914	1.6271308690614346	0.5617314382248149	0	1.558647680439714	1	0	1.5455565465024828	1	0	2.8998729068845126	1	0	6.745516157611475	1	0	8.36981921554295	1
ENSG00000109832	DDX25	0	-0.08145948173146067	1	0.003597448624273914	1.6271308690614346	0.5617314382248149	0	1.558647680439714	1	0	1.5455565465024828	1	0	2.8998729068845126	1	0	6.745516157611475	1	0	8.36981921554295	1
ENSG00000245248	USP2-AS1	0	-0.08145948173146067	1	0.003597448624273914	1.6271308690614346	0.5617314382248149	0	1.558647680439714	1	0	1.5455565465024828	1	0	2.8998729068845126	1	0	6.745516157611475	1	0	8.36981921554295	1
ENSG00000172425	TTC36	0	-0.08145948173146067	1	0.003597448624273914	1.6271308690614346	0.5617314382248149	0	1.558647680439714	1	0	1.5455565465024828	1	0	2.8998729068845126	1	0	6.745516157611475	1	0	8.36981921554295	1
ENSG00000166682	TMPRSS5	0	-0.08145948173146067	1	0.003597448624273914	1.6271308690614346	0.5617314382248149	0	1.558647680439714	1	0	1.5455565465024828	1	0	2.8998729068845126	1	0	6.745516157611475	1	0	8.36981921554295	1
ENSG00000255129	RP11-839D17.3	0	-0.08145948173146067	1	0.003597448624273914	1.6271308690614346	0.5617314382248149	0	1.558647680439714	1	0	1.5455565465024828	1	0	2.8998729068845126	1	0	6.745516157611475	1	0	8.36981921554295	1
ENSG00000251323	RP11-452H21.4	0	-0.08145948173146067	1	0.003597448624273914	1.6271308690614346	0.5617314382248149	0	1.558647680439714	1	0	1.5455565465024828	1	0	2.8998729068845126	1	0	6.745516157611475	1	0	8.36981921554295	1
ENSG00000261594	TPBGL	0	-0.08145948173146067	1	0.003597448624273914	1.6271308690614346	0.5640836757000061	0	1.558647680439714	1	0	1.5455565465024828	1	0	2.8998729068845126	1	0	6.745516157611475	1	0	8.36981921554295	1
ENSG00000254461	RP11-755F10.3	0	-0.08145948173146067	1	0.003597448624273914	1.6271308690614346	0.5617314382248149	0	1.558647680439714	1	0	1.5455565465024828	1	0	2.8998729068845126	1	0	6.745516157611475	1	0	8.36981921554295	1
ENSG00000110025	SNX15	0	-0.08145948173146067	1	0.003597448624273914	1.6271308690614346	0.5617314382248149	0	1.558647680439714	1	0	1.5455565465024828	1	0	2.8998729068845126	1	0	6.745516157611475	1	0	8.36981921554295	1
ENSG00000236935	AP003774.1	0.003404367808871719	-0.08145948173146156	1	0.008993621560684784	1.6271308690614346	0.3718916206150635	0	0.33625525910326637	1	0	0.3231641251660351	1	0	1.677480485548064	1	0	5.523123736275028	1	0	7.147426794206503	1
ENSG00000179241	LDLRAD3	0	-0.08145948173146067	1	0.003597448624273914	1.6271308690614346	0.5617314382248149	0	1.558647680439714	1	0	1.5455565465024828	1	0	2.8998729068845126	1	0	6.745516157611475	1	0	8.36981921554295	1
ENSG00000265264	TIMM10B	0	-0.08145948173146067	1	0.003597448624273914	1.6271308690614346	0.5617314382248149	0	1.558647680439714	1	0	1.5455565465024828	1	0	2.8998729068845126	1	0	6.745516157611475	1	0	8.36981921554295	1
ENSG00000130713	EXOSC2	0.06127862055969094	-0.5884194704513441	0.6290641996014216	0.1331055990981348	1.6271308690614346	0.00028045671606004774	0.03511509527942648	-1.1043173322827147	0.390260506997327	0.017413831190130333	-1.884431294242333	0.11164936494734012	0	-2.1445212124739412	0.6604467780486124	0	1.7011220382530217	1	0	3.3254250961844978	1
ENSG00000225194	LINC00092	0	-0.08145948173146067	1	0.003597448624273914	1.6271308690614346	0.5617314382248149	0	1.558647680439714	1	0	1.5455565465024828	1	0	2.8998729068845126	1	0	6.745516157611475	1	0	8.36981921554295	1
ENSG00000235659	RP11-374M1.5	0	-0.08145948173146067	1	0.003597448624273914	1.6271308690614346	0.5617314382248149	0	1.558647680439714	1	0	1.5455565465024828	1	0	2.8998729068845126	1	0	6.745516157611475	1	0	8.36981921554295	1
ENSG00000186638	KIF24	0.010213103426615158	-1.0814594817314616	0.5376047772829529	0.035974486242739134	1.6271308690614346	0.05266207798870975	0	-1.6112773210025981	0.38633901423117367	0.017413831190130333	0.07162535817007054	1	0	-0.27005209455780044	1	0.39987088047220865	4.63003894019154	0.8738576821659257	0	5.199894214100639	1
ENSG00000233554	B4GALT1-AS1	0	-0.08145948173146067	1	0.003597448624273914	1.6271308690614346	0.5617314382248149	0	1.558647680439714	1	0	1.5455565465024828	1	0	2.8998729068845126	1	0	6.745516157611475	1	0	8.36981921554295	1
ENSG00000107249	GLIS3	0	-0.08145948173146067	1	0.003597448624273914	1.6271308690614346	0.5617314382248149	0	1.558647680439714	1	0	1.5455565465024828	1	0	2.8998729068845126	1	0	6.745516157611475	1	0	8.36981921554295	1
ENSG00000227155	RP11-165F24.3	0	-0.08145948173146067	1	0.003597448624273914	1.6271308690614346	0.5617314382248149	0	1.558647680439714	1	0	1.5455565465024828	1	0	2.8998729068845126	1	0	6.745516157611475	1	0	8.36981921554295	1
ENSG00000205002	AARD	0	-0.08145948173146067	1	0.003597448624273914	1.6271308690614346	0.5617314382248149	0	1.558647680439714	1	0	1.5455565465024828	1	0	2.8998729068845126	1	0	6.745516157611475	1	0	8.36981921554295	1
ENSG00000253603	CTA-397H3.3	0	-0.08145948173146067	1	0.003597448624273914	1.6271308690614346	0.5617314382248149	0	1.558647680439714	1	0	1.5455565465024828	1	0	2.8998729068845126	1	0	6.745516157611475	1	0	8.36981921554295	1
ENSG00000179388	EGR3	0	-1.3038519030679092	0.8357260080611275	0.008993621560684784	1.6271308690614346	0.3922319780259119	0	0.33625525910326637	1	0	0.3231641251660351	1	0.02112939173603124	2.8998729068845117	0.9643263557474225	0	5.523123736275028	1	0	7.147426794206503	1
ENSG00000104723	TUSC3	0	-0.08145948173146067	1	0.003597448624273914	1.6271308690614346	0.5617314382248149	0	1.558647680439714	1	0	1.5455565465024828	1	0	2.8998729068845126	1	0	6.745516157611475	1	0	8.36981921554295	1
ENSG00000177710	SLC35G5	0	-0.08145948173146067	1	0.003597448624273914	1.6271308690614346	0.5617314382248149	0	1.558647680439714	1	0	1.5455565465024828	1	0	2.8998729068845126	1	0	6.745516157611475	1	0	8.36981921554295	1
ENSG00000183638	RP1L1	0	-0.08145948173146067	1	0.003597448624273914	1.6271308690614346	0.5617314382248149	0	1.558647680439714	1	0	1.5455565465024828	1	0	2.8998729068845126	1	0	6.745516157611475	1	0	8.36981921554295	1
ENSG00000275591	XKR5	0	-0.08145948173146067	1	0.003597448624273914	1.6271308690614346	0.5617314382248149	0	1.558647680439714	1	0	1.5455565465024828	1	0	2.8998729068845126	1	0	6.745516157611475	1	0	8.36981921554295	1
ENSG00000091879	ANGPT2	0	-0.08145948173146067	1	0.003597448624273914	1.6271308690614346	0.5617314382248149	0	1.558647680439714	1	0	1.5455565465024828	1	0	2.8998729068845126	1	0	6.745516157611475	1	0	8.36981921554295	1
ENSG00000189420	ZFP92	0	-0.08145948173146067	1	0.003597448624273914	1.6271308690614346	0.5617314382248149	0	1.558647680439714	1	0	1.5455565465024828	1	0	2.8998729068845126	1	0	6.745516157611475	1	0	8.36981921554295	1
ENSG00000203930	LINC00632	0	-0.08145948173146067	1	0.003597448624273914	1.6271308690614346	0.5617314382248149	0	1.558647680439714	1	0	1.5455565465024828	1	0	2.8998729068845126	1	0	6.745516157611475	1	0	8.36981921554295	1
ENSG00000198088	NUP62CL	0.003404367808871719	-0.08145948173146156	1	0.008993621560684784	1.6271308690614346	0.3718916206150635	0	0.33625525910326637	1	0	0.3231641251660351	1	0	1.677480485548064	1	0	5.523123736275028	1	0	7.147426794206503	1
ENSG00000123570	RAB9B	0	-0.08145948173146067	1	0.003597448624273914	1.6271308690614346	0.5617314382248149	0	1.558647680439714	1	0	1.5455565465024828	1	0	2.8998729068845126	1	0	6.745516157611475	1	0	8.36981921554295	1
ENSG00000102383	ZDHHC15	0	-0.08145948173146067	1	0.003597448624273914	1.6271308690614346	0.5617314382248149	0	1.558647680439714	1	0	1.5455565465024828	1	0	2.8998729068845126	1	0	6.745516157611475	1	0	8.36981921554295	1
ENSG00000204118	NAP1L6	0	-0.08145948173146067	1	0.003597448624273914	1.6271308690614346	0.5617314382248149	0	1.558647680439714	1	0	1.5455565465024828	1	0	2.8998729068845126	1	0	6.745516157611475	1	0	8.36981921554295	1
ENSG00000224294	RP3-326I13.1	0	-0.08145948173146067	1	0.003597448624273914	1.6271308690614346	0.5617314382248149	0	1.558647680439714	1	0	1.5455565465024828	1	0	2.8998729068845126	1	0	6.745516157611475	1	0	8.36981921554295	1
ENSG00000185915	KLHL34	0	-0.08145948173146067	1	0.003597448624273914	1.6271308690614346	0.5617314382248149	0	1.558647680439714	1	0	1.5455565465024828	1	0	2.8998729068845126	1	0	6.745516157611475	1	0	8.36981921554295	1
ENSG00000106526	ACTR3C	0.010213103426615158	-0.4964969810103055	0.9866295246747925	0.025182140369917397	1.6271308690614346	0.11220797785385142	0	-1.1043173322827151	0.6111317992795988	0	-1.1174084662199464	0.604416104408767	0.02112939173603124	1.3149104061633556	1	0	4.082551144889046	1	0	5.706854202820522	1
ENSG00000228775	WEE2-AS1	0	-0.08145948173146067	1	0.003597448624273914	1.6271308690614346	0.5617314382248149	0	1.558647680439714	1	0	1.5455565465024828	1	0	2.8998729068845126	1	0	6.745516157611475	1	0	8.36981921554295	1
ENSG00000164675	IQUB	0	-0.08145948173146067	1	0.003597448624273914	1.6271308690614346	0.5617314382248149	0	1.558647680439714	1	0	1.5455565465024828	1	0	2.8998729068845126	1	0	6.745516157611475	1	0	8.36981921554295	1
ENSG00000185055	EFCAB10	0	-0.08145948173146067	1	0.003597448624273914	1.6271308690614346	0.5617314382248149	0	1.558647680439714	1	0	1.5455565465024828	1	0	2.8998729068845126	1	0	6.745516157611475	1	0	8.36981921554295	1
ENSG00000158528	PPP1R9A	0	-0.08145948173146067	1	0.003597448624273914	1.6271308690614346	0.5617314382248149	0	1.558647680439714	1	0	1.5455565465024828	1	0	2.8998729068845126	1	0	6.745516157611475	1	0	8.36981921554295	1
ENSG00000157240	FZD1	0	-0.08145948173146067	1	0.003597448624273914	1.6271308690614346	0.5617314382248149	0	1.558647680439714	1	0	1.5455565465024828	1	0	2.8998729068845126	1	0	6.745516157611475	1	0	8.36981921554295	1
ENSG00000075213	SEMA3A	0	-0.08145948173146067	1	0.003597448624273914	1.6271308690614346	0.5617314382248149	0	1.558647680439714	1	0	1.5455565465024828	1	0	2.8998729068845126	1	0	6.745516157611475	1	0	8.36981921554295	1
ENSG00000232756	RP5-1185I7.1	0	-0.08145948173146067	1	0.003597448624273914	1.6271308690614346	0.5617314382248149	0	1.558647680439714	1	0	1.5455565465024828	1	0	2.8998729068845126	1	0	6.745516157611475	1	0	8.36981921554295	1
ENSG00000146700	SSC4D	0	-0.08145948173146067	1	0.003597448624273914	1.6271308690614346	0.5617314382248149	0	1.558647680439714	1	0	1.5455565465024828	1	0	2.8998729068845126	1	0	6.745516157611475	1	0	8.36981921554295	1
ENSG00000106633	GCK	0	-0.08145948173146067	1	0.003597448624273914	1.6271308690614346	0.5617314382248149	0	1.558647680439714	1	0	1.5455565465024828	1	0	2.8998729068845126	1	0	6.745516157611475	1	0	8.36981921554295	1
ENSG00000122592	HOXA7	0	-0.08145948173146067	1	0.003597448624273914	1.6271308690614346	0.5617314382248149	0	1.558647680439714	1	0	1.5455565465024828	1	0	2.8998729068845126	1	0	6.745516157611475	1	0	8.36981921554295	1
ENSG00000242474	AC093627.9	0	-0.08145948173146067	1	0.003597448624273914	1.6271308690614346	0.5617314382248149	0	1.558647680439714	1	0	1.5455565465024828	1	0	2.8998729068845126	1	0	6.745516157611475	1	0	8.36981921554295	1
ENSG00000111962	UST	0	-1.3038519030679092	0.8116395798641057	0.008993621560684784	1.6271308690614346	0.3718916206150635	0.00877877381985662	1.558647680439714	0.8448364649191876	0	0.3231641251660351	1	0	1.677480485548064	1	0	5.523123736275028	1	0	7.147426794206503	1
ENSG00000124780	KCNK17	0	-0.08145948173146067	1	0.003597448624273914	1.6271308690614346	0.5617314382248149	0	1.558647680439714	1	0	1.5455565465024828	1	0	2.8998729068845126	1	0	6.745516157611475	1	0	8.36981921554295	1
ENSG00000204366	ZBTB12	0	-0.08145948173146067	1	0.003597448624273914	1.6271308690614346	0.5617314382248149	0	1.558647680439714	1	0	1.5455565465024828	1	0	2.8998729068845126	1	0	6.745516157611475	1	0	8.36981921554295	1
ENSG00000111837	MAK	0	-0.08145948173146067	1	0.003597448624273914	1.6271308690614346	0.5617314382248149	0	1.558647680439714	1	0	1.5455565465024828	1	0	2.8998729068845126	1	0	6.745516157611475	1	0	8.36981921554295	1
ENSG00000229950	TFAP2A-AS1	0	-0.08145948173146067	1	0.003597448624273914	1.6271308690614346	0.5617314382248149	0	1.558647680439714	1	0	1.5455565465024828	1	0	2.8998729068845126	1	0	6.745516157611475	1	0	8.36981921554295	1
ENSG00000282913	BLOC1S5	0	-0.08145948173146067	1	0.003597448624273914	1.6271308690614346	0.5617314382248149	0	1.558647680439714	1	0	1.5455565465024828	1	0	2.8998729068845126	1	0	6.745516157611475	1	0	8.36981921554295	1
ENSG00000131459	GFPT2	0	-0.08145948173146067	1	0.003597448624273914	1.6271308690614346	0.5617314382248149	0	1.558647680439714	1	0	1.5455565465024828	1	0	2.8998729068845126	1	0	6.745516157611475	1	0	8.36981921554295	1
ENSG00000169258	GPRIN1	0	-0.08145948173146067	1	0.003597448624273914	1.6271308690614346	0.5617314382248149	0	1.558647680439714	1	0	1.5455565465024828	1	0	2.8998729068845126	1	0	6.745516157611475	1	0	8.36981921554295	1
ENSG00000272772	CTD-2410N18.5	0	-0.08145948173146067	1	0.003597448624273914	1.6271308690614346	0.5617314382248149	0	1.558647680439714	1	0	1.5455565465024828	1	0	2.8998729068845126	1	0	6.745516157611475	1	0	8.36981921554295	1
ENSG00000197208	SLC22A4	0	-0.08145948173146067	1	0.003597448624273914	1.6271308690614346	0.5617314382248149	0	1.558647680439714	1	0	1.5455565465024828	1	0	2.8998729068845126	1	0	6.745516157611475	1	0	8.36981921554295	1
ENSG00000248240	RP11-159F24.5	0	-0.08145948173146067	1	0.003597448624273914	1.6271308690614346	0.5617314382248149	0	1.558647680439714	1	0	1.5455565465024828	1	0	2.8998729068845126	1	0	6.745516157611475	1	0	8.36981921554295	1
ENSG00000249491	EGFLAM-AS1	0	-0.08145948173146067	1	0.003597448624273914	1.6271308690614346	0.5617314382248149	0	1.558647680439714	1	0	1.5455565465024828	1	0	2.8998729068845126	1	0	6.745516157611475	1	0	8.36981921554295	1
ENSG00000168671	UGT3A2	0	-0.08145948173146067	1	0.003597448624273914	1.6271308690614346	0.5617314382248149	0	1.558647680439714	1	0	1.5455565465024828	1	0	2.8998729068845126	1	0	6.745516157611475	1	0	8.36981921554295	1
ENSG00000142319	SLC6A3	0	-0.08145948173146067	1	0.003597448624273914	1.6271308690614346	0.5617314382248149	0	1.558647680439714	1	0	1.5455565465024828	1	0	2.8998729068845126	1	0	6.745516157611475	1	0	8.36981921554295	1
ENSG00000271781	CTD-2589H19.6	0	-0.08145948173146067	1	0.003597448624273914	1.6271308690614346	0.5617314382248149	0	1.558647680439714	1	0	1.5455565465024828	1	0	2.8998729068845126	1	0	6.745516157611475	1	0	8.36981921554295	1
ENSG00000271538	RP11-326I11.4	0	-0.08145948173146067	1	0.003597448624273914	1.6271308690614346	0.5617314382248149	0	1.558647680439714	1	0	1.5455565465024828	1	0	2.8998729068845126	1	0	6.745516157611475	1	0	8.36981921554295	1
ENSG00000145362	ANK2	0	-0.08145948173146067	1	0.003597448624273914	1.6271308690614346	0.5617314382248149	0	1.558647680439714	1	0	1.5455565465024828	1	0	2.8998729068845126	1	0	6.745516157611475	1	0	8.36981921554295	1
ENSG00000145358	DDIT4L	0	-0.08145948173146067	1	0.003597448624273914	1.6271308690614346	0.5617314382248149	0	1.558647680439714	1	0	1.5455565465024828	1	0	2.8998729068845126	1	0	6.745516157611475	1	0	8.36981921554295	1
ENSG00000173597	SULT1B1	0	-0.08145948173146067	1	0.003597448624273914	1.6271308690614346	0.5617314382248149	0	1.558647680439714	1	0	1.5455565465024828	1	0	2.8998729068845126	1	0	6.745516157611475	1	0	8.36981921554295	1
ENSG00000154274	C4orf19	0	-0.08145948173146067	1	0.003597448624273914	1.6271308690614346	0.5617314382248149	0	1.558647680439714	1	0	1.5455565465024828	1	0	2.8998729068845126	1	0	6.745516157611475	1	0	8.36981921554295	1
ENSG00000230266	XXYLT1-AS2	0	-0.08145948173146067	1	0.003597448624273914	1.6271308690614346	0.5617314382248149	0	1.558647680439714	1	0	1.5455565465024828	1	0	2.8998729068845126	1	0	6.745516157611475	1	0	8.36981921554295	1
ENSG00000129048	ACKR4	0	-0.08145948173146067	1	0.003597448624273914	1.6271308690614346	0.5617314382248149	0	1.558647680439714	1	0	1.5455565465024828	1	0	2.8998729068845126	1	0	6.745516157611475	1	0	8.36981921554295	1
ENSG00000036828	CASR	0	-0.08145948173146067	1	0.003597448624273914	1.6271308690614346	0.5617314382248149	0	1.558647680439714	1	0	1.5455565465024828	1	0	2.8998729068845126	1	0	6.745516157611475	1	0	8.36981921554295	1
ENSG00000242767	ZBTB20-AS4	0	-0.08145948173146067	1	0.003597448624273914	1.6271308690614346	0.5617314382248149	0	1.558647680439714	1	0	1.5455565465024828	1	0	2.8998729068845126	1	0	6.745516157611475	1	0	8.36981921554295	1
ENSG00000242759	LINC00882	0	-0.08145948173146067	1	0.003597448624273914	1.6271308690614346	0.5617314382248149	0	1.558647680439714	1	0	1.5455565465024828	1	0	2.8998729068845126	1	0	6.745516157611475	1	0	8.36981921554295	1
ENSG00000151276	MAGI1	0	-0.08145948173146067	1	0.003597448624273914	1.6271308690614346	0.5617314382248149	0	1.558647680439714	1	0	1.5455565465024828	1	0	2.8998729068845126	1	0	6.745516157611475	1	0	8.36981921554295	1
ENSG00000228008	CTD-2330K9.3	0	-0.08145948173146067	1	0.003597448624273914	1.6271308690614346	0.5617314382248149	0	1.558647680439714	1	0	1.5455565465024828	1	0	2.8998729068845126	1	0	6.745516157611475	1	0	8.36981921554295	1
ENSG00000224424	PRKAR2A-AS1	0	-0.08145948173146067	1	0.003597448624273914	1.6271308690614346	0.5617314382248149	0	1.558647680439714	1	0	1.5455565465024828	1	0	2.8998729068845126	1	0	6.745516157611475	1	0	8.36981921554295	1
ENSG00000163491	NEK10	0	-0.08145948173146067	1	0.003597448624273914	1.6271308690614346	0.5617314382248149	0	1.558647680439714	1	0	1.5455565465024828	1	0	2.8998729068845126	1	0	6.745516157611475	1	0	8.36981921554295	1
ENSG00000256458	RP11-363J17.1	0	-0.08145948173146067	1	0.003597448624273914	1.6271308690614346	0.5617314382248149	0	1.558647680439714	1	0	1.5455565465024828	1	0	2.8998729068845126	1	0	6.745516157611475	1	0	8.36981921554295	1
ENSG00000079156	OSBPL6	0	-0.08145948173146067	1	0.003597448624273914	1.6271308690614346	0.5617314382248149	0	1.558647680439714	1	0	1.5455565465024828	1	0	2.8998729068845126	1	0	6.745516157611475	1	0	8.36981921554295	1
ENSG00000115850	LCT	0	-0.08145948173146067	1	0.003597448624273914	1.6271308690614346	0.5617314382248149	0	1.558647680439714	1	0	1.5455565465024828	1	0	2.8998729068845126	1	0	6.745516157611475	1	0	8.36981921554295	1
ENSG00000226856	AC093901.1	0	-0.08145948173146067	1	0.003597448624273914	1.6271308690614346	0.5617314382248149	0	1.558647680439714	1	0	1.5455565465024828	1	0	2.8998729068845126	1	0	6.745516157611475	1	0	8.36981921554295	1
ENSG00000228857	AC104653.1	0	-0.08145948173146067	1	0.003597448624273914	1.6271308690614346	0.5617314382248149	0	1.558647680439714	1	0	1.5455565465024828	1	0	2.8998729068845126	1	0	6.745516157611475	1	0	8.36981921554295	1
ENSG00000185304	RGPD2	0	-0.08145948173146067	1	0.003597448624273914	1.6271308690614346	0.5617314382248149	0	1.558647680439714	1	0	1.5455565465024828	1	0	2.8998729068845126	1	0	6.745516157611475	1	0	8.36981921554295	1
ENSG00000075340	ADD2	0.003404367808871719	-0.08145948173146156	1	0.008993621560684784	1.6271308690614346	0.4575517689221279	0	0.33625525910326637	1	0	0.3231641251660351	1	0	1.677480485548064	1	0	5.523123736275028	1	0	7.147426794206503	1
ENSG00000230587	AC093609.1	0	-0.08145948173146067	1	0.003597448624273914	1.6271308690614346	0.5617314382248149	0	1.558647680439714	1	0	1.5455565465024828	1	0	2.8998729068845126	1	0	6.745516157611475	1	0	8.36981921554295	1
ENSG00000176714	CCDC121	0	-0.08145948173146067	1	0.003597448624273914	1.6271308690614346	0.5617314382248149	0	1.558647680439714	1	0	1.5455565465024828	1	0	2.8998729068845126	1	0	6.745516157611475	1	0	8.36981921554295	1
ENSG00000115194	SLC30A3	0	-0.08145948173146067	1	0.003597448624273914	1.6271308690614346	0.5617314382248149	0	1.558647680439714	1	0	1.5455565465024828	1	0	2.8998729068845126	1	0	6.745516157611475	1	0	8.36981921554295	1
ENSG00000173567	ADGRF3	0	-0.08145948173146067	1	0.003597448624273914	1.6271308690614346	0.5617314382248149	0	1.558647680439714	1	0	1.5455565465024828	1	0	2.8998729068845126	1	0	6.745516157611475	1	0	8.36981921554295	1
ENSG00000084731	KIF3C	0.006808735617743438	-0.9989973215394876	0.6570683292519948	0.025182140369917397	1.6271308690614346	0.11220797785385142	0.01755754763971324	0.6411098406316871	1	0	-1.1174084662199464	0.604416104408767	0	0.23690789416208258	1	0	4.082551144889046	1	0	5.706854202820522	1
ENSG00000130508	PXDN	0.003404367808871719	-0.08145948173146156	1	0.008993621560684784	1.6271308690614346	0.3718916206150635	0	0.33625525910326637	1	0	0.3231641251660351	1	0	1.677480485548064	1	0	5.523123736275028	1	0	7.147426794206503	1
ENSG00000172554	SNTG2	0	-0.08145948173146067	1	0.003597448624273914	1.6271308690614346	0.5617314382248149	0	1.558647680439714	1	0	1.5455565465024828	1	0	2.8998729068845126	1	0	6.745516157611475	1	0	8.36981921554295	1
ENSG00000235688	AC116614.1	0	-0.08145948173146067	1	0.003597448624273914	1.6271308690614346	0.5617314382248149	0	1.558647680439714	1	0	1.5455565465024828	1	0	2.8998729068845126	1	0	6.745516157611475	1	0	8.36981921554295	1
ENSG00000184731	FAM110C	0	-0.08145948173146067	1	0.003597448624273914	1.6271308690614346	0.5617314382248149	0	1.558647680439714	1	0	1.5455565465024828	1	0	2.8998729068845126	1	0	6.745516157611475	1	0	8.36981921554295	1
ENSG00000228830	RP4-781K5.2	0	-0.08145948173146067	1	0.003597448624273914	1.6271308690614346	0.5617314382248149	0	1.558647680439714	1	0	1.5455565465024828	1	0	2.8998729068845126	1	0	6.745516157611475	1	0	8.36981921554295	1
ENSG00000162931	TRIM17	0	-0.08145948173146067	1	0.003597448624273914	1.6271308690614346	0.5617314382248149	0	1.558647680439714	1	0	1.5455565465024828	1	0	2.8998729068845126	1	0	6.745516157611475	1	0	8.36981921554295	1
ENSG00000282849	RP11-121P12.1	0	-0.08145948173146067	1	0.003597448624273914	1.6271308690614346	0.5617314382248149	0	1.558647680439714	1	0	1.5455565465024828	1	0	2.8998729068845126	1	0	6.745516157611475	1	0	8.36981921554295	1
ENSG00000260360	RP11-533E19.5	0	-0.08145948173146067	1	0.003597448624273914	1.6271308690614346	0.5617314382248149	0	1.558647680439714	1	0	1.5455565465024828	1	0	2.8998729068845126	1	0	6.745516157611475	1	0	8.36981921554295	1
ENSG00000226889	RP11-474I16.8	0	-0.08145948173146067	1	0.003597448624273914	1.6271308690614346	0.5617314382248149	0	1.558647680439714	1	0	1.5455565465024828	1	0	2.8998729068845126	1	0	6.745516157611475	1	0	8.36981921554295	1
ENSG00000236263	RP11-263K19.6	0	-0.08145948173146067	1	0.003597448624273914	1.6271308690614346	0.5617314382248149	0	1.558647680439714	1	0	1.5455565465024828	1	0	2.8998729068845126	1	0	6.745516157611475	1	0	8.36981921554295	1
ENSG00000188015	S100A3	0	-0.08145948173146067	1	0.003597448624273914	1.6271308690614346	0.5617314382248149	0	1.558647680439714	1	0	1.5455565465024828	1	0	2.8998729068845126	1	0	6.745516157611475	1	0	8.36981921554295	1
ENSG00000143434	SEMA6C	0	-0.08145948173146067	1	0.003597448624273914	1.6271308690614346	0.5617314382248149	0	1.558647680439714	1	0	1.5455565465024828	1	0	2.8998729068845126	1	0	6.745516157611475	1	0	8.36981921554295	1
ENSG00000131781	FMO5	0	-0.08145948173146067	1	0.003597448624273914	1.6271308690614346	0.5617314382248149	0	1.558647680439714	1	0	1.5455565465024828	1	0	2.8998729068845126	1	0	6.745516157611475	1	0	8.36981921554295	1
ENSG00000278431	CH17-270A2.1	0	-0.08145948173146067	1	0.003597448624273914	1.6271308690614346	0.5617314382248149	0	1.558647680439714	1	0	1.5455565465024828	1	0	2.8998729068845126	1	0	6.745516157611475	1	0	8.36981921554295	1
ENSG00000234222	RP11-315I20.1	0	-0.08145948173146067	1	0.003597448624273914	1.6271308690614346	0.5617314382248149	0	1.558647680439714	1	0	1.5455565465024828	1	0	2.8998729068845126	1	0	6.745516157611475	1	0	8.36981921554295	1
ENSG00000215784	FAM72D	0	-1.3038519030679092	0.8116395798641057	0.008993621560684784	1.6271308690614346	0.3718916206150635	0.00877877381985662	1.558647680439714	0.8448364649191876	0	0.3231641251660351	1	0	1.677480485548064	1	0	5.523123736275028	1	0	7.147426794206503	1
ENSG00000263513	FAM72C	0	-0.08145948173146067	1	0.003597448624273914	1.6271308690614346	0.5617314382248149	0	1.558647680439714	1	0	1.5455565465024828	1	0	2.8998729068845126	1	0	6.745516157611475	1	0	8.36981921554295	1
ENSG00000143061	IGSF3	0	-0.08145948173146067	1	0.003597448624273914	1.6271308690614346	0.5617314382248149	0	1.558647680439714	1	0	1.5455565465024828	1	0	2.8998729068845126	1	0	6.745516157611475	1	0	8.36981921554295	1
ENSG00000273338	RP11-386I14.4	0	-0.08145948173146067	1	0.003597448624273914	1.6271308690614346	0.5617314382248149	0	1.558647680439714	1	0	1.5455565465024828	1	0	2.8998729068845126	1	0	6.745516157611475	1	0	8.36981921554295	1
ENSG00000169213	RAB3B	0	-0.08145948173146067	1	0.003597448624273914	1.6271308690614346	0.5617314382248149	0	1.558647680439714	1	0	1.5455565465024828	1	0	2.8998729068845126	1	0	6.745516157611475	1	0	8.36981921554295	1
ENSG00000066056	TIE1	0	-1.3038519030679092	0.8116395798641057	0.008993621560684784	1.6271308690614346	0.3718916206150635	0.00877877381985662	1.558647680439714	0.8448364649191876	0	0.3231641251660351	1	0	1.677480485548064	1	0	5.523123736275028	1	0	7.147426794206503	1
ENSG00000243710	CFAP57	0	-0.08145948173146067	1	0.003597448624273914	1.6271308690614346	0.5617314382248149	0	1.558647680439714	1	0	1.5455565465024828	1	0	2.8998729068845126	1	0	6.745516157611475	1	0	8.36981921554295	1
ENSG00000227533	SLC2A1-AS1	0	-0.08145948173146067	1	0.003597448624273914	1.6271308690614346	0.5617314382248149	0	1.558647680439714	1	0	1.5455565465024828	1	0	2.8998729068845126	1	0	6.745516157611475	1	0	8.36981921554295	1
ENSG00000237429	RP1-159A19.4	0	-0.08145948173146067	1	0.003597448624273914	1.6271308690614346	0.5617314382248149	0	1.558647680439714	1	0	1.5455565465024828	1	0	2.8998729068845126	1	0	6.745516157611475	1	0	8.36981921554295	1
ENSG00000242349	NPPA-AS1	0	-0.08145948173146067	1	0.003597448624273914	1.6271308690614346	0.5617314382248149	0	1.558647680439714	1	0	1.5455565465024828	1	0	2.8998729068845126	1	0	6.745516157611475	1	0	8.36981921554295	1
ENSG00000069812	HES2	0	-0.08145948173146067	1	0.003597448624273914	1.6271308690614346	0.5617314382248149	0	1.558647680439714	1	0	1.5455565465024828	1	0	2.8998729068845126	1	0	6.745516157611475	1	0	8.36981921554295	1
ENSG00000269737	RP11-345P4.7	0	-0.08145948173146067	1	0.003597448624273914	1.6271308690614346	0.5617314382248149	0	1.558647680439714	1	0	1.5455565465024828	1	0	2.8998729068845126	1	0	6.745516157611475	1	0	8.36981921554295	1
ENSG00000237491	RP11-206L10.9	0.003404367808871719	-0.08145948173146156	1	0.008993621560684784	1.6271308690614346	0.3718916206150635	0	0.33625525910326637	1	0	0.3231641251660351	1	0	1.677480485548064	1	0	5.523123736275028	1	0	7.147426794206503	1
ENSG00000120875	DUSP4	0.4221416083000932	-1.1995976806144648	0.0628350226923619	1.2627044671201437	1.6169061980509727	4.153712354382918e-05	0.07023019055885296	-3.547551723392211	0.0004863297376277143	0.16543139630623818	-2.391473909178033	0.024775712394829008	1.753739514090593	1.137372220611169	0.48639566750542496	0.39987088047220865	-0.5414265793265556	1	0	0.08133760374873092	1
ENSG00000106399	RPA3	0.497037700095271	-0.9316356863456581	0.03453694459510577	1.2663019157444175	1.6149045667281756	6.28717607969235e-09	0.368708500433978	-1.2423023696514788	0.07947397015670428	0.2786212990420853	-1.6532233176120141	0.01877786075783707	0.33807026777649984	-1.2810113065476663	0.8525886397937207	0	-1.5475722543959056	1	0	0.07673080353557091	1
ENSG00000048162	NOP16	0.20085770072343143	-0.8979454155411934	0.11673933677844525	0.5054415317104849	1.6118641124081243	1.3313279502806515e-06	0.13168160729784928	-1.3522448457263005	0.12446625211063743	0.13060373392597752	-1.365335979663532	0.12345036727762955	0.10564695868015621	-1.4654774682939786	0.8965912950293614	0	-0.22411019334500626	1	0	1.4001928645864703	1
ENSG00000182010	RTKN2	0.09191793083953641	-0.19693669915139678	1	0.1582877394680522	1.6110112036981579	0.004093755826463316	0	-3.7390328682009706	0.024287897023242303	0.017413831190130333	-2.142499447182777	0.18229793111020715	0	-2.397807641756173	0.9347431202944712	0	1.44783560897079	1	0	3.0721386669022666	1
ENSG00000101361	NOP56	0.3063931027984547	-0.8466833359391807	0.078012758954766	0.7446718652247002	1.6098528776295993	2.2927802654028442e-08	0.16679670257727577	-1.5978568052402764	0.022310591948803325	0.156724480711173	-1.6876426297905478	0.020677255460264093	0.19016452562428118	-1.2833489171712578	0.8538994221739608	1.199612641416626	1.2245701497614736	1	0	0.8410395502149193	1
ENSG00000103995	CEP152	0.04425678151533235	-1.2890549011398282	0.12452014721368765	0.14749539359523045	1.6098528776295993	0.0013453174602444753	0.03511509527942648	-1.262382178514966	0.4107627789330073	0.06094840916545617	-0.5559814799595797	0.9583762556513176	0.06338817520809373	-0.25663157879547827	1	0	1.5491189448079716	1	0	3.173422002739448	1
ENSG00000126453	BCL2L12	0.24511448223876375	-0.9861525216357336	0.028676555836786646	0.6475407523693044	1.6072860576645633	2.725869784702274e-08	0.16679670257727577	-1.3893301072120032	0.057366757911748716	0.16543139630623818	-1.4024212411492347	0.06224692651201376	0.23242330909634365	-0.8097853412859584	1	0	-0.5824106778973304	1	0	1.041892380034146	1
ENSG00000151466	SCLT1	0.108939769883895	-0.7467236105434787	0.2784657941959653	0.2536201280113109	1.6069529871238046	7.375314269852272e-06	0.0438938690992831	-1.7949892741749864	0.048650486453016936	0.06094840916545617	-1.3772755929750575	0.15357126232420898	0.04225878347206248	-1.4770965515608112	0.9096967214900543	0.39987088047220865	1.775889806654994	1	0	2.392539292043035	1
ENSG00000161547	SRSF2	0.6570429871122417	-0.8695639248894682	0.05480332378791799	1.6098582593625763	1.606349306924932	7.1343386953055656e-09	0.30725708369498167	-1.8701001988700354	0.004246324771019433	0.38310428618286735	-1.5500553650921687	0.02778868068473744	0.5704935768728435	-0.9013350308379426	1	1.199612641416626	0.10768375546452026	1	0	-0.2716304765246783	1
ENSG00000183207	RUVBL2	0.31660620622506985	-0.9614988576905484	0.028266278993011203	0.8220170106465893	1.605247751162985	1.0784640184205959e-08	0.23702689313612874	-1.2413277112522922	0.08407708386636105	0.19155214309143367	-1.5504901409685516	0.030616236136314954	0.2535527008323749	-1.04354356474912	1	0	-0.9269091843600208	1	0	0.6973938735714558	1
ENSG00000213337	ANKRD39	0.2110708041500466	-0.7860035982052898	0.13792058718049982	0.4964479101498001	1.6013216827118295	1.471157684257607e-07	0.07900896437870958	-2.0303167508389377	0.005958350926377112	0.12189681833091234	-1.43832378813424	0.06696906789867811	0.16903513388824992	-0.8450854780352239	1	0	-0.20090280218368095	1	0	1.4234002557477954	1
ENSG00000166896	XRCC6BP1	0.0885135630306647	-0.6364272421547801	0.48319190375881704	0.19426222571079135	1.6008993274882553	4.652749086711131e-05	0.026336321459569857	-2.0061369383438117	0.04236143361792826	0.034827662380260666	-1.6871042102877918	0.09722443274546166	0.06338817520809373	-0.6649117118990131	1	0	1.1505695683176966	1	0	2.774872626249173	1
ENSG00000186197	EDARADD	0.04425678151533235	-0.3038519030679092	0.9583967408781878	0.08274131835830001	1.596757220017916	0.0042211851174914225	0.01755754763971324	-1.1783179137264916	0.49237574741215806	0	-2.823677263163236	0.06170526087820059	0	-1.4693609027812071	1	0	2.3762823479457564	1	0	4.000585405877232	1
ENSG00000101868	POLA1	0.023830574662102033	-1.1689223229818007	0.22989877880609888	0.07734514542188914	1.5947093913690575	0.005590252805779579	0.01755754763971324	-1.0787822401755776	0.5679987097918975	0.017413831190130333	-1.0918733741128088	0.46422273606225395	0.04225878347206248	0.262442986269221	1	0.39987088047220865	3.49758864416789	0.9384259125494272	0	4.096800721136535	1
ENSG00000166788	SAAL1	0.09532229864840813	-0.8084409873250449	0.3292144977682987	0.2302367119535305	1.5939640051262356	0.00011024550720428873	0.0877877381985662	-0.7368082030864569	0.6612412336556173	0.034827662380260666	-1.9398702806677588	0.07775259897343757	0.02112939173603124	-1.9330171072802296	0.8360032521230563	0	0.9042139036305332	1	0	2.52851696156201	1
ENSG00000261740	RP11-345J4.5	0.11915287331051017	-0.9115344802891485	0.11622653133085978	0.3039844087511457	1.5935783093504083	3.2380817837731506e-06	0.07900896437870958	-1.3026460487286933	0.14420302544330793	0.06965532476052133	-1.4743430109352218	0.10142191572146335	0.10564695868015621	-0.724617958023281	1	0	0.5039301710417161	1	0	2.1282332289731927	1
ENSG00000261236	BOP1	0.16000528701697078	-0.6326336689963339	0.4278900270152159	0.34535506793029574	1.5902312862499055	7.397893547030308e-06	0.06145141673899634	-1.8279333727899014	0.04270254671707532	0.06094840916545617	-1.8410245067271331	0.04644510805001634	0.08451756694412496	-1.181921184279135	1	0	0.31925140290937715	1	0	1.9435544608408533	1
ENSG00000135315	CEP162	0.02723494247097375	-0.7188894023467522	0.6314059474754937	0.0665527995490674	1.589656163642772	0.009992517743302202	0.01755754763971324	-0.8563898188391299	0.6344995200107348	0.017413831190130333	-0.8694809527763612	0.6244409051213575	0	-1.1590207821690566	1	0	2.686622468557907	1	0	4.310925526489383	1
ENSG00000125835	SNRPB	1.419621376299507	-0.8612704530966557	0.03296171509895783	3.4427583334301355	1.5877450405345146	4.2943768227753524e-10	0.7286382270480994	-1.7442631882772757	0.0029546500678986646	0.7662085723657347	-1.6710349219403196	0.008148685128646378	1.3522810711059994	-0.7839674786877375	1	1.199612641416626	-0.995388922242787	1	0	-1.372770927817133	1
ENSG00000211776	TRAV2	0.017021839044358594	-1.2690864849072323	0.7192101032251168	0.061156626612656535	1.5864888845640892	0.17489914436051898	0	-2.379951774896142	0.6764290377375394	0	-2.3930429088333742	0.6705333506732023	0	-1.0387265484513444	1	2.399225282833252	5.815905485502873	0.8738576821659257	0	4.431219760207094	1
ENSG00000184990	SIVA1	0.9634360899106965	-1.1297480704260363	0.0028071572516454742	2.7376584030724485	1.5842014585806297	1.1518430196826572e-09	1.176355691860787	-0.679686284765755	0.4414645551250708	0.6356048384397572	-1.6054714235253225	0.013841374156344542	0.6761405355529997	-1.4459019299572178	0.6604467780486124	0	-2.66740646949648	1	0	-1.0431034115650037	1
ENSG00000132341	RAN	3.547351256844331	-0.8022898686897562	0.040963823510966835	8.299313976199919	1.5840161758466458	1.952912039949603e-10	1.8347637283500335	-1.6904845888491549	0.003053646837328748	1.2799165924745797	-2.2232238593641482	0.00019598905508741657	3.866678687693717	-0.5461914880149561	1	1.199612641416626	-2.2666427704569374	1	0	-2.6430380723813998	1
ENSG00000136811	ODF2	0.1395790801637405	-0.571785108314542	0.48316730387271895	0.291393338566187	1.5835416005137524	4.720979889315025e-06	0.026336321459569857	-2.6045826684285895	0.00294711471577166	0.017413831190130333	-3.0394059542186738	0.0018030089301039835	0.12677635041618746	-0.4357301248999268	1	1.199612641416626	2.582285808743171	0.8738576821659257	0	2.1865973914871812	1
ENSG00000169689	STRA13	0.2825625281363527	-1.3709660989264458	0.0006243450625413483	0.9353366423112176	1.5834921533545305	2.1797309158782903e-08	0.4213811433531177	-0.5881937078895567	0.6029347906765893	0.19155214309143367	-1.7489310202943447	0.014747517339045398	0.44371722645665607	-0.4608744368933779	1	1.199612641416626	0.887535162483903	1	7.250278706800446	1.5076984900544552	1
ENSG00000164754	RAD21	0.7761958604227519	-0.9438509545213182	0.01862851604311876	1.9767980190385155	1.5832137525312278	1.2116156924350884e-09	0.6584080364892465	-1.0617329394061672	0.12295148981466841	0.3482766238026067	-2.0007732946156134	0.0018799643496178293	0.5704935768728435	-1.2096468552390243	0.854278838039236	2.7990961633054603	0.8088782186089045	1	0	-0.5736723945006817	1
ENSG00000185379	RAD51D	0.06468298836856266	-0.9427532108998693	0.2023750419984211	0.17087880965301092	1.5827367497029816	0.00011122145145923065	0.026336321459569857	-1.8221741035012164	0.08598602803773683	0.06094840916545617	-0.7883441900509554	0.5771792187436086	0.06338817520809373	-0.4809488770564183	1	0	1.3304786583326311	1	0	2.9547817162641077	1
ENSG00000166503	RP11-382A20.3	0.11234413769276673	-0.5175585965381346	0.620724285856902	0.22843798764139353	1.5827367497029816	1.8027521699810443e-05	0.026336321459569857	-2.2487072416178897	0.016969178144498626	0.017413831190130333	-2.6853978883373895	0.009778593639773476	0.10564695868015621	-0.3052415230201002	1	0	0.9126261434467333	1	0	2.5369292013782094	1
ENSG00000124575	HIST1H1D	0.7047041364364458	-0.421766105933678	0.6279135678745182	1.332854715293485	1.577443744961082	7.84150230719963e-08	0.0438938690992831	-4.225623628504849	7.292540529356277e-08	0.20896597428156402	-2.1519207577827477	0.0038752394584651937	0.3169408760404686	-1.4547438067090246	0.8141012727011876	1.5994835218888346	0.6967568456916196	1	0	-0.006667978134088315	1
ENSG00000197451	HNRNPAB	0.9191793083953641	-0.8951381407522498	0.03422329687936999	2.2699900819168395	1.5733178226272329	3.630538072541109e-09	0.5355052030112538	-1.579913150093263	0.012444732631030636	0.6094840916545617	-1.3895047217971963	0.040522715194359675	0.6972699272890309	-1.1298744365095394	0.9443765245267183	0.7997417609444173	-0.813329690488876	1	0	-0.7756884209201129	1
ENSG00000100285	NEFH	0.010213103426615158	-1.4506932913971804	0.3981320026845625	0.044968107803423925	1.572683085039058	0.08846947974897686	0.026336321459569857	0.18941387077399519	1	0.008706915595065166	-0.9138750721348146	0.8543996294886284	0.02112939173603124	0.4404412882472144	1	0	3.2430158170822923	1	0	4.867318875013767	1
ENSG00000160392	C19orf47	0.017021839044358594	-0.7695154754167204	0.7137084311304992	0.044968107803423925	1.572683085039058	0.03561235879610408	0.01755754763971324	-0.2714273181179738	1	0.008706915595065166	-0.9138750721348146	0.6249179834162348	0	-0.6026274336446713	1	0	3.2430158170822923	1	0	4.867318875013767	1
ENSG00000151150	ANK3	0.03404367808871719	-0.9197084117348484	0.6980702996164984	0.0917349399189848	1.572683085039058	0.05338985633760898	0	-2.9649142756172986	0.2482669421791349	0.008706915595065166	-1.9569437940267003	0.4788810650715545	0.06338817520809373	0.44044128824721485	1	1.199612641416626	4.286084538974178	0.8738576821659257	0	3.8462572594859386	1
ENSG00000104450	SPAG1	0.010213103426615158	-1.4506932913971804	0.2644413939381992	0.044968107803423925	1.572683085039058	0.03561235879610408	0.01755754763971324	-0.2714273181179738	1	0.026120746785195503	0.17632273683676392	1	0	-0.6026274336446713	1	0	3.2430158170822923	1	0	4.867318875013767	1
ENSG00000030066	NUP160	0.04425678151533235	-1.1320855548014293	0.13356604074452785	0.1331055990981348	1.5705473406950672	0.0004483825055610928	0.0438938690992831	-0.8412829264489212	0.542918240999306	0.04353457797532584	-0.8543740603861529	0.5318445225093708	0.04225878347206248	-0.5449119357883832	1	0	1.6866224685579063	1	0	3.310925526489383	1
ENSG00000137822	TUBGCP4	0.02723494247097375	-1.1594619937327337	0.23401214099725517	0.08633876698257394	1.5694153712051473	0.0041771525640318065	0.0438938690992831	-0.17831791372649164	1	0.026120746785195503	-0.8236772631632361	0.6124998421669362	0	-1.5375324054227866	1	0	2.308110845304177	1	0	3.9324139032356533	1
ENSG00000223960	AC009948.5	0.03063931027984547	-0.9819238081805466	0.34664630794683	0.08633876698257394	1.5694153712051473	0.0041771525640318065	0.026336321459569857	-0.8105861292260048	0.6215634441984527	0.008706915595065166	-1.8694809527763612	0.19519106896240632	0.04225878347206248	0.09251798482690887	1	0.39987088047220865	3.3304786583326313	0.9555582463541903	0	3.9324139032356533	1
ENSG00000164253	WDR41	0.017021839044358594	-2.354477976137877	0.013619070347756305	0.12231325322531307	1.565730324397292	0.011102269489228175	0.052672642919139714	-0.47529965148362274	1	0.04353457797532584	-0.7274619479039335	0.947443926596168	0.10564695868015621	0.6268544124780964	1	0.7997417609444173	3.4235880627241126	0.8738576821659257	0	3.4312197602070946	1
ENSG00000198176	TFDP1	0.05787425275081922	-0.9989973215394881	0.16254615520210067	0.1582877394680522	1.5637054889198008	0.00020182525031406747	0.07023019055885296	-0.48088068374692305	0.8482503830618994	0.034827662380260666	-1.3930429088333733	0.21900360670634328	0	-2.4099823557022755	0.5539402912363951	0	1.4356608950246879	1	7.250278706800446	4.072138666902267	0.6609899778602297
ENSG00000165060	FXN	0.07489609179517782	-1.2490594302275295	0.05097486898408994	0.23563288488994136	1.5630005316417193	9.38335214541172e-05	0.06145141673899634	-1.2657807549768312	0.28467397964830454	0.12189681833091234	-0.3113185113989201	1	0.04225878347206248	-1.3814132035055033	0.9926726698861085	0	0.8628731082496339	1	0	2.48717616618111	1
ENSG00000072501	SMC1A	0.2859668959452244	-1.2570310463149155	0.00214507071453492	0.8795761886349719	1.5609537924569514	3.945391623776595e-08	0.2984783098751251	-1.0171256488267812	0.19857326735532027	0.21767288987662917	-1.479654016294797	0.040463840489147106	0.3591996595125311	-0.6739145182799663	1	3.998708804722086	2.4456143690541117	0.8738576821659257	0	0.5884595020182917	1
ENSG00000167088	SNRPD1	1.0485452851324895	-0.906272364883735	0.022129343770811112	2.5991566310379026	1.5598806276522394	9.682503076512268e-10	0.6496292626693898	-1.501015240858625	0.012708362469793377	0.6617255852249527	-1.4745996497406462	0.020977711266389244	0.9508226281214058	-0.8871779187180029	1	0.39987088047220865	-1.5980397169252587	1	0	-0.9744766923728654	1
ENSG00000100601	ALKBH1	0.017021839044358594	-1.4964969810103046	0.13567632088862142	0.07015024817334131	1.556741541170037	0.009750408333364616	0.0438938690992831	0.1436101811608701	1	0.017413831190130333	-0.9569437940267003	0.6368766287817387	0.02112939173603124	-0.21560431053542395	1	0	2.6025582037694326	1	0	4.226861261700908	1
ENSG00000149136	SSRP1	0.47320712543316895	-0.7379013708725561	0.11747204666029293	1.0666435170972155	1.5560477709999527	8.593209437074239e-09	0.28969953605526844	-1.3538894783099462	0.04248873441543461	0.20025905868649885	-1.8881447970413965	0.005178266182533891	0.2535527008323749	-1.4386063642666975	0.6923425678067172	0	-1.315179774076079	1	0	0.30912328385539745	1
ENSG00000120437	ACAT2	0.25192321785650723	-0.9887774792216091	0.03196378620511483	0.6601318225542632	1.5545030689740376	1.2226334099827754e-07	0.23702689313612874	-0.922479009296902	0.2830742445427551	0.13060373392597752	-1.779374036546403	0.017054294159005855	0.2535527008323749	-0.7335881115278338	1	0	-0.623717652054244	1	0	1.0005854058772323	1
ENSG00000013573	DDX11	0.023830574662102033	-1.5188647940387598	0.08183315212746892	0.09533238854325872	1.5491283570601615	0.005505724061559424	0.03511509527942648	-0.6219245652021064	0.7951299024608746	0.026120746785195503	-0.9780054095545303	0.5846004253713606	0.04225878347206248	-0.05948510861814116	1	0.7997417609444173	3.786158142108821	0.8738576821659257	0	3.784856714821795	1
ENSG00000053372	MRTO4	0.22128390757666172	-0.9756648177088643	0.06989135017897775	0.5755917798838261	1.5484188930473943	2.8216179022982053e-06	0.19313302403684562	-1.0158224464637995	0.3057962002553805	0.13931064952104266	-1.485921684970685	0.08622180982345196	0.1479057421522187	-1.2498742126201696	1	0.7997417609444173	1.1638970999646892	1	0	1.1965585015373827	1
ENSG00000235304	LINC01281	0.017021839044358594	0.001002678460512385	1	0.02877958899419131	1.5446687088694624	0.14571711672249846	0	-1.3158214374764272	0.6758375210161749	0	-1.3289125714136585	0.6684868284169042	0	0.025403788968370478	1	0	3.871047039695334	1	0	5.49535009762681	1
ENSG00000177842	ZNF620	0.006808735617743438	-1.2334625751765111	0.8491266187525832	0.02877958899419131	1.5446687088694624	0.3179965524043841	0	-1.3158214374764272	1	0.017413831190130333	0.3935534530574323	0.920243080748311	0	0.025403788968370478	1	0	3.871047039695334	1	7.250278706800446	6.5624642934853465	0.6521543364110031
ENSG00000240403	KIR3DL2	0.08170482741292126	-0.27890554593767813	1	0.1456966692830935	1.54173937783079	0.070530734558103	0	-3.637749532363789	0.21428425777774343	0.008706915595065166	-2.6376652775532876	0.4029089772775064	0	-2.2965243059189913	1	1.199612641416626	3.589011671931484	0.8738576821659257	0	3.173422002739448	1
ENSG00000081985	IL12RB2	0.06808735617743437	-0.1702687486893173	1	0.11511835597676524	1.5409742253117202	0.0011122505412338604	0	-3.299333314687858	0.01212354815655324	0	-3.3124244486250896	0.018834323887944454	0.04225878347206248	-0.3395930278108765	1	0	1.8875351624839027	1	0	3.5118382204153793	1
ENSG00000162174	ASRGL1	0.03404367808871719	-1.931883125680951	0.0049441779529385745	0.17087880965301092	1.539668027811095	0.00099737613885986	0.12290283347799268	0.205010725825014	1	0.06965532476052133	-0.6184191886086428	0.8498370960418988	0	-2.5263918478175857	0.7123634907750815	0	1.3192514029093771	1	7.250278706800446	3.9547817162641077	0.6598719194466224
ENSG00000188566	NDOR1	0.03744804589758891	-0.6394549348523473	0.8389091669829771	0.08454004267043698	1.539668027811095	0.04019182042363787	0.00877877381985662	-1.8336697423390458	0.4042571871675112	0.017413831190130333	-1.23871476244208	0.6371778001803019	0.04225878347206248	0.11560159793994984	1	0	2.3304786583326313	1	0	3.9547817162641077	1
ENSG00000163002	NUP35	0.03744804589758891	-1.0814594817314607	0.43422530915078317	0.10972218304035437	1.536933060089857	0.01728014137585162	0.026336321459569857	-1.178317913726492	0.6667960667334351	0.052241493570391005	-0.3289125714136576	1	0	-1.8902040237412567	1	0.39987088047220865	2.9729266537145476	0.9409752717047682	0	3.5797422849171827	1
ENSG00000131944	FAAP24	0.010213103426615158	-2.3293869951750468	0.0069591447092068465	0.0791438697340261	1.5340214646699537	0.0071416323408700615	0.07900896437870958	0.7931129340767376	0.5845386109468247	0	-2.77637154838488	0.07834113897139365	0.06338817520809373	0.651945393440927	1	0	2.4235880627241126	1	0	4.0478911206555885	1
ENSG00000234663	AC104820.2	0.047661149324204066	-0.11316834145879984	1	0.0791438697340261	1.5340214646699537	0.0071416323408700615	0	-2.7632804144476477	0.06799748099339226	0.008706915595065166	-1.7521240021382019	0.22411791834027128	0	-1.42205518800285	0.996231885373411	0	2.4235880627241126	1	0	4.0478911206555885	1
ENSG00000163040	CCDC74A	0.04085241370646063	-0.38101976359036893	0.8843083463657359	0.0791438697340261	1.5340214646699537	0.0071416323408700615	0.00877877381985662	-1.7390328682009706	0.22580569221144994	0.008706915595065166	-1.7521240021382019	0.22411791834027128	0.02112939173603124	-0.3978076417561729	1	0	2.4235880627241126	1	0	4.0478911206555885	1
ENSG00000172456	FGGY	0.023830574662102033	-1.2244174355735042	0.1952290875824803	0.0791438697340261	1.5340214646699537	0.0071416323408700615	0.0438938690992831	-0.052787031642632876	1	0.017413831190130333	-1.142499447182777	0.47237934228818174	0.02112939173603124	-0.3978076417561729	1	0	2.4235880627241126	1	0	4.0478911206555885	1
ENSG00000136159	NUDT15	0.08510919522179297	-0.8184250758976672	0.26125453820341143	0.2050545715836131	1.5301064146665704	5.9441260778190636e-05	0.052672642919139714	-1.2682034172436865	0.23108285996723316	0.052241493570391005	-1.2812945511809182	0.20140811033265024	0.06338817520809373	-0.7630921058379165	1	0	1.0543542530583936	1	0	2.67865731098987	1
ENSG00000196172	ZNF681	0.010213103426615158	-0.4033875766188242	0.9823324922609291	0.02338341605778044	1.5275951955105205	0.15440876700057224	0.00877877381985662	0.056147339910531	1	0	-1.0394059542186733	0.7910611938878168	0	0.31491040616335564	1	0	4.160553656890319	1	0	5.784856714821795	1
ENSG00000102547	CAB39L	0.003404367808871719	-1.5839598222606446	0.4582679417180294	0.02338341605778044	1.5275951955105205	0.15440876700057224	0.01755754763971324	0.7285726818820262	1	0	-1.0394059542186733	0.7910611938878168	0.02112939173603124	1.3973725663553287	1	0	4.160553656890319	1	0	5.784856714821795	1
ENSG00000254469	RP11-849H4.2	0.006808735617743438	-0.9115344802891485	0.7378620937680798	0.02338341605778044	1.5275951955105205	0.15440876700057224	0.00877877381985662	0.056147339910531	1	0.008706915595065166	0.04305620597329973	1	0	0.31491040616335564	1	0	4.160553656890319	1	0	5.784856714821795	1
ENSG00000275221	HIST1H2AK	0.003404367808871719	-1.5839598222606446	0.4582679417180294	0.02338341605778044	1.5275951955105205	0.15440876700057224	0	-1.026314820281442	0.7982712926103221	0.008706915595065166	0.04305620597329973	1	0.02112939173603124	1.3973725663553287	1	0.39987088047220865	5.243015817082292	0.8738576821659257	0	5.784856714821795	1
ENSG00000236200	KDM4A-AS1	0.003404367808871719	-1.5839598222606446	0.48319190375881704	0.02338341605778044	1.5275951955105205	0.17178436835281635	0	-1.026314820281442	0.8119485038867537	0.008706915595065166	0.04305620597329973	1	0	0.31491040616335564	1	0.7997417609444173	5.915441159053787	0.8738576821659257	0	5.784856714821795	1
ENSG00000177150	FAM210A	0.07489609179517782	-0.938719309615379	0.15558017230554433	0.19426222571079135	1.5249504742549567	0.00010519248570798268	0.07900896437870958	-0.642986180729936	0.6499425338658131	0.017413831190130333	-2.4644275420701396	0.0215646939325509	0.10564695868015621	-0.07994921117785703	1	0	1.1308063134962667	1	0	2.7551093714277433	1
ENSG00000116120	FARSB	0.16681402263471423	-0.679189278526495	0.2975604025944709	0.36514103536380227	1.524769151431757	3.147586432235517e-06	0.0877877381985662	-1.452240635703022	0.07490712405638465	0.10448298714078201	-1.2134353539937224	0.16761275701366937	0.02112939173603124	-2.618452400806354	0.2970868455380749	0	0.221954201554462	1	0	1.8462572594859386	1
ENSG00000169683	LRRC45	0.03063931027984547	-1.1287651965098178	0.2588109668366935	0.09353366423112176	1.522161309459892	0.005593299505051892	0.026336321459569857	-0.943852660089469	0.5773914172741269	0.04353457797532584	-0.3289125714136585	1	0.02112939173603124	-0.6444476093392981	1	0	2.180731538827949	1	0	3.8050345967594255	1
ENSG00000112759	SLC29A1	0.020426206853230315	-2.937069572396286	8.598575852568321e-07	0.208652020207887	1.5202156651449226	7.229209055143573e-05	0.23702689313612874	0.9175421016810246	0.17814292099020682	0.034827662380260666	-1.8143393985838996	0.07522500324375067	0.04225878347206248	-1.215604310535423	1	0.7997417609444173	2.630038940191539	0.8967011330120797	0	2.6510009680870046	1
ENSG00000276231	PIK3R6	0.017021839044358594	-0.7188894023467522	1	0.04316938349128697	1.5160995566726907	0.5202128741776534	0	-1.9007839381975833	1	0	-1.9138750721348146	1	0	-0.5595587117527856	1	0	3.286084538974178	1	21.75083612040134	7.0478911206555885	0.3850234033150272
ENSG00000138780	GSTCD	0.006808735617743438	-1.8657307906760234	0.6128486358311876	0.04316938349128697	1.5160995566726907	0.3063572745300148	0.03511509527942648	0.6075572809206609	0.7451362656711749	0.008706915595065166	-0.8694809527763612	1	0.02112939173603124	0.4848354076056678	1	0	3.286084538974178	1	0	4.910387596905654	1
ENSG00000030419	IKZF2	0.051065517133075784	-0.19693669915139722	1	0.08813749129471089	1.5160995566726907	0.013688156812013652	0	-2.922479009296902	0.07725369997433762	0.017413831190130333	-1.3068862650836595	0.48002971604220135	0	-1.5812537828521043	1	0	2.2643894678748593	1	0	3.8886925258063347	1
ENSG00000163781	TOPBP1	0.15660091920809907	-0.9134516832834394	0.08723475643316263	0.3921219000458566	1.513174679764349	2.4047616005812555e-06	0.12290283347799268	-1.0941574660624933	0.22093785018564246	0.06965532476052133	-1.8744816338347272	0.02161582198276102	0.19016452562428118	-0.3631614989492815	1	0.39987088047220865	1.1210252927036815	1	0	1.740462595463342	1
ENSG00000165071	TMEM71	0.04085241370646063	0.03401773568847499	1	0.06295535092479349	1.511653651641499	0.017077307537741244	0	-2.441352319560286	0.12994630755385447	0	-2.4544434534975172	0.13673521597300028	0	-1.1001270931154883	1	0	2.7455161576114753	1	0	4.369819215542951	1
ENSG00000226660	TRBV2	0.09872666645727984	0.03535418325128914	1	0.14749539359523045	1.5103172040786852	0.07407051891195844	0	-3.6637447408967336	0.19309962002561168	0	-3.6768358748339653	0.19667495528768045	0	-2.322519514451936	1	0	1.523123736275027	1	0	3.1474267942065035	1
ENSG00000211812	TRAV26-2	0.047661149324204066	-0.20431622951699513	1	0.08274131835830001	1.509294378767576	0.19179988091663988	0	-2.833669742339046	0.6073515826723492	0.017413831190130333	-1.2152557896180909	1	0	-1.492444515894248	1	0	2.3531987348327146	1	0	3.977501792764191	1
ENSG00000127337	YEATS4	0.20426206853230314	-0.883172257212288	0.0809475043790181	0.500045358774074	1.5080781974176714	9.690483496411996e-07	0.11412405965813606	-1.5647347350655678	0.03739222818855391	0.16543139630623818	-1.039405954218673	0.21487194187138686	0.16903513388824992	-0.8805149675728221	1	0	-0.23557537983846055	1	0	1.388727678093016	1
ENSG00000100401	RANGAP1	0.09532229864840813	-1.1698974463990446	0.03135941729695118	0.28060099269336525	1.5038991030671642	1.684339255126483e-05	0.0877877381985662	-1.0622941173870086	0.2693564299785484	0.026120746785195503	-2.5837264704424836	0.006113341973249597	0.27468209256840614	0.6483341398885478	1	0.7997417609444173	2.1943419703466023	0.9409752717047682	0	2.2200720960382694	1
ENSG00000124207	CSE1L	0.11574850550163844	-1.3558986508375044	0.004224623794130373	0.3795308298608979	1.5033022822085766	3.326676499910214e-06	0.1755754763971324	-0.5301615865181413	0.7175063916257693	0.08706915595065168	-1.528990406862571	0.06946623884796409	0.23242330909634365	-0.043944257722363655	1	0.39987088047220865	1.1655717316569432	1	0	1.784856714821795	1
ENSG00000278259	MYO19	0.047661149324204066	-0.8184250758976672	0.41189193595226525	0.1169170802889022	1.5015999869775762	0.0013808993842872974	0.03511509527942648	-0.9438526600894686	0.49237574741215806	0.008706915595065166	-2.3289125714136585	0.05990695441755296	0.06338817520809373	0.058570652903570775	1	0.39987088047220865	2.871047039695334	1	0	3.4790482852977096	1
ENSG00000268804	RP11-542M13.3	0.010213103426615158	0.044071400352397205	1	0.017987243121369567	1.5015999869775758	0.23014450190911367	0	-0.6637447408967336	1	0	-0.6768358748339649	1	0	0.6774804855480641	1	0	4.523123736275028	1	0	6.147426794206503	1
ENSG00000259768	RP5-991G20.1	0	-2.303851903067909	0.5633830617209056	0.017987243121369567	1.5015999869775758	0.44148442922061537	0.00877877381985662	0.44317046301977836	0.9965309064864616	0.008706915595065166	0.4300793290825471	1	0.02112939173603124	1.784395689464576	1	0	4.523123736275028	1	0	6.147426794206503	1
ENSG00000118804	STBD1	0.006808735617743438	-0.4964969810103046	0.968186519494938	0.017987243121369567	1.5015999869775758	0.23014450190911367	0.00877877381985662	0.44317046301977836	1	0	-0.6768358748339649	1	0	0.6774804855480641	1	0	4.523123736275028	1	0	6.147426794206503	1
ENSG00000182004	SNRPE	0.6025731021702943	-0.9291561708176574	0.02939618325418627	1.500136076322222	1.4998732422581076	3.785645361286216e-08	0.6057353935701068	-0.7891529396146535	0.3517602609338651	0.33086279261247636	-1.6873665423261346	0.013832658538476948	0.38032905124856237	-1.3965200958957122	0.7608783661935107	0.39987088047220865	-0.8205378805596167	1	0	-0.1975031260424743	1
ENSG00000070814	TCOF1	0.1395790801637405	-1.0050463662122933	0.06055037536140963	0.3687384839880762	1.4998502050276163	6.572118560934405e-06	0.14046038111770592	-0.8133210969472435	0.4390283229280229	0.06965532476052133	-1.787018792584388	0.03596065580959452	0.1479057421522187	-0.6079217333141838	1	0.7997417609444173	1.79650008633028	0.997504803183459	0	1.8254986993191413	1
ENSG00000006625	GGCT	0.3608629877404022	-0.6619205902176765	0.21133649389603834	0.7716527299067545	1.4957404690381122	1.1852660386215426e-07	0.26336321459569856	-1.0211345811757617	0.18698736660361606	0.09577607154571684	-2.451936597886942	0.0007028864340000037	0.16903513388824992	-1.5201652734526976	0.6467595062910985	0.39987088047220865	0.13818584386186428	1	0	0.7600248618418597	1
ENSG00000124795	DEK	1.1404632159720258	-0.923560349096144	0.020133546687560143	2.8203997214307486	1.4928910786326886	7.1343386953055656e-09	1.2729222038792098	-0.6301838774030848	0.49237574741215806	0.30474204582728087	-2.7405305501513544	1.4585525553824008e-05	1.2043753289537809	-0.6830152655987851	1	0.39987088047220865	-1.7335904220528784	1	0	-1.1099610484861484	1
ENSG00000081870	HSPB11	0.5617206884638336	-0.7120445995784145	0.1282988714193033	1.2321261538138155	1.492689580562319	2.513266069242322e-08	0.21946934549641547	-1.987257344500088	0.0014230390297286233	0.33086279261247636	-1.3946503686552596	0.039170607881895345	0.4648466181926873	-0.8276529913953881	1	0	-1.5398860612507734	1	0	0.08441699668070304	1
ENSG00000132330	SCLY	0.06127862055969094	-0.5339716864289676	0.8263512183299324	0.12591070184958697	1.4914757697038685	0.014480378551229916	0.01755754763971324	-1.8260161697956105	0.31474375090205053	0.008706915595065166	-2.439336561107309	0.15269752891800875	0.06338817520809373	-0.054323403502362755	1	0.39987088047220865	2.7606230500016835	0.9684056410916904	0	3.369819215542951	1
ENSG00000134809	TIMM10	0.47320712543316895	-0.7291577378005798	0.12330251678916428	1.0486562739758458	1.4905259408191491	3.898677517700809e-08	0.26336321459569856	-1.4852762759551876	0.02275736003537333	0.21767288987662917	-1.7614982719033494	0.009667099653701078	0.38032905124856237	-0.8727165970124151	1	0.39987088047220865	-0.30614596221101775	1	0	0.31634580227363585	1
ENSG00000005189	AC004381.6	0.003404367808871719	-2.7818991998725533	0.28650089624167047	0.05216300505197175	1.4896273453114999	0.3167068262878412	0.03511509527942648	0.2956132746059206	0.8326570133151739	0.034827662380260666	0.2825221406686893	0.8340889134933578	0	-0.837092687281694	1	0.39987088047220865	4.045076439470383	0.8738576821659257	0	4.632853621376745	1
ENSG00000237190	CDKN2AIPNL	0.16000528701697078	-0.5408911003687584	0.5205989555655475	0.32197165187251525	1.4896273453114999	1.4922126840407884e-05	0.0438938690992831	-2.178317913726492	0.010513261362734163	0.06094840916545617	-1.7642987160843044	0.050103053075948555	0.10564695868015621	-0.837092687281694	1	0.39987088047220865	1.399741320769745	1	0	2.018143777261537	1
ENSG00000151849	CENPJ	0.023830574662102033	-2.636048333409099	8.285389945108084e-06	0.19426222571079135	1.4884245982298427	0.00015537898366242887	0.052672642919139714	-1.198782016286207	0.24913877048382058	0.14801756511610784	0.2670210471285013	1	0.19016452562428118	0.6878224297695232	1	0	1.1210252927036815	1	0	2.7453283506351576	1
ENSG00000138796	HADH	0.21787953976779	-0.4224963995665283	0.658124173894328	0.40831041885508923	1.48274095972626	2.70239388898472e-06	0.07023019055885296	-1.929638800869768	0.011908623340559163	0.06094840916545617	-2.1174084662199464	0.010464290684547357	0.08451756694412496	-1.4553313428771486	0.7874575106834029	0	0.04970788820202854	1	0	1.674010946133505	1
ENSG00000169629	RGPD8	0.017021839044358594	-0.23346257517651114	1	0.03237703761846522	1.48274095972626	0.0991475246576316	0	-1.5002460086138543	0.49237574741215806	0	-1.5133371425510855	0.48002971604220135	0.02112939173603124	0.8998729068845117	1	0	3.686622468557907	1	0	5.310925526489383	1
ENSG00000116161	CACYBP	1.320894709842227	-0.6494269585481999	0.1695721516968629	2.7808277865637354	1.4775545130109249	1.2189476809889676e-08	0.6057353935701068	-1.7278110709054098	0.0039456183696790674	0.5137080201088449	-1.9703184718000966	0.001910373104441182	1.0987283702736246	-0.7998686766961917	1	1.199612641416626	-0.7159632896746809	1	0	-1.0937051577282288	1
ENSG00000164430	MB21D1	0.12936597673712533	-1.0184496842056607	0.051078910972317114	0.3435563436181588	1.477383749556753	7.502836406246075e-06	0.11412405965813606	-1.0090368288496063	0.3002068541821123	0.034827662380260666	-2.5587801133122525	0.004222786666859218	0.27468209256840614	0.3321883975951916	1	0.7997417609444173	1.8930733460253328	0.9841506474214725	0	1.921358714726657	1
ENSG00000154473	BUB3	0.8987531015421338	-0.7595313868440987	0.07770881851443485	2.0163699539055284	1.4770578027147845	9.7530567874475e-09	0.2984783098751251	-2.2797758994084347	0.00011304262746008203	0.5920702604644313	-1.2805927488414044	0.05081490954069794	0.9930814115934683	-0.470330130255275	1	0.39987088047220865	-1.2535442819249107	1	0	-0.6301807844570487	1
ENSG00000105968	H2AFV	2.0698556277940052	-0.6640510779898705	0.1411957920539656	4.388887321614175	1.4752459857062445	5.445489581210408e-09	0.8690986081658053	-1.8765363919509057	0.001072463209431375	1.036122955812755	-1.617673802365821	0.009550603639765988	1.5001868132582181	-1.0216374779967825	0.9838383901287429	2.399225282833252	-0.5669346589723636	1	0	-1.752577415816775	1
ENSG00000080839	RBL1	0.09191793083953641	-0.4033875766188233	0.7796372159471009	0.17267753396514787	1.4721562090850941	0.0003217273851634031	0.01755754763971324	-2.293795131146428	0.025752037414623178	0.017413831190130333	-2.3068862650836595	0.03422346274358033	0.04225878347206248	-0.9525699047016292	1	0.7997417609444173	2.893073346025333	0.8742537560335746	0	2.9103875969056543	1
ENSG00000132570	PCBD2	0.05787425275081922	-1.1720620305123677	0.15449102619023455	0.17267753396514787	1.4721562090850941	0.002342211158595509	0.06145141673899634	-0.8221741035012164	0.6806714356922311	0.06094840916545617	-0.8352652374384482	0.6739787947908527	0.08451756694412496	-0.19323649750696914	1	0	1.2860845389741777	1	0	2.9103875969056543	1
ENSG00000103876	FAH	0.2144751719589183	-1.0200589370673177	0.06044194400557874	0.5647994340110044	1.471011667144153	1.2639263258447902e-05	0.23702689313612874	-0.7072463795333201	0.5847943885213643	0.1828452274963685	-1.0895294336445098	0.25591572133474005	0.08451756694412496	-1.9313287571274595	0.6318466248051599	0.39987088047220865	0.582285808743171	1	0	1.2032376571750094	1
ENSG00000106077	ABHD11	0.03404367808871719	-1.446456298510709	0.04657512988678814	0.12411197753745003	1.4710116671441527	0.001358908464994342	0.06145141673899634	-0.31582143747642677	1	0.034827662380260666	-1.055347498087695	0.4298955831849259	0.08451756694412496	0.2989688622943345	1	0	1.7606230500016833	1	0	3.3849261079331594	1
ENSG00000203724	C1orf53	0.013617471235486876	-1.6008336408250408	0.12739307631206012	0.061156626612656535	1.4710116671441527	0.022188407755629504	0.03511509527942648	0.03927352134613482	1	0.017413831190130333	-0.7763715483848799	0.7400888357142664	0.04225878347206248	0.57794481199715	1	0	2.7758898066549937	1	0	4.40019286458647	1
ENSG00000255284	AP006621.5	0.03063931027984547	-0.7892787302381512	0.5463874953088017	0.07554642110975218	1.4684331230423768	0.011774186290332521	0.01755754763971324	-1.0787822401755776	0.5679987097918975	0.026120746785195503	-0.6508406663010211	0.8063645007699262	0.02112939173603124	-0.3480546065590735	1	0	2.4724976632050595	1	0	4.096800721136535	1
ENSG00000180198	RCC1	0.25873195347425065	-0.5058348455896411	0.47748641519600216	0.5054415317104849	1.4674742030729497	1.4338233473396166e-06	0.06145141673899634	-2.4224438570102214	0.0010220221119666643	0.11318990273584717	-1.6051578509739948	0.036191562786525626	0.12677635041618746	-1.2776652786676754	0.9018548312912437	0.7997417609444173	1.3304786583326311	1	0	1.3623246789960273	1
ENSG00000204856	FAM216A	0.1055354020750233	-0.25138448317377327	0.968186519494938	0.18167115552583266	1.4666661968681889	0.0002703692483010137	0.026336321459569857	-1.943852660089469	0.057513027713778905	0.008706915595065166	-2.9780054095545303	0.008946241413373095	0.02112939173603124	-1.623689049172501	0.8080986384386273	0.39987088047220865	2.221954201554462	1	0	2.8358406435406	1
ENSG00000165392	WRN	0.013617471235486876	-1.8184250758976672	0.07131800693832485	0.07015024817334131	1.4572058676191229	0.029277637136573786	0.026336321459569857	-0.5288151608106251	0.9515876969513284	0.026120746785195503	-0.5419062947478563	0.9573527514182651	0.04225878347206248	0.369358190185733	1	0.7997417609444173	4.215001440912696	0.8738576821659257	0	4.199894214100639	1
ENSG00000276256	AC011043.1	0.006808735617743438	0.08846551971085148	1	0.012591070184958699	1.4572058676191224	0.3482920759828804	0	-0.17831791372649164	1	0	-0.1914090476637238	1	0	1.162907312718306	1	0	5.00855056344527	1	0	6.632853621376745	1
ENSG00000182463	TSHZ2	0.003404367808871719	-1.818425075897668	0.2855218815824256	0.026980864682054354	1.4572058676191224	0.14395879075320095	0	-1.2487072416178897	0.6200303207434578	0.034827662380260666	1.3649843008606624	0.41303999042110734	0	0.09251798482690798	1	0	3.9381612355538707	1	0	5.5624642934853465	1
ENSG00000089091	DZANK1	0.006808735617743438	0.08846551971085148	1	0.012591070184958699	1.4572058676191224	0.3482920759828804	0	-0.17831791372649164	1	0	-0.1914090476637238	1	0	1.162907312718306	1	0	5.00855056344527	1	0	6.632853621376745	1
ENSG00000259804	CTD-2012K14.7	0.006808735617743438	0.08846551971085148	1	0.012591070184958699	1.4572058676191224	0.3482920759828804	0	-0.17831791372649164	1	0	-0.1914090476637238	1	0	1.162907312718306	1	0	5.00855056344527	1	0	6.632853621376745	1
ENSG00000099814	CEP170B	0	-1.818425075897668	0.5136011360184014	0.012591070184958699	1.4572058676191224	0.3482920759828804	0.01755754763971324	1.7285726818820262	0.5548643450130929	0	-0.1914090476637238	1	0	1.162907312718306	1	0	5.00855056344527	1	0	6.632853621376745	1
ENSG00000092208	GEMIN2	0.06127862055969094	-0.5704975624540816	0.6262041048820092	0.12770942616172393	1.4572058676191224	0.0013443645276671858	0.026336321459569857	-1.4262454271700773	0.221292954355435	0.026120746785195503	-1.439336561107309	0.21987903200811285	0.04225878347206248	-0.5151645923943309	1	0	1.7157688142174232	1	0	3.3400718721488993	1
ENSG00000135454	B4GALNT1	0.010213103426615158	-0.6664219824526176	0.9004427235663304	0.026980864682054354	1.4572058676191224	0.14395879075320095	0	-1.2487072416178897	0.6200303207434578	0	-1.261798375555121	0.6115944360098596	0.04225878347206248	1.8218703948832395	0.9459325964500076	0	3.9381612355538707	1	0	5.5624642934853465	1
ENSG00000185640	KRT79	0.003404367808871719	-0.6664219824526176	1	0.012591070184958699	1.4572058676191224	0.5715564924943148	0.00877877381985662	0.973685179718558	0.865494301734132	0	-0.1914090476637238	1	0	1.162907312718306	1	0	5.00855056344527	1	0	6.632853621376745	1
ENSG00000157212	PAXIP1	0.013617471235486876	-1.4599711049851907	0.18195684738520837	0.055760453676245665	1.4572058676191224	0.03084172675346678	0.03511509527942648	0.1801360571859849	1	0.008706915595065166	-1.261798375555121	0.4378340471863228	0.04225878347206248	0.712245903708741	1	0	2.9042139036305334	1	0	4.528516961562009	1
ENSG00000164867	NOS3	0.013617471235486876	-0.26203172737328195	1	0.026980864682054354	1.4572058676191224	0.14395879075320095	0	-1.2487072416178897	0.6200303207434578	0	-1.261798375555121	0.6115944360098596	0.02112939173603124	1.162907312718306	1	0	3.9381612355538707	1	0	5.5624642934853465	1
ENSG00000204947	ZNF425	0.010213103426615158	-0.6664219824526176	0.9004427235663304	0.026980864682054354	1.4572058676191224	0.14395879075320095	0	-1.2487072416178897	0.6200303207434578	0.017413831190130333	0.4675540345012097	1	0	0.09251798482690798	1	0	3.9381612355538707	1	0	5.5624642934853465	1
ENSG00000226455	RP3-512E2.2	0.006808735617743438	0.08846551971085148	1	0.012591070184958699	1.4572058676191224	0.3482920759828804	0	-0.17831791372649164	1	0	-0.1914090476637238	1	0	1.162907312718306	1	0	5.00855056344527	1	0	6.632853621376745	1
ENSG00000145990	GFOD1	0.006808735617743438	-1.1594619937327337	0.7212938891477491	0.026980864682054354	1.4572058676191224	0.2143625601862242	0.01755754763971324	0.48064516843844096	1	0.008706915595065166	-0.1914090476637238	1	0	0.09251798482690798	1	0	3.9381612355538707	1	0	5.5624642934853465	1
ENSG00000145850	TIMD4	0.006808735617743438	0.08846551971085148	1	0.012591070184958699	1.4572058676191224	0.3482920759828804	0	-0.17831791372649164	1	0	-0.1914090476637238	1	0	1.162907312718306	1	0	5.00855056344527	1	0	6.632853621376745	1
ENSG00000133302	SLF1	0.08510919522179297	-0.5239777174324116	0.7349680005981	0.17087880965301092	1.4572058676191224	0.0027759240201536335	0.026336321459569857	-1.8563898188391295	0.1680230532861491	0.052241493570391005	-1.0279103153808435	0.4940864199601915	0.02112939173603124	-1.5375324054227861	1	0	1.297055656795181	1	0	2.921358714726657	1
ENSG00000113569	NUP155	0.05787425275081922	-0.6664219824526172	0.5170136355328144	0.12770942616172393	1.4572058676191224	0.0013443645276671858	0.026336321459569857	-1.4262454271700773	0.221292954355435	0.026120746785195503	-1.439336561107309	0.21987903200811285	0.06338817520809373	-0.08502020072527916	1	0	1.7157688142174232	1	0	3.3400718721488993	1
ENSG00000145284	SCD5	0.006808735617743438	-1.1594619937327337	0.5511540141803128	0.026980864682054354	1.4572058676191224	0.14395879075320095	0	-1.2487072416178897	0.6200303207434578	0	-1.261798375555121	0.6115944360098596	0.06338817520809373	2.314910406163356	0.5452940919989967	0	3.9381612355538707	1	0	5.5624642934853465	1
ENSG00000123843	C4BPB	0	-2.8888144037890653	0.06538563537068341	0.026980864682054354	1.4572058676191224	0.14395879075320095	0	-1.2487072416178897	0.6200303207434578	0	-1.261798375555121	0.6115944360098596	0.10564695868015621	3.0697979083268243	0.07595512969925872	0	3.9381612355538707	1	0	5.5624642934853465	1
ENSG00000276216	CH17-373J23.1	0.003404367808871719	-0.6664219824526176	0.9055212524917343	0.012591070184958699	1.4572058676191224	0.3482920759828804	0	-0.17831791372649164	1	0	-0.1914090476637238	1	0.02112939173603124	2.3149104061633556	1	0	5.00855056344527	1	0	6.632853621376745	1
ENSG00000116237	ICMT	0.06127862055969094	-1.505957310259371	0.017449781942954202	0.22304181470498266	1.4533638013247283	0.0005767490467122811	0.11412405965813606	-0.3528156449586284	1	0.06965532476052133	-1.0482841055651262	0.42252398025678967	0.12677635041618746	-0.07413188458254316	1	0.39987088047220865	1.9210877221949294	1	0	2.5369292013782094	1
ENSG00000168785	TSPAN5	0.15319655139922736	-0.3479744563002165	0.7943645266161533	0.2752048197569544	1.450973913907608	3.716626200442678e-05	0.00877877381985662	-3.5706353365052523	0.00024010763819288033	0.0783622403555865	-1.2057643406407932	0.20593835024104792	0.04225878347206248	-1.6375612237540578	0.7517736636137469	0	0.609379469625446	1	0	2.2336825275569225	1
ENSG00000119640	ACYP1	0.09872666645727984	-0.9115344802891485	0.13620622298273313	0.2464252307627631	1.4502531069773559	6.170801752810658e-05	0.10534528583827943	-0.6235556507810349	0.6517130643865079	0.052241493570391005	-1.5778258690027989	0.09722443274546166	0.08451756694412496	-0.7246179580232814	1	0	0.7682362341115587	1	0	2.392539292043035	1
ENSG00000123411	IKZF4	0.0714917239863061	-0.22688992125302487	1	0.12231325322531307	1.4502531069773554	0.0016869352304541084	0.00877877381985662	-2.395548629947161	0.04363777317126076	0.008706915595065166	-2.4086397638843926	0.05317983993732209	0.04225878347206248	-0.45376404773018786	1	0	1.775889806654994	1	0	3.40019286458647	1
ENSG00000049249	TNFRSF9	0.07489609179517782	-1.2583372438155402	0.2159256031809951	0.23203543626566744	1.449826337253525	0.011520864144010016	0.00877877381985662	-3.323995368922127	0.03767354093043339	0.026120746785195503	-2.3206920646086897	0.16038970101870328	0.4648466181926873	1.7229951448004333	0.3177464315311308	0	0.8547452273662335	1	0	2.4790482852977096	1
ENSG00000160050	CCDC28B	0.04085241370646063	-0.9458043823738946	0.32520101560880854	0.10792345872821742	1.449343749846152	0.0027997943183622085	0.026336321459569857	-1.178317913726492	0.3725656389810849	0.026120746785195503	-1.1914090476637234	0.36401435868587034	0.08451756694412496	0.5029827543159282	1	0	1.9554392269857066	1	0	3.5797422849171827	1
ENSG00000117308	GALE	0.0885135630306647	-0.88116083124563	0.17970794456542544	0.2176456417685718	1.449343749846152	0.00010996589013550228	0.07900896437870958	-0.8382424721288699	0.49237574741215806	0.04353457797532584	-1.6243684549398298	0.09037520290038624	0.10564695868015621	-0.2700520945578	1	0	0.9467743658585792	1	0	2.5710774237900553	1
ENSG00000128245	YWHAH	0.3778848267847608	-0.9179607494485815	0.03807602677916148	0.9281417450626698	1.4488585249056023	2.5054988374724355e-07	0.24580566695598535	-1.414150592001648	0.041381160920803	0.13931064952104266	-2.2228872791368914	0.0017924776059986942	0.8029168859691872	0.3757749318576001	1	0.39987088047220865	-0.14119655605941328	1	0	0.4810759666446923	1
ENSG00000138442	WDR12	0.108939769883895	-0.6018499811565334	0.49013888711370723	0.22663926332925657	1.4458905543912883	9.52985968547312e-05	0.07900896437870958	-0.9007839381975828	0.4163856371479229	0.008706915595065166	-3.3041091804130858	0.0021798539467399796	0.10564695868015621	-0.3310815279553596	1	0	0.8875351624839027	1	0	2.5118382204153793	1
ENSG00000094916	CBX5	0.24171011442989204	-0.8540489856283884	0.0809475043790181	0.5737930555716892	1.4452332259530467	1.1322532125949024e-06	0.184354250216989	-1.107764633901184	0.15597651982637006	0.12189681833091234	-1.6972999773936808	0.0245412969489354	0.27468209256840614	-0.4459019299572178	1	0.39987088047220865	0.552401528797273	1	0	1.1734220027394482	1
ENSG00000205336	ADGRG1	0.03404367808871719	-0.3589934572603699	0.968186519494938	0.06475407523693044	1.444266811911624	0.030108031713492266	0	-2.5002460086138543	0.16536771374194548	0.008706915595065166	-1.4841907968915695	0.4110214236746975	0.02112939173603124	-0.12987443650953967	1	0.39987088047220865	3.715768814217423	0.9152482578714493	0	4.310925526489383	1
ENSG00000160789	LMNA	0.4289503439178366	-2.2768236153351538	8.801717263613542e-09	2.4408688915698504	1.4438115833911322	8.67242583603234e-07	2.194693454964155	0.4524853595941011	0.48645005082280046	0.3395697082075415	-2.386756645985942	0.0010839077476996397	1.922774647978843	0.21073583780892147	1	2.7990961633054603	0.4662925136783509	1	0	-0.9148121269766765	1
ENSG00000007038	PRSS21	0.006808735617743438	-2.1209878459180977	0.046410620494547	0.050364280739834795	1.440717744830554	0.04263390425508059	0.01755754763971324	-0.48088068374692305	0.9954902437275218	0.052241493570391005	0.8934798499227901	0.6557285402328517	0	-0.80056681125658	1	0	3.0450764394703826	1	0	4.6693794974018585	1
ENSG00000169710	FASN	0.023830574662102033	-1.6664219824526176	0.12503230540420138	0.10252728579180655	1.4407177448305535	0.029104128850859976	0.026336321459569857	-1.1043173322827151	0.7242910527827318	0.052241493570391005	-0.2519505895987737	1	0.10564695868015621	0.8603445426978751	1	0	2.0266979101555282	1	0	3.6510009680870046	1
ENSG00000166004	CEP295	0.04425678151533235	-1.2589976672836487	0.10400721607179478	0.14030049634668262	1.4390585209088633	0.0027098431571260643	0.0438938690992831	-0.9579278453011919	0.5502831317441768	0.052241493570391005	-0.7345513726902522	0.6886982803319363	0.02112939173603124	-1.2566315787954787	1	1.5994835218888346	3.9519670350789013	0.8738576821659257	0	3.199894214100639	1
ENSG00000255135	RP11-111M22.3	0.047661149324204066	-0.344493887565255	0.9095363621742323	0.08813749129471089	1.4380970446714176	0.008360167378488966	0.00877877381985662	-1.922479009296902	0.1561556181726067	0.017413831190130333	-1.3289125714136585	0.34325842928730976	0.02112939173603124	-0.5812537828521043	1	0	2.2430158170822923	1	0	3.8673188750137677	1
ENSG00000077782	FGFR1	0.010213103426615158	-1.1403531707850298	0.7161541628888451	0.035974486242739134	1.4344857911190392	0.2524719218563286	0	-1.6637447408967336	0.8202024030541079	0.026120746785195503	0.48666285744891447	1	0	-0.32251951445193594	1	0.39987088047220865	4.575591156169163	0.8738576821659257	0	5.147426794206503	1
ENSG00000130520	LSM4	0.7932176994671105	-1.077343373259229	0.0049441779529385745	2.126092136945883	1.4334191034246864	4.875594393666031e-08	0.8954349296253752	-0.7501478591556987	0.3610180478804367	0.470173442133519	-1.7129166951119381	0.008411498470942904	1.2677635041618744	-0.20373021024713167	1	0.39987088047220865	-1.3419466836388643	1	0	-0.7185273592975875	1
ENSG00000232956	SNHG15	0.22809264319440517	-1.2228153309770025	0.025411883684285767	0.6727228927392218	1.4330438169451327	5.9441260778190636e-05	0.15801792875741916	-1.5713583107328044	0.09382489414940497	0.20896597428156402	-1.1710685993795478	0.252015024584284	0.6761405355529997	0.6073885898896321	0.9495711380644264	0.39987088047220865	0.31925140290937715	1	0	0.940761245949173	1
ENSG00000088992	TESC	0.34724551650491536	-0.6011593423821048	0.3519160001028641	0.7086973789819611	1.429472472079665	2.400526336779664e-06	0.03511509527942648	-3.613946507778582	5.115664890970318e-06	0.313448961422346	-0.6515494332231062	0.5439383899941693	0.12677635041618746	-1.781951133089233	0.607522751875895	0.39987088047220865	0.2430158170822918	1	7.250278706800446	1.8673188750137681	0.944384329166
ENSG00000170915	PAQR8	0.023830574662102033	-0.7818991998725533	0.5934297570761747	0.05935790230051958	1.4291914914495258	0.02914770087465515	0.026336321459569857	-0.2826545735412278	1	0	-2.3930429088333742	0.13169380141053452	0.02112939173603124	-0.007017688724006987	1	0.39987088047220865	3.8386255620029566	0.9109559179928113	0	4.431219760207094	1
ENSG00000124802	EEF1E1	0.2927756315629678	-0.7882631053874148	0.11880046678384117	0.665527995490674	1.4276966254564	1.197931180751151e-06	0.21069057167655886	-1.143270966627291	0.14167020972834957	0.1828452274963685	-1.3496285484537567	0.0747432268737425	0.19016452562428118	-1.1676510873124961	0.932645713206298	0	-0.6695213416673689	1	7.250278706800446	1.9576022353264864	0.9487866130297747
ENSG00000139116	KIF21A	0.12936597673712533	-0.559822916379134	0.635163132527089	0.2608150252598587	1.4246380051626921	0.0008669024799422035	0.01755754763971324	-2.908051938661622	0.009037945601707943	0.09577607154571684	-0.8543740603861525	0.5838937667483951	0.06338817520809373	-1.1445212124739408	1	0.39987088047220865	1.6866224685579063	1	0	2.3037300250851787	1
ENSG00000108055	SMC3	0.4493765507710669	-1.0205304830891295	0.01584112190097055	1.165573354264748	1.4242411042713363	3.625440450708623e-07	0.5003901077318273	-0.71265434137768	0.45067164743900845	0.32215587701741116	-1.3697462889222358	0.05393804365400898	0.33807026777649984	-1.2106999600644053	0.9185584262269837	2.399225282833252	1.3385519588683132	0.9545313664705156	0	0.1458175413448464	1
ENSG00000183918	SH2D1A	0.4323547117267083	-0.1475486721892334	1	0.6871126872363176	1.4236966054288713	6.150832255987168e-06	0.01755754763971324	-4.313086469755188	9.68929761282102e-07	0.09577607154571684	-2.3013267397417585	0.004260607956316081	0.08451756694412496	-2.229410110060454	0.44038465287187556	0.7997417609444173	0.8737820074165727	1	0	0.9076578041500818	1
ENSG00000094880	CDC23	0.06468298836856266	-1.0449336057063472	0.12182478457885204	0.17627498258942179	1.4235974749763027	0.00046743375840920746	0.06145141673899634	-0.8676170742623839	0.49237574741215806	0.052241493570391005	-1.084493843747211	0.31938605869996106	0.10564695868015621	0.036374906789374606	1	0	1.2430158170822916	1	0	2.867318875013768	1
ENSG00000141543	EIF4A3	0.4493765507710669	-0.9490091857078115	0.0221344729985397	1.1170077978370503	1.4220723304901326	1.3882865614324148e-07	0.368708500433978	-1.1060820970787804	0.1172773510378607	0.313448961422346	-1.3465281143306294	0.05053145172535786	0.5916229686088748	-0.35762331540785136	1	0	-1.4177141912568292	1	0	0.20658886667464713	1
ENSG00000149679	CABLES2	0.003404367808871719	-1.4964969810103055	0.44601343928967085	0.021584691745643484	1.4206799915940085	0.21208160616581892	0.00877877381985662	0.1436101811608701	1	0	-0.9569437940267003	0.7798980771682444	0.04225878347206248	2.162907312718307	0.8437426569135149	0	4.243015817082292	1	0	5.867318875013767	1
ENSG00000078804	TP53INP2	0	-2.5839598222606446	0.1721254703513668	0.021584691745643484	1.4206799915940085	0.21208160616581892	0.01755754763971324	0.8216820862735084	1	0.008706915595065166	0.13051904722363883	1	0.02112939173603124	1.4848354076056678	1	0	4.243015817082292	1	0	5.867318875013767	1
ENSG00000175315	CST6	0.013617471235486876	0.1249913957359654	1	0.021584691745643484	1.4206799915940085	0.45654999620456477	0	-0.943852660089469	1	0	-0.9569437940267003	1	0	0.3973725663553287	1	0	4.243015817082292	1	0	5.867318875013767	1
ENSG00000226806	AC011893.3	0.013617471235486876	0.1249913957359654	1	0.021584691745643484	1.4206799915940085	0.21208160616581892	0	-0.943852660089469	0.7877697255415418	0	-0.9569437940267003	0.7798980771682444	0	0.3973725663553287	1	0	4.243015817082292	1	0	5.867318875013767	1
ENSG00000131697	NPHP4	0.006808735617743438	-0.8184250758976672	0.8703005004052388	0.021584691745643484	1.4206799915940085	0.21208160616581892	0.00877877381985662	0.1436101811608701	1	0.008706915595065166	0.13051904722363883	1	0	0.3973725663553287	1	0	4.243015817082292	1	0	5.867318875013767	1
ENSG00000143184	XCL1	2.794985971083681	0.03104687135924089	1	4.029142459186783	1.4205512427615736	0.00041753051276906825	0	-8.45537278987522	2.725975970530268e-10	0.3395697082075415	-3.1282825094879563	0.003220318107092662	0	-7.114147563430423	0.01241484591322662	0.39987088047220865	-2.268039152279991	1	0	-1.6442012547719833	1
ENSG00000116560	SFPQ	0.8681137912622884	-0.810513684911663	0.05914010181988394	1.9839929162870633	1.4193737940933837	6.956119817191145e-08	0.47405378627225747	-1.6005509144095393	0.009145019554995063	0.574656429274301	-1.3171193582710259	0.04798361820575708	0.8663050611772809	-0.6610361016679898	1	2.7990961633054603	0.7596742206081345	1	7.250278706800446	0.378297369467256	1
ENSG00000253729	PRKDC	0.4289503439178366	-1.0662330075068034	0.01716515024411711	1.1421899382069676	1.4184133846220637	1.5297665128340672e-06	0.43893869099283095	-0.8809320031019208	0.3264334827889484	0.2786212990420853	-1.5530072879811065	0.03934869670095072	0.42258783472062483	-0.8710400192050314	1	6.397934087555338	2.6630539974195018	0.8738576821659257	0	0.17342200273944805	1
ENSG00000144034	TPRKB	0.2825625281363527	-0.6316565642919405	0.2784657941959653	0.5863841257566479	1.4180352703384447	1.6855157627754966e-06	0.16679670257727577	-1.2926849386784918	0.0865712564194329	0.156724480711173	-1.3831046717772548	0.06502783776905793	0.10564695868015621	-1.734333112856493	0.5452940919989967	0	-0.4897003040825565	1	0	1.1346027538489198	1
ENSG00000070669	ASNS	0.11915287331051017	-1.0544924341311914	0.04569815070840895	0.3201729275603783	1.4174596888263657	2.448005548603591e-05	0.0438938690992831	-2.190290555392568	0.008834005430487391	0.11318990273584717	-0.9324907503021613	0.33527195957305417	0.2958114843044374	0.5275398585599069	1	0.39987088047220865	1.3879641529933913	1	0	2.00641448467943	1
ENSG00000159496	RGL4	0.22128390757666172	-0.014345285872924052	1	0.3291665491210631	1.4159832048926098	4.770182869446144e-05	0.01755754763971324	-3.2487072416178897	0.0003995258570069594	0.026120746785195503	-2.841024506727133	0.003208577005277759	0	-3.5038492791664977	0.14325165768161893	0	0.34179397156046565	1	0	1.9660970294919418	1
ENSG00000141499	WRAP53	0.0885135630306647	-0.5617884412620242	0.5816145456600872	0.1798724312136957	1.4149776322298249	0.00046680011780169897	0.00877877381985662	-2.9649142756172986	0.004870087436446976	0.0783622403555865	-0.5699206709174529	0.7581676357133595	0.04225878347206248	-1.0282341746337016	1	0	1.211537585609124	1	0	2.8358406435406	1
ENSG00000011028	MRC2	0.04085241370646063	-0.38101976359036893	0.9681093798061209	0.07734514542188914	1.4141371457272363	0.021843336247710895	0.00877877381985662	-1.7390328682009706	0.2629708814072567	0.017413831190130333	-1.142499447182777	0.5004999915906908	0	-1.42205518800285	1	0.39987088047220865	3.44783560897079	0.9384259125494272	0	4.0478911206555885	1
ENSG00000128708	HAT1	0.2110708041500466	-0.9538452851471133	0.05644107376201596	0.5288249477682653	1.413849498424741	5.4123109742309495e-06	0.14923915493756254	-1.2974896147041692	0.10228648363409866	0.20896597428156402	-0.8105872637227924	0.392486869266013	0.16903513388824992	-0.9890957807267435	1	0.7997417609444173	1.2501052418686112	1	0	1.282356374292612	1
ENSG00000112208	BAG2	0.108939769883895	-0.9033139734841802	0.13565243246142816	0.26800992250840655	1.4130060637085875	6.75020015476206e-05	0.01755754763971324	-2.9509074176234193	0.0012733252752283135	0.08706915595065168	-1.0321011535954403	0.2803781334289693	0.2535527008323749	0.5779448119971504	1	0.39987088047220865	1.6439781311494126	1	0	2.2612947587647825	1
ENSG00000100413	POLR3H	0.1055354020750233	-0.8002777291874077	0.23296135566786333	0.24462650645062614	1.412279996737606	0.00010083410994545774	0.06145141673899634	-1.3641844590378258	0.14773261871024299	0.10448298714078201	-0.6366467847182662	0.6411478846955927	0.04225878347206248	-1.4770965515608112	0.9096967214900543	0	0.7682362341115587	1	0	2.392539292043035	1
ENSG00000177707	PVRL3	0.03404367808871719	-0.03706536237300728	1	0.05396172936410871	1.4114021780059982	0.04006046179939281	0	-2.2487072416178897	0.21547703873231103	0	-2.261798375555121	0.21608745747860483	0.02112939173603124	0.127283402987584	1	0	2.9381612355538707	1	0	4.5624642934853465	1
ENSG00000117395	EBNA1BP2	0.22468827538553346	-1.263297804717274	0.002258212314030755	0.6763203413634958	1.4107645227289256	1.0765347624939001e-06	0.3511509527942648	-0.4117271504510074	0.8326224798650279	0.1828452274963685	-1.378716127334272	0.06121855903376521	0.3591996595125311	-0.325379168591176	1	0.39987088047220865	0.3053390960541229	1	0	0.9268757196942232	1
ENSG00000171033	PKIA	0.03744804589758891	-0.7188894023467522	0.6987976367904603	0.08633876698257394	1.4089506990119012	0.03240664809068416	0.00877877381985662	-1.9007839381975828	0.2995758162715866	0.034827662380260666	-0.5248327813889144	1	0.04225878347206248	0.04743009529837039	1	0	2.2643894678748593	1	0	3.8886925258063347	1
ENSG00000114107	CEP70	0.04425678151533235	-0.4440295611161691	0.8564493561321231	0.08633876698257394	1.4089506990119012	0.010552581927031027	0	-2.922479009296902	0.0441410507938586	0.008706915595065166	-1.9138750721348146	0.15778312577500941	0.02112939173603124	-0.5595587117527856	1	1.199612641416626	4.330478658332631	0.8738576821659257	0	3.8886925258063347	1
ENSG00000119185	ITGB1BP1	0.32681930965168504	-0.42014609488018984	0.620724285856902	0.6007739202537435	1.4078178406569588	1.6368660581644085e-06	0.11412405965813606	-1.8660185200369064	0.007276285863143552	0.06094840916545617	-2.7055313078344305	0.00041285997366394695	0.27468209256840614	-0.5247932935921085	1	0	-0.5275023367949407	1	0	1.0968007211365354	1
ENSG00000156127	BATF	0.9906710323816702	-0.23740975969317385	0.9120850441678021	1.6404365726689047	1.4049642039324561	1.804506610060803e-06	0.12290283347799268	-3.2406699225524713	5.168958213792792e-06	0.25250055225688983	-2.2363859563821067	0.0023747055644032966	0.38032905124856237	-1.5537948405587034	0.7608783661935107	0.7997417609444173	-0.38948051052788524	1	0	-0.35241909287670203	1
ENSG00000154611	PSMA8	0.017021839044358594	-0.15946199373273373	1	0.030578313306328268	1.404738447724987	0.1333095399812352	0	-1.441352319560286	0.49237574741215806	0.008706915595065166	-0.3930429088333742	1	0	-0.10012709311548829	1	0	3.7455161576114753	1	0	5.369819215542951	1
ENSG00000162139	NEU3	0.006808735617743438	-1.3709660989264458	0.377060918029694	0.030578313306328268	1.404738447724987	0.1333095399812352	0.026336321459569857	0.7512927583821103	0.8941305218503671	0	-1.4544434534975172	0.4788810650715545	0.02112939173603124	0.9612734515486556	1	0	3.7455161576114753	1	0	5.369819215542951	1
ENSG00000188807	TMEM201	0.013617471235486876	-0.4964969810103055	0.9306609561691567	0.030578313306328268	1.404738447724987	0.1333095399812352	0	-1.441352319560286	0.49237574741215806	0.008706915595065166	-0.3930429088333742	1	0	-0.10012709311548829	1	0.39987088047220865	4.806916702275618	0.8738576821659257	0	5.369819215542951	1
ENSG00000242114	MTFP1	0.279158160327481	-0.8962446092645535	0.05403898922692342	0.6727228927392218	1.4030905948435046	1.251612952074111e-06	0.33359340515455155	-0.4838769362068427	0.7356211951914856	0.12189681833091234	-1.9455839318621524	0.008057558551562875	0.23242330909634365	-0.9217239377488706	1	0	-0.6918891546958232	1	0	0.9324139032356531	1
ENSG00000171960	PPIH	0.43916344734445173	-0.6264140102884324	0.24057206666007228	0.9029596046927524	1.4018731140305973	4.140687084499803e-07	0.2721419884155552	-1.2379327700237146	0.0742910409498343	0.20025905868649885	-1.6832621439933977	0.015819522538961628	0.2535527008323749	-1.2367896404260517	0.8500839981288806	0	-1.116604567877021	1	0	0.5076984900544552	1
ENSG00000205208	C4orf46	0.010213103426615158	-2.7818991998725537	0.0005539790666214752	0.1043260101039435	1.401249461645107	0.007688927755237237	0.00877877381985662	-2.178317913726492	0.119739933484485	0.04353457797532584	-0.5324459654987903	0.9349900544634435	0.2535527008323749	2.0767506689685917	0.09248959327828879	0	1.9906286554480064	1	7.250278706800446	4.632853621376745	0.6568017148718712
ENSG00000167460	TPM4	0.8579006878356732	-1.2708934156826333	0.0006813337893143049	2.5649808691073006	1.3994044704760105	1.6654950711031832e-07	1.7645335377911806	0.0025400423907433467	1	0.5398287668940404	-1.7998428329419713	0.006251183087591053	0.7395287107610934	-1.273017553034361	0.8437426569135149	2.399225282833252	0.18873642466102714	1	0	-0.9986872459647403	1
ENSG00000075188	NUP37	0.17362275825245768	-0.5442501124586729	0.48319190375881704	0.3435563436181588	1.3983121785655543	2.3876666489432562e-05	0.07023019055885296	-1.697692072820071	0.03845016657583472	0.034827662380260666	-2.5809758594264487	0.003367859046228475	0.19016452562428118	-0.19886104670084714	1	0.7997417609444173	1.8710470396953338	0.9841506474214725	0	1.8994992807629179	1
ENSG00000126953	TIMM8A	0.07489609179517782	-0.6871805426194144	0.4920227084268003	0.16368391240446306	1.3958053229549794	0.0018190477967575357	0.026336321459569857	-1.8105861292260048	0.11189577113415246	0.0783622403555865	-0.43019590725083967	0.9761702101236158	0.02112939173603124	-1.492444515894248	0.9824605421837628	0	1.3417939715604656	1	0	2.9660970294919418	1
ENSG00000165916	PSMC3	0.8544963200268014	-0.5290456748784967	0.3381897564575486	1.6566250914781373	1.3949362818824456	9.196600590164445e-08	0.30725708369498167	-1.970710567226487	0.0009714147080472691	0.41793194856312804	-1.5238977878105706	0.019155425849907353	0.528234793400781	-1.1104938086737468	0.9185584262269837	0.39987088047220865	-0.9925761020090152	1	0	-0.3693988303546334	1
ENSG00000132199	ENOSF1	0.07489609179517782	-1.4886348632373343	0.005692739368134224	0.26441247388413264	1.3936407388416565	0.00018450485095415035	0.20191179785670224	0.2207780416833307	0.9678391032327983	0.06094840916545617	-1.4988375728559706	0.1291063995324613	0.08451756694412496	-0.8442881886858977	1	0	0.6509985588271852	1	7.250278706800446	3.282356374292612	0.7291977498171511
ENSG00000188917	TRMT2B	0.023830574662102033	-0.4506932913971804	0.9240466490628866	0.04856555642769784	1.3900916717605858	0.05574955794563808	0.00877877381985662	-1.0658431844680791	0.6547054300823094	0.017413831190130333	-0.45444345349751725	1	0	-0.7630921058379174	1	0	3.082551144889046	1	0	4.706854202820522	1
ENSG00000181751	C5orf30	0.023830574662102033	-0.4506932913971804	0.9240466490628866	0.04856555642769784	1.3900916717605858	0.05574955794563808	0.01755754763971324	-0.441352319560286	0.9926477080829815	0	-2.1174084662199464	0.2623364142417768	0.02112939173603124	0.27538204197671856	1	0	3.082551144889046	1	0	4.706854202820522	1
ENSG00000115306	SPTBN1	0.16000528701697078	-0.5039915175572292	0.572849592929424	0.30938058168755656	1.389333754726664	4.1433889600228424e-05	0.00877877381985662	-3.757256626819878	8.76499684967836e-05	0.13931064952104266	-0.5893730335836258	0.6625972165770325	0.04225878347206248	-1.8250198549811185	0.6314951695775533	0.39987088047220865	1.4296118503518829	1	0	2.047891120655589	1
ENSG00000178691	SUZ12	0.1770271260613294	-1.252392303711362	0.004769765622888483	0.5288249477682653	1.3887585174619104	5.1508423307305455e-06	0.21946934549641547	-0.7446647362803012	0.4448139459597624	0.17413831190130336	-1.0844938437472116	0.1830053265553295	0.38032905124856237	0.11805307693404576	1	0	-0.34900144117281484	1	0	1.2753016167586615	1
ENSG00000139350	NEDD1	0.0544698849419475	-1.1505011261611124	0.32400404555759454	0.1582877394680522	1.3886187823617102	0.02534440833487164	0.026336321459569857	-1.7632804144476482	0.34320465698312463	0.017413831190130333	-2.2033816893297993	0.21008281823248176	0.21129391736031242	1.1240880638277786	0.7954127833815845	1.199612641416626	3.423588062724112	0.8738576821659257	0	3.012267210924868	1
ENSG00000147874	HAUS6	0.09872666645727984	-0.7892787302381508	0.2958245711827717	0.22663926332925657	1.38699686533772	0.0003882680403451036	0.07900896437870958	-0.9181660164258192	0.4553006104470263	0.04353457797532584	-1.702370966941103	0.09229207361004221	0.12677635041618746	-0.11720060647442931	1	0	0.8710470396953338	1	0	2.4953500976268104	1
ENSG00000135446	CDK4	0.5412944816106033	-0.8469942280944383	0.05296993194574745	1.2573082941837328	1.3848550233944383	3.7347032990756806e-07	0.5267264291913971	-0.7632804144476482	0.36755406364410875	0.3482766238026067	-1.380751502933276	0.04399674952212115	0.3169408760404686	-1.42205518800285	0.719465724218953	0.39987088047220865	-0.597299303749711	1	0	0.02552330762713456	1
ENSG00000120053	GOT1	0.14979218359035565	-0.3883481771546822	0.8228075373178573	0.27160737113268046	1.3832052861753459	0.0006842262327230662	0.052672642919139714	-1.7285149962869708	0.10237327845840917	0.06094840916545617	-1.5419062947478568	0.16187488231922012	0.04225878347206248	-1.6375612237540578	0.9656075772554216	0	0.609379469625446	1	0	2.2336825275569225	1
ENSG00000166226	CCT2	1.0110972392349005	-0.6082453386627602	0.21111194865760155	2.043350818587583	1.3826132724913798	7.871527547171875e-08	0.43893869099283095	-1.7679874171251755	0.0026947904283598557	0.4266388641581932	-1.8105872637227922	0.003941967431764309	1.056469586801562	-0.4267621906803777	1	0.7997417609444173	-0.7130043810833938	1	0	-0.675485408762662	1
ENSG00000211809	TRAV27	0.19404896510568798	0.030567136002650486	1	0.28060099269336525	1.3825928068450306	0.0749426873723162	0	-4.624574143616056	0.05718696565494619	0	-4.637665277553287	0.061896050973180454	0	-3.283348917171258	1	1.5994835218888346	2.9109397668188466	0.8738576821659257	0	2.1865973914871812	1
ENSG00000164284	GRPEL2	0.02723494247097375	-0.9989973215394876	0.35550318567264383	0.07554642110975218	1.3809702817920368	0.018382434416634633	0.0438938690992831	-0.026314820281442053	1	0.026120746785195503	-0.6768358748339649	0.8095229289939314	0	-1.397807641756173	0.9934520346258762	0	2.44783560897079	1	0	4.072138666902266	1
ENSG00000119397	CNTRL	0.22809264319440517	-0.6990529866925836	0.22134601590279432	0.4892530129012523	1.3800380070966627	6.922899062870319e-06	0.184354250216989	-0.8847982340248834	0.3264334827889484	0.06094840916545617	-2.412512773031599	0.0024148667909094615	0.21129391736031242	-0.5871144342733461	1	0.7997417609444173	1.3531987348327148	1	0	1.3849261079331596	1
ENSG00000128311	TST	0.09532229864840813	-1.0647807405848306	0.05844436424306177	0.2572175766355848	1.3792033556178496	0.0001207100289764306	0.07023019055885296	-1.271427318117973	0.17564394965690847	0.06094840916545617	-1.4619379900444418	0.1178853793792349	0.27468209256840614	0.7452958697756362	0.9316360094169721	0	0.6866224685579063	1	0	2.310925526489383	1
ENSG00000124635	HIST1H2BJ	0.010213103426615158	-2.473776904510222	0.03460803593019189	0.08454004267043698	1.379203355617849	0.07990315344587355	0.0877877381985662	0.7956868777405637	0.5841455500925696	0.034827662380260666	-0.5017491682758735	1	0.02112939173603124	-0.5375324054227866	1	0	2.286084538974178	1	0	3.9103875969056543	1
ENSG00000158042	MRPL17	0.31660620622506985	-1.1193276673219041	0.00586325213123318	0.8651863941378762	1.3776288765344915	8.262706768544528e-07	0.3599297266141214	-0.7655685910429182	0.36727484894569146	0.313448961422346	-0.9729105424317663	0.20764003154006128	0.4014584429845936	-0.5441756790533998	1	0.39987088047220865	-0.05969029786755242	1	0	0.5624642934853473	1
ENSG00000170515	PA2G4	1.6306921804495533	-0.4366637314931219	0.48474236390168146	2.989479806771622	1.3776061666194959	6.341699032171438e-08	0.6496292626693898	-1.7613555375231558	0.0023862048962361732	0.5485356824891056	-2.010310723549362	0.0010897092095842845	0.8451756694412497	-1.3130633190883851	0.7431606770869308	0.7997417609444173	-1.2638459455922164	1	0	-1.225749091080375	1
ENSG00000074266	EED	0.19404896510568798	-0.7677990028276991	0.16523731175041323	0.4334925592250066	1.3760691048937168	1.1445513923154417e-05	0.13168160729784928	-1.1873066969537465	0.14284646403441295	0.11318990273584717	-1.4019760336033817	0.08290377997939034	0.21129391736031242	-0.4088797992551165	1	0	-0.06612612284922736	1	0	1.558176935082249	1
ENSG00000073536	NLE1	0.07489609179517782	-0.3991997796553899	0.8401403083103781	0.13850177203454567	1.3733742768156514	0.0018913126880118188	0.0438938690992831	-0.9579278453011919	0.44359177941865224	0.017413831190130333	-2.0124389066184043	0.08753268439179103	0	-2.2700520945578004	0.6112160936766233	0.39987088047220865	2.589011671931484	1	0	3.199894214100639	1
ENSG00000167552	TUBA1A	0.36767172335814563	-1.009083426363981	0.0245966170998978	0.9389340909354915	1.372395786446128	2.5757089383501767e-06	0.3160358575148383	-1.0857283057884404	0.16510517443188122	0.08706915595065168	-2.9019024304687386	0.00011076309219687487	1.0987283702736246	0.807614399032524	0.6427039014195755	0	-1.1812739954347484	1	7.250278706800446	1.4450067119371703	1
ENSG00000161981	SNRNP25	0.3438411486960436	-0.7339647228088513	0.14086095898511045	0.7482693138489741	1.3710325104380172	1.4905348307347775e-06	0.21069057167655886	-1.3366549408935922	0.055987209196234844	0.16543139630623818	-1.684543969969228	0.018779647544153955	0.44371722645665607	-0.18758993436582683	1	0	-0.8543966845756525	1	0	0.7699063733558236	1
ENSG00000130826	DKC1	0.2723494247097375	-0.7073937635089231	0.21554062972311896	0.584585401444511	1.3685287095429017	1.0535577309100312e-05	0.12290283347799268	-1.7341340687881313	0.020711085892767024	0.22637980547169434	-0.8594272881124381	0.34702417101074	0.16903513388824992	-1.1493706121353364	1	0.39987088047220865	0.5039301710417163	1	0	1.125058981178049	1
ENSG00000082458	DLG3	0.04425678151533235	-0.08145948173146067	1	0.07015024817334131	1.3640964632276416	0.024601575636287752	0	-2.637749532363789	0.08109534100262715	0.017413831190130333	-1.0124389066184039	0.5402359093717551	0	-1.2965243059189913	1	0	2.5491189448079723	1	0	4.173422002739447	1
ENSG00000183250	LINC01547	0.003404367808871719	-1.7444244944538907	0.2784657941959653	0.025182140369917397	1.364096463227641	0.19329527122733545	0.00877877381985662	-0.10431733228271511	1	0.017413831190130333	0.5455565465024828	1	0.02112939173603124	1.2369078941620826	1	0	4.00855056344527	1	0	5.632853621376745	1
ENSG00000004777	ARHGAP33	0.010213103426615158	-1.0814594817314616	0.772020403108895	0.03417576193060218	1.364096463227641	0.27061256498220265	0.00877877381985662	-0.5568295369802216	1	0.008706915595065166	-0.5699206709174529	1	0.02112939173603124	0.784395689464576	1	0	3.575591156169163	1	7.250278706800446	6.2543419981230155	0.6568017148718712
ENSG00000011258	MBTD1	0.003404367808871719	-1.0814594817314616	0.8527370137061313	0.01618851880923261	1.364096463227641	0.40296171659482144	0.00877877381985662	0.558647680439714	1	0.008706915595065166	0.5455565465024828	1	0	0.784395689464576	1	0	4.63003894019154	1	0	6.254341998123015	1
ENSG00000015532	XYLT2	0.017021839044358594	-0.37096609892644583	1	0.03417576193060218	1.364096463227641	0.13381569910169128	0.01755754763971324	0.08471649210730181	1	0	-1.6243684549398294	0.5197767682830355	0	-0.27005209455780044	1	0	3.575591156169163	1	0	5.199894214100639	1
ENSG00000176927	EFCAB5	0.006808735617743438	-0.37096609892644583	1	0.01618851880923261	1.364096463227641	0.45155938621924313	0	-0.5568295369802216	1	0.008706915595065166	0.5455565465024828	1	0	0.784395689464576	1	0	4.63003894019154	1	0	6.254341998123015	1
ENSG00000249459	ZNF286B	0.006808735617743438	-0.37096609892644583	1	0.01618851880923261	1.364096463227641	0.3150358725171964	0	-0.5568295369802216	0.9988100879272639	0	-0.5699206709174529	1	0.02112939173603124	1.8998729068845117	1	0	4.63003894019154	1	0	6.254341998123015	1
ENSG00000159618	ADGRG5	0.03744804589758891	-1.0814594817314607	0.22989877880609888	0.10612473441608046	1.364096463227641	0.008282437453937436	0	-3.2314292501860544	0.020867982465719113	0.09577607154571684	0.5455565465024832	0.7380279036868832	0	-1.8902040237412567	0.8668044109550384	0.39987088047220865	2.9729266537145476	0.9841506474214725	0	3.5797422849171827	1
ENSG00000100629	CEP128	0.017021839044358594	-1.9115344802891485	0.10543140878491014	0.08813749129471089	1.364096463227641	0.07461118576388658	0.00877877381985662	-1.943852660089469	0.3735215538692056	0.10448298714078201	0.9980687511999897	0.4310317766604929	0.02112939173603124	-0.6026274336446713	1	0	2.221954201554462	1	0	3.8462572594859386	1
ENSG00000276644	DACH1	0.003404367808871719	-1.0814594817314616	0.7938488037211334	0.01618851880923261	1.364096463227641	0.3150358725171964	0	-0.5568295369802216	0.9988100879272639	0	-0.5699206709174529	1	0.02112939173603124	1.8998729068845117	1	0.39987088047220865	5.745516157611475	0.8738576821659257	0	6.254341998123015	1
ENSG00000235903	CPB2-AS1	0.006808735617743438	-0.37096609892644583	1	0.01618851880923261	1.364096463227641	0.3150358725171964	0.00877877381985662	0.558647680439714	1	0	-0.5699206709174529	1	0	0.784395689464576	1	0	4.63003894019154	1	0	6.254341998123015	1
ENSG00000188343	FAM92A1	0.003404367808871719	-1.0814594817314616	0.7938488037211334	0.01618851880923261	1.364096463227641	0.3150358725171964	0.00877877381985662	0.558647680439714	1	0	-0.5699206709174529	1	0.02112939173603124	1.8998729068845117	1	0	4.63003894019154	1	0	6.254341998123015	1
ENSG00000063601	MTMR1	0.003404367808871719	-1.7444244944538907	0.2829836064668007	0.025182140369917397	1.364096463227641	0.19624245895915784	0.00877877381985662	-0.10431733228271511	1	0.026120746785195503	1.0430562059732997	0.824380890573152	0	0.16290731271830605	1	0	4.00855056344527	1	0	5.632853621376745	1
ENSG00000276966	HIST1H4E	0.003404367808871719	-1.0814594817314616	0.7938488037211334	0.01618851880923261	1.364096463227641	0.3150358725171964	0.00877877381985662	0.558647680439714	1	0	-0.5699206709174529	1	0.02112939173603124	1.8998729068845117	1	0	4.63003894019154	1	0	6.254341998123015	1
ENSG00000169255	B3GALNT1	0.017021839044358594	0.18157492410233278	1	0.025182140369917397	1.364096463227641	0.19329527122733545	0	-1.1783179137264916	0.6133380666380008	0	-1.1914090476637238	0.604416104408767	0	0.16290731271830605	1	0	4.00855056344527	1	0	5.632853621376745	1
ENSG00000135637	CCDC142	0.013617471235486876	-0.17456888612294286	1	0.025182140369917397	1.364096463227641	0.19329527122733545	0	-1.1783179137264916	0.6133380666380008	0.008706915595065166	-0.11740846621994638	1	0	0.16290731271830605	1	0	4.00855056344527	1	0	5.632853621376745	1
ENSG00000143653	SCCPDH	0.24511448223876375	-0.6860507892015499	0.22833505702694495	0.5198313262075805	1.364096463227641	6.3404520243336185e-06	0.2721419884155552	-0.4032842787267663	0.8634113546680461	0.04353457797532584	-2.9283746418299295	0.0002918836699591339	0.12677635041618746	-1.3480546065590733	0.8453065518526958	0.39987088047220865	0.6722671755808365	1	0	1.2930036184921203	1
ENSG00000214114	MYCBP	0.2723494247097375	-0.5316864094726048	0.43931778954038364	0.5288249477682653	1.364096463227641	6.002369145490785e-06	0.11412405965813606	-1.6892798330038712	0.019416577697128127	0.13060373392597752	-1.5024761499193189	0.050248355729578656	0.16903513388824992	-1.0034510737038134	1	0.39987088047220865	0.6474840746509485	1	0	1.2682811890808892	1
ENSG00000103540	CCP110	0.03404367808871719	-1.3589934572603695	0.11747204666029293	0.11511835597676524	1.3640964632276407	0.009703389767205311	0.0438938690992831	-0.6808182542556751	0.7894680297545095	0.06094840916545617	-0.2445203841232857	1	0.02112939173603124	-0.9908980233607299	1	0.39987088047220865	2.8547452273662337	0.9841506474214725	7.250278706800446	4.47904828529771	0.6568017148718712
ENSG00000184058	TBX1	0.003404367808871719	0.1815749241023319	1	0.007194897248547828	1.3640964632276402	0.5359608328927696	0	0.558647680439714	1	0	0.5455565465024828	1	0	1.8998729068845117	1	0	5.745516157611475	1	0	7.369819215542951	1
ENSG00000185065	AC000068.5	0	-1.0814594817314616	0.7975509220801119	0.007194897248547828	1.3640964632276402	0.5359608328927696	0.00877877381985662	1.8216820862735084	0.7811136613983884	0	0.5455565465024828	1	0	1.8998729068845117	1	0	5.745516157611475	1	0	7.369819215542951	1
ENSG00000100033	PRODH	0	-1.0814594817314616	0.7975509220801119	0.007194897248547828	1.3640964632276402	0.5359608328927696	0	0.558647680439714	1	0	0.5455565465024828	1	0.02112939173603124	3.162907312718306	0.9185584262269837	0	5.745516157611475	1	0	7.369819215542951	1
ENSG00000198182	ZNF607	0	-1.0814594817314616	0.7975509220801119	0.007194897248547828	1.3640964632276402	0.5359608328927696	0	0.558647680439714	1	0.008706915595065166	1.8085909523362762	0.7762779626269958	0	1.8998729068845117	1	0	5.745516157611475	1	0	7.369819215542951	1
ENSG00000185269	NOTUM	0	-1.0814594817314616	1	0.007194897248547828	1.3640964632276402	0.6274337260767132	0	0.558647680439714	1	0.008706915595065166	1.8085909523362762	0.7249290585336936	0	1.8998729068845117	1	0	5.745516157611475	1	0	7.369819215542951	1
ENSG00000262873	CTD-2561B21.11	0.003404367808871719	0.1815749241023319	1	0.007194897248547828	1.3640964632276402	0.5359608328927696	0	0.558647680439714	1	0	0.5455565465024828	1	0	1.8998729068845117	1	0	5.745516157611475	1	0	7.369819215542951	1
ENSG00000176160	HSF5	0	-1.0814594817314616	0.7975509220801119	0.007194897248547828	1.3640964632276402	0.5359608328927696	0	0.558647680439714	1	0	0.5455565465024828	1	0	1.8998729068845117	1	0.39987088047220865	7.00855056344527	0.8738576821659257	0	7.369819215542951	1
ENSG00000198720	ANKRD13B	0.003404367808871719	0.1815749241023319	1	0.007194897248547828	1.3640964632276402	0.5359608328927696	0	0.558647680439714	1	0	0.5455565465024828	1	0	1.8998729068845117	1	0	5.745516157611475	1	0	7.369819215542951	1
ENSG00000262202	RP11-160E2.6	0.003404367808871719	0.1815749241023319	1	0.007194897248547828	1.3640964632276402	0.5359608328927696	0	0.558647680439714	1	0	0.5455565465024828	1	0	1.8998729068845117	1	0	5.745516157611475	1	0	7.369819215542951	1
ENSG00000181350	LRRC75A	0.003404367808871719	0.1815749241023319	1	0.007194897248547828	1.3640964632276402	0.5359608328927696	0	0.558647680439714	1	0	0.5455565465024828	1	0	1.8998729068845117	1	0	5.745516157611475	1	0	7.369819215542951	1
ENSG00000205084	TMEM231	0.003404367808871719	0.1815749241023319	1	0.007194897248547828	1.3640964632276402	0.5359608328927696	0	0.558647680439714	1	0	0.5455565465024828	1	0	1.8998729068845117	1	0	5.745516157611475	1	0	7.369819215542951	1
ENSG00000133392	MYH11	0	-1.0814594817314616	0.7975509220801119	0.007194897248547828	1.3640964632276402	0.5359608328927696	0	0.558647680439714	1	0	0.5455565465024828	1	0.02112939173603124	3.162907312718306	0.9185584262269837	0	5.745516157611475	1	0	7.369819215542951	1
ENSG00000128886	ELL3	0	-1.0814594817314616	1	0.007194897248547828	1.3640964632276402	0.5995251474549727	0	0.558647680439714	1	0	0.5455565465024828	1	0.02112939173603124	3.162907312718306	0.8898618918876473	0	5.745516157611475	1	0	7.369819215542951	1
ENSG00000259065	RP5-1021I20.1	0.003404367808871719	0.1815749241023319	1	0.007194897248547828	1.3640964632276402	0.5359608328927696	0	0.558647680439714	1	0	0.5455565465024828	1	0	1.8998729068845117	1	0	5.745516157611475	1	0	7.369819215542951	1
ENSG00000234377	RNF219-AS1	0	-1.0814594817314616	0.7975509220801119	0.007194897248547828	1.3640964632276402	0.5359608328927696	0.00877877381985662	1.8216820862735084	0.7811136613983884	0	0.5455565465024828	1	0	1.8998729068845117	1	0	5.745516157611475	1	0	7.369819215542951	1
ENSG00000076706	MCAM	0	-1.0814594817314616	0.7975509220801119	0.007194897248547828	1.3640964632276402	0.5359608328927696	0	0.558647680439714	1	0	0.5455565465024828	1	0.02112939173603124	3.162907312718306	0.9185584262269837	0	5.745516157611475	1	0	7.369819215542951	1
ENSG00000136842	TMOD1	0	-1.0814594817314616	0.7975509220801119	0.007194897248547828	1.3640964632276402	0.5359608328927696	0	0.558647680439714	1	0	0.5455565465024828	1	0.02112939173603124	3.162907312718306	0.9185584262269837	0	5.745516157611475	1	0	7.369819215542951	1
ENSG00000148053	NTRK2	0.003404367808871719	0.1815749241023319	1	0.007194897248547828	1.3640964632276402	0.5359608328927696	0	0.558647680439714	1	0	0.5455565465024828	1	0	1.8998729068845117	1	0	5.745516157611475	1	0	7.369819215542951	1
ENSG00000178460	MCMDC2	0.003404367808871719	0.1815749241023319	1	0.007194897248547828	1.3640964632276402	0.5359608328927696	0	0.558647680439714	1	0	0.5455565465024828	1	0	1.8998729068845117	1	0	5.745516157611475	1	0	7.369819215542951	1
ENSG00000186310	NAP1L3	0.003404367808871719	0.1815749241023319	1	0.007194897248547828	1.3640964632276402	0.5359608328927696	0	0.558647680439714	1	0	0.5455565465024828	1	0	1.8998729068845117	1	0	5.745516157611475	1	0	7.369819215542951	1
ENSG00000268350	FAM156A	0.003404367808871719	0.1815749241023319	1	0.007194897248547828	1.3640964632276402	0.5359608328927696	0	0.558647680439714	1	0	0.5455565465024828	1	0	1.8998729068845117	1	0	5.745516157611475	1	0	7.369819215542951	1
ENSG00000211764	TRBJ2-1	0.003404367808871719	0.1815749241023319	1	0.007194897248547828	1.3640964632276402	0.5359608328927696	0	0.558647680439714	1	0	0.5455565465024828	1	0	1.8998729068845117	1	0	5.745516157611475	1	0	7.369819215542951	1
ENSG00000224046	AC005076.5	0	-1.0814594817314616	0.7975509220801119	0.007194897248547828	1.3640964632276402	0.5359608328927696	0.00877877381985662	1.8216820862735084	0.7811136613983884	0	0.5455565465024828	1	0	1.8998729068845117	1	0	5.745516157611475	1	0	7.369819215542951	1
ENSG00000164659	KIAA1324L	0	-1.0814594817314616	0.7975509220801119	0.007194897248547828	1.3640964632276402	0.5359608328927696	0	0.558647680439714	1	0.008706915595065166	1.8085909523362762	0.7762779626269958	0	1.8998729068845117	1	0	5.745516157611475	1	0	7.369819215542951	1
ENSG00000112290	WASF1	0.003404367808871719	0.1815749241023319	1	0.007194897248547828	1.3640964632276402	0.5359608328927696	0	0.558647680439714	1	0	0.5455565465024828	1	0	1.8998729068845117	1	0	5.745516157611475	1	0	7.369819215542951	1
ENSG00000037280	FLT4	0.003404367808871719	0.1815749241023319	1	0.007194897248547828	1.3640964632276402	0.5359608328927696	0	0.558647680439714	1	0	0.5455565465024828	1	0	1.8998729068845117	1	0	5.745516157611475	1	0	7.369819215542951	1
ENSG00000205089	CCNI2	0.003404367808871719	0.1815749241023319	1	0.007194897248547828	1.3640964632276402	0.5359608328927696	0	0.558647680439714	1	0	0.5455565465024828	1	0	1.8998729068845117	1	0	5.745516157611475	1	0	7.369819215542951	1
ENSG00000229619	MBNL1-AS1	0.003404367808871719	0.1815749241023319	1	0.007194897248547828	1.3640964632276402	0.5359608328927696	0	0.558647680439714	1	0	0.5455565465024828	1	0	1.8998729068845117	1	0	5.745516157611475	1	0	7.369819215542951	1
ENSG00000163421	PROK2	0.003404367808871719	0.1815749241023319	1	0.007194897248547828	1.3640964632276402	0.5359608328927696	0	0.558647680439714	1	0	0.5455565465024828	1	0	1.8998729068845117	1	0	5.745516157611475	1	0	7.369819215542951	1
ENSG00000170837	GPR27	0.003404367808871719	0.1815749241023319	1	0.007194897248547828	1.3640964632276402	0.6181878633608174	0	0.558647680439714	1	0	0.5455565465024828	1	0	1.8998729068845117	1	0	5.745516157611475	1	0	7.369819215542951	1
ENSG00000196345	ZKSCAN7	0.003404367808871719	0.1815749241023319	1	0.007194897248547828	1.3640964632276402	0.5359608328927696	0	0.558647680439714	1	0	0.5455565465024828	1	0	1.8998729068845117	1	0	5.745516157611475	1	0	7.369819215542951	1
ENSG00000163053	SLC16A14	0.003404367808871719	0.1815749241023319	1	0.007194897248547828	1.3640964632276402	0.5359608328927696	0	0.558647680439714	1	0	0.5455565465024828	1	0	1.8998729068845117	1	0	5.745516157611475	1	0	7.369819215542951	1
ENSG00000138400	MDH1B	0.003404367808871719	0.1815749241023319	1	0.007194897248547828	1.3640964632276402	0.5359608328927696	0	0.558647680439714	1	0	0.5455565465024828	1	0	1.8998729068845117	1	0	5.745516157611475	1	0	7.369819215542951	1
ENSG00000222035	AC079354.3	0.003404367808871719	0.1815749241023319	1	0.007194897248547828	1.3640964632276402	0.5359608328927696	0	0.558647680439714	1	0	0.5455565465024828	1	0	1.8998729068845117	1	0	5.745516157611475	1	0	7.369819215542951	1
ENSG00000162999	DUSP19	0	-1.0814594817314616	1	0.007194897248547828	1.3640964632276402	0.5826866909797505	0.00877877381985662	1.8216820862735084	0.7520863173298088	0	0.5455565465024828	1	0	1.8998729068845117	1	0	5.745516157611475	1	0	7.369819215542951	1
ENSG00000115718	PROC	0	-1.0814594817314616	0.7975509220801119	0.007194897248547828	1.3640964632276402	0.5359608328927696	0	0.558647680439714	1	0	0.5455565465024828	1	0.02112939173603124	3.162907312718306	0.9185584262269837	0	5.745516157611475	1	0	7.369819215542951	1
ENSG00000115297	TLX2	0.003404367808871719	0.1815749241023319	1	0.007194897248547828	1.3640964632276402	0.5359608328927696	0	0.558647680439714	1	0	0.5455565465024828	1	0	1.8998729068845117	1	0	5.745516157611475	1	0	7.369819215542951	1
ENSG00000228536	RP11-392O17.1	0	-1.0814594817314616	0.8162676883671457	0.007194897248547828	1.3640964632276402	0.5555989480500201	0	0.558647680439714	1	0.008706915595065166	1.8085909523362762	0.7751327735344377	0	1.8998729068845117	1	0	5.745516157611475	1	0	7.369819215542951	1
ENSG00000163155	LYSMD1	0	-1.0814594817314616	1	0.007194897248547828	1.3640964632276402	0.7040419863982729	0.00877877381985662	1.8216820862735084	0.6853613230562774	0	0.5455565465024828	1	0	1.8998729068845117	1	0	5.745516157611475	1	0	7.369819215542951	1
[truncated: 15,228 more rows]
