# Supplementary material for: A therapeutic regimen using neoantigen-specific TCR-T cells for HLA-A*2402-positive solid tumors
Source: EMBO Mol Med. 2025 Jan 2;17(2):365–83. doi: 10.1038/s44321-024-00184-1 (PMC11821884; doi:10.1038/s44321-024-00184-1)
Supplement: Supplementary file 5 — Source data Fig. 3 [file 44321_2024_184_MOESM5_ESM.zip]

Archive with 58 entries (48 files):
- Fig 3/
- __MACOSX/._Fig 3
- Fig 3/Fig 3C/
- __MACOSX/Fig 3/._Fig 3C
- Fig 3/Fig 3D/
- __MACOSX/Fig 3/._Fig 3D
- Fig 3/Fig 3E/
- __MACOSX/Fig 3/._Fig 3E
- Fig 3/Fig 3B/
- __MACOSX/Fig 3/._Fig 3B
- Fig 3/Fig 3G/
- __MACOSX/Fig 3/._Fig 3G
- Fig 3/Fig 3I/
- __MACOSX/Fig 3/._Fig 3I
- Fig 3/Fig 3H/
- __MACOSX/Fig 3/._Fig 3H
- Fig 3/Fig 3F/
- __MACOSX/Fig 3/._Fig 3F
- Fig 3/Fig 3C/20211130.xlsx
- __MACOSX/Fig 3/Fig 3C/._20211130.xlsx
- Fig 3/Fig 3C/1.pzfx
- __MACOSX/Fig 3/Fig 3C/._1.pzfx
- Fig 3/Fig 3C/1.tif
- __MACOSX/Fig 3/Fig 3C/._1.tif
- Fig 3/Fig 3C/20211201.xlsx
- __MACOSX/Fig 3/Fig 3C/._20211201.xlsx
- Fig 3/Fig 3D/11-01.xlsx
- __MACOSX/Fig 3/Fig 3D/._11-01.xlsx
- Fig 3/Fig 3E/1-5.xlsx
- __MACOSX/Fig 3/Fig 3E/._1-5.xlsx
- Fig 3/Fig 3B/Tube1.fcs
- __MACOSX/Fig 3/Fig 3B/._Tube1.fcs
- Fig 3/Fig 3B/Tube2.fcs
- __MACOSX/Fig 3/Fig 3B/._Tube2.fcs
- Fig 3/Fig 3B/Tube3.fcs
- __MACOSX/Fig 3/Fig 3B/._Tube3.fcs
- Fig 3/Fig 3B/Tube4.fcs
- __MACOSX/Fig 3/Fig 3B/._Tube4.fcs
- Fig 3/Fig 3B/Tube5.fcs
- __MACOSX/Fig 3/Fig 3B/._Tube5.fcs
- Fig 3/Fig 3B/17-Feb-2022-Layout.png
- __MACOSX/Fig 3/Fig 3B/._17-Feb-2022-Layout.png
- Fig 3/Fig 3B/17-Feb-2022.wsp
- __MACOSX/Fig 3/Fig 3B/._17-Feb-2022.wsp
- Fig 3/Fig 3B/3-9/
- __MACOSX/Fig 3/Fig 3B/._3-9
- Fig 3/Fig 3G/008a954b5e43adfdad3c4f7f1a9f11c.jpg
- __MACOSX/Fig 3/Fig 3G/._008a954b5e43adfdad3c4f7f1a9f11c.jpg
- Fig 3/Fig 3I/surviv.xlsx
- __MACOSX/Fig 3/Fig 3I/._surviv.xlsx
- Fig 3/Fig 3H/data.xlsx
- __MACOSX/Fig 3/Fig 3H/._data.xlsx
- Fig 3/Fig 3F/12-4.xlsx
- __MACOSX/Fig 3/Fig 3F/._12-4.xlsx
- Fig 3/Fig 3B/3-9/Tube1.fcs
- __MACOSX/Fig 3/Fig 3B/3-9/._Tube1.fcs
- Fig 3/Fig 3B/3-9/Tube2.fcs
- __MACOSX/Fig 3/Fig 3B/3-9/._Tube2.fcs
