# Supplementary material for: A therapeutic regimen using neoantigen-specific TCR-T cells for HLA-A*2402-positive solid tumors
Source: EMBO Mol Med. 2025 Jan 2;17(2):365–83. doi: 10.1038/s44321-024-00184-1 (PMC11821884; doi:10.1038/s44321-024-00184-1)
Supplement: Supplementary file 5 — Source data Fig. 3 [file 44321_2024_184_MOESM5_ESM.zip › Fig 3/Fig 3C/20211130.xlsx]

## Sheet: Sheet2
Application: Tecan i-control				Tecan i-control , 2.0.10.0
Device: infinite 200Pro				Serial number: 1708006126				Serial number of connected stacker:
Firmware: V_4.28_04/17_Infinite (Apr 13 2017/17.52.18)				MAI, V_4.28_04/17_Infinite (Apr 13 2017/17.52.18)
Date:	2021-11-30
Time:	16:10:49
System				DELL-PC
User				DELL-PC\DELL
Plate				Greiner 96 Flat Bottom Transparent Polystyrene Cat. No.: 655101/655161/655192 [GRE96ft.pdfx]
Plate-ID (Stacker)
Label: Label1
Mode				Luminescence
Attenuation				NONE
Integration Time				1000	ms
Settle Time				0	ms
Part of Plate				E1-F12
Start Time:	2021/11/30 16:10:57
	Temperature: 20.5 °C
<>	1	2	3	4	5	6	7	8	9	10	11	12
E	2166	1873	1960	2066	1613	1920	1800	1900	1644	1840	1820	1704
F	2132	1605	2571	2132	1805	2371	952	1306	1286	952	1106	1486
End Time:	2021/11/30 16:11:34
		1.08306	0.900363	1.06645	0.476075
		0.936877	0.950333	0.802658	0.65324
		0.980066	0.822229	1.28571	0.643428
		1.03306	0.920363	1.06645	0.476075
		0.806877	0.910333	0.902658	0.55324
		0.960066	0.852229	1.18571	0.743428
