# Supplementary material for: A therapeutic regimen using neoantigen-specific TCR-T cells for HLA-A*2402-positive solid tumors
Source: EMBO Mol Med. 2025 Jan 2;17(2):365–83. doi: 10.1038/s44321-024-00184-1 (PMC11821884; doi:10.1038/s44321-024-00184-1)
Supplement: Supplementary file 5 — Source data Fig. 3 [file 44321_2024_184_MOESM5_ESM.zip › Fig 3/Fig 3C/20211201.xlsx]

## Sheet: Sheet2
Application: Tecan i-control				Tecan i-control , 2.0.10.0
Device: infinite 200Pro				Serial number: 1708006126				Serial number of connected stacker:
Firmware: V_4.28_04/17_Infinite (Apr 13 2017/17.52.18)				MAI, V_4.28_04/17_Infinite (Apr 13 2017/17.52.18)
Date:	2021-12-01
Time:	13:27:13
System				DELL-PC
User				DELL-PC\DELL
Plate				Greiner 96 Flat Bottom Transparent Polystyrene Cat. No.: 655101/655161/655192 [GRE96ft.pdfx]
Plate-ID (Stacker)
Label: Label1
Mode				Luminescence
Attenuation				NONE
Integration Time				1000	ms
Settle Time				0	ms
Part of Plate				E1-F12
Start Time:	2021/12/1 13:27:20
	Temperature: 17 °C
<>	1	2	3	4	5	6	7	8	9	10	11	12
E	3249	2810	2940	3078	2404	2860	2701	2850	2466	2742	2712	2539
F	3199	2407	3857	3178	2689	3533	1428	1959	1930	1418	1648	2218
End Time:	2021/12/1 13:27:57
