# Supplementary material for: A therapeutic regimen using neoantigen-specific TCR-T cells for HLA-A*2402-positive solid tumors
Source: EMBO Mol Med. 2025 Jan 2;17(2):365–83. doi: 10.1038/s44321-024-00184-1 (PMC11821884; doi:10.1038/s44321-024-00184-1)
Supplement: Supplementary file 5 — Source data Fig. 3 [file 44321_2024_184_MOESM5_ESM.zip › Fig 3/Fig 3D/11-01.xlsx]

## Sheet: Sheet2
Application: Tecan i-control				Tecan i-control , 2.0.10.0
Device: infinite 200Pro				Serial number: 1708006126				Serial number of connected stacker:
Firmware: V_4.28_04/17_Infinite (Apr 13 2017/17.52.18)				MAI, V_4.28_04/17_Infinite (Apr 13 2017/17.52.18)
Date:	2021-06-25
Time:	12:07:39
System				DELL-PC
User				DELL-PC\DELL
Plate				Greiner 96 Flat Bottom Transparent Polystyrene Cat. No.: 655101/655161/655192 [GRE96ft.pdfx]
Plate-ID (Stacker)
Label: Label1
Mode				Luminescence
Attenuation				AUTOMATIC
Color for OD2 Attenuation
Integration Time				1000	ms
Settle Time				1000	ms
Part of Plate				B1-E12
Start Time:	2022/11/27 12:17:46
	Temperature: 20.5 °C
<>	1	2	3	4	5	6	7	8	9	10	11	12
B	2100	1960	1940	1840	2020	2120	1946	1984	2020	2220	1886	1930
C	2060	2080	1960	2040	1948	2036	1986	1946	1998	2020	1840	1740
D	1854	1978	1850	1874	1738	1950	1694	1798	2070	1700	1440	1470
E	1650	1736	1714	1790	1836	1454	1710	1756	1654	1300	1160	1340
End Time:	2022/11/27 12:19:06
		105	98	97	92	101	106	97.3	99.2	101	111	94.3	96.5
		103	104	98	102	97.4	101.8	99.3	97.3	99.9	101	92	87
		92.7	98.9	92.5	93.7	86.9	97.5	84.7	89.9	103.5	85	72	73.5
		82.5	86.8	85.7	89.5	91.8	72.7	85.5	87.8	82.7	65	58	67
