# Supplementary material for: A therapeutic regimen using neoantigen-specific TCR-T cells for HLA-A*2402-positive solid tumors
Source: EMBO Mol Med. 2025 Jan 2;17(2):365–83. doi: 10.1038/s44321-024-00184-1 (PMC11821884; doi:10.1038/s44321-024-00184-1)
Supplement: Supplementary file 5 — Source data Fig. 3 [file 44321_2024_184_MOESM5_ESM.zip › Fig 3/Fig 3E/1-5.xlsx]

## Sheet: Sheet2
Application: Tecan i-control				Tecan i-control , 2.0.10.0
Device: infinite 200Pro				Serial number: 1708006126				Serial number of connected stacker:
Firmware: V_4.28_04/17_Infinite (Apr 13 2017/17.52.18)				MAI, V_4.28_04/17_Infinite (Apr 13 2017/17.52.18)
Date:	2021-01-29
Time:	13:42:19
System				DELL-PC
User				DELL-PC\DELL
Plate				Greiner 96 Flat Bottom Transparent Polystyrene Cat. No.: 655101/655161/655192 [GRE96ft.pdfx]
Plate-ID (Stacker)
Label: Label1
Mode				Luminescence
Attenuation				NONE
Integration Time				1000	ms
Settle Time				0	ms
Part of Plate				C2-H7
Start Time:	2022/5/29 13:42:27
	Temperature: 22.2 °C
<>	2	3	4	5	6	7
C	2435	2416	2648	2558	2511	2429
D	2426	2397	2409	2440	2472	2539
E	2558	2570	2427	2400	2572	2339
F	2576	2639	2370	2031	2203	2339
G	2481	2304	2545	1415	1342	1724
H	2216	2361	2464	928	963	865
End Time:	2022/5/29 13:43:52
