# Supplementary material for: A therapeutic regimen using neoantigen-specific TCR-T cells for HLA-A*2402-positive solid tumors
Source: EMBO Mol Med. 2025 Jan 2;17(2):365–83. doi: 10.1038/s44321-024-00184-1 (PMC11821884; doi:10.1038/s44321-024-00184-1)
Supplement: Supplementary file 5 — Source data Fig. 3 [file 44321_2024_184_MOESM5_ESM.zip › Fig 3/Fig 3B/17-Feb-2022.wsp]

<?xml version="1.0" encoding="UTF-8"?>
 <Workspace version="20.0"  modDate="Fri Mar 25 15:18:35 CST 2022"  clientTimestamp="1648192715672"  flowJoVersion="10.6.2"  drawRowBorders="1"  drawColumnBorders="1"  hideCompNodes="1"  curGroup="All Samples"  groupPaneHeight="80"  xmlns:xsi="http://www.w3.org/2001/XMLSchema-instance"  xmlns:gating="http://www.isac-net.org/std/Gating-ML/v2.0/gating"  xmlns:transforms="http://www.isac-net.org/std/Gating-ML/v2.0/transformations"  xmlns:data-type="http://www.isac-net.org/std/Gating-ML/v2.0/datatypes"  xsi:schemaLocation="http://www.isac-net.org/std/Gating-ML/v2.0/gating http://www.isac-net.org/std/Gating-ML/v2.0/gating/Gating-ML.v2.0.xsd http://www.isac-net.org/std/Gating-ML/v2.0/transformations http://www.isac-net.org/std/Gating-ML/v2.0/gating/Transformations.v2.0.xsd http://www.isac-net.org/std/Gating-ML/v2.0/datatypes http://www.isac-net.org/std/Gating-ML/v2.0/gating/DataTypes.v2.0.xsd "  nonAutoSaveFileName="file:/F:/鼓楼医院/滑膜肉瘤TCRT/双修饰/data/T-cell%20扩增/磁珠纯化/17-Feb-2022.wsp" >
   <WindowPosition x="-7"  y="-7"  width="1551"  height="839"  displayed="1"  panelState="" />
   <TextTraits font="SansSerif"  size="11"  name=""  style="plain"  color="#000000"  background="#00ffffff"  just="left" />
   <Columns>
     <TColumn width="611" >
       <Property key="fj.appnode.prop.name" />
     </TColumn>
     <TColumn width="452" >
       <Property key="fj.appnode.prop.statistic" />
     </TColumn>
     <TColumn width="451" >
       <Property key="fj.appnode.prop.ncells" />
     </TColumn>
   </Columns>
   <Matrices/>
   <Cytometers>
     <Cytometer name="CYTOFLEX"  cyt="CytoFLEX"  useFCS3="1"  extraNegs="0"  widthBasis="-100"  linMin="0"  logMin="100"  linMax="2000000"  logMax="16777216"  linearRescale="1"  logRescale="1"  linFromKW="0"  logFromKW="0"  useGain="0"  useTransform="1"  transformType="BIEX"  manufacturer=""  serialnumber=""  homepage="workspaces-and-samples/flowjo-and-your-cytometer/ws-instrumentation/"  icon="coulter.png" >
       <LinParams>
         <Param>time</Param>
       </LinParams>
       <LogParams/>
       <FilterParams/>
       <TransformStore/>
     </Cytometer>
   </Cytometers>
   <Groups>
     <GroupNode name="All Samples"  annotation=""  owningGroup="All Samples"  expanded="1"  sortPriority="10"  count="-1" >
       <Graph smoothing="0"  backColor="#ffffff"  foreColor="#000000"  type="Pseudocolor"  fast="1" >
         <Axis dimension="x"  name=""  label=""  auto="auto" />
         <Axis dimension="y"  name=""  label=""  auto="auto" />
         <GraphSettings level="5%"  smoothingHighResolution="1"  contourHighResolution="1"  histogramSmoothingCount="0"  graphResolution="256"  showOutliers="0"  drawLargeDots="0"  dotsToDraw="8000"  tint="le.chartfill.tinted.40"  lineWeight="le.lineweight.normal"  lineStyle="le.linestyle.solid" />
         <GraphEnvironment showGrid="0"  showAxes="tnlTNL"  showGates="1"  showFreqOnPlots="1"  showGateNameOnPlots="1"  showMedians="0"  showUncomped="0"  addEventParam="0"  lastYAxisName="" >
           <TextTraits font="SansSerif"  size="11"  name="Labels"  style="plain"  color="#000000"  background="#00ffffff"  just="left" />
           <TextTraits font="SansSerif"  size="11"  name="LayoutGates"  style="plain"  color="#000000"  background="#00ffffff"  just="left" />
           <TextTraits font="SansSerif"  size="9"  name="Numbers"  style="plain"  color="#000000"  background="#00ffffff"  just="left" />
           <TextTraits font="SansSerif"  size="9"  name="Legend"  style="plain"  color="#000000"  background="#00ffffff"  just="left" />
         </GraphEnvironment>
       </Graph>
       <Subpopulations>
         <Population name="Lymphocytes"  annotation=""  owningGroup="All Samples"  expanded="1"  sortPriority="10"  count="4219" >
           <Graph smoothing="0"  backColor="#ffffff"  foreColor="#000000"  heatMapStatParameter="FL1-H"  type="Pseudocolor"  fast="1" >
             <Axis dimension="x"  name="FSC-H"  label=""  auto="auto" />
             <Axis dimension="y"  name="SSC-H"  label=""  auto="auto" />
             <GraphSettings level="5%"  smoothingHighResolution="1"  contourHighResolution="1"  histogramSmoothingCount="0"  graphResolution="256"  showOutliers="0"  drawLargeDots="0"  dotsToDraw="8000"  tint="le.chartfill.tinted.40"  lineWeight="le.lineweight.normal"  lineStyle="le.linestyle.solid" />
             <GraphEnvironment showGrid="0"  showAxes="tnlTNL"  showGates="1"  showFreqOnPlots="1"  showGateNameOnPlots="1"  showMedians="0"  showUncomped="0"  addEventParam="0"  lastYAxisName="" >
               <TextTraits font="SansSerif"  size="11"  name="Labels"  style="plain"  color="#000000"  background="#00ffffff"  just="left" />
               <TextTraits font="SansSerif"  size="11"  name="LayoutGates"  style="plain"  color="#000000"  background="#00ffffff"  just="left" />
               <TextTraits font="SansSerif"  size="9"  name="Numbers"  style="plain"  color="#000000"  background="#00ffffff"  just="left" />
               <TextTraits font="SansSerif"  size="9"  name="Legend"  style="plain"  color="#000000"  background="#00ffffff"  just="left" />
               <WindowPosition x="0"  y="0"  width="392"  height="584"  displayed="1"  panelState="---" />
             </GraphEnvironment>
           </Graph>
           <Gate gating:id="ID2104097787" >
             <gating:PolygonGate eventsInside="1"  annoOffsetX="0"  annoOffsetY="0"  tint="#000000"  isTinted="0"  lineWeight="Normal"  userDefined="1"  quadId="-1"  gateResolution="256" >
               <gating:dimension>
                 <data-type:fcs-dimension data-type:name="FSC-H" />
               </gating:dimension>
               <gating:dimension>
                 <data-type:fcs-dimension data-type:name="SSC-H" />
               </gating:dimension>
               <gating:vertex>
                 <gating:coordinate data-type:value="1175000" />
                 <gating:coordinate data-type:value="474418.6046511628" />
               </gating:vertex>
               <gating:vertex>
                 <gating:coordinate data-type:value="791666.6666666666" />
                 <gating:coordinate data-type:value="381395.3488372093" />
               </gating:vertex>
               <gating:vertex>
                 <gating:coordinate data-type:value="441666.6666666667" />
                 <gating:coordinate data-type:value="223255.8139534884" />
               </gating:vertex>
               <gating:vertex>
                 <gating:coordinate data-type:value="450000" />
                 <gating:coordinate data-type:value="102325.5813953488" />
               </gating:vertex>
               <gating:vertex>
                 <gating:coordinate data-type:value="741666.6666666666" />
                 <gating:coordinate data-type:value="65116.2790697674" />
               </gating:vertex>
               <gating:vertex>
                 <gating:coordinate data-type:value="1266666.6666666667" />
                 <gating:coordinate data-type:value="372093.0232558139" />
               </gating:vertex>
             </gating:PolygonGate>
           </Gate>
           <Subpopulations>
             <Population name="Single Cells"  annotation=""  owningGroup="All Samples"  expanded="1"  sortPriority="10"  count="6255" >
               <Graph smoothing="0"  backColor="#ffffff"  foreColor="#000000"  heatMapStatParameter="FL1-H"  type="Pseudocolor"  fast="1" >
                 <Axis dimension="x"  name="SSC-A"  label=""  auto="auto" />
                 <Axis dimension="y"  name="SSC-H"  label=""  auto="auto" />
                 <GraphSettings level="5%"  smoothingHighResolution="1"  contourHighResolution="1"  histogramSmoothingCount="0"  graphResolution="256"  showOutliers="0"  drawLargeDots="0"  dotsToDraw="8000"  tint="le.chartfill.tinted.40"  lineWeight="le.lineweight.normal"  lineStyle="le.linestyle.solid" />
                 <GraphEnvironment showGrid="0"  showAxes="tnlTNL"  showGates="1"  showFreqOnPlots="1"  showGateNameOnPlots="1"  showMedians="0"  showUncomped="0"  addEventParam="0"  lastYAxisName="" >
                   <TextTraits font="SansSerif"  size="11"  name="Labels"  style="plain"  color="#000000"  background="#00ffffff"  just="left" />
                   <TextTraits font="SansSerif"  size="11"  name="LayoutGates"  style="plain"  color="#000000"  background="#00ffffff"  just="left" />
                   <TextTraits font="SansSerif"  size="9"  name="Numbers"  style="plain"  color="#000000"  background="#00ffffff"  just="left" />
                   <TextTraits font="SansSerif"  size="9"  name="Legend"  style="plain"  color="#000000"  background="#00ffffff"  just="left" />
                   <WindowPosition x="0"  y="0"  width="392"  height="584"  displayed="1"  panelState="---" />
                 </GraphEnvironment>
               </Graph>
               <Gate gating:id="ID173358156"  gating:parent_id="ID2104097787" >
                 <gating:PolygonGate eventsInside="1"  annoOffsetX="43"  annoOffsetY="-108"  tint="#000000"  isTinted="0"  lineWeight="Normal"  userDefined="1"  quadId="-1"  gateResolution="256" >
                   <gating:dimension>
                     <data-type:fcs-dimension data-type:name="SSC-A" />
                   </gating:dimension>
                   <gating:dimension>
                     <data-type:fcs-dimension data-type:name="SSC-H" />
                   </gating:dimension>
                   <gating:vertex>
                     <gating:coordinate data-type:value="450000" />
                     <gating:coordinate data-type:value="400000" />
                   </gating:vertex>
                   <gating:vertex>
                     <gating:coordinate data-type:value="50000" />
                     <gating:coordinate data-type:value="93023.2558139535" />
                   </gating:vertex>
                   <gating:vertex>
                     <gating:coordinate data-type:value="91666.6666666667" />
                     <gating:coordinate data-type:value="46511.6279069767" />
                   </gating:vertex>
                   <gating:vertex>
                     <gating:coordinate data-type:value="558333.3333333334" />
                     <gating:coordinate data-type:value="344186.0465116279" />
                   </gating:vertex>
                 </gating:PolygonGate>
               </Gate>
               <Subpopulations>
                 <Population name="EGFP+"  annotation=""  owningGroup="All Samples"  expanded="1"  sortPriority="10"  count="5472" >
                   <Graph smoothing="0"  backColor="#ffffff"  foreColor="#000000"  heatMapStatParameter="FL1-H"  type="Pseudocolor"  fast="1" >
                     <Axis dimension="x"  name="FL1-H"  label=""  auto="auto" />
                     <Axis dimension="y"  name="SSC-H"  label=""  auto="auto" />
                     <GraphSettings level="5%"  smoothingHighResolution="1"  contourHighResolution="1"  histogramSmoothingCount="0"  graphResolution="256"  showOutliers="0"  drawLargeDots="0"  dotsToDraw="8000"  tint="le.chartfill.tinted.40"  lineWeight="le.lineweight.normal"  lineStyle="le.linestyle.solid" />
                     <GraphEnvironment showGrid="0"  showAxes="tnlTNL"  showGates="1"  showFreqOnPlots="1"  showGateNameOnPlots="1"  showMedians="0"  showUncomped="0"  addEventParam="0"  lastYAxisName="" >
                       <TextTraits font="SansSerif"  size="11"  name="Labels"  style="plain"  color="#000000"  background="#00ffffff"  just="left" />
                       <TextTraits font="SansSerif"  size="11"  name="LayoutGates"  style="plain"  color="#000000"  background="#00ffffff"  just="left" />
                       <TextTraits font="SansSerif"  size="9"  name="Numbers"  style="plain"  color="#000000"  background="#00ffffff"  just="left" />
                       <TextTraits font="SansSerif"  size="9"  name="Legend"  style="plain"  color="#000000"  background="#00ffffff"  just="left" />
                       <WindowPosition x="0"  y="0"  width="392"  height="584"  displayed="1"  panelState="---" />
                     </GraphEnvironment>
                   </Graph>
                   <Gate gating:id="ID1926186941"  gating:parent_id="ID173358156" >
                     <gating:RectangleGate eventsInside="1"  annoOffsetX="42"  annoOffsetY="-96"  tint="#000000"  isTinted="0"  lineWeight="Normal"  userDefined="1"  percentX="0"  percentY="0" >
                       <gating:dimension gating:min="2790.9647123759096"  gating:max="952340.8981981168" >
                         <data-type:fcs-dimension data-type:name="FL1-H" />
                       </gating:dimension>
                       <gating:dimension gating:min="65116.27906976744"  gating:max="474418.6046511628" >
                         <data-type:fcs-dimension data-type:name="SSC-H" />
                       </gating:dimension>
                     </gating:RectangleGate>
                   </Gate>
                 </Population>
               </Subpopulations>
             </Population>
           </Subpopulations>
         </Population>
       </Subpopulations>
       <Group name="All Samples"  live="1"  role="ws.group.dlog.test"  key=""  synchronized="0"  foreground="#000000"  fontStyle="bold" >
         <Criteria/>
         <SampleRefs>
           <SampleRef sampleID="1" />
           <SampleRef sampleID="7" />
           <SampleRef sampleID="2" />
           <SampleRef sampleID="6" />
           <SampleRef sampleID="3" />
           <SampleRef sampleID="4" />
           <SampleRef sampleID="5" />
         </SampleRefs>
         <Keywords/>
       </Group>
     </GroupNode>
     <GroupNode name="Compensation"  annotation=""  owningGroup="Compensation"  expanded="1"  sortPriority="10"  count="-1" >
       <Graph smoothing="0"  backColor="#ffffff"  foreColor="#000000"  type="Pseudocolor"  fast="1" >
         <Axis dimension="x"  name=""  label=""  auto="auto" />
         <Axis dimension="y"  name=""  label=""  auto="auto" />
         <GraphSettings level="5%"  smoothingHighResolution="1"  contourHighResolution="1"  histogramSmoothingCount="0"  graphResolution="256"  showOutliers="0"  drawLargeDots="0"  dotsToDraw="8000"  tint="le.chartfill.tinted.40"  lineWeight="le.lineweight.normal"  lineStyle="le.linestyle.solid" />
         <GraphEnvironment showGrid="0"  showAxes="tnlTNL"  showGates="1"  showFreqOnPlots="1"  showGateNameOnPlots="1"  showMedians="0"  showUncomped="0"  addEventParam="0"  lastYAxisName="" >
           <TextTraits font="SansSerif"  size="11"  name="Labels"  style="plain"  color="#000000"  background="#00ffffff"  just="left" />
           <TextTraits font="SansSerif"  size="11"  name="LayoutGates"  style="plain"  color="#000000"  background="#00ffffff"  just="left" />
           <TextTraits font="SansSerif"  size="9"  name="Numbers"  style="plain"  color="#000000"  background="#00ffffff"  just="left" />
           <TextTraits font="SansSerif"  size="9"  name="Legend"  style="plain"  color="#000000"  background="#00ffffff"  just="left" />
         </GraphEnvironment>
       </Graph>
       <Group name="Compensation"  live="1"  role="ws.group.dlog.compensation"  key=""  synchronized="0"  foreground="#bc1900"  fontStyle="bold" >
         <Criteria>
           <Criterion connector="And"  keyword="$FIL"  function="Contains"  value="comp" />
           <Criterion connector="Or"  keyword="$FIL"  function="Contains"  value="unstained" />
         </Criteria>
         <Keywords/>
       </Group>
     </GroupNode>
   </Groups>
   <SampleList>
     <Sample>
       <DataSet uri="file:/F:/鼓楼医院/滑膜肉瘤TCRT/双修饰/data/T-cell%20扩增/磁珠纯化/Tube1.fcs"  sampleID="1" />
       <Transformations>
         <transforms:linear transforms:minRange="0"  transforms:maxRange="2000000"  gain="1" >
           <data-type:parameter data-type:name="FSC-H" />
         </transforms:linear>
         <transforms:linear transforms:minRange="0"  transforms:maxRange="2000000"  gain="1" >
           <data-type:parameter data-type:name="FSC-A" />
         </transforms:linear>
         <transforms:linear transforms:minRange="0"  transforms:maxRange="2000000"  gain="1" >
           <data-type:parameter data-type:name="SSC-H" />
         </transforms:linear>
         <transforms:linear transforms:minRange="0"  transforms:maxRange="2000000"  gain="1" >
           <data-type:parameter data-type:name="SSC-A" />
         </transforms:linear>
         <transforms:biex transforms:length="256"  transforms:maxRange="16777216"  transforms:neg="0"  transforms:width="-100"  transforms:pos="6.2247198959" >
           <data-type:parameter data-type:name="FL1-H" />
         </transforms:biex>
         <transforms:biex transforms:length="256"  transforms:maxRange="16777216"  transforms:neg="0"  transforms:width="-100"  transforms:pos="6.2247198959" >
           <data-type:parameter data-type:name="FL1-A" />
         </transforms:biex>
         <transforms:biex transforms:length="256"  transforms:maxRange="16777216"  transforms:neg="0"  transforms:width="-100"  transforms:pos="6.2247198959" >
           <data-type:parameter data-type:name="FL2-H" />
         </transforms:biex>
         <transforms:biex transforms:length="256"  transforms:maxRange="16777216"  transforms:neg="0"  transforms:width="-100"  transforms:pos="6.2247198959" >
           <data-type:parameter data-type:name="FL2-A" />
         </transforms:biex>
         <transforms:biex transforms:length="256"  transforms:maxRange="16777216"  transforms:neg="0"  transforms:width="-100"  transforms:pos="6.2247198959" >
           <data-type:parameter data-type:name="FL3-H" />
         </transforms:biex>
         <transforms:biex transforms:length="256"  transforms:maxRange="16777216"  transforms:neg="0"  transforms:width="-100"  transforms:pos="6.2247198959" >
           <data-type:parameter data-type:name="FL3-A" />
         </transforms:biex>
         <transforms:biex transforms:length="256"  transforms:maxRange="16777216"  transforms:neg="0"  transforms:width="-100"  transforms:pos="6.2247198959" >
           <data-type:parameter data-type:name="FL4-H" />
         </transforms:biex>
         <transforms:biex transforms:length="256"  transforms:maxRange="16777216"  transforms:neg="0"  transforms:width="-100"  transforms:pos="6.2247198959" >
           <data-type:parameter data-type:name="FL4-A" />
         </transforms:biex>
         <transforms:biex transforms:length="256"  transforms:maxRange="16777216"  transforms:neg="0"  transforms:width="-100"  transforms:pos="6.2247198959" >
           <data-type:parameter data-type:name="FL5-H" />
         </transforms:biex>
         <transforms:biex transforms:length="256"  transforms:maxRange="16777216"  transforms:neg="0"  transforms:width="-100"  transforms:pos="6.2247198959" >
           <data-type:parameter data-type:name="FL5-A" />
         </transforms:biex>
         <transforms:linear transforms:minRange="0"  transforms:maxRange="2000000"  gain="1" >
           <data-type:parameter data-type:name="FSC-Width" />
         </transforms:linear>
         <transforms:linear transforms:minRange="0"  transforms:maxRange="24"  gain="0.0000195145" >
           <data-type:parameter data-type:name="Time" />
         </transforms:linear>
       </Transformations>
       <Keywords>
         <Keyword name="FJ_FCS_VERSION"  value="3" />
         <Keyword name="$BEGINSTEXT"  value="0" />
         <Keyword name="$ENDSTEXT"  value="0" />
         <Keyword name="$BEGINDATA"  value="0000000000005424" />
         <Keyword name="$ENDDATA"  value="0000000000645423" />
         <Keyword name="$BEGINANALYSIS"  value="0" />
         <Keyword name="$ENDANALYSIS"  value="0" />
         <Keyword name="$TOT"  value="0000000000010000" />
         <Keyword name="FILVER"  value="1" />
         <Keyword name="$FIL"  value="Tube1.fcs" />
         <Keyword name="$SYS"  value="Microsoft Windows NT 6.2.9200.0" />
         <Keyword name="$MODE"  value="L" />
         <Keyword name="$BYTEORD"  value="1,2,3,4" />
         <Keyword name="$DATATYPE"  value="F" />
         <Keyword name="$NEXTDATA"  value="0" />
         <Keyword name="CYTEXPERTFIL"  value="True" />
         <Keyword name="TBID"  value="d0b72087-8000-4d1c-b51b-042d1de4fe68" />
         <Keyword name="TBNM"  value="Tube1" />
         <Keyword name="$PAR"  value="16" />
         <Keyword name="$BTIM"  value="11:59:18" />
         <Keyword name="$ETIM"  value="11:59:42" />
         <Keyword name="$DATE"  value="15-Feb-2022" />
         <Keyword name="$CYT"  value="CytoFLEX" />
         <Keyword name="RCTOT"  value="10000" />
         <Keyword name="USRCTOT"  value="True" />
         <Keyword name="CGNM"  value="All Events " />
         <Keyword name="RCTIM"  value="600" />
         <Keyword name="USRCTIM"  value="True" />
         <Keyword name="$SPILLOVER"  value="10,FL1-H,FL2-H,FL3-H,FL4-H,FL5-H,FL1-A,FL2-A,FL3-A,FL4-A,FL5-A,1,0,0,0,0,0,0,0,0,0,0,1,0,0,0,0,0,0,0,0,0,0,1,0,0,0,0,0,0,0,0,0,0,1,0,0,0,0,0,0,0,0,0,0,1,0,0,0,0,0,0,0,0,0,0,1,0,0,0,0,0,0,0,0,0,0,1,0,0,0,0,0,0,0,0,0,0,1,0,0,0,0,0,0,0,0,0,0,1,0,0,0,0,0,0,0,0,0,0,1" />
         <Keyword name="RCVOL"  value="10" />
         <Keyword name="USRCVOL"  value="False" />
         <Keyword name="$TIMESTEP"  value="0.00002" />
         <Keyword name="$P1N"  value="FSC-H" />
         <Keyword name="$P1S"  value="FSC-H" />
         <Keyword name="$P1R"  value="16777216" />
         <Keyword name="$P1B"  value="32" />
         <Keyword name="$P1E"  value="0,0" />
         <Keyword name="$P1G"  value="1.0" />
         <Keyword name="P1DISPLAY"  value="LIN" />
         <Keyword name="$P2N"  value="FSC-A" />
         <Keyword name="$P2S"  value="FSC-A" />
         <Keyword name="$P2R"  value="16777216" />
         <Keyword name="$P2B"  value="32" />
         <Keyword name="$P2E"  value="0,0" />
         <Keyword name="$P2G"  value="1.0" />
         <Keyword name="P2DISPLAY"  value="LIN" />
         <Keyword name="$P3N"  value="SSC-H" />
         <Keyword name="$P3S"  value="SSC-H" />
         <Keyword name="$P3R"  value="16777216" />
         <Keyword name="$P3B"  value="32" />
         <Keyword name="$P3E"  value="0,0" />
         <Keyword name="$P3G"  value="1.0" />
         <Keyword name="P3DISPLAY"  value="LIN" />
         <Keyword name="$P4N"  value="SSC-A" />
         <Keyword name="$P4S"  value="SSC-A" />
         <Keyword name="$P4R"  value="16777216" />
         <Keyword name="$P4B"  value="32" />
         <Keyword name="$P4E"  value="0,0" />
         <Keyword name="$P4G"  value="1.0" />
         <Keyword name="P4DISPLAY"  value="LIN" />
         <Keyword name="$P5N"  value="FL1-H" />
         <Keyword name="$P5S"  value="FITC-H" />
         <Keyword name="$P5R"  value="16777216" />
         <Keyword name="$P5B"  value="32" />
         <Keyword name="$P5E"  value="0,0" />
         <Keyword name="$P5G"  value="1.0" />
         <Keyword name="P5DISPLAY"  value="LOG" />
         <Keyword name="$P6N"  value="FL1-A" />
         <Keyword name="$P6S"  value="FITC-A" />
         <Keyword name="$P6R"  value="16777216" />
         <Keyword name="$P6B"  value="32" />
         <Keyword name="$P6E"  value="0,0" />
         <Keyword name="$P6G"  value="1.0" />
         <Keyword name="P6DISPLAY"  value="LOG" />
         <Keyword name="$P7N"  value="FL2-H" />
         <Keyword name="$P7S"  value="PE-H" />
         <Keyword name="$P7R"  value="16777216" />
         <Keyword name="$P7B"  value="32" />
         <Keyword name="$P7E"  value="0,0" />
         <Keyword name="$P7G"  value="1.0" />
         <Keyword name="P7DISPLAY"  value="LOG" />
         <Keyword name="$P8N"  value="FL2-A" />
         <Keyword name="$P8S"  value="PE-A" />
         <Keyword name="$P8R"  value="16777216" />
         <Keyword name="$P8B"  value="32" />
         <Keyword name="$P8E"  value="0,0" />
         <Keyword name="$P8G"  value="1.0" />
         <Keyword name="P8DISPLAY"  value="LOG" />
         <Keyword name="$P9N"  value="FL3-H" />
         <Keyword name="$P9S"  value="ECD-H" />
         <Keyword name="$P9R"  value="16777216" />
         <Keyword name="$P9B"  value="32" />
         <Keyword name="$P9E"  value="0,0" />
         <Keyword name="$P9G"  value="1.0" />
         <Keyword name="P9DISPLAY"  value="LOG" />
         <Keyword name="$P10N"  value="FL3-A" />
         <Keyword name="$P10S"  value="ECD-A" />
         <Keyword name="$P10R"  value="16777216" />
         <Keyword name="$P10B"  value="32" />
         <Keyword name="$P10E"  value="0,0" />
         <Keyword name="$P10G"  value="1.0" />
         <Keyword name="P10DISPLAY"  value="LOG" />
         <Keyword name="$P11N"  value="FL4-H" />
         <Keyword name="$P11S"  value="PC5.5-H" />
         <Keyword name="$P11R"  value="16777216" />
         <Keyword name="$P11B"  value="32" />
         <Keyword name="$P11E"  value="0,0" />
         <Keyword name="$P11G"  value="1.0" />
         <Keyword name="P11DISPLAY"  value="LOG" />
         <Keyword name="$P12N"  value="FL4-A" />
         <Keyword name="$P12S"  value="PC5.5-A" />
         <Keyword name="$P12R"  value="16777216" />
         <Keyword name="$P12B"  value="32" />
         <Keyword name="$P12E"  value="0,0" />
         <Keyword name="$P12G"  value="1.0" />
         <Keyword name="P12DISPLAY"  value="LOG" />
         <Keyword name="$P13N"  value="FL5-H" />
         <Keyword name="$P13S"  value="PC7-H" />
         <Keyword name="$P13R"  value="16777216" />
         <Keyword name="$P13B"  value="32" />
         <Keyword name="$P13E"  value="0,0" />
         <Keyword name="$P13G"  value="1.0" />
         <Keyword name="P13DISPLAY"  value="LOG" />
         <Keyword name="$P14N"  value="FL5-A" />
         <Keyword name="$P14S"  value="PC7-A" />
         <Keyword name="$P14R"  value="16777216" />
         <Keyword name="$P14B"  value="32" />
         <Keyword name="$P14E"  value="0,0" />
         <Keyword name="$P14G"  value="1.0" />
         <Keyword name="P14DISPLAY"  value="LOG" />
         <Keyword name="$P15N"  value="FSC-Width" />
         <Keyword name="$P15S"  value="FSC-Width" />
         <Keyword name="$P15R"  value="10000" />
         <Keyword name="$P15B"  value="32" />
         <Keyword name="$P15E"  value="0,0" />
         <Keyword name="$P15G"  value="1.0" />
         <Keyword name="P15DISPLAY"  value="LIN" />
         <Keyword name="$P16N"  value="Time" />
         <Keyword name="$P16S"  value="Time" />
         <Keyword name="$P16R"  value="900000000" />
         <Keyword name="$P16B"  value="32" />
         <Keyword name="$P16E"  value="0,0" />
         <Keyword name="$P16G"  value="1.0" />
         <Keyword name="P16DISPLAY"  value="LIN" />
         <Keyword name="$LOST"  value="0" />
         <Keyword name="$ABRT"  value="43" />
         <Keyword name="IMPTTB"  value="False" />
         <Keyword name="FLLW"  value="True" />
         <Keyword name="RCD"  value="True" />
         <Keyword name="$VOL"  value="12298.51" />
         <Keyword name="$OP"  value="               " />
         <Keyword name="DURTIM"  value="24.597040" />
         <Keyword name="USCOMP"  value="False" />
         <Keyword name="AHCOMPSYNC"  value="False" />
         <Keyword name="COMPCHH"  value="FITCPEECDPC5.5PC7" />
         <Keyword name="COMPBGH"  value="553.75544.375544.375395.75396.625" />
         <Keyword name="COMPAFH"  value="00000" />
         <Keyword name="COMPH"  value="1000001000001000001000001" />
         <Keyword name="COMPGAINH"  value="24940286480600" />
         <Keyword name="COMPCHA"  value="FITCPEECDPC5.5PC7" />
         <Keyword name="COMPBGA"  value="5514.55017.55017.542474092" />
         <Keyword name="COMPAFA"  value="00000" />
         <Keyword name="COMPA"  value="1000001000001000001000001" />
         <Keyword name="COMPGAINA"  value="24940286480600" />
         <Keyword name="SN"  value="BC16133" />
         <Keyword name="$CYTSN"  value="BC16133" />
         <Keyword name="FLDSM"  value="10" />
         <Keyword name="CHAR"  value="7" />
         <Keyword name="CH1ID"  value="FSC" />
         <Keyword name="CH1NM"  value="FSC" />
         <Keyword name="CH1AD"  value="14" />
         <Keyword name="CH1DA"  value="22" />
         <Keyword name="CH1TH"  value="10000" />
         <Keyword name="CH1TR"  value="64" />
         <Keyword name="CH1GAIN"  value="105" />
         <Keyword name="CH1USH"  value="True" />
         <Keyword name="CH1DELAY"  value="0" />
         <Keyword name="CH1DELTA"  value="24" />
         <Keyword name="CH1THUS"  value="False" />
         <Keyword name="CH1FL"  value="False" />
         <Keyword name="CH1HS"  value="8" />
         <Keyword name="CH1AS"  value="2" />
         <Keyword name="CH1HATFL"  value="294.875" />
         <Keyword name="CH1AATFL"  value="3815.5" />
         <Keyword name="CH1HAVAL"  value="1250000" />
         <Keyword name="CH2ID"  value="SSC" />
         <Keyword name="CH2NM"  value="SSC" />
         <Keyword name="CH2AD"  value="8" />
         <Keyword name="CH2DA"  value="16" />
         <Keyword name="CH2TH"  value="10000" />
         <Keyword name="CH2TR"  value="64" />
         <Keyword name="CH2GAIN"  value="191" />
         <Keyword name="CH2USH"  value="True" />
         <Keyword name="CH2DELAY"  value="0" />
         <Keyword name="CH2DELTA"  value="24" />
         <Keyword name="CH2THUS"  value="False" />
         <Keyword name="CH2FL"  value="False" />
         <Keyword name="CH2HS"  value="8" />
         <Keyword name="CH2AS"  value="2" />
         <Keyword name="CH2FLNMS"  value="SSC" />
         <Keyword name="CH2HATFL"  value="431.125" />
         <Keyword name="CH2AATFL"  value="4736.5" />
         <Keyword name="CH2HAVAL"  value="1250000" />
         <Keyword name="CH3ID"  value="FL1" />
         <Keyword name="CH3NM"  value="FITC" />
         <Keyword name="CH3AD"  value="11" />
         <Keyword name="CH3DA"  value="19" />
         <Keyword name="CH3TH"  value="10000" />
         <Keyword name="CH3TR"  value="64" />
         <Keyword name="CH3GAIN"  value="249" />
         <Keyword name="CH3USH"  value="True" />
         <Keyword name="CH3DELAY"  value="0" />
         <Keyword name="CH3DELTA"  value="24" />
         <Keyword name="CH3THUS"  value="False" />
         <Keyword name="CH3FL"  value="True" />
         <Keyword name="CH3HS"  value="8" />
         <Keyword name="CH3AS"  value="2" />
         <Keyword name="CH3FLNMS"  value="FITC" />
         <Keyword name="CH3HATFL"  value="553.75" />
         <Keyword name="CH3AATFL"  value="5514.5" />
         <Keyword name="CH3HAVAL"  value="6875000" />
         <Keyword name="CH4ID"  value="FL2" />
         <Keyword name="CH4NM"  value="PE" />
         <Keyword name="CH4AD"  value="10" />
         <Keyword name="CH4DA"  value="18" />
         <Keyword name="CH4TH"  value="10000" />
         <Keyword name="CH4TR"  value="64" />
         <Keyword name="CH4GAIN"  value="40" />
         <Keyword name="CH4USH"  value="True" />
         <Keyword name="CH4DELAY"  value="0" />
         <Keyword name="CH4DELTA"  value="24" />
         <Keyword name="CH4THUS"  value="False" />
         <Keyword name="CH4FL"  value="True" />
         <Keyword name="CH4HS"  value="8" />
         <Keyword name="CH4AS"  value="2" />
         <Keyword name="CH4FLNMS"  value="PE" />
         <Keyword name="CH4HATFL"  value="544.375" />
         <Keyword name="CH4AATFL"  value="5017.5" />
         <Keyword name="CH4HAVAL"  value="6875000" />
         <Keyword name="CH5ID"  value="FL3" />
         <Keyword name="CH5NM"  value="ECD" />
         <Keyword name="CH5AD"  value="9" />
         <Keyword name="CH5DA"  value="17" />
         <Keyword name="CH5TH"  value="10000" />
         <Keyword name="CH5TR"  value="64" />
         <Keyword name="CH5GAIN"  value="286" />
         <Keyword name="CH5USH"  value="True" />
         <Keyword name="CH5DELAY"  value="0" />
         <Keyword name="CH5DELTA"  value="24" />
         <Keyword name="CH5THUS"  value="False" />
         <Keyword name="CH5FL"  value="True" />
         <Keyword name="CH5HS"  value="8" />
         <Keyword name="CH5AS"  value="2" />
         <Keyword name="CH5FLNMS"  value="ECD" />
         <Keyword name="CH5HATFL"  value="544.375" />
         <Keyword name="CH5AATFL"  value="5017.5" />
         <Keyword name="CH5HAVAL"  value="6875000" />
         <Keyword name="CH6ID"  value="FL4" />
         <Keyword name="CH6NM"  value="PC5.5" />
         <Keyword name="CH6AD"  value="12" />
         <Keyword name="CH6DA"  value="20" />
         <Keyword name="CH6TH"  value="10000" />
         <Keyword name="CH6TR"  value="64" />
         <Keyword name="CH6GAIN"  value="480" />
         <Keyword name="CH6USH"  value="True" />
         <Keyword name="CH6DELAY"  value="0" />
         <Keyword name="CH6DELTA"  value="24" />
         <Keyword name="CH6THUS"  value="False" />
         <Keyword name="CH6FL"  value="True" />
         <Keyword name="CH6HS"  value="8" />
         <Keyword name="CH6AS"  value="2" />
         <Keyword name="CH6FLNMS"  value="PC5.5" />
         <Keyword name="CH6HATFL"  value="395.75" />
         <Keyword name="CH6AATFL"  value="4247" />
         <Keyword name="CH6HAVAL"  value="6875000" />
         <Keyword name="CH7ID"  value="FL5" />
         <Keyword name="CH7NM"  value="PC7" />
         <Keyword name="CH7AD"  value="13" />
         <Keyword name="CH7DA"  value="21" />
         <Keyword name="CH7TH"  value="10000" />
         <Keyword name="CH7TR"  value="64" />
         <Keyword name="CH7GAIN"  value="600" />
         <Keyword name="CH7USH"  value="True" />
         <Keyword name="CH7DELAY"  value="0" />
         <Keyword name="CH7DELTA"  value="24" />
         <Keyword name="CH7THUS"  value="False" />
         <Keyword name="CH7FL"  value="True" />
         <Keyword name="CH7HS"  value="8" />
         <Keyword name="CH7AS"  value="2" />
         <Keyword name="CH7FLNMS"  value="PC7" />
         <Keyword name="CH7HATFL"  value="396.625" />
         <Keyword name="CH7AATFL"  value="4092" />
         <Keyword name="CH7HAVAL"  value="6875000" />
         <Keyword name="PCHID"  value="FSC" />
         <Keyword name="PCHTP"  value="AutoThreshold" />
         <Keyword name="TRLGC"  value="None" />
         <Keyword name="WCH"  value="FSC" />
         <Keyword name="DGAIN"  value="1" />
         <Keyword name="SWVER"  value="CytExpert 2.3.0.84" />
       </Keywords>
       <SampleNode name="Tube1.fcs"  annotation=""  owningGroup=""  expanded="1"  sortPriority="10"  count="10000"  sampleID="1" >
         <Graph smoothing="0"  backColor="#ffffff"  foreColor="#000000"  type="Pseudocolor"  fast="1" >
           <Axis dimension="x"  name="FSC-H"  label=""  auto="auto" />
           <Axis dimension="y"  name="SSC-H"  label=""  auto="auto" />
           <GraphSettings level="5%"  smoothingHighResolution="1"  contourHighResolution="1"  histogramSmoothingCount="0"  graphResolution="256"  showOutliers="0"  drawLargeDots="0"  dotsToDraw="8000"  tint="le.chartfill.tinted.40"  lineWeight="le.lineweight.normal"  lineStyle="le.linestyle.solid" />
           <GraphEnvironment showGrid="0"  showAxes="tnlTNL"  showGates="1"  showFreqOnPlots="1"  showGateNameOnPlots="1"  showMedians="0"  showUncomped="0"  addEventParam="0"  lastYAxisName="" >
             <TextTraits font="SansSerif"  size="11"  name="Labels"  style="plain"  color="#000000"  background="#00ffffff"  just="left" />
             <TextTraits font="SansSerif"  size="11"  name="LayoutGates"  style="plain"  color="#000000"  background="#00ffffff"  just="left" />
             <TextTraits font="SansSerif"  size="9"  name="Numbers"  style="plain"  color="#000000"  background="#00ffffff"  just="left" />
             <TextTraits font="SansSerif"  size="9"  name="Legend"  style="plain"  color="#000000"  background="#00ffffff"  just="left" />
             <WindowPosition x="0"  y="0"  width="0"  height="0"  displayed="0"  panelState="" />
           </GraphEnvironment>
         </Graph>
         <Subpopulations>
           <Population name="Lymphocytes"  annotation=""  owningGroup="All Samples"  expanded="1"  sortPriority="10"  count="7208" >
             <Graph smoothing="0"  backColor="#ffffff"  foreColor="#000000"  heatMapStatParameter="FL1-H"  type="Pseudocolor"  fast="1" >
               <Axis dimension="x"  name="SSC-A"  label=""  auto="auto" />
               <Axis dimension="y"  name="SSC-H"  label=""  auto="auto" />
               <GraphSettings level="5%"  smoothingHighResolution="1"  contourHighResolution="1"  histogramSmoothingCount="0"  graphResolution="256"  showOutliers="0"  drawLargeDots="0"  dotsToDraw="8000"  tint="le.chartfill.tinted.40"  lineWeight="le.lineweight.normal"  lineStyle="le.linestyle.solid" />
               <GraphEnvironment showGrid="0"  showAxes="tnlTNL"  showGates="1"  showFreqOnPlots="1"  showGateNameOnPlots="1"  showMedians="0"  showUncomped="0"  addEventParam="0"  lastYAxisName="" >
                 <TextTraits font="SansSerif"  size="11"  name="Labels"  style="plain"  color="#000000"  background="#00ffffff"  just="left" />
                 <TextTraits font="SansSerif"  size="11"  name="LayoutGates"  style="plain"  color="#000000"  background="#00ffffff"  just="left" />
                 <TextTraits font="SansSerif"  size="9"  name="Numbers"  style="plain"  color="#000000"  background="#00ffffff"  just="left" />
                 <TextTraits font="SansSerif"  size="9"  name="Legend"  style="plain"  color="#000000"  background="#00ffffff"  just="left" />
                 <WindowPosition x="0"  y="0"  width="392"  height="584"  displayed="0"  panelState="---" />
               </GraphEnvironment>
             </Graph>
             <Gate gating:id="ID1610306511" >
               <gating:PolygonGate eventsInside="1"  annoOffsetX="0"  annoOffsetY="0"  tint="#000000"  isTinted="0"  lineWeight="Normal"  userDefined="1"  quadId="-1"  gateResolution="256" >
                 <gating:dimension>
                   <data-type:fcs-dimension data-type:name="FSC-H" />
                 </gating:dimension>
                 <gating:dimension>
                   <data-type:fcs-dimension data-type:name="SSC-H" />
                 </gating:dimension>
                 <gating:vertex>
                   <gating:coordinate data-type:value="1175000" />
                   <gating:coordinate data-type:value="474418.6046511628" />
                 </gating:vertex>
                 <gating:vertex>
                   <gating:coordinate data-type:value="791666.6666666666" />
                   <gating:coordinate data-type:value="381395.3488372093" />
                 </gating:vertex>
                 <gating:vertex>
                   <gating:coordinate data-type:value="441666.6666666667" />
                   <gating:coordinate data-type:value="223255.8139534884" />
                 </gating:vertex>
                 <gating:vertex>
                   <gating:coordinate data-type:value="450000" />
                   <gating:coordinate data-type:value="102325.5813953488" />
                 </gating:vertex>
                 <gating:vertex>
                   <gating:coordinate data-type:value="741666.6666666666" />
                   <gating:coordinate data-type:value="65116.2790697674" />
                 </gating:vertex>
                 <gating:vertex>
                   <gating:coordinate data-type:value="1266666.6666666667" />
                   <gating:coordinate data-type:value="372093.0232558139" />
                 </gating:vertex>
               </gating:PolygonGate>
             </Gate>
             <Subpopulations>
               <Population name="Single Cells"  annotation=""  owningGroup="All Samples"  expanded="1"  sortPriority="10"  count="6255" >
                 <Graph smoothing="0"  backColor="#ffffff"  foreColor="#000000"  heatMapStatParameter="FL1-H :: FITC-H"  type="Pseudocolor"  fast="1" >
                   <Axis dimension="x"  name="FL1-H"  label=""  auto="auto" />
                   <Axis dimension="y"  name="SSC-H"  label=""  auto="auto" />
                   <GraphSettings level="5%"  smoothingHighResolution="1"  contourHighResolution="1"  histogramSmoothingCount="0"  graphResolution="256"  showOutliers="0"  drawLargeDots="0"  dotsToDraw="8000"  tint="le.chartfill.tinted.40"  lineWeight="le.lineweight.normal"  lineStyle="le.linestyle.solid" />
                   <GraphEnvironment showGrid="0"  showAxes="tnlTNL"  showGates="1"  showFreqOnPlots="1"  showGateNameOnPlots="1"  showMedians="0"  showUncomped="0"  addEventParam="0"  lastYAxisName="" >
                     <TextTraits font="SansSerif"  size="11"  name="Labels"  style="plain"  color="#000000"  background="#00ffffff"  just="left" />
                     <TextTraits font="SansSerif"  size="11"  name="LayoutGates"  style="plain"  color="#000000"  background="#00ffffff"  just="left" />
                     <TextTraits font="SansSerif"  size="9"  name="Numbers"  style="plain"  color="#000000"  background="#00ffffff"  just="left" />
                     <TextTraits font="SansSerif"  size="9"  name="Legend"  style="plain"  color="#000000"  background="#00ffffff"  just="left" />
                     <WindowPosition x="364"  y="93"  width="392"  height="584"  displayed="1"  panelState="---" />
                   </GraphEnvironment>
                 </Graph>
                 <Gate gating:id="ID290025262"  gating:parent_id="ID1610306511" >
                   <gating:PolygonGate eventsInside="1"  annoOffsetX="43"  annoOffsetY="-108"  tint="#000000"  isTinted="0"  lineWeight="Normal"  userDefined="1"  quadId="-1"  gateResolution="256" >
                     <gating:dimension>
                       <data-type:fcs-dimension data-type:name="SSC-A" />
                     </gating:dimension>
                     <gating:dimension>
                       <data-type:fcs-dimension data-type:name="SSC-H" />
                     </gating:dimension>
                     <gating:vertex>
                       <gating:coordinate data-type:value="450000" />
                       <gating:coordinate data-type:value="400000" />
                     </gating:vertex>
                     <gating:vertex>
                       <gating:coordinate data-type:value="50000" />
                       <gating:coordinate data-type:value="93023.2558139535" />
                     </gating:vertex>
                     <gating:vertex>
                       <gating:coordinate data-type:value="91666.6666666667" />
                       <gating:coordinate data-type:value="46511.6279069767" />
                     </gating:vertex>
                     <gating:vertex>
                       <gating:coordinate data-type:value="558333.3333333334" />
                       <gating:coordinate data-type:value="344186.0465116279" />
                     </gating:vertex>
                   </gating:PolygonGate>
                 </Gate>
                 <Subpopulations>
                   <Population name="EGFP+"  annotation=""  owningGroup="All Samples"  expanded="1"  sortPriority="10"  count="1590" >
                     <Graph smoothing="0"  backColor="#ffffff"  foreColor="#000000"  heatMapStatParameter="FL1-H"  type="Pseudocolor"  fast="1" >
                       <Axis dimension="x"  name="FL1-H"  label=""  auto="auto" />
                       <Axis dimension="y"  name="SSC-H"  label=""  auto="auto" />
                       <GraphSettings level="5%"  smoothingHighResolution="1"  contourHighResolution="1"  histogramSmoothingCount="0"  graphResolution="256"  showOutliers="0"  drawLargeDots="0"  dotsToDraw="8000"  tint="le.chartfill.tinted.40"  lineWeight="le.lineweight.normal"  lineStyle="le.linestyle.solid" />
                       <GraphEnvironment showGrid="0"  showAxes="tnlTNL"  showGates="1"  showFreqOnPlots="1"  showGateNameOnPlots="1"  showMedians="0"  showUncomped="0"  addEventParam="0"  lastYAxisName="" >
                         <TextTraits font="SansSerif"  size="11"  name="Labels"  style="plain"  color="#000000"  background="#00ffffff"  just="left" />
                         <TextTraits font="SansSerif"  size="11"  name="LayoutGates"  style="plain"  color="#000000"  background="#00ffffff"  just="left" />
                         <TextTraits font="SansSerif"  size="9"  name="Numbers"  style="plain"  color="#000000"  background="#00ffffff"  just="left" />
                         <TextTraits font="SansSerif"  size="9"  name="Legend"  style="plain"  color="#000000"  background="#00ffffff"  just="left" />
                         <WindowPosition x="0"  y="0"  width="392"  height="584"  displayed="1"  panelState="---" />
                       </GraphEnvironment>
                     </Graph>
                     <Gate gating:id="ID774674055"  gating:parent_id="ID290025262" >
                       <gating:RectangleGate eventsInside="1"  annoOffsetX="42"  annoOffsetY="-96"  tint="#000000"  isTinted="0"  lineWeight="Normal"  userDefined="1"  percentX="0"  percentY="0" >
                         <gating:dimension gating:min="2790.9647123759096"  gating:max="952340.8981981168" >
                           <data-type:fcs-dimension data-type:name="FL1-H" />
                         </gating:dimension>
                         <gating:dimension gating:min="65116.27906976744"  gating:max="474418.6046511628" >
                           <data-type:fcs-dimension data-type:name="SSC-H" />
                         </gating:dimension>
                       </gating:RectangleGate>
                     </Gate>
                   </Population>
                 </Subpopulations>
               </Population>
             </Subpopulations>
           </Population>
         </Subpopulations>
       </SampleNode>
     </Sample>
     <Sample>
       <DataSet uri="file:/F:/鼓楼医院/滑膜肉瘤TCRT/双修饰/data/T-cell%20扩增/磁珠纯化/Tube2.fcs"  sampleID="2" />
       <Transformations>
         <transforms:linear transforms:minRange="0"  transforms:maxRange="2000000"  gain="1" >
           <data-type:parameter data-type:name="FSC-H" />
         </transforms:linear>
         <transforms:linear transforms:minRange="0"  transforms:maxRange="2000000"  gain="1" >
           <data-type:parameter data-type:name="FSC-A" />
         </transforms:linear>
         <transforms:linear transforms:minRange="0"  transforms:maxRange="2000000"  gain="1" >
           <data-type:parameter data-type:name="SSC-H" />
         </transforms:linear>
         <transforms:linear transforms:minRange="0"  transforms:maxRange="2000000"  gain="1" >
           <data-type:parameter data-type:name="SSC-A" />
         </transforms:linear>
         <transforms:biex transforms:length="256"  transforms:maxRange="16777216"  transforms:neg="0"  transforms:width="-100"  transforms:pos="6.2247198959" >
           <data-type:parameter data-type:name="FL1-H" />
         </transforms:biex>
         <transforms:biex transforms:length="256"  transforms:maxRange="16777216"  transforms:neg="0"  transforms:width="-100"  transforms:pos="6.2247198959" >
           <data-type:parameter data-type:name="FL1-A" />
         </transforms:biex>
         <transforms:biex transforms:length="256"  transforms:maxRange="16777216"  transforms:neg="0"  transforms:width="-100"  transforms:pos="6.2247198959" >
           <data-type:parameter data-type:name="FL2-H" />
         </transforms:biex>
         <transforms:biex transforms:length="256"  transforms:maxRange="16777216"  transforms:neg="0"  transforms:width="-100"  transforms:pos="6.2247198959" >
           <data-type:parameter data-type:name="FL2-A" />
         </transforms:biex>
         <transforms:biex transforms:length="256"  transforms:maxRange="16777216"  transforms:neg="0"  transforms:width="-100"  transforms:pos="6.2247198959" >
           <data-type:parameter data-type:name="FL3-H" />
         </transforms:biex>
         <transforms:biex transforms:length="256"  transforms:maxRange="16777216"  transforms:neg="0"  transforms:width="-100"  transforms:pos="6.2247198959" >
           <data-type:parameter data-type:name="FL3-A" />
         </transforms:biex>
         <transforms:biex transforms:length="256"  transforms:maxRange="16777216"  transforms:neg="0"  transforms:width="-100"  transforms:pos="6.2247198959" >
           <data-type:parameter data-type:name="FL4-H" />
         </transforms:biex>
         <transforms:biex transforms:length="256"  transforms:maxRange="16777216"  transforms:neg="0"  transforms:width="-100"  transforms:pos="6.2247198959" >
           <data-type:parameter data-type:name="FL4-A" />
         </transforms:biex>
         <transforms:biex transforms:length="256"  transforms:maxRange="16777216"  transforms:neg="0"  transforms:width="-100"  transforms:pos="6.2247198959" >
           <data-type:parameter data-type:name="FL5-H" />
         </transforms:biex>
         <transforms:biex transforms:length="256"  transforms:maxRange="16777216"  transforms:neg="0"  transforms:width="-100"  transforms:pos="6.2247198959" >
           <data-type:parameter data-type:name="FL5-A" />
         </transforms:biex>
         <transforms:linear transforms:minRange="0"  transforms:maxRange="2000000"  gain="1" >
           <data-type:parameter data-type:name="FSC-Width" />
         </transforms:linear>
         <transforms:linear transforms:minRange="0.0060891326"  transforms:maxRange="600"  gain="0.0000200337" >
           <data-type:parameter data-type:name="Time" />
         </transforms:linear>
       </Transformations>
       <Keywords>
         <Keyword name="FJ_FCS_VERSION"  value="3" />
         <Keyword name="$BEGINSTEXT"  value="0" />
         <Keyword name="$ENDSTEXT"  value="0" />
         <Keyword name="$BEGINDATA"  value="0000000000005424" />
         <Keyword name="$ENDDATA"  value="0000000000048879" />
         <Keyword name="$BEGINANALYSIS"  value="0" />
         <Keyword name="$ENDANALYSIS"  value="0" />
         <Keyword name="$TOT"  value="0000000000000679" />
         <Keyword name="FILVER"  value="1" />
         <Keyword name="$FIL"  value="Tube2.fcs" />
         <Keyword name="$SYS"  value="Microsoft Windows NT 6.2.9200.0" />
         <Keyword name="$MODE"  value="L" />
         <Keyword name="$BYTEORD"  value="1,2,3,4" />
         <Keyword name="$DATATYPE"  value="F" />
         <Keyword name="$NEXTDATA"  value="0" />
         <Keyword name="CYTEXPERTFIL"  value="True" />
         <Keyword name="TBID"  value="23548e2d-7c3b-4844-8c93-908618aca04f" />
         <Keyword name="TBNM"  value="Tube2" />
         <Keyword name="$PAR"  value="16" />
         <Keyword name="$BTIM"  value="12:02:34" />
         <Keyword name="$ETIM"  value="12:12:34" />
         <Keyword name="$DATE"  value="15-Feb-2022" />
         <Keyword name="$CYT"  value="CytoFLEX" />
         <Keyword name="RCTOT"  value="10000" />
         <Keyword name="USRCTOT"  value="True" />
         <Keyword name="CGNM"  value="All Events " />
         <Keyword name="RCTIM"  value="600" />
         <Keyword name="USRCTIM"  value="True" />
         <Keyword name="$SPILLOVER"  value="10,FL1-H,FL2-H,FL3-H,FL4-H,FL5-H,FL1-A,FL2-A,FL3-A,FL4-A,FL5-A,1,0,0,0,0,0,0,0,0,0,0,1,0,0,0,0,0,0,0,0,0,0,1,0,0,0,0,0,0,0,0,0,0,1,0,0,0,0,0,0,0,0,0,0,1,0,0,0,0,0,0,0,0,0,0,1,0,0,0,0,0,0,0,0,0,0,1,0,0,0,0,0,0,0,0,0,0,1,0,0,0,0,0,0,0,0,0,0,1,0,0,0,0,0,0,0,0,0,0,1" />
         <Keyword name="RCVOL"  value="10" />
         <Keyword name="USRCVOL"  value="False" />
         <Keyword name="$TIMESTEP"  value="0.00002" />
         <Keyword name="$P1N"  value="FSC-H" />
         <Keyword name="$P1S"  value="FSC-H" />
         <Keyword name="$P1R"  value="16777216" />
         <Keyword name="$P1B"  value="32" />
         <Keyword name="$P1E"  value="0,0" />
         <Keyword name="$P1G"  value="1.0" />
         <Keyword name="P1DISPLAY"  value="LIN" />
         <Keyword name="$P2N"  value="FSC-A" />
         <Keyword name="$P2S"  value="FSC-A" />
         <Keyword name="$P2R"  value="16777216" />
         <Keyword name="$P2B"  value="32" />
         <Keyword name="$P2E"  value="0,0" />
         <Keyword name="$P2G"  value="1.0" />
         <Keyword name="P2DISPLAY"  value="LIN" />
         <Keyword name="$P3N"  value="SSC-H" />
         <Keyword name="$P3S"  value="SSC-H" />
         <Keyword name="$P3R"  value="16777216" />
         <Keyword name="$P3B"  value="32" />
         <Keyword name="$P3E"  value="0,0" />
         <Keyword name="$P3G"  value="1.0" />
         <Keyword name="P3DISPLAY"  value="LIN" />
         <Keyword name="$P4N"  value="SSC-A" />
         <Keyword name="$P4S"  value="SSC-A" />
         <Keyword name="$P4R"  value="16777216" />
         <Keyword name="$P4B"  value="32" />
         <Keyword name="$P4E"  value="0,0" />
         <Keyword name="$P4G"  value="1.0" />
         <Keyword name="P4DISPLAY"  value="LIN" />
         <Keyword name="$P5N"  value="FL1-H" />
         <Keyword name="$P5S"  value="FITC-H" />
         <Keyword name="$P5R"  value="16777216" />
         <Keyword name="$P5B"  value="32" />
         <Keyword name="$P5E"  value="0,0" />
         <Keyword name="$P5G"  value="1.0" />
         <Keyword name="P5DISPLAY"  value="LOG" />
         <Keyword name="$P6N"  value="FL1-A" />
         <Keyword name="$P6S"  value="FITC-A" />
         <Keyword name="$P6R"  value="16777216" />
         <Keyword name="$P6B"  value="32" />
         <Keyword name="$P6E"  value="0,0" />
         <Keyword name="$P6G"  value="1.0" />
         <Keyword name="P6DISPLAY"  value="LOG" />
         <Keyword name="$P7N"  value="FL2-H" />
         <Keyword name="$P7S"  value="PE-H" />
         <Keyword name="$P7R"  value="16777216" />
         <Keyword name="$P7B"  value="32" />
         <Keyword name="$P7E"  value="0,0" />
         <Keyword name="$P7G"  value="1.0" />
         <Keyword name="P7DISPLAY"  value="LOG" />
         <Keyword name="$P8N"  value="FL2-A" />
         <Keyword name="$P8S"  value="PE-A" />
         <Keyword name="$P8R"  value="16777216" />
         <Keyword name="$P8B"  value="32" />
         <Keyword name="$P8E"  value="0,0" />
         <Keyword name="$P8G"  value="1.0" />
         <Keyword name="P8DISPLAY"  value="LOG" />
         <Keyword name="$P9N"  value="FL3-H" />
         <Keyword name="$P9S"  value="ECD-H" />
         <Keyword name="$P9R"  value="16777216" />
         <Keyword name="$P9B"  value="32" />
         <Keyword name="$P9E"  value="0,0" />
         <Keyword name="$P9G"  value="1.0" />
         <Keyword name="P9DISPLAY"  value="LOG" />
         <Keyword name="$P10N"  value="FL3-A" />
         <Keyword name="$P10S"  value="ECD-A" />
         <Keyword name="$P10R"  value="16777216" />
         <Keyword name="$P10B"  value="32" />
         <Keyword name="$P10E"  value="0,0" />
         <Keyword name="$P10G"  value="1.0" />
         <Keyword name="P10DISPLAY"  value="LOG" />
         <Keyword name="$P11N"  value="FL4-H" />
         <Keyword name="$P11S"  value="PC5.5-H" />
         <Keyword name="$P11R"  value="16777216" />
         <Keyword name="$P11B"  value="32" />
         <Keyword name="$P11E"  value="0,0" />
         <Keyword name="$P11G"  value="1.0" />
         <Keyword name="P11DISPLAY"  value="LOG" />
         <Keyword name="$P12N"  value="FL4-A" />
         <Keyword name="$P12S"  value="PC5.5-A" />
         <Keyword name="$P12R"  value="16777216" />
         <Keyword name="$P12B"  value="32" />
         <Keyword name="$P12E"  value="0,0" />
         <Keyword name="$P12G"  value="1.0" />
         <Keyword name="P12DISPLAY"  value="LOG" />
         <Keyword name="$P13N"  value="FL5-H" />
         <Keyword name="$P13S"  value="PC7-H" />
         <Keyword name="$P13R"  value="16777216" />
         <Keyword name="$P13B"  value="32" />
         <Keyword name="$P13E"  value="0,0" />
         <Keyword name="$P13G"  value="1.0" />
         <Keyword name="P13DISPLAY"  value="LOG" />
         <Keyword name="$P14N"  value="FL5-A" />
         <Keyword name="$P14S"  value="PC7-A" />
         <Keyword name="$P14R"  value="16777216" />
         <Keyword name="$P14B"  value="32" />
         <Keyword name="$P14E"  value="0,0" />
         <Keyword name="$P14G"  value="1.0" />
         <Keyword name="P14DISPLAY"  value="LOG" />
         <Keyword name="$P15N"  value="FSC-Width" />
         <Keyword name="$P15S"  value="FSC-Width" />
         <Keyword name="$P15R"  value="10000" />
         <Keyword name="$P15B"  value="32" />
         <Keyword name="$P15E"  value="0,0" />
         <Keyword name="$P15G"  value="1.0" />
         <Keyword name="P15DISPLAY"  value="LIN" />
         <Keyword name="$P16N"  value="Time" />
         <Keyword name="$P16S"  value="Time" />
         <Keyword name="$P16R"  value="900000000" />
         <Keyword name="$P16B"  value="32" />
         <Keyword name="$P16E"  value="0,0" />
         <Keyword name="$P16G"  value="1.0" />
         <Keyword name="P16DISPLAY"  value="LIN" />
         <Keyword name="$LOST"  value="0" />
         <Keyword name="$ABRT"  value="1" />
         <Keyword name="IMPTTB"  value="False" />
         <Keyword name="FLLW"  value="True" />
         <Keyword name="RCD"  value="True" />
         <Keyword name="$VOL"  value="599999.4" />
         <Keyword name="$OP"  value="               " />
         <Keyword name="DURTIM"  value="600.000000" />
         <Keyword name="USCOMP"  value="False" />
         <Keyword name="AHCOMPSYNC"  value="False" />
         <Keyword name="COMPCHH"  value="FITCPEECDPC5.5PC7" />
         <Keyword name="COMPBGH"  value="553.75544.375544.375395.75396.625" />
         <Keyword name="COMPAFH"  value="00000" />
         <Keyword name="COMPH"  value="1000001000001000001000001" />
         <Keyword name="COMPGAINH"  value="24940286480600" />
         <Keyword name="COMPCHA"  value="FITCPEECDPC5.5PC7" />
         <Keyword name="COMPBGA"  value="5514.55017.55017.542474092" />
         <Keyword name="COMPAFA"  value="00000" />
         <Keyword name="COMPA"  value="1000001000001000001000001" />
         <Keyword name="COMPGAINA"  value="24940286480600" />
         <Keyword name="SN"  value="BC16133" />
         <Keyword name="$CYTSN"  value="BC16133" />
         <Keyword name="FLDSM"  value="60" />
         <Keyword name="CHAR"  value="7" />
         <Keyword name="CH1ID"  value="FSC" />
         <Keyword name="CH1NM"  value="FSC" />
         <Keyword name="CH1AD"  value="14" />
         <Keyword name="CH1DA"  value="22" />
         <Keyword name="CH1TH"  value="10000" />
         <Keyword name="CH1TR"  value="64" />
         <Keyword name="CH1GAIN"  value="105" />
         <Keyword name="CH1USH"  value="True" />
         <Keyword name="CH1DELAY"  value="0" />
         <Keyword name="CH1DELTA"  value="24" />
         <Keyword name="CH1THUS"  value="False" />
         <Keyword name="CH1FL"  value="False" />
         <Keyword name="CH1HS"  value="8" />
         <Keyword name="CH1AS"  value="2" />
         <Keyword name="CH1HATFL"  value="294.875" />
         <Keyword name="CH1AATFL"  value="3815.5" />
         <Keyword name="CH1HAVAL"  value="1250000" />
         <Keyword name="CH2ID"  value="SSC" />
         <Keyword name="CH2NM"  value="SSC" />
         <Keyword name="CH2AD"  value="8" />
         <Keyword name="CH2DA"  value="16" />
         <Keyword name="CH2TH"  value="10000" />
         <Keyword name="CH2TR"  value="64" />
         <Keyword name="CH2GAIN"  value="191" />
         <Keyword name="CH2USH"  value="True" />
         <Keyword name="CH2DELAY"  value="0" />
         <Keyword name="CH2DELTA"  value="24" />
         <Keyword name="CH2THUS"  value="False" />
         <Keyword name="CH2FL"  value="False" />
         <Keyword name="CH2HS"  value="8" />
         <Keyword name="CH2AS"  value="2" />
         <Keyword name="CH2FLNMS"  value="SSC" />
         <Keyword name="CH2HATFL"  value="431.125" />
         <Keyword name="CH2AATFL"  value="4736.5" />
         <Keyword name="CH2HAVAL"  value="1250000" />
         <Keyword name="CH3ID"  value="FL1" />
         <Keyword name="CH3NM"  value="FITC" />
         <Keyword name="CH3AD"  value="11" />
         <Keyword name="CH3DA"  value="19" />
         <Keyword name="CH3TH"  value="10000" />
         <Keyword name="CH3TR"  value="64" />
         <Keyword name="CH3GAIN"  value="249" />
         <Keyword name="CH3USH"  value="True" />
         <Keyword name="CH3DELAY"  value="0" />
         <Keyword name="CH3DELTA"  value="24" />
         <Keyword name="CH3THUS"  value="False" />
         <Keyword name="CH3FL"  value="True" />
         <Keyword name="CH3HS"  value="8" />
         <Keyword name="CH3AS"  value="2" />
         <Keyword name="CH3FLNMS"  value="FITC" />
         <Keyword name="CH3HATFL"  value="553.75" />
         <Keyword name="CH3AATFL"  value="5514.5" />
         <Keyword name="CH3HAVAL"  value="6875000" />
         <Keyword name="CH4ID"  value="FL2" />
         <Keyword name="CH4NM"  value="PE" />
         <Keyword name="CH4AD"  value="10" />
         <Keyword name="CH4DA"  value="18" />
         <Keyword name="CH4TH"  value="10000" />
         <Keyword name="CH4TR"  value="64" />
         <Keyword name="CH4GAIN"  value="40" />
         <Keyword name="CH4USH"  value="True" />
         <Keyword name="CH4DELAY"  value="0" />
         <Keyword name="CH4DELTA"  value="24" />
         <Keyword name="CH4THUS"  value="False" />
         <Keyword name="CH4FL"  value="True" />
         <Keyword name="CH4HS"  value="8" />
         <Keyword name="CH4AS"  value="2" />
         <Keyword name="CH4FLNMS"  value="PE" />
         <Keyword name="CH4HATFL"  value="544.375" />
         <Keyword name="CH4AATFL"  value="5017.5" />
         <Keyword name="CH4HAVAL"  value="6875000" />
         <Keyword name="CH5ID"  value="FL3" />
         <Keyword name="CH5NM"  value="ECD" />
         <Keyword name="CH5AD"  value="9" />
         <Keyword name="CH5DA"  value="17" />
         <Keyword name="CH5TH"  value="10000" />
         <Keyword name="CH5TR"  value="64" />
         <Keyword name="CH5GAIN"  value="286" />
         <Keyword name="CH5USH"  value="True" />
         <Keyword name="CH5DELAY"  value="0" />
         <Keyword name="CH5DELTA"  value="24" />
         <Keyword name="CH5THUS"  value="False" />
         <Keyword name="CH5FL"  value="True" />
         <Keyword name="CH5HS"  value="8" />
         <Keyword name="CH5AS"  value="2" />
         <Keyword name="CH5FLNMS"  value="ECD" />
         <Keyword name="CH5HATFL"  value="544.375" />
         <Keyword name="CH5AATFL"  value="5017.5" />
         <Keyword name="CH5HAVAL"  value="6875000" />
         <Keyword name="CH6ID"  value="FL4" />
         <Keyword name="CH6NM"  value="PC5.5" />
         <Keyword name="CH6AD"  value="12" />
         <Keyword name="CH6DA"  value="20" />
         <Keyword name="CH6TH"  value="10000" />
         <Keyword name="CH6TR"  value="64" />
         <Keyword name="CH6GAIN"  value="480" />
         <Keyword name="CH6USH"  value="True" />
         <Keyword name="CH6DELAY"  value="0" />
         <Keyword name="CH6DELTA"  value="24" />
         <Keyword name="CH6THUS"  value="False" />
         <Keyword name="CH6FL"  value="True" />
         <Keyword name="CH6HS"  value="8" />
         <Keyword name="CH6AS"  value="2" />
         <Keyword name="CH6FLNMS"  value="PC5.5" />
         <Keyword name="CH6HATFL"  value="395.75" />
         <Keyword name="CH6AATFL"  value="4247" />
         <Keyword name="CH6HAVAL"  value="6875000" />
         <Keyword name="CH7ID"  value="FL5" />
         <Keyword name="CH7NM"  value="PC7" />
         <Keyword name="CH7AD"  value="13" />
         <Keyword name="CH7DA"  value="21" />
         <Keyword name="CH7TH"  value="10000" />
         <Keyword name="CH7TR"  value="64" />
         <Keyword name="CH7GAIN"  value="600" />
         <Keyword name="CH7USH"  value="True" />
         <Keyword name="CH7DELAY"  value="0" />
         <Keyword name="CH7DELTA"  value="24" />
         <Keyword name="CH7THUS"  value="False" />
         <Keyword name="CH7FL"  value="True" />
         <Keyword name="CH7HS"  value="8" />
         <Keyword name="CH7AS"  value="2" />
         <Keyword name="CH7FLNMS"  value="PC7" />
         <Keyword name="CH7HATFL"  value="396.625" />
         <Keyword name="CH7AATFL"  value="4092" />
         <Keyword name="CH7HAVAL"  value="6875000" />
         <Keyword name="PCHID"  value="FSC" />
         <Keyword name="PCHTP"  value="AutoThreshold" />
         <Keyword name="TRLGC"  value="None" />
         <Keyword name="WCH"  value="FSC" />
         <Keyword name="DGAIN"  value="1" />
         <Keyword name="SWVER"  value="CytExpert 2.3.0.84" />
       </Keywords>
       <SampleNode name="Tube2.fcs"  annotation=""  owningGroup=""  expanded="1"  sortPriority="10"  count="679"  sampleID="2" >
         <Graph smoothing="0"  backColor="#ffffff"  foreColor="#000000"  type="Pseudocolor"  fast="1" >
           <Axis dimension="x"  name="FSC-H"  label=""  auto="auto" />
           <Axis dimension="y"  name="SSC-H"  label=""  auto="auto" />
           <GraphSettings level="5%"  smoothingHighResolution="1"  contourHighResolution="1"  histogramSmoothingCount="0"  graphResolution="256"  showOutliers="0"  drawLargeDots="0"  dotsToDraw="8000"  tint="le.chartfill.tinted.40"  lineWeight="le.lineweight.normal"  lineStyle="le.linestyle.solid" />
           <GraphEnvironment showGrid="0"  showAxes="tnlTNL"  showGates="1"  showFreqOnPlots="1"  showGateNameOnPlots="1"  showMedians="0"  showUncomped="0"  addEventParam="0"  lastYAxisName="" >
             <TextTraits font="SansSerif"  size="11"  name="Labels"  style="plain"  color="#000000"  background="#00ffffff"  just="left" />
             <TextTraits font="SansSerif"  size="11"  name="LayoutGates"  style="plain"  color="#000000"  background="#00ffffff"  just="left" />
             <TextTraits font="SansSerif"  size="9"  name="Numbers"  style="plain"  color="#000000"  background="#00ffffff"  just="left" />
             <TextTraits font="SansSerif"  size="9"  name="Legend"  style="plain"  color="#000000"  background="#00ffffff"  just="left" />
             <WindowPosition x="0"  y="0"  width="0"  height="0"  displayed="0"  panelState="" />
           </GraphEnvironment>
         </Graph>
         <Subpopulations>
           <Population name="Lymphocytes"  annotation=""  owningGroup="All Samples"  expanded="1"  sortPriority="10"  count="1" >
             <Graph smoothing="0"  backColor="#ffffff"  foreColor="#000000"  heatMapStatParameter="FL1-H"  type="Pseudocolor"  fast="1" >
               <Axis dimension="x"  name="FSC-H"  label=""  auto="auto" />
               <Axis dimension="y"  name="SSC-H"  label=""  auto="auto" />
               <GraphSettings level="5%"  smoothingHighResolution="1"  contourHighResolution="1"  histogramSmoothingCount="0"  graphResolution="256"  showOutliers="0"  drawLargeDots="0"  dotsToDraw="8000"  tint="le.chartfill.tinted.40"  lineWeight="le.lineweight.normal"  lineStyle="le.linestyle.solid" />
               <GraphEnvironment showGrid="0"  showAxes="tnlTNL"  showGates="1"  showFreqOnPlots="1"  showGateNameOnPlots="1"  showMedians="0"  showUncomped="0"  addEventParam="0"  lastYAxisName="" >
                 <TextTraits font="SansSerif"  size="11"  name="Labels"  style="plain"  color="#000000"  background="#00ffffff"  just="left" />
                 <TextTraits font="SansSerif"  size="11"  name="LayoutGates"  style="plain"  color="#000000"  background="#00ffffff"  just="left" />
                 <TextTraits font="SansSerif"  size="9"  name="Numbers"  style="plain"  color="#000000"  background="#00ffffff"  just="left" />
                 <TextTraits font="SansSerif"  size="9"  name="Legend"  style="plain"  color="#000000"  background="#00ffffff"  just="left" />
                 <WindowPosition x="0"  y="0"  width="392"  height="584"  displayed="1"  panelState="---" />
               </GraphEnvironment>
             </Graph>
             <Gate gating:id="ID750657067" >
               <gating:PolygonGate eventsInside="1"  annoOffsetX="0"  annoOffsetY="0"  tint="#000000"  isTinted="0"  lineWeight="Normal"  userDefined="1"  quadId="-1"  gateResolution="256" >
                 <gating:dimension>
                   <data-type:fcs-dimension data-type:name="FSC-H" />
                 </gating:dimension>
                 <gating:dimension>
                   <data-type:fcs-dimension data-type:name="SSC-H" />
                 </gating:dimension>
                 <gating:vertex>
                   <gating:coordinate data-type:value="1175000" />
                   <gating:coordinate data-type:value="474418.6046511628" />
                 </gating:vertex>
                 <gating:vertex>
                   <gating:coordinate data-type:value="791666.6666666666" />
                   <gating:coordinate data-type:value="381395.3488372093" />
                 </gating:vertex>
                 <gating:vertex>
                   <gating:coordinate data-type:value="441666.6666666667" />
                   <gating:coordinate data-type:value="223255.8139534884" />
                 </gating:vertex>
                 <gating:vertex>
                   <gating:coordinate data-type:value="450000" />
                   <gating:coordinate data-type:value="102325.5813953488" />
                 </gating:vertex>
                 <gating:vertex>
                   <gating:coordinate data-type:value="741666.6666666666" />
                   <gating:coordinate data-type:value="65116.2790697674" />
                 </gating:vertex>
                 <gating:vertex>
                   <gating:coordinate data-type:value="1266666.6666666667" />
                   <gating:coordinate data-type:value="372093.0232558139" />
                 </gating:vertex>
               </gating:PolygonGate>
             </Gate>
             <Subpopulations>
               <Population name="Single Cells"  annotation=""  owningGroup="All Samples"  expanded="1"  sortPriority="10"  count="1" >
                 <Graph smoothing="0"  backColor="#ffffff"  foreColor="#000000"  heatMapStatParameter="FL1-H"  type="Pseudocolor"  fast="1" >
                   <Axis dimension="x"  name="SSC-A"  label=""  auto="auto" />
                   <Axis dimension="y"  name="SSC-H"  label=""  auto="auto" />
                   <GraphSettings level="5%"  smoothingHighResolution="1"  contourHighResolution="1"  histogramSmoothingCount="0"  graphResolution="256"  showOutliers="0"  drawLargeDots="0"  dotsToDraw="8000"  tint="le.chartfill.tinted.40"  lineWeight="le.lineweight.normal"  lineStyle="le.linestyle.solid" />
                   <GraphEnvironment showGrid="0"  showAxes="tnlTNL"  showGates="1"  showFreqOnPlots="1"  showGateNameOnPlots="1"  showMedians="0"  showUncomped="0"  addEventParam="0"  lastYAxisName="" >
                     <TextTraits font="SansSerif"  size="11"  name="Labels"  style="plain"  color="#000000"  background="#00ffffff"  just="left" />
                     <TextTraits font="SansSerif"  size="11"  name="LayoutGates"  style="plain"  color="#000000"  background="#00ffffff"  just="left" />
                     <TextTraits font="SansSerif"  size="9"  name="Numbers"  style="plain"  color="#000000"  background="#00ffffff"  just="left" />
                     <TextTraits font="SansSerif"  size="9"  name="Legend"  style="plain"  color="#000000"  background="#00ffffff"  just="left" />
                     <WindowPosition x="0"  y="0"  width="392"  height="584"  displayed="0"  panelState="---" />
                   </GraphEnvironment>
                 </Graph>
                 <Gate gating:id="ID439712890"  gating:parent_id="ID750657067" >
                   <gating:PolygonGate eventsInside="1"  annoOffsetX="43"  annoOffsetY="-108"  tint="#000000"  isTinted="0"  lineWeight="Normal"  userDefined="1"  quadId="-1"  gateResolution="256" >
                     <gating:dimension>
                       <data-type:fcs-dimension data-type:name="SSC-A" />
                     </gating:dimension>
                     <gating:dimension>
                       <data-type:fcs-dimension data-type:name="SSC-H" />
                     </gating:dimension>
                     <gating:vertex>
                       <gating:coordinate data-type:value="450000" />
                       <gating:coordinate data-type:value="400000" />
                     </gating:vertex>
                     <gating:vertex>
                       <gating:coordinate data-type:value="50000" />
                       <gating:coordinate data-type:value="93023.2558139535" />
                     </gating:vertex>
                     <gating:vertex>
                       <gating:coordinate data-type:value="91666.6666666667" />
                       <gating:coordinate data-type:value="46511.6279069767" />
                     </gating:vertex>
                     <gating:vertex>
                       <gating:coordinate data-type:value="558333.3333333334" />
                       <gating:coordinate data-type:value="344186.0465116279" />
                     </gating:vertex>
                   </gating:PolygonGate>
                 </Gate>
                 <Subpopulations>
                   <Population name="EGFP+"  annotation=""  owningGroup="All Samples"  expanded="1"  sortPriority="10"  count="0" >
                     <Graph smoothing="0"  backColor="#ffffff"  foreColor="#000000"  heatMapStatParameter="FL1-H"  type="Pseudocolor"  fast="1" >
                       <Axis dimension="x"  name="FL1-H"  label=""  auto="auto" />
                       <Axis dimension="y"  name="SSC-H"  label=""  auto="auto" />
                       <GraphSettings level="5%"  smoothingHighResolution="1"  contourHighResolution="1"  histogramSmoothingCount="0"  graphResolution="256"  showOutliers="0"  drawLargeDots="0"  dotsToDraw="8000"  tint="le.chartfill.tinted.40"  lineWeight="le.lineweight.normal"  lineStyle="le.linestyle.solid" />
                       <GraphEnvironment showGrid="0"  showAxes="tnlTNL"  showGates="1"  showFreqOnPlots="1"  showGateNameOnPlots="1"  showMedians="0"  showUncomped="0"  addEventParam="0"  lastYAxisName="" >
                         <TextTraits font="SansSerif"  size="11"  name="Labels"  style="plain"  color="#000000"  background="#00ffffff"  just="left" />
                         <TextTraits font="SansSerif"  size="11"  name="LayoutGates"  style="plain"  color="#000000"  background="#00ffffff"  just="left" />
                         <TextTraits font="SansSerif"  size="9"  name="Numbers"  style="plain"  color="#000000"  background="#00ffffff"  just="left" />
                         <TextTraits font="SansSerif"  size="9"  name="Legend"  style="plain"  color="#000000"  background="#00ffffff"  just="left" />
                         <WindowPosition x="0"  y="0"  width="392"  height="584"  displayed="1"  panelState="---" />
                       </GraphEnvironment>
                     </Graph>
                     <Gate gating:id="ID159124397"  gating:parent_id="ID439712890" >
                       <gating:RectangleGate eventsInside="1"  annoOffsetX="42"  annoOffsetY="-96"  tint="#000000"  isTinted="0"  lineWeight="Normal"  userDefined="1"  percentX="0"  percentY="0" >
                         <gating:dimension gating:min="2790.9647123759096"  gating:max="952340.8981981168" >
                           <data-type:fcs-dimension data-type:name="FL1-H" />
                         </gating:dimension>
                         <gating:dimension gating:min="65116.27906976744"  gating:max="474418.6046511628" >
                           <data-type:fcs-dimension data-type:name="SSC-H" />
                         </gating:dimension>
                       </gating:RectangleGate>
                     </Gate>
                   </Population>
                 </Subpopulations>
               </Population>
             </Subpopulations>
           </Population>
         </Subpopulations>
       </SampleNode>
     </Sample>
     <Sample>
       <DataSet uri="file:/F:/鼓楼医院/滑膜肉瘤TCRT/双修饰/data/T-cell%20扩增/磁珠纯化/Tube3.fcs"  sampleID="3" />
       <Transformations>
         <transforms:linear transforms:minRange="0"  transforms:maxRange="2000000"  gain="1" >
           <data-type:parameter data-type:name="FSC-H" />
         </transforms:linear>
         <transforms:linear transforms:minRange="0"  transforms:maxRange="2000000"  gain="1" >
           <data-type:parameter data-type:name="FSC-A" />
         </transforms:linear>
         <transforms:linear transforms:minRange="0"  transforms:maxRange="2000000"  gain="1" >
           <data-type:parameter data-type:name="SSC-H" />
         </transforms:linear>
         <transforms:linear transforms:minRange="0"  transforms:maxRange="2000000"  gain="1" >
           <data-type:parameter data-type:name="SSC-A" />
         </transforms:linear>
         <transforms:biex transforms:length="256"  transforms:maxRange="16777216"  transforms:neg="0"  transforms:width="-100"  transforms:pos="6.2247198959" >
           <data-type:parameter data-type:name="FL1-H" />
         </transforms:biex>
         <transforms:biex transforms:length="256"  transforms:maxRange="16777216"  transforms:neg="0"  transforms:width="-100"  transforms:pos="6.2247198959" >
           <data-type:parameter data-type:name="FL1-A" />
         </transforms:biex>
         <transforms:biex transforms:length="256"  transforms:maxRange="16777216"  transforms:neg="0"  transforms:width="-100"  transforms:pos="6.2247198959" >
           <data-type:parameter data-type:name="FL2-H" />
         </transforms:biex>
         <transforms:biex transforms:length="256"  transforms:maxRange="16777216"  transforms:neg="0"  transforms:width="-100"  transforms:pos="6.2247198959" >
           <data-type:parameter data-type:name="FL2-A" />
         </transforms:biex>
         <transforms:biex transforms:length="256"  transforms:maxRange="16777216"  transforms:neg="0"  transforms:width="-100"  transforms:pos="6.2247198959" >
           <data-type:parameter data-type:name="FL3-H" />
         </transforms:biex>
         <transforms:biex transforms:length="256"  transforms:maxRange="16777216"  transforms:neg="0"  transforms:width="-100"  transforms:pos="6.2247198959" >
           <data-type:parameter data-type:name="FL3-A" />
         </transforms:biex>
         <transforms:biex transforms:length="256"  transforms:maxRange="16777216"  transforms:neg="0"  transforms:width="-100"  transforms:pos="6.2247198959" >
           <data-type:parameter data-type:name="FL4-H" />
         </transforms:biex>
         <transforms:biex transforms:length="256"  transforms:maxRange="16777216"  transforms:neg="0"  transforms:width="-100"  transforms:pos="6.2247198959" >
           <data-type:parameter data-type:name="FL4-A" />
         </transforms:biex>
         <transforms:biex transforms:length="256"  transforms:maxRange="16777216"  transforms:neg="0"  transforms:width="-100"  transforms:pos="6.2247198959" >
           <data-type:parameter data-type:name="FL5-H" />
         </transforms:biex>
         <transforms:biex transforms:length="256"  transforms:maxRange="16777216"  transforms:neg="0"  transforms:width="-100"  transforms:pos="6.2247198959" >
           <data-type:parameter data-type:name="FL5-A" />
         </transforms:biex>
         <transforms:linear transforms:minRange="0"  transforms:maxRange="2000000"  gain="1" >
           <data-type:parameter data-type:name="FSC-Width" />
         </transforms:linear>
         <transforms:linear transforms:minRange="0"  transforms:maxRange="7"  gain="0.0000195445" >
           <data-type:parameter data-type:name="Time" />
         </transforms:linear>
       </Transformations>
       <Keywords>
         <Keyword name="FJ_FCS_VERSION"  value="3" />
         <Keyword name="$BEGINSTEXT"  value="0" />
         <Keyword name="$ENDSTEXT"  value="0" />
         <Keyword name="$BEGINDATA"  value="0000000000005424" />
         <Keyword name="$ENDDATA"  value="0000000000645423" />
         <Keyword name="$BEGINANALYSIS"  value="0" />
         <Keyword name="$ENDANALYSIS"  value="0" />
         <Keyword name="$TOT"  value="0000000000010000" />
         <Keyword name="FILVER"  value="1" />
         <Keyword name="$FIL"  value="Tube3.fcs" />
         <Keyword name="$SYS"  value="Microsoft Windows NT 6.2.9200.0" />
         <Keyword name="$MODE"  value="L" />
         <Keyword name="$BYTEORD"  value="1,2,3,4" />
         <Keyword name="$DATATYPE"  value="F" />
         <Keyword name="$NEXTDATA"  value="0" />
         <Keyword name="CYTEXPERTFIL"  value="True" />
         <Keyword name="TBID"  value="5b2c39ad-23da-4a5a-bcca-9854036e183c" />
         <Keyword name="TBNM"  value="Tube3" />
         <Keyword name="$PAR"  value="16" />
         <Keyword name="$BTIM"  value="15:15:00" />
         <Keyword name="$ETIM"  value="15:15:07" />
         <Keyword name="$DATE"  value="16-Feb-2022" />
         <Keyword name="$CYT"  value="CytoFLEX" />
         <Keyword name="RCTOT"  value="10000" />
         <Keyword name="USRCTOT"  value="True" />
         <Keyword name="CGNM"  value="All Events " />
         <Keyword name="RCTIM"  value="600" />
         <Keyword name="USRCTIM"  value="True" />
         <Keyword name="$SPILLOVER"  value="10,FL1-H,FL2-H,FL3-H,FL4-H,FL5-H,FL1-A,FL2-A,FL3-A,FL4-A,FL5-A,1,0,0,0,0,0,0,0,0,0,0,1,0,0,0,0,0,0,0,0,0,0,1,0,0,0,0,0,0,0,0,0,0,1,0,0,0,0,0,0,0,0,0,0,1,0,0,0,0,0,0,0,0,0,0,1,0,0,0,0,0,0,0,0,0,0,1,0,0,0,0,0,0,0,0,0,0,1,0,0,0,0,0,0,0,0,0,0,1,0,0,0,0,0,0,0,0,0,0,1" />
         <Keyword name="RCVOL"  value="10" />
         <Keyword name="USRCVOL"  value="False" />
         <Keyword name="$TIMESTEP"  value="0.00002" />
         <Keyword name="$P1N"  value="FSC-H" />
         <Keyword name="$P1S"  value="FSC-H" />
         <Keyword name="$P1R"  value="16777216" />
         <Keyword name="$P1B"  value="32" />
         <Keyword name="$P1E"  value="0,0" />
         <Keyword name="$P1G"  value="1.0" />
         <Keyword name="P1DISPLAY"  value="LIN" />
         <Keyword name="$P2N"  value="FSC-A" />
         <Keyword name="$P2S"  value="FSC-A" />
         <Keyword name="$P2R"  value="16777216" />
         <Keyword name="$P2B"  value="32" />
         <Keyword name="$P2E"  value="0,0" />
         <Keyword name="$P2G"  value="1.0" />
         <Keyword name="P2DISPLAY"  value="LIN" />
         <Keyword name="$P3N"  value="SSC-H" />
         <Keyword name="$P3S"  value="SSC-H" />
         <Keyword name="$P3R"  value="16777216" />
         <Keyword name="$P3B"  value="32" />
         <Keyword name="$P3E"  value="0,0" />
         <Keyword name="$P3G"  value="1.0" />
         <Keyword name="P3DISPLAY"  value="LIN" />
         <Keyword name="$P4N"  value="SSC-A" />
         <Keyword name="$P4S"  value="SSC-A" />
         <Keyword name="$P4R"  value="16777216" />
         <Keyword name="$P4B"  value="32" />
         <Keyword name="$P4E"  value="0,0" />
         <Keyword name="$P4G"  value="1.0" />
         <Keyword name="P4DISPLAY"  value="LIN" />
         <Keyword name="$P5N"  value="FL1-H" />
         <Keyword name="$P5S"  value="FITC-H" />
         <Keyword name="$P5R"  value="16777216" />
         <Keyword name="$P5B"  value="32" />
         <Keyword name="$P5E"  value="0,0" />
         <Keyword name="$P5G"  value="1.0" />
         <Keyword name="P5DISPLAY"  value="LOG" />
         <Keyword name="$P6N"  value="FL1-A" />
         <Keyword name="$P6S"  value="FITC-A" />
         <Keyword name="$P6R"  value="16777216" />
         <Keyword name="$P6B"  value="32" />
         <Keyword name="$P6E"  value="0,0" />
         <Keyword name="$P6G"  value="1.0" />
         <Keyword name="P6DISPLAY"  value="LOG" />
         <Keyword name="$P7N"  value="FL2-H" />
         <Keyword name="$P7S"  value="PE-H" />
         <Keyword name="$P7R"  value="16777216" />
         <Keyword name="$P7B"  value="32" />
         <Keyword name="$P7E"  value="0,0" />
         <Keyword name="$P7G"  value="1.0" />
         <Keyword name="P7DISPLAY"  value="LOG" />
         <Keyword name="$P8N"  value="FL2-A" />
         <Keyword name="$P8S"  value="PE-A" />
         <Keyword name="$P8R"  value="16777216" />
         <Keyword name="$P8B"  value="32" />
         <Keyword name="$P8E"  value="0,0" />
         <Keyword name="$P8G"  value="1.0" />
         <Keyword name="P8DISPLAY"  value="LOG" />
         <Keyword name="$P9N"  value="FL3-H" />
         <Keyword name="$P9S"  value="ECD-H" />
         <Keyword name="$P9R"  value="16777216" />
         <Keyword name="$P9B"  value="32" />
         <Keyword name="$P9E"  value="0,0" />
         <Keyword name="$P9G"  value="1.0" />
         <Keyword name="P9DISPLAY"  value="LOG" />
         <Keyword name="$P10N"  value="FL3-A" />
         <Keyword name="$P10S"  value="ECD-A" />
         <Keyword name="$P10R"  value="16777216" />
         <Keyword name="$P10B"  value="32" />
         <Keyword name="$P10E"  value="0,0" />
         <Keyword name="$P10G"  value="1.0" />
         <Keyword name="P10DISPLAY"  value="LOG" />
         <Keyword name="$P11N"  value="FL4-H" />
         <Keyword name="$P11S"  value="PC5.5-H" />
         <Keyword name="$P11R"  value="16777216" />
         <Keyword name="$P11B"  value="32" />
         <Keyword name="$P11E"  value="0,0" />
         <Keyword name="$P11G"  value="1.0" />
         <Keyword name="P11DISPLAY"  value="LOG" />
         <Keyword name="$P12N"  value="FL4-A" />
         <Keyword name="$P12S"  value="PC5.5-A" />
         <Keyword name="$P12R"  value="16777216" />
         <Keyword name="$P12B"  value="32" />
         <Keyword name="$P12E"  value="0,0" />
         <Keyword name="$P12G"  value="1.0" />
         <Keyword name="P12DISPLAY"  value="LOG" />
         <Keyword name="$P13N"  value="FL5-H" />
         <Keyword name="$P13S"  value="PC7-H" />
         <Keyword name="$P13R"  value="16777216" />
         <Keyword name="$P13B"  value="32" />
         <Keyword name="$P13E"  value="0,0" />
         <Keyword name="$P13G"  value="1.0" />
         <Keyword name="P13DISPLAY"  value="LOG" />
         <Keyword name="$P14N"  value="FL5-A" />
         <Keyword name="$P14S"  value="PC7-A" />
         <Keyword name="$P14R"  value="16777216" />
         <Keyword name="$P14B"  value="32" />
         <Keyword name="$P14E"  value="0,0" />
         <Keyword name="$P14G"  value="1.0" />
         <Keyword name="P14DISPLAY"  value="LOG" />
         <Keyword name="$P15N"  value="FSC-Width" />
         <Keyword name="$P15S"  value="FSC-Width" />
         <Keyword name="$P15R"  value="10000" />
         <Keyword name="$P15B"  value="32" />
         <Keyword name="$P15E"  value="0,0" />
         <Keyword name="$P15G"  value="1.0" />
         <Keyword name="P15DISPLAY"  value="LIN" />
         <Keyword name="$P16N"  value="Time" />
         <Keyword name="$P16S"  value="Time" />
         <Keyword name="$P16R"  value="900000000" />
         <Keyword name="$P16B"  value="32" />
         <Keyword name="$P16E"  value="0,0" />
         <Keyword name="$P16G"  value="1.0" />
         <Keyword name="P16DISPLAY"  value="LIN" />
         <Keyword name="$LOST"  value="0" />
         <Keyword name="$ABRT"  value="149" />
         <Keyword name="IMPTTB"  value="False" />
         <Keyword name="FLLW"  value="True" />
         <Keyword name="RCD"  value="True" />
         <Keyword name="$VOL"  value="7163.138" />
         <Keyword name="$OP"  value="               " />
         <Keyword name="DURTIM"  value="7.163140" />
         <Keyword name="USCOMP"  value="False" />
         <Keyword name="AHCOMPSYNC"  value="False" />
         <Keyword name="COMPCHH"  value="FITCPEECDPC5.5PC7" />
         <Keyword name="COMPBGH"  value="553.75544.375544.375395.75396.625" />
         <Keyword name="COMPAFH"  value="00000" />
         <Keyword name="COMPH"  value="1000001000001000001000001" />
         <Keyword name="COMPGAINH"  value="24940286480600" />
         <Keyword name="COMPCHA"  value="FITCPEECDPC5.5PC7" />
         <Keyword name="COMPBGA"  value="5514.55017.55017.542474092" />
         <Keyword name="COMPAFA"  value="00000" />
         <Keyword name="COMPA"  value="1000001000001000001000001" />
         <Keyword name="COMPGAINA"  value="24940286480600" />
         <Keyword name="SN"  value="BC16133" />
         <Keyword name="$CYTSN"  value="BC16133" />
         <Keyword name="FLDSM"  value="60" />
         <Keyword name="CHAR"  value="7" />
         <Keyword name="CH1ID"  value="FSC" />
         <Keyword name="CH1NM"  value="FSC" />
         <Keyword name="CH1AD"  value="14" />
         <Keyword name="CH1DA"  value="22" />
         <Keyword name="CH1TH"  value="10000" />
         <Keyword name="CH1TR"  value="64" />
         <Keyword name="CH1GAIN"  value="105" />
         <Keyword name="CH1USH"  value="True" />
         <Keyword name="CH1DELAY"  value="0" />
         <Keyword name="CH1DELTA"  value="24" />
         <Keyword name="CH1THUS"  value="False" />
         <Keyword name="CH1FL"  value="False" />
         <Keyword name="CH1HS"  value="8" />
         <Keyword name="CH1AS"  value="2" />
         <Keyword name="CH1HATFL"  value="294.875" />
         <Keyword name="CH1AATFL"  value="3815.5" />
         <Keyword name="CH1HAVAL"  value="1250000" />
         <Keyword name="CH2ID"  value="SSC" />
         <Keyword name="CH2NM"  value="SSC" />
         <Keyword name="CH2AD"  value="8" />
         <Keyword name="CH2DA"  value="16" />
         <Keyword name="CH2TH"  value="10000" />
         <Keyword name="CH2TR"  value="64" />
         <Keyword name="CH2GAIN"  value="191" />
         <Keyword name="CH2USH"  value="True" />
         <Keyword name="CH2DELAY"  value="0" />
         <Keyword name="CH2DELTA"  value="24" />
         <Keyword name="CH2THUS"  value="False" />
         <Keyword name="CH2FL"  value="False" />
         <Keyword name="CH2HS"  value="8" />
         <Keyword name="CH2AS"  value="2" />
         <Keyword name="CH2FLNMS"  value="SSC" />
         <Keyword name="CH2HATFL"  value="431.125" />
         <Keyword name="CH2AATFL"  value="4736.5" />
         <Keyword name="CH2HAVAL"  value="1250000" />
         <Keyword name="CH3ID"  value="FL1" />
         <Keyword name="CH3NM"  value="FITC" />
         <Keyword name="CH3AD"  value="11" />
         <Keyword name="CH3DA"  value="19" />
         <Keyword name="CH3TH"  value="10000" />
         <Keyword name="CH3TR"  value="64" />
         <Keyword name="CH3GAIN"  value="249" />
         <Keyword name="CH3USH"  value="True" />
         <Keyword name="CH3DELAY"  value="0" />
         <Keyword name="CH3DELTA"  value="24" />
         <Keyword name="CH3THUS"  value="False" />
         <Keyword name="CH3FL"  value="True" />
         <Keyword name="CH3HS"  value="8" />
         <Keyword name="CH3AS"  value="2" />
         <Keyword name="CH3FLNMS"  value="FITC" />
         <Keyword name="CH3HATFL"  value="553.75" />
         <Keyword name="CH3AATFL"  value="5514.5" />
         <Keyword name="CH3HAVAL"  value="6875000" />
         <Keyword name="CH4ID"  value="FL2" />
         <Keyword name="CH4NM"  value="PE" />
         <Keyword name="CH4AD"  value="10" />
         <Keyword name="CH4DA"  value="18" />
         <Keyword name="CH4TH"  value="10000" />
         <Keyword name="CH4TR"  value="64" />
         <Keyword name="CH4GAIN"  value="40" />
         <Keyword name="CH4USH"  value="True" />
         <Keyword name="CH4DELAY"  value="0" />
         <Keyword name="CH4DELTA"  value="24" />
         <Keyword name="CH4THUS"  value="False" />
         <Keyword name="CH4FL"  value="True" />
         <Keyword name="CH4HS"  value="8" />
         <Keyword name="CH4AS"  value="2" />
         <Keyword name="CH4FLNMS"  value="PE" />
         <Keyword name="CH4HATFL"  value="544.375" />
         <Keyword name="CH4AATFL"  value="5017.5" />
         <Keyword name="CH4HAVAL"  value="6875000" />
         <Keyword name="CH5ID"  value="FL3" />
         <Keyword name="CH5NM"  value="ECD" />
         <Keyword name="CH5AD"  value="9" />
         <Keyword name="CH5DA"  value="17" />
         <Keyword name="CH5TH"  value="10000" />
         <Keyword name="CH5TR"  value="64" />
         <Keyword name="CH5GAIN"  value="286" />
         <Keyword name="CH5USH"  value="True" />
         <Keyword name="CH5DELAY"  value="0" />
         <Keyword name="CH5DELTA"  value="24" />
         <Keyword name="CH5THUS"  value="False" />
         <Keyword name="CH5FL"  value="True" />
         <Keyword name="CH5HS"  value="8" />
         <Keyword name="CH5AS"  value="2" />
         <Keyword name="CH5FLNMS"  value="ECD" />
         <Keyword name="CH5HATFL"  value="544.375" />
         <Keyword name="CH5AATFL"  value="5017.5" />
         <Keyword name="CH5HAVAL"  value="6875000" />
         <Keyword name="CH6ID"  value="FL4" />
         <Keyword name="CH6NM"  value="PC5.5" />
         <Keyword name="CH6AD"  value="12" />
         <Keyword name="CH6DA"  value="20" />
         <Keyword name="CH6TH"  value="10000" />
         <Keyword name="CH6TR"  value="64" />
         <Keyword name="CH6GAIN"  value="480" />
         <Keyword name="CH6USH"  value="True" />
         <Keyword name="CH6DELAY"  value="0" />
         <Keyword name="CH6DELTA"  value="24" />
         <Keyword name="CH6THUS"  value="False" />
         <Keyword name="CH6FL"  value="True" />
         <Keyword name="CH6HS"  value="8" />
         <Keyword name="CH6AS"  value="2" />
         <Keyword name="CH6FLNMS"  value="PC5.5" />
         <Keyword name="CH6HATFL"  value="395.75" />
         <Keyword name="CH6AATFL"  value="4247" />
         <Keyword name="CH6HAVAL"  value="6875000" />
         <Keyword name="CH7ID"  value="FL5" />
         <Keyword name="CH7NM"  value="PC7" />
         <Keyword name="CH7AD"  value="13" />
         <Keyword name="CH7DA"  value="21" />
         <Keyword name="CH7TH"  value="10000" />
         <Keyword name="CH7TR"  value="64" />
         <Keyword name="CH7GAIN"  value="600" />
         <Keyword name="CH7USH"  value="True" />
         <Keyword name="CH7DELAY"  value="0" />
         <Keyword name="CH7DELTA"  value="24" />
         <Keyword name="CH7THUS"  value="False" />
         <Keyword name="CH7FL"  value="True" />
         <Keyword name="CH7HS"  value="8" />
         <Keyword name="CH7AS"  value="2" />
         <Keyword name="CH7FLNMS"  value="PC7" />
         <Keyword name="CH7HATFL"  value="396.625" />
         <Keyword name="CH7AATFL"  value="4092" />
         <Keyword name="CH7HAVAL"  value="6875000" />
         <Keyword name="PCHID"  value="FSC" />
         <Keyword name="PCHTP"  value="AutoThreshold" />
         <Keyword name="TRLGC"  value="None" />
         <Keyword name="WCH"  value="FSC" />
         <Keyword name="DGAIN"  value="1" />
         <Keyword name="SWVER"  value="CytExpert 2.3.0.84" />
       </Keywords>
       <SampleNode name="Tube3.fcs"  annotation=""  owningGroup=""  expanded="1"  sortPriority="10"  count="10000"  sampleID="3" >
         <Graph smoothing="0"  backColor="#ffffff"  foreColor="#000000"  type="Pseudocolor"  fast="1" >
           <Axis dimension="x"  name="FSC-H"  label=""  auto="auto" />
           <Axis dimension="y"  name="SSC-H"  label=""  auto="auto" />
           <GraphSettings level="5%"  smoothingHighResolution="1"  contourHighResolution="1"  histogramSmoothingCount="0"  graphResolution="256"  showOutliers="0"  drawLargeDots="0"  dotsToDraw="8000"  tint="le.chartfill.tinted.40"  lineWeight="le.lineweight.normal"  lineStyle="le.linestyle.solid" />
           <GraphEnvironment showGrid="0"  showAxes="tnlTNL"  showGates="1"  showFreqOnPlots="1"  showGateNameOnPlots="1"  showMedians="0"  showUncomped="0"  addEventParam="0"  lastYAxisName="" >
             <TextTraits font="SansSerif"  size="11"  name="Labels"  style="plain"  color="#000000"  background="#00ffffff"  just="left" />
             <TextTraits font="SansSerif"  size="11"  name="LayoutGates"  style="plain"  color="#000000"  background="#00ffffff"  just="left" />
             <TextTraits font="SansSerif"  size="9"  name="Numbers"  style="plain"  color="#000000"  background="#00ffffff"  just="left" />
             <TextTraits font="SansSerif"  size="9"  name="Legend"  style="plain"  color="#000000"  background="#00ffffff"  just="left" />
             <WindowPosition x="0"  y="0"  width="0"  height="0"  displayed="0"  panelState="" />
           </GraphEnvironment>
         </Graph>
         <Subpopulations>
           <Population name="Lymphocytes"  annotation=""  owningGroup="All Samples"  expanded="1"  sortPriority="10"  count="8825" >
             <Graph smoothing="0"  backColor="#ffffff"  foreColor="#000000"  heatMapStatParameter="FL1-H"  type="Pseudocolor"  fast="1" >
               <Axis dimension="x"  name="FL1-H"  label=""  auto="auto" />
               <Axis dimension="y"  name="SSC-H"  label=""  auto="auto" />
               <GraphSettings level="5%"  smoothingHighResolution="1"  contourHighResolution="1"  histogramSmoothingCount="0"  graphResolution="256"  showOutliers="0"  drawLargeDots="0"  dotsToDraw="8000"  tint="le.chartfill.tinted.40"  lineWeight="le.lineweight.normal"  lineStyle="le.linestyle.solid" />
               <GraphEnvironment showGrid="0"  showAxes="tnlTNL"  showGates="1"  showFreqOnPlots="1"  showGateNameOnPlots="1"  showMedians="0"  showUncomped="0"  addEventParam="0"  lastYAxisName="" >
                 <TextTraits font="SansSerif"  size="11"  name="Labels"  style="plain"  color="#000000"  background="#00ffffff"  just="left" />
                 <TextTraits font="SansSerif"  size="11"  name="LayoutGates"  style="plain"  color="#000000"  background="#00ffffff"  just="left" />
                 <TextTraits font="SansSerif"  size="9"  name="Numbers"  style="plain"  color="#000000"  background="#00ffffff"  just="left" />
                 <TextTraits font="SansSerif"  size="9"  name="Legend"  style="plain"  color="#000000"  background="#00ffffff"  just="left" />
                 <WindowPosition x="437"  y="116"  width="392"  height="584"  displayed="0"  panelState="---" />
               </GraphEnvironment>
             </Graph>
             <Gate gating:id="ID440497043" >
               <gating:PolygonGate eventsInside="1"  annoOffsetX="0"  annoOffsetY="0"  tint="#000000"  isTinted="0"  lineWeight="Normal"  userDefined="1"  quadId="-1"  gateResolution="256" >
                 <gating:dimension>
                   <data-type:fcs-dimension data-type:name="FSC-H" />
                 </gating:dimension>
                 <gating:dimension>
                   <data-type:fcs-dimension data-type:name="SSC-H" />
                 </gating:dimension>
                 <gating:vertex>
                   <gating:coordinate data-type:value="1175000" />
                   <gating:coordinate data-type:value="474418.6046511628" />
                 </gating:vertex>
                 <gating:vertex>
                   <gating:coordinate data-type:value="791666.6666666666" />
                   <gating:coordinate data-type:value="381395.3488372093" />
                 </gating:vertex>
                 <gating:vertex>
                   <gating:coordinate data-type:value="441666.6666666667" />
                   <gating:coordinate data-type:value="223255.8139534884" />
                 </gating:vertex>
                 <gating:vertex>
                   <gating:coordinate data-type:value="450000" />
                   <gating:coordinate data-type:value="102325.5813953488" />
                 </gating:vertex>
                 <gating:vertex>
                   <gating:coordinate data-type:value="741666.6666666666" />
                   <gating:coordinate data-type:value="65116.2790697674" />
                 </gating:vertex>
                 <gating:vertex>
                   <gating:coordinate data-type:value="1266666.6666666667" />
                   <gating:coordinate data-type:value="372093.0232558139" />
                 </gating:vertex>
               </gating:PolygonGate>
             </Gate>
             <Subpopulations>
               <Population name="Single Cells"  annotation=""  owningGroup="All Samples"  expanded="1"  sortPriority="10"  count="8127" >
                 <Graph smoothing="0"  backColor="#ffffff"  foreColor="#000000"  heatMapStatParameter="FL1-H :: FITC-H"  type="Pseudocolor"  fast="1" >
                   <Axis dimension="x"  name="FL1-H"  label=""  auto="auto" />
                   <Axis dimension="y"  name="SSC-H"  label=""  auto="auto" />
                   <GraphSettings level="5%"  smoothingHighResolution="1"  contourHighResolution="1"  histogramSmoothingCount="0"  graphResolution="256"  showOutliers="0"  drawLargeDots="0"  dotsToDraw="8000"  tint="le.chartfill.tinted.40"  lineWeight="le.lineweight.normal"  lineStyle="le.linestyle.solid" />
                   <GraphEnvironment showGrid="0"  showAxes="tnlTNL"  showGates="1"  showFreqOnPlots="1"  showGateNameOnPlots="1"  showMedians="0"  showUncomped="0"  addEventParam="0"  lastYAxisName="" >
                     <TextTraits font="SansSerif"  size="11"  name="Labels"  style="plain"  color="#000000"  background="#00ffffff"  just="left" />
                     <TextTraits font="SansSerif"  size="11"  name="LayoutGates"  style="plain"  color="#000000"  background="#00ffffff"  just="left" />
                     <TextTraits font="SansSerif"  size="9"  name="Numbers"  style="plain"  color="#000000"  background="#00ffffff"  just="left" />
                     <TextTraits font="SansSerif"  size="9"  name="Legend"  style="plain"  color="#000000"  background="#00ffffff"  just="left" />
                     <WindowPosition x="364"  y="93"  width="392"  height="584"  displayed="1"  panelState="---" />
                   </GraphEnvironment>
                 </Graph>
                 <Gate gating:id="ID552722450"  gating:parent_id="ID440497043" >
                   <gating:PolygonGate eventsInside="1"  annoOffsetX="43"  annoOffsetY="-108"  tint="#000000"  isTinted="0"  lineWeight="Normal"  userDefined="1"  quadId="-1"  gateResolution="256" >
                     <gating:dimension>
                       <data-type:fcs-dimension data-type:name="SSC-A" />
                     </gating:dimension>
                     <gating:dimension>
                       <data-type:fcs-dimension data-type:name="SSC-H" />
                     </gating:dimension>
                     <gating:vertex>
                       <gating:coordinate data-type:value="450000" />
                       <gating:coordinate data-type:value="400000" />
                     </gating:vertex>
                     <gating:vertex>
                       <gating:coordinate data-type:value="50000" />
                       <gating:coordinate data-type:value="93023.2558139535" />
                     </gating:vertex>
                     <gating:vertex>
                       <gating:coordinate data-type:value="91666.6666666667" />
                       <gating:coordinate data-type:value="46511.6279069767" />
                     </gating:vertex>
                     <gating:vertex>
                       <gating:coordinate data-type:value="558333.3333333334" />
                       <gating:coordinate data-type:value="344186.0465116279" />
                     </gating:vertex>
                   </gating:PolygonGate>
                 </Gate>
                 <Subpopulations>
                   <Population name="EGFP+"  annotation=""  owningGroup="All Samples"  expanded="1"  sortPriority="10"  count="1232" >
                     <Graph smoothing="0"  backColor="#ffffff"  foreColor="#000000"  heatMapStatParameter="FL1-H"  type="Pseudocolor"  fast="1" >
                       <Axis dimension="x"  name="FL1-H"  label=""  auto="auto" />
                       <Axis dimension="y"  name="SSC-H"  label=""  auto="auto" />
                       <GraphSettings level="5%"  smoothingHighResolution="1"  contourHighResolution="1"  histogramSmoothingCount="0"  graphResolution="256"  showOutliers="0"  drawLargeDots="0"  dotsToDraw="8000"  tint="le.chartfill.tinted.40"  lineWeight="le.lineweight.normal"  lineStyle="le.linestyle.solid" />
                       <GraphEnvironment showGrid="0"  showAxes="tnlTNL"  showGates="1"  showFreqOnPlots="1"  showGateNameOnPlots="1"  showMedians="0"  showUncomped="0"  addEventParam="0"  lastYAxisName="" >
                         <TextTraits font="SansSerif"  size="11"  name="Labels"  style="plain"  color="#000000"  background="#00ffffff"  just="left" />
                         <TextTraits font="SansSerif"  size="11"  name="LayoutGates"  style="plain"  color="#000000"  background="#00ffffff"  just="left" />
                         <TextTraits font="SansSerif"  size="9"  name="Numbers"  style="plain"  color="#000000"  background="#00ffffff"  just="left" />
                         <TextTraits font="SansSerif"  size="9"  name="Legend"  style="plain"  color="#000000"  background="#00ffffff"  just="left" />
                         <WindowPosition x="0"  y="0"  width="392"  height="584"  displayed="1"  panelState="---" />
                       </GraphEnvironment>
                     </Graph>
                     <Gate gating:id="ID1273981290"  gating:parent_id="ID552722450" >
                       <gating:RectangleGate eventsInside="1"  annoOffsetX="42"  annoOffsetY="-96"  tint="#000000"  isTinted="0"  lineWeight="Normal"  userDefined="1"  percentX="0"  percentY="0" >
                         <gating:dimension gating:min="2790.9647123759096"  gating:max="952340.8981981168" >
                           <data-type:fcs-dimension data-type:name="FL1-H" />
                         </gating:dimension>
                         <gating:dimension gating:min="65116.27906976744"  gating:max="474418.6046511628" >
                           <data-type:fcs-dimension data-type:name="SSC-H" />
                         </gating:dimension>
                       </gating:RectangleGate>
                     </Gate>
                   </Population>
                 </Subpopulations>
               </Population>
             </Subpopulations>
           </Population>
         </Subpopulations>
       </SampleNode>
     </Sample>
     <Sample>
       <DataSet uri="file:/F:/鼓楼医院/滑膜肉瘤TCRT/双修饰/data/T-cell%20扩增/磁珠纯化/Tube4.fcs"  sampleID="4" />
       <Transformations>
         <transforms:linear transforms:minRange="0"  transforms:maxRange="2000000"  gain="1" >
           <data-type:parameter data-type:name="FSC-H" />
         </transforms:linear>
         <transforms:linear transforms:minRange="0"  transforms:maxRange="2000000"  gain="1" >
           <data-type:parameter data-type:name="FSC-A" />
         </transforms:linear>
         <transforms:linear transforms:minRange="0"  transforms:maxRange="2000000"  gain="1" >
           <data-type:parameter data-type:name="SSC-H" />
         </transforms:linear>
         <transforms:linear transforms:minRange="0"  transforms:maxRange="2000000"  gain="1" >
           <data-type:parameter data-type:name="SSC-A" />
         </transforms:linear>
         <transforms:biex transforms:length="256"  transforms:maxRange="16777216"  transforms:neg="0"  transforms:width="-100"  transforms:pos="6.2247198959" >
           <data-type:parameter data-type:name="FL1-H" />
         </transforms:biex>
         <transforms:biex transforms:length="256"  transforms:maxRange="16777216"  transforms:neg="0"  transforms:width="-100"  transforms:pos="6.2247198959" >
           <data-type:parameter data-type:name="FL1-A" />
         </transforms:biex>
         <transforms:biex transforms:length="256"  transforms:maxRange="16777216"  transforms:neg="0"  transforms:width="-100"  transforms:pos="6.2247198959" >
           <data-type:parameter data-type:name="FL2-H" />
         </transforms:biex>
         <transforms:biex transforms:length="256"  transforms:maxRange="16777216"  transforms:neg="0"  transforms:width="-100"  transforms:pos="6.2247198959" >
           <data-type:parameter data-type:name="FL2-A" />
         </transforms:biex>
         <transforms:biex transforms:length="256"  transforms:maxRange="16777216"  transforms:neg="0"  transforms:width="-100"  transforms:pos="6.2247198959" >
           <data-type:parameter data-type:name="FL3-H" />
         </transforms:biex>
         <transforms:biex transforms:length="256"  transforms:maxRange="16777216"  transforms:neg="0"  transforms:width="-100"  transforms:pos="6.2247198959" >
           <data-type:parameter data-type:name="FL3-A" />
         </transforms:biex>
         <transforms:biex transforms:length="256"  transforms:maxRange="16777216"  transforms:neg="0"  transforms:width="-100"  transforms:pos="6.2247198959" >
           <data-type:parameter data-type:name="FL4-H" />
         </transforms:biex>
         <transforms:biex transforms:length="256"  transforms:maxRange="16777216"  transforms:neg="0"  transforms:width="-100"  transforms:pos="6.2247198959" >
           <data-type:parameter data-type:name="FL4-A" />
         </transforms:biex>
         <transforms:biex transforms:length="256"  transforms:maxRange="16777216"  transforms:neg="0"  transforms:width="-100"  transforms:pos="6.2247198959" >
           <data-type:parameter data-type:name="FL5-H" />
         </transforms:biex>
         <transforms:biex transforms:length="256"  transforms:maxRange="16777216"  transforms:neg="0"  transforms:width="-100"  transforms:pos="6.2247198959" >
           <data-type:parameter data-type:name="FL5-A" />
         </transforms:biex>
         <transforms:linear transforms:minRange="0"  transforms:maxRange="2000000"  gain="1" >
           <data-type:parameter data-type:name="FSC-Width" />
         </transforms:linear>
         <transforms:linear transforms:minRange="0.0832661013"  transforms:maxRange="21"  gain="0.0000196241" >
           <data-type:parameter data-type:name="Time" />
         </transforms:linear>
       </Transformations>
       <Keywords>
         <Keyword name="FJ_FCS_VERSION"  value="3" />
         <Keyword name="$BEGINSTEXT"  value="0" />
         <Keyword name="$ENDSTEXT"  value="0" />
         <Keyword name="$BEGINDATA"  value="0000000000005424" />
         <Keyword name="$ENDDATA"  value="0000000000016047" />
         <Keyword name="$BEGINANALYSIS"  value="0" />
         <Keyword name="$ENDANALYSIS"  value="0" />
         <Keyword name="$TOT"  value="0000000000000166" />
         <Keyword name="FILVER"  value="1" />
         <Keyword name="$FIL"  value="Tube4.fcs" />
         <Keyword name="$SYS"  value="Microsoft Windows NT 6.2.9200.0" />
         <Keyword name="$MODE"  value="L" />
         <Keyword name="$BYTEORD"  value="1,2,3,4" />
         <Keyword name="$DATATYPE"  value="F" />
         <Keyword name="$NEXTDATA"  value="0" />
         <Keyword name="CYTEXPERTFIL"  value="True" />
         <Keyword name="TBID"  value="c8d2ef02-8d6f-4dd5-a32f-1285381be9e8" />
         <Keyword name="TBNM"  value="Tube4" />
         <Keyword name="$PAR"  value="16" />
         <Keyword name="$BTIM"  value="15:15:53" />
         <Keyword name="$ETIM"  value="15:16:14" />
         <Keyword name="$DATE"  value="16-Feb-2022" />
         <Keyword name="$CYT"  value="CytoFLEX" />
         <Keyword name="RCTOT"  value="10000" />
         <Keyword name="USRCTOT"  value="True" />
         <Keyword name="CGNM"  value="All Events " />
         <Keyword name="RCTIM"  value="600" />
         <Keyword name="USRCTIM"  value="True" />
         <Keyword name="$SPILLOVER"  value="10,FL1-H,FL2-H,FL3-H,FL4-H,FL5-H,FL1-A,FL2-A,FL3-A,FL4-A,FL5-A,1,0,0,0,0,0,0,0,0,0,0,1,0,0,0,0,0,0,0,0,0,0,1,0,0,0,0,0,0,0,0,0,0,1,0,0,0,0,0,0,0,0,0,0,1,0,0,0,0,0,0,0,0,0,0,1,0,0,0,0,0,0,0,0,0,0,1,0,0,0,0,0,0,0,0,0,0,1,0,0,0,0,0,0,0,0,0,0,1,0,0,0,0,0,0,0,0,0,0,1" />
         <Keyword name="RCVOL"  value="10" />
         <Keyword name="USRCVOL"  value="False" />
         <Keyword name="$TIMESTEP"  value="0.00002" />
         <Keyword name="$P1N"  value="FSC-H" />
         <Keyword name="$P1S"  value="FSC-H" />
         <Keyword name="$P1R"  value="16777216" />
         <Keyword name="$P1B"  value="32" />
         <Keyword name="$P1E"  value="0,0" />
         <Keyword name="$P1G"  value="1.0" />
         <Keyword name="P1DISPLAY"  value="LIN" />
         <Keyword name="$P2N"  value="FSC-A" />
         <Keyword name="$P2S"  value="FSC-A" />
         <Keyword name="$P2R"  value="16777216" />
         <Keyword name="$P2B"  value="32" />
         <Keyword name="$P2E"  value="0,0" />
         <Keyword name="$P2G"  value="1.0" />
         <Keyword name="P2DISPLAY"  value="LIN" />
         <Keyword name="$P3N"  value="SSC-H" />
         <Keyword name="$P3S"  value="SSC-H" />
         <Keyword name="$P3R"  value="16777216" />
         <Keyword name="$P3B"  value="32" />
         <Keyword name="$P3E"  value="0,0" />
         <Keyword name="$P3G"  value="1.0" />
         <Keyword name="P3DISPLAY"  value="LIN" />
         <Keyword name="$P4N"  value="SSC-A" />
         <Keyword name="$P4S"  value="SSC-A" />
         <Keyword name="$P4R"  value="16777216" />
         <Keyword name="$P4B"  value="32" />
         <Keyword name="$P4E"  value="0,0" />
         <Keyword name="$P4G"  value="1.0" />
         <Keyword name="P4DISPLAY"  value="LIN" />
         <Keyword name="$P5N"  value="FL1-H" />
         <Keyword name="$P5S"  value="FITC-H" />
         <Keyword name="$P5R"  value="16777216" />
         <Keyword name="$P5B"  value="32" />
         <Keyword name="$P5E"  value="0,0" />
         <Keyword name="$P5G"  value="1.0" />
         <Keyword name="P5DISPLAY"  value="LOG" />
         <Keyword name="$P6N"  value="FL1-A" />
         <Keyword name="$P6S"  value="FITC-A" />
         <Keyword name="$P6R"  value="16777216" />
         <Keyword name="$P6B"  value="32" />
         <Keyword name="$P6E"  value="0,0" />
         <Keyword name="$P6G"  value="1.0" />
         <Keyword name="P6DISPLAY"  value="LOG" />
         <Keyword name="$P7N"  value="FL2-H" />
         <Keyword name="$P7S"  value="PE-H" />
         <Keyword name="$P7R"  value="16777216" />
         <Keyword name="$P7B"  value="32" />
         <Keyword name="$P7E"  value="0,0" />
         <Keyword name="$P7G"  value="1.0" />
         <Keyword name="P7DISPLAY"  value="LOG" />
         <Keyword name="$P8N"  value="FL2-A" />
         <Keyword name="$P8S"  value="PE-A" />
         <Keyword name="$P8R"  value="16777216" />
         <Keyword name="$P8B"  value="32" />
         <Keyword name="$P8E"  value="0,0" />
         <Keyword name="$P8G"  value="1.0" />
         <Keyword name="P8DISPLAY"  value="LOG" />
         <Keyword name="$P9N"  value="FL3-H" />
         <Keyword name="$P9S"  value="ECD-H" />
         <Keyword name="$P9R"  value="16777216" />
         <Keyword name="$P9B"  value="32" />
         <Keyword name="$P9E"  value="0,0" />
         <Keyword name="$P9G"  value="1.0" />
         <Keyword name="P9DISPLAY"  value="LOG" />
         <Keyword name="$P10N"  value="FL3-A" />
         <Keyword name="$P10S"  value="ECD-A" />
         <Keyword name="$P10R"  value="16777216" />
         <Keyword name="$P10B"  value="32" />
         <Keyword name="$P10E"  value="0,0" />
         <Keyword name="$P10G"  value="1.0" />
         <Keyword name="P10DISPLAY"  value="LOG" />
         <Keyword name="$P11N"  value="FL4-H" />
         <Keyword name="$P11S"  value="PC5.5-H" />
         <Keyword name="$P11R"  value="16777216" />
         <Keyword name="$P11B"  value="32" />
         <Keyword name="$P11E"  value="0,0" />
         <Keyword name="$P11G"  value="1.0" />
         <Keyword name="P11DISPLAY"  value="LOG" />
         <Keyword name="$P12N"  value="FL4-A" />
         <Keyword name="$P12S"  value="PC5.5-A" />
         <Keyword name="$P12R"  value="16777216" />
         <Keyword name="$P12B"  value="32" />
         <Keyword name="$P12E"  value="0,0" />
         <Keyword name="$P12G"  value="1.0" />
         <Keyword name="P12DISPLAY"  value="LOG" />
         <Keyword name="$P13N"  value="FL5-H" />
         <Keyword name="$P13S"  value="PC7-H" />
         <Keyword name="$P13R"  value="16777216" />
         <Keyword name="$P13B"  value="32" />
         <Keyword name="$P13E"  value="0,0" />
         <Keyword name="$P13G"  value="1.0" />
         <Keyword name="P13DISPLAY"  value="LOG" />
         <Keyword name="$P14N"  value="FL5-A" />
         <Keyword name="$P14S"  value="PC7-A" />
         <Keyword name="$P14R"  value="16777216" />
         <Keyword name="$P14B"  value="32" />
         <Keyword name="$P14E"  value="0,0" />
         <Keyword name="$P14G"  value="1.0" />
         <Keyword name="P14DISPLAY"  value="LOG" />
         <Keyword name="$P15N"  value="FSC-Width" />
         <Keyword name="$P15S"  value="FSC-Width" />
         <Keyword name="$P15R"  value="10000" />
         <Keyword name="$P15B"  value="32" />
         <Keyword name="$P15E"  value="0,0" />
         <Keyword name="$P15G"  value="1.0" />
         <Keyword name="P15DISPLAY"  value="LIN" />
         <Keyword name="$P16N"  value="Time" />
         <Keyword name="$P16S"  value="Time" />
         <Keyword name="$P16R"  value="900000000" />
         <Keyword name="$P16B"  value="32" />
         <Keyword name="$P16E"  value="0,0" />
         <Keyword name="$P16G"  value="1.0" />
         <Keyword name="P16DISPLAY"  value="LIN" />
         <Keyword name="$LOST"  value="0" />
         <Keyword name="$ABRT"  value="0" />
         <Keyword name="IMPTTB"  value="False" />
         <Keyword name="FLLW"  value="True" />
         <Keyword name="RCD"  value="True" />
         <Keyword name="$VOL"  value="30639.89" />
         <Keyword name="$OP"  value="               " />
         <Keyword name="DURTIM"  value="21.510710" />
         <Keyword name="USCOMP"  value="False" />
         <Keyword name="AHCOMPSYNC"  value="False" />
         <Keyword name="COMPCHH"  value="FITCPEECDPC5.5PC7" />
         <Keyword name="COMPBGH"  value="553.75544.375544.375395.75396.625" />
         <Keyword name="COMPAFH"  value="00000" />
         <Keyword name="COMPH"  value="1000001000001000001000001" />
         <Keyword name="COMPGAINH"  value="24940286480600" />
         <Keyword name="COMPCHA"  value="FITCPEECDPC5.5PC7" />
         <Keyword name="COMPBGA"  value="5514.55017.55017.542474092" />
         <Keyword name="COMPAFA"  value="00000" />
         <Keyword name="COMPA"  value="1000001000001000001000001" />
         <Keyword name="COMPGAINA"  value="24940286480600" />
         <Keyword name="SN"  value="BC16133" />
         <Keyword name="$CYTSN"  value="BC16133" />
         <Keyword name="FLDSM"  value="60" />
         <Keyword name="CHAR"  value="7" />
         <Keyword name="CH1ID"  value="FSC" />
         <Keyword name="CH1NM"  value="FSC" />
         <Keyword name="CH1AD"  value="14" />
         <Keyword name="CH1DA"  value="22" />
         <Keyword name="CH1TH"  value="10000" />
         <Keyword name="CH1TR"  value="64" />
         <Keyword name="CH1GAIN"  value="105" />
         <Keyword name="CH1USH"  value="True" />
         <Keyword name="CH1DELAY"  value="0" />
         <Keyword name="CH1DELTA"  value="24" />
         <Keyword name="CH1THUS"  value="False" />
         <Keyword name="CH1FL"  value="False" />
         <Keyword name="CH1HS"  value="8" />
         <Keyword name="CH1AS"  value="2" />
         <Keyword name="CH1HATFL"  value="294.875" />
         <Keyword name="CH1AATFL"  value="3815.5" />
         <Keyword name="CH1HAVAL"  value="1250000" />
         <Keyword name="CH2ID"  value="SSC" />
         <Keyword name="CH2NM"  value="SSC" />
         <Keyword name="CH2AD"  value="8" />
         <Keyword name="CH2DA"  value="16" />
         <Keyword name="CH2TH"  value="10000" />
         <Keyword name="CH2TR"  value="64" />
         <Keyword name="CH2GAIN"  value="191" />
         <Keyword name="CH2USH"  value="True" />
         <Keyword name="CH2DELAY"  value="0" />
         <Keyword name="CH2DELTA"  value="24" />
         <Keyword name="CH2THUS"  value="False" />
         <Keyword name="CH2FL"  value="False" />
         <Keyword name="CH2HS"  value="8" />
         <Keyword name="CH2AS"  value="2" />
         <Keyword name="CH2FLNMS"  value="SSC" />
         <Keyword name="CH2HATFL"  value="431.125" />
         <Keyword name="CH2AATFL"  value="4736.5" />
         <Keyword name="CH2HAVAL"  value="1250000" />
         <Keyword name="CH3ID"  value="FL1" />
         <Keyword name="CH3NM"  value="FITC" />
         <Keyword name="CH3AD"  value="11" />
         <Keyword name="CH3DA"  value="19" />
         <Keyword name="CH3TH"  value="10000" />
         <Keyword name="CH3TR"  value="64" />
         <Keyword name="CH3GAIN"  value="249" />
         <Keyword name="CH3USH"  value="True" />
         <Keyword name="CH3DELAY"  value="0" />
         <Keyword name="CH3DELTA"  value="24" />
         <Keyword name="CH3THUS"  value="False" />
         <Keyword name="CH3FL"  value="True" />
         <Keyword name="CH3HS"  value="8" />
         <Keyword name="CH3AS"  value="2" />
         <Keyword name="CH3FLNMS"  value="FITC" />
         <Keyword name="CH3HATFL"  value="553.75" />
         <Keyword name="CH3AATFL"  value="5514.5" />
         <Keyword name="CH3HAVAL"  value="6875000" />
         <Keyword name="CH4ID"  value="FL2" />
         <Keyword name="CH4NM"  value="PE" />
         <Keyword name="CH4AD"  value="10" />
         <Keyword name="CH4DA"  value="18" />
         <Keyword name="CH4TH"  value="10000" />
         <Keyword name="CH4TR"  value="64" />
         <Keyword name="CH4GAIN"  value="40" />
         <Keyword name="CH4USH"  value="True" />
         <Keyword name="CH4DELAY"  value="0" />
         <Keyword name="CH4DELTA"  value="24" />
         <Keyword name="CH4THUS"  value="False" />
         <Keyword name="CH4FL"  value="True" />
         <Keyword name="CH4HS"  value="8" />
         <Keyword name="CH4AS"  value="2" />
         <Keyword name="CH4FLNMS"  value="PE" />
         <Keyword name="CH4HATFL"  value="544.375" />
         <Keyword name="CH4AATFL"  value="5017.5" />
         <Keyword name="CH4HAVAL"  value="6875000" />
         <Keyword name="CH5ID"  value="FL3" />
         <Keyword name="CH5NM"  value="ECD" />
         <Keyword name="CH5AD"  value="9" />
         <Keyword name="CH5DA"  value="17" />
         <Keyword name="CH5TH"  value="10000" />
         <Keyword name="CH5TR"  value="64" />
         <Keyword name="CH5GAIN"  value="286" />
         <Keyword name="CH5USH"  value="True" />
         <Keyword name="CH5DELAY"  value="0" />
         <Keyword name="CH5DELTA"  value="24" />
         <Keyword name="CH5THUS"  value="False" />
         <Keyword name="CH5FL"  value="True" />
         <Keyword name="CH5HS"  value="8" />
         <Keyword name="CH5AS"  value="2" />
         <Keyword name="CH5FLNMS"  value="ECD" />
         <Keyword name="CH5HATFL"  value="544.375" />
         <Keyword name="CH5AATFL"  value="5017.5" />
         <Keyword name="CH5HAVAL"  value="6875000" />
         <Keyword name="CH6ID"  value="FL4" />
         <Keyword name="CH6NM"  value="PC5.5" />
         <Keyword name="CH6AD"  value="12" />
         <Keyword name="CH6DA"  value="20" />
         <Keyword name="CH6TH"  value="10000" />
         <Keyword name="CH6TR"  value="64" />
         <Keyword name="CH6GAIN"  value="480" />
         <Keyword name="CH6USH"  value="True" />
         <Keyword name="CH6DELAY"  value="0" />
         <Keyword name="CH6DELTA"  value="24" />
         <Keyword name="CH6THUS"  value="False" />
         <Keyword name="CH6FL"  value="True" />
         <Keyword name="CH6HS"  value="8" />
         <Keyword name="CH6AS"  value="2" />
         <Keyword name="CH6FLNMS"  value="PC5.5" />
         <Keyword name="CH6HATFL"  value="395.75" />
         <Keyword name="CH6AATFL"  value="4247" />
         <Keyword name="CH6HAVAL"  value="6875000" />
         <Keyword name="CH7ID"  value="FL5" />
         <Keyword name="CH7NM"  value="PC7" />
         <Keyword name="CH7AD"  value="13" />
         <Keyword name="CH7DA"  value="21" />
         <Keyword name="CH7TH"  value="10000" />
         <Keyword name="CH7TR"  value="64" />
         <Keyword name="CH7GAIN"  value="600" />
         <Keyword name="CH7USH"  value="True" />
         <Keyword name="CH7DELAY"  value="0" />
         <Keyword name="CH7DELTA"  value="24" />
         <Keyword name="CH7THUS"  value="False" />
         <Keyword name="CH7FL"  value="True" />
         <Keyword name="CH7HS"  value="8" />
         <Keyword name="CH7AS"  value="2" />
         <Keyword name="CH7FLNMS"  value="PC7" />
         <Keyword name="CH7HATFL"  value="396.625" />
         <Keyword name="CH7AATFL"  value="4092" />
         <Keyword name="CH7HAVAL"  value="6875000" />
         <Keyword name="PCHID"  value="FSC" />
         <Keyword name="PCHTP"  value="AutoThreshold" />
         <Keyword name="TRLGC"  value="None" />
         <Keyword name="WCH"  value="FSC" />
         <Keyword name="DGAIN"  value="1" />
         <Keyword name="SWVER"  value="CytExpert 2.3.0.84" />
       </Keywords>
       <SampleNode name="Tube4.fcs"  annotation=""  owningGroup=""  expanded="1"  sortPriority="10"  count="166"  sampleID="4" >
         <Graph smoothing="0"  backColor="#ffffff"  foreColor="#000000"  type="Pseudocolor"  fast="1" >
           <Axis dimension="x"  name="FSC-H"  label=""  auto="auto" />
           <Axis dimension="y"  name="SSC-H"  label=""  auto="auto" />
           <GraphSettings level="5%"  smoothingHighResolution="1"  contourHighResolution="1"  histogramSmoothingCount="0"  graphResolution="256"  showOutliers="0"  drawLargeDots="0"  dotsToDraw="8000"  tint="le.chartfill.tinted.40"  lineWeight="le.lineweight.normal"  lineStyle="le.linestyle.solid" />
           <GraphEnvironment showGrid="0"  showAxes="tnlTNL"  showGates="1"  showFreqOnPlots="1"  showGateNameOnPlots="1"  showMedians="0"  showUncomped="0"  addEventParam="0"  lastYAxisName="" >
             <TextTraits font="SansSerif"  size="11"  name="Labels"  style="plain"  color="#000000"  background="#00ffffff"  just="left" />
             <TextTraits font="SansSerif"  size="11"  name="LayoutGates"  style="plain"  color="#000000"  background="#00ffffff"  just="left" />
             <TextTraits font="SansSerif"  size="9"  name="Numbers"  style="plain"  color="#000000"  background="#00ffffff"  just="left" />
             <TextTraits font="SansSerif"  size="9"  name="Legend"  style="plain"  color="#000000"  background="#00ffffff"  just="left" />
             <WindowPosition x="0"  y="0"  width="0"  height="0"  displayed="0"  panelState="" />
           </GraphEnvironment>
         </Graph>
         <Subpopulations>
           <Population name="Lymphocytes"  annotation=""  owningGroup="All Samples"  expanded="1"  sortPriority="10"  count="0" >
             <Graph smoothing="0"  backColor="#ffffff"  foreColor="#000000"  heatMapStatParameter="FL1-H"  type="Pseudocolor"  fast="1" >
               <Axis dimension="x"  name="FSC-H"  label=""  auto="auto" />
               <Axis dimension="y"  name="SSC-H"  label=""  auto="auto" />
               <GraphSettings level="5%"  smoothingHighResolution="1"  contourHighResolution="1"  histogramSmoothingCount="0"  graphResolution="256"  showOutliers="0"  drawLargeDots="0"  dotsToDraw="8000"  tint="le.chartfill.tinted.40"  lineWeight="le.lineweight.normal"  lineStyle="le.linestyle.solid" />
               <GraphEnvironment showGrid="0"  showAxes="tnlTNL"  showGates="1"  showFreqOnPlots="1"  showGateNameOnPlots="1"  showMedians="0"  showUncomped="0"  addEventParam="0"  lastYAxisName="" >
                 <TextTraits font="SansSerif"  size="11"  name="Labels"  style="plain"  color="#000000"  background="#00ffffff"  just="left" />
                 <TextTraits font="SansSerif"  size="11"  name="LayoutGates"  style="plain"  color="#000000"  background="#00ffffff"  just="left" />
                 <TextTraits font="SansSerif"  size="9"  name="Numbers"  style="plain"  color="#000000"  background="#00ffffff"  just="left" />
                 <TextTraits font="SansSerif"  size="9"  name="Legend"  style="plain"  color="#000000"  background="#00ffffff"  just="left" />
                 <WindowPosition x="0"  y="0"  width="392"  height="584"  displayed="1"  panelState="---" />
               </GraphEnvironment>
             </Graph>
             <Gate gating:id="ID1399870181" >
               <gating:PolygonGate eventsInside="1"  annoOffsetX="0"  annoOffsetY="0"  tint="#000000"  isTinted="0"  lineWeight="Normal"  userDefined="1"  quadId="-1"  gateResolution="256" >
                 <gating:dimension>
                   <data-type:fcs-dimension data-type:name="FSC-H" />
                 </gating:dimension>
                 <gating:dimension>
                   <data-type:fcs-dimension data-type:name="SSC-H" />
                 </gating:dimension>
                 <gating:vertex>
                   <gating:coordinate data-type:value="1175000" />
                   <gating:coordinate data-type:value="474418.6046511628" />
                 </gating:vertex>
                 <gating:vertex>
                   <gating:coordinate data-type:value="791666.6666666666" />
                   <gating:coordinate data-type:value="381395.3488372093" />
                 </gating:vertex>
                 <gating:vertex>
                   <gating:coordinate data-type:value="441666.6666666667" />
                   <gating:coordinate data-type:value="223255.8139534884" />
                 </gating:vertex>
                 <gating:vertex>
                   <gating:coordinate data-type:value="450000" />
                   <gating:coordinate data-type:value="102325.5813953488" />
                 </gating:vertex>
                 <gating:vertex>
                   <gating:coordinate data-type:value="741666.6666666666" />
                   <gating:coordinate data-type:value="65116.2790697674" />
                 </gating:vertex>
                 <gating:vertex>
                   <gating:coordinate data-type:value="1266666.6666666667" />
                   <gating:coordinate data-type:value="372093.0232558139" />
                 </gating:vertex>
               </gating:PolygonGate>
             </Gate>
             <Subpopulations>
               <Population name="Single Cells"  annotation=""  owningGroup="All Samples"  expanded="1"  sortPriority="10"  count="0" >
                 <Graph smoothing="0"  backColor="#ffffff"  foreColor="#000000"  heatMapStatParameter="FL1-H"  type="Pseudocolor"  fast="1" >
                   <Axis dimension="x"  name="SSC-A"  label=""  auto="auto" />
                   <Axis dimension="y"  name="SSC-H"  label=""  auto="auto" />
                   <GraphSettings level="5%"  smoothingHighResolution="1"  contourHighResolution="1"  histogramSmoothingCount="0"  graphResolution="256"  showOutliers="0"  drawLargeDots="0"  dotsToDraw="8000"  tint="le.chartfill.tinted.40"  lineWeight="le.lineweight.normal"  lineStyle="le.linestyle.solid" />
                   <GraphEnvironment showGrid="0"  showAxes="tnlTNL"  showGates="1"  showFreqOnPlots="1"  showGateNameOnPlots="1"  showMedians="0"  showUncomped="0"  addEventParam="0"  lastYAxisName="" >
                     <TextTraits font="SansSerif"  size="11"  name="Labels"  style="plain"  color="#000000"  background="#00ffffff"  just="left" />
                     <TextTraits font="SansSerif"  size="11"  name="LayoutGates"  style="plain"  color="#000000"  background="#00ffffff"  just="left" />
                     <TextTraits font="SansSerif"  size="9"  name="Numbers"  style="plain"  color="#000000"  background="#00ffffff"  just="left" />
                     <TextTraits font="SansSerif"  size="9"  name="Legend"  style="plain"  color="#000000"  background="#00ffffff"  just="left" />
                     <WindowPosition x="0"  y="0"  width="392"  height="584"  displayed="1"  panelState="---" />
                   </GraphEnvironment>
                 </Graph>
                 <Gate gating:id="ID871660071"  gating:parent_id="ID1399870181" >
                   <gating:PolygonGate eventsInside="1"  annoOffsetX="43"  annoOffsetY="-108"  tint="#000000"  isTinted="0"  lineWeight="Normal"  userDefined="1"  quadId="-1"  gateResolution="256" >
                     <gating:dimension>
                       <data-type:fcs-dimension data-type:name="SSC-A" />
                     </gating:dimension>
                     <gating:dimension>
                       <data-type:fcs-dimension data-type:name="SSC-H" />
                     </gating:dimension>
                     <gating:vertex>
                       <gating:coordinate data-type:value="450000" />
                       <gating:coordinate data-type:value="400000" />
                     </gating:vertex>
                     <gating:vertex>
                       <gating:coordinate data-type:value="50000" />
                       <gating:coordinate data-type:value="93023.2558139535" />
                     </gating:vertex>
                     <gating:vertex>
                       <gating:coordinate data-type:value="91666.6666666667" />
                       <gating:coordinate data-type:value="46511.6279069767" />
                     </gating:vertex>
                     <gating:vertex>
                       <gating:coordinate data-type:value="558333.3333333334" />
                       <gating:coordinate data-type:value="344186.0465116279" />
                     </gating:vertex>
                   </gating:PolygonGate>
                 </Gate>
                 <Subpopulations>
                   <Population name="EGFP+"  annotation=""  owningGroup="All Samples"  expanded="1"  sortPriority="10"  count="0" >
                     <Graph smoothing="0"  backColor="#ffffff"  foreColor="#000000"  heatMapStatParameter="FL1-H"  type="Pseudocolor"  fast="1" >
                       <Axis dimension="x"  name="FL1-H"  label=""  auto="auto" />
                       <Axis dimension="y"  name="SSC-H"  label=""  auto="auto" />
                       <GraphSettings level="5%"  smoothingHighResolution="1"  contourHighResolution="1"  histogramSmoothingCount="0"  graphResolution="256"  showOutliers="0"  drawLargeDots="0"  dotsToDraw="8000"  tint="le.chartfill.tinted.40"  lineWeight="le.lineweight.normal"  lineStyle="le.linestyle.solid" />
                       <GraphEnvironment showGrid="0"  showAxes="tnlTNL"  showGates="1"  showFreqOnPlots="1"  showGateNameOnPlots="1"  showMedians="0"  showUncomped="0"  addEventParam="0"  lastYAxisName="" >
                         <TextTraits font="SansSerif"  size="11"  name="Labels"  style="plain"  color="#000000"  background="#00ffffff"  just="left" />
                         <TextTraits font="SansSerif"  size="11"  name="LayoutGates"  style="plain"  color="#000000"  background="#00ffffff"  just="left" />
                         <TextTraits font="SansSerif"  size="9"  name="Numbers"  style="plain"  color="#000000"  background="#00ffffff"  just="left" />
                         <TextTraits font="SansSerif"  size="9"  name="Legend"  style="plain"  color="#000000"  background="#00ffffff"  just="left" />
                         <WindowPosition x="0"  y="0"  width="392"  height="584"  displayed="1"  panelState="---" />
                       </GraphEnvironment>
                     </Graph>
                     <Gate gating:id="ID835949450"  gating:parent_id="ID871660071" >
                       <gating:RectangleGate eventsInside="1"  annoOffsetX="42"  annoOffsetY="-96"  tint="#000000"  isTinted="0"  lineWeight="Normal"  userDefined="1"  percentX="0"  percentY="0" >
                         <gating:dimension gating:min="2790.9647123759096"  gating:max="952340.8981981168" >
                           <data-type:fcs-dimension data-type:name="FL1-H" />
                         </gating:dimension>
                         <gating:dimension gating:min="65116.27906976744"  gating:max="474418.6046511628" >
                           <data-type:fcs-dimension data-type:name="SSC-H" />
                         </gating:dimension>
                       </gating:RectangleGate>
                     </Gate>
                   </Population>
                 </Subpopulations>
               </Population>
             </Subpopulations>
           </Population>
         </Subpopulations>
       </SampleNode>
     </Sample>
     <Sample>
       <DataSet uri="file:/F:/鼓楼医院/滑膜肉瘤TCRT/双修饰/data/T-cell%20扩增/磁珠纯化/Tube5.fcs"  sampleID="5" />
       <Transformations>
         <transforms:linear transforms:minRange="0"  transforms:maxRange="2000000"  gain="1" >
           <data-type:parameter data-type:name="FSC-H" />
         </transforms:linear>
         <transforms:linear transforms:minRange="0"  transforms:maxRange="2000000"  gain="1" >
           <data-type:parameter data-type:name="FSC-A" />
         </transforms:linear>
         <transforms:linear transforms:minRange="0"  transforms:maxRange="2000000"  gain="1" >
           <data-type:parameter data-type:name="SSC-H" />
         </transforms:linear>
         <transforms:linear transforms:minRange="0"  transforms:maxRange="2000000"  gain="1" >
           <data-type:parameter data-type:name="SSC-A" />
         </transforms:linear>
         <transforms:biex transforms:length="256"  transforms:maxRange="16777216"  transforms:neg="0"  transforms:width="-100"  transforms:pos="6.2247198959" >
           <data-type:parameter data-type:name="FL1-H" />
         </transforms:biex>
         <transforms:biex transforms:length="256"  transforms:maxRange="16777216"  transforms:neg="0"  transforms:width="-100"  transforms:pos="6.2247198959" >
           <data-type:parameter data-type:name="FL1-A" />
         </transforms:biex>
         <transforms:biex transforms:length="256"  transforms:maxRange="16777216"  transforms:neg="0"  transforms:width="-100"  transforms:pos="6.2247198959" >
           <data-type:parameter data-type:name="FL2-H" />
         </transforms:biex>
         <transforms:biex transforms:length="256"  transforms:maxRange="16777216"  transforms:neg="0"  transforms:width="-100"  transforms:pos="6.2247198959" >
           <data-type:parameter data-type:name="FL2-A" />
         </transforms:biex>
         <transforms:biex transforms:length="256"  transforms:maxRange="16777216"  transforms:neg="0"  transforms:width="-100"  transforms:pos="6.2247198959" >
           <data-type:parameter data-type:name="FL3-H" />
         </transforms:biex>
         <transforms:biex transforms:length="256"  transforms:maxRange="16777216"  transforms:neg="0"  transforms:width="-100"  transforms:pos="6.2247198959" >
           <data-type:parameter data-type:name="FL3-A" />
         </transforms:biex>
         <transforms:biex transforms:length="256"  transforms:maxRange="16777216"  transforms:neg="0"  transforms:width="-100"  transforms:pos="6.2247198959" >
           <data-type:parameter data-type:name="FL4-H" />
         </transforms:biex>
         <transforms:biex transforms:length="256"  transforms:maxRange="16777216"  transforms:neg="0"  transforms:width="-100"  transforms:pos="6.2247198959" >
           <data-type:parameter data-type:name="FL4-A" />
         </transforms:biex>
         <transforms:biex transforms:length="256"  transforms:maxRange="16777216"  transforms:neg="0"  transforms:width="-100"  transforms:pos="6.2247198959" >
           <data-type:parameter data-type:name="FL5-H" />
         </transforms:biex>
         <transforms:biex transforms:length="256"  transforms:maxRange="16777216"  transforms:neg="0"  transforms:width="-100"  transforms:pos="6.2247198959" >
           <data-type:parameter data-type:name="FL5-A" />
         </transforms:biex>
         <transforms:linear transforms:minRange="0"  transforms:maxRange="2000000"  gain="1" >
           <data-type:parameter data-type:name="FSC-Width" />
         </transforms:linear>
         <transforms:linear transforms:minRange="0.0043874191"  transforms:maxRange="68"  gain="0.0000199369" >
           <data-type:parameter data-type:name="Time" />
         </transforms:linear>
       </Transformations>
       <Keywords>
         <Keyword name="FJ_FCS_VERSION"  value="3" />
         <Keyword name="$BEGINSTEXT"  value="0" />
         <Keyword name="$ENDSTEXT"  value="0" />
         <Keyword name="$BEGINDATA"  value="0000000000005424" />
         <Keyword name="$ENDDATA"  value="0000000000645423" />
         <Keyword name="$BEGINANALYSIS"  value="0" />
         <Keyword name="$ENDANALYSIS"  value="0" />
         <Keyword name="$TOT"  value="0000000000010000" />
         <Keyword name="FILVER"  value="1" />
         <Keyword name="$FIL"  value="Tube5.fcs" />
         <Keyword name="$SYS"  value="Microsoft Windows NT 6.2.9200.0" />
         <Keyword name="$MODE"  value="L" />
         <Keyword name="$BYTEORD"  value="1,2,3,4" />
         <Keyword name="$DATATYPE"  value="F" />
         <Keyword name="$NEXTDATA"  value="0" />
         <Keyword name="CYTEXPERTFIL"  value="True" />
         <Keyword name="TBID"  value="de62b82f-de04-4cfa-a52e-95a5138c8423" />
         <Keyword name="TBNM"  value="Tube5" />
         <Keyword name="$PAR"  value="16" />
         <Keyword name="$BTIM"  value="15:53:00" />
         <Keyword name="$ETIM"  value="15:54:08" />
         <Keyword name="$DATE"  value="16-Feb-2022" />
         <Keyword name="$CYT"  value="CytoFLEX" />
         <Keyword name="RCTOT"  value="10000" />
         <Keyword name="USRCTOT"  value="True" />
         <Keyword name="CGNM"  value="All Events " />
         <Keyword name="RCTIM"  value="600" />
         <Keyword name="USRCTIM"  value="True" />
         <Keyword name="$SPILLOVER"  value="10,FL1-H,FL2-H,FL3-H,FL4-H,FL5-H,FL1-A,FL2-A,FL3-A,FL4-A,FL5-A,1,0,0,0,0,0,0,0,0,0,0,1,0,0,0,0,0,0,0,0,0,0,1,0,0,0,0,0,0,0,0,0,0,1,0,0,0,0,0,0,0,0,0,0,1,0,0,0,0,0,0,0,0,0,0,1,0,0,0,0,0,0,0,0,0,0,1,0,0,0,0,0,0,0,0,0,0,1,0,0,0,0,0,0,0,0,0,0,1,0,0,0,0,0,0,0,0,0,0,1" />
         <Keyword name="RCVOL"  value="10" />
         <Keyword name="USRCVOL"  value="False" />
         <Keyword name="$TIMESTEP"  value="0.00002" />
         <Keyword name="$P1N"  value="FSC-H" />
         <Keyword name="$P1S"  value="FSC-H" />
         <Keyword name="$P1R"  value="16777216" />
         <Keyword name="$P1B"  value="32" />
         <Keyword name="$P1E"  value="0,0" />
         <Keyword name="$P1G"  value="1.0" />
         <Keyword name="P1DISPLAY"  value="LIN" />
         <Keyword name="$P2N"  value="FSC-A" />
         <Keyword name="$P2S"  value="FSC-A" />
         <Keyword name="$P2R"  value="16777216" />
         <Keyword name="$P2B"  value="32" />
         <Keyword name="$P2E"  value="0,0" />
         <Keyword name="$P2G"  value="1.0" />
         <Keyword name="P2DISPLAY"  value="LIN" />
         <Keyword name="$P3N"  value="SSC-H" />
         <Keyword name="$P3S"  value="SSC-H" />
         <Keyword name="$P3R"  value="16777216" />
         <Keyword name="$P3B"  value="32" />
         <Keyword name="$P3E"  value="0,0" />
         <Keyword name="$P3G"  value="1.0" />
         <Keyword name="P3DISPLAY"  value="LIN" />
         <Keyword name="$P4N"  value="SSC-A" />
         <Keyword name="$P4S"  value="SSC-A" />
         <Keyword name="$P4R"  value="16777216" />
         <Keyword name="$P4B"  value="32" />
         <Keyword name="$P4E"  value="0,0" />
         <Keyword name="$P4G"  value="1.0" />
         <Keyword name="P4DISPLAY"  value="LIN" />
         <Keyword name="$P5N"  value="FL1-H" />
         <Keyword name="$P5S"  value="FITC-H" />
         <Keyword name="$P5R"  value="16777216" />
         <Keyword name="$P5B"  value="32" />
         <Keyword name="$P5E"  value="0,0" />
         <Keyword name="$P5G"  value="1.0" />
         <Keyword name="P5DISPLAY"  value="LOG" />
         <Keyword name="$P6N"  value="FL1-A" />
         <Keyword name="$P6S"  value="FITC-A" />
         <Keyword name="$P6R"  value="16777216" />
         <Keyword name="$P6B"  value="32" />
         <Keyword name="$P6E"  value="0,0" />
         <Keyword name="$P6G"  value="1.0" />
         <Keyword name="P6DISPLAY"  value="LOG" />
         <Keyword name="$P7N"  value="FL2-H" />
         <Keyword name="$P7S"  value="PE-H" />
         <Keyword name="$P7R"  value="16777216" />
         <Keyword name="$P7B"  value="32" />
         <Keyword name="$P7E"  value="0,0" />
         <Keyword name="$P7G"  value="1.0" />
         <Keyword name="P7DISPLAY"  value="LOG" />
         <Keyword name="$P8N"  value="FL2-A" />
         <Keyword name="$P8S"  value="PE-A" />
         <Keyword name="$P8R"  value="16777216" />
         <Keyword name="$P8B"  value="32" />
         <Keyword name="$P8E"  value="0,0" />
         <Keyword name="$P8G"  value="1.0" />
         <Keyword name="P8DISPLAY"  value="LOG" />
         <Keyword name="$P9N"  value="FL3-H" />
         <Keyword name="$P9S"  value="ECD-H" />
         <Keyword name="$P9R"  value="16777216" />
         <Keyword name="$P9B"  value="32" />
         <Keyword name="$P9E"  value="0,0" />
         <Keyword name="$P9G"  value="1.0" />
         <Keyword name="P9DISPLAY"  value="LOG" />
         <Keyword name="$P10N"  value="FL3-A" />
         <Keyword name="$P10S"  value="ECD-A" />
         <Keyword name="$P10R"  value="16777216" />
         <Keyword name="$P10B"  value="32" />
         <Keyword name="$P10E"  value="0,0" />
         <Keyword name="$P10G"  value="1.0" />
         <Keyword name="P10DISPLAY"  value="LOG" />
         <Keyword name="$P11N"  value="FL4-H" />
         <Keyword name="$P11S"  value="PC5.5-H" />
         <Keyword name="$P11R"  value="16777216" />
         <Keyword name="$P11B"  value="32" />
         <Keyword name="$P11E"  value="0,0" />
         <Keyword name="$P11G"  value="1.0" />
         <Keyword name="P11DISPLAY"  value="LOG" />
         <Keyword name="$P12N"  value="FL4-A" />
         <Keyword name="$P12S"  value="PC5.5-A" />
         <Keyword name="$P12R"  value="16777216" />
         <Keyword name="$P12B"  value="32" />
         <Keyword name="$P12E"  value="0,0" />
         <Keyword name="$P12G"  value="1.0" />
         <Keyword name="P12DISPLAY"  value="LOG" />
         <Keyword name="$P13N"  value="FL5-H" />
         <Keyword name="$P13S"  value="PC7-H" />
         <Keyword name="$P13R"  value="16777216" />
         <Keyword name="$P13B"  value="32" />
         <Keyword name="$P13E"  value="0,0" />
         <Keyword name="$P13G"  value="1.0" />
         <Keyword name="P13DISPLAY"  value="LOG" />
         <Keyword name="$P14N"  value="FL5-A" />
         <Keyword name="$P14S"  value="PC7-A" />
         <Keyword name="$P14R"  value="16777216" />
         <Keyword name="$P14B"  value="32" />
         <Keyword name="$P14E"  value="0,0" />
         <Keyword name="$P14G"  value="1.0" />
         <Keyword name="P14DISPLAY"  value="LOG" />
         <Keyword name="$P15N"  value="FSC-Width" />
         <Keyword name="$P15S"  value="FSC-Width" />
         <Keyword name="$P15R"  value="10000" />
         <Keyword name="$P15B"  value="32" />
         <Keyword name="$P15E"  value="0,0" />
         <Keyword name="$P15G"  value="1.0" />
         <Keyword name="P15DISPLAY"  value="LIN" />
         <Keyword name="$P16N"  value="Time" />
         <Keyword name="$P16S"  value="Time" />
         <Keyword name="$P16R"  value="900000000" />
         <Keyword name="$P16B"  value="32" />
         <Keyword name="$P16E"  value="0,0" />
         <Keyword name="$P16G"  value="1.0" />
         <Keyword name="P16DISPLAY"  value="LIN" />
         <Keyword name="$LOST"  value="0" />
         <Keyword name="$ABRT"  value="59" />
         <Keyword name="IMPTTB"  value="False" />
         <Keyword name="FLLW"  value="True" />
         <Keyword name="RCD"  value="True" />
         <Keyword name="$VOL"  value="68219.56" />
         <Keyword name="$OP"  value="               " />
         <Keyword name="DURTIM"  value="68.219540" />
         <Keyword name="USCOMP"  value="False" />
         <Keyword name="AHCOMPSYNC"  value="False" />
         <Keyword name="COMPCHH"  value="FITCPEECDPC5.5PC7" />
         <Keyword name="COMPBGH"  value="553.75544.375544.375395.75396.625" />
         <Keyword name="COMPAFH"  value="00000" />
         <Keyword name="COMPH"  value="1000001000001000001000001" />
         <Keyword name="COMPGAINH"  value="24940286480600" />
         <Keyword name="COMPCHA"  value="FITCPEECDPC5.5PC7" />
         <Keyword name="COMPBGA"  value="5514.55017.55017.542474092" />
         <Keyword name="COMPAFA"  value="00000" />
         <Keyword name="COMPA"  value="1000001000001000001000001" />
         <Keyword name="COMPGAINA"  value="24940286480600" />
         <Keyword name="SN"  value="BC16133" />
         <Keyword name="$CYTSN"  value="BC16133" />
         <Keyword name="FLDSM"  value="60" />
         <Keyword name="CHAR"  value="7" />
         <Keyword name="CH1ID"  value="FSC" />
         <Keyword name="CH1NM"  value="FSC" />
         <Keyword name="CH1AD"  value="14" />
         <Keyword name="CH1DA"  value="22" />
         <Keyword name="CH1TH"  value="10000" />
         <Keyword name="CH1TR"  value="64" />
         <Keyword name="CH1GAIN"  value="105" />
         <Keyword name="CH1USH"  value="True" />
         <Keyword name="CH1DELAY"  value="0" />
         <Keyword name="CH1DELTA"  value="24" />
         <Keyword name="CH1THUS"  value="False" />
         <Keyword name="CH1FL"  value="False" />
         <Keyword name="CH1HS"  value="8" />
         <Keyword name="CH1AS"  value="2" />
         <Keyword name="CH1HATFL"  value="294.875" />
         <Keyword name="CH1AATFL"  value="3815.5" />
         <Keyword name="CH1HAVAL"  value="1250000" />
         <Keyword name="CH2ID"  value="SSC" />
         <Keyword name="CH2NM"  value="SSC" />
         <Keyword name="CH2AD"  value="8" />
         <Keyword name="CH2DA"  value="16" />
         <Keyword name="CH2TH"  value="10000" />
         <Keyword name="CH2TR"  value="64" />
         <Keyword name="CH2GAIN"  value="191" />
         <Keyword name="CH2USH"  value="True" />
         <Keyword name="CH2DELAY"  value="0" />
         <Keyword name="CH2DELTA"  value="24" />
         <Keyword name="CH2THUS"  value="False" />
         <Keyword name="CH2FL"  value="False" />
         <Keyword name="CH2HS"  value="8" />
         <Keyword name="CH2AS"  value="2" />
         <Keyword name="CH2FLNMS"  value="SSC" />
         <Keyword name="CH2HATFL"  value="431.125" />
         <Keyword name="CH2AATFL"  value="4736.5" />
         <Keyword name="CH2HAVAL"  value="1250000" />
         <Keyword name="CH3ID"  value="FL1" />
         <Keyword name="CH3NM"  value="FITC" />
         <Keyword name="CH3AD"  value="11" />
         <Keyword name="CH3DA"  value="19" />
         <Keyword name="CH3TH"  value="10000" />
         <Keyword name="CH3TR"  value="64" />
         <Keyword name="CH3GAIN"  value="249" />
         <Keyword name="CH3USH"  value="True" />
         <Keyword name="CH3DELAY"  value="0" />
         <Keyword name="CH3DELTA"  value="24" />
         <Keyword name="CH3THUS"  value="False" />
         <Keyword name="CH3FL"  value="True" />
         <Keyword name="CH3HS"  value="8" />
         <Keyword name="CH3AS"  value="2" />
         <Keyword name="CH3FLNMS"  value="FITC" />
         <Keyword name="CH3HATFL"  value="553.75" />
         <Keyword name="CH3AATFL"  value="5514.5" />
         <Keyword name="CH3HAVAL"  value="6875000" />
         <Keyword name="CH4ID"  value="FL2" />
         <Keyword name="CH4NM"  value="PE" />
         <Keyword name="CH4AD"  value="10" />
         <Keyword name="CH4DA"  value="18" />
         <Keyword name="CH4TH"  value="10000" />
         <Keyword name="CH4TR"  value="64" />
         <Keyword name="CH4GAIN"  value="40" />
         <Keyword name="CH4USH"  value="True" />
         <Keyword name="CH4DELAY"  value="0" />
         <Keyword name="CH4DELTA"  value="24" />
         <Keyword name="CH4THUS"  value="False" />
         <Keyword name="CH4FL"  value="True" />
         <Keyword name="CH4HS"  value="8" />
         <Keyword name="CH4AS"  value="2" />
         <Keyword name="CH4FLNMS"  value="PE" />
         <Keyword name="CH4HATFL"  value="544.375" />
         <Keyword name="CH4AATFL"  value="5017.5" />
         <Keyword name="CH4HAVAL"  value="6875000" />
         <Keyword name="CH5ID"  value="FL3" />
         <Keyword name="CH5NM"  value="ECD" />
         <Keyword name="CH5AD"  value="9" />
         <Keyword name="CH5DA"  value="17" />
         <Keyword name="CH5TH"  value="10000" />
         <Keyword name="CH5TR"  value="64" />
         <Keyword name="CH5GAIN"  value="286" />
         <Keyword name="CH5USH"  value="True" />
         <Keyword name="CH5DELAY"  value="0" />
         <Keyword name="CH5DELTA"  value="24" />
         <Keyword name="CH5THUS"  value="False" />
         <Keyword name="CH5FL"  value="True" />
         <Keyword name="CH5HS"  value="8" />
         <Keyword name="CH5AS"  value="2" />
         <Keyword name="CH5FLNMS"  value="ECD" />
         <Keyword name="CH5HATFL"  value="544.375" />
         <Keyword name="CH5AATFL"  value="5017.5" />
         <Keyword name="CH5HAVAL"  value="6875000" />
         <Keyword name="CH6ID"  value="FL4" />
         <Keyword name="CH6NM"  value="PC5.5" />
         <Keyword name="CH6AD"  value="12" />
         <Keyword name="CH6DA"  value="20" />
         <Keyword name="CH6TH"  value="10000" />
         <Keyword name="CH6TR"  value="64" />
         <Keyword name="CH6GAIN"  value="480" />
         <Keyword name="CH6USH"  value="True" />
         <Keyword name="CH6DELAY"  value="0" />
         <Keyword name="CH6DELTA"  value="24" />
         <Keyword name="CH6THUS"  value="False" />
         <Keyword name="CH6FL"  value="True" />
         <Keyword name="CH6HS"  value="8" />
         <Keyword name="CH6AS"  value="2" />
         <Keyword name="CH6FLNMS"  value="PC5.5" />
         <Keyword name="CH6HATFL"  value="395.75" />
         <Keyword name="CH6AATFL"  value="4247" />
         <Keyword name="CH6HAVAL"  value="6875000" />
         <Keyword name="CH7ID"  value="FL5" />
         <Keyword name="CH7NM"  value="PC7" />
         <Keyword name="CH7AD"  value="13" />
         <Keyword name="CH7DA"  value="21" />
         <Keyword name="CH7TH"  value="10000" />
         <Keyword name="CH7TR"  value="64" />
         <Keyword name="CH7GAIN"  value="600" />
         <Keyword name="CH7USH"  value="True" />
         <Keyword name="CH7DELAY"  value="0" />
         <Keyword name="CH7DELTA"  value="24" />
         <Keyword name="CH7THUS"  value="False" />
         <Keyword name="CH7FL"  value="True" />
         <Keyword name="CH7HS"  value="8" />
         <Keyword name="CH7AS"  value="2" />
         <Keyword name="CH7FLNMS"  value="PC7" />
         <Keyword name="CH7HATFL"  value="396.625" />
         <Keyword name="CH7AATFL"  value="4092" />
         <Keyword name="CH7HAVAL"  value="6875000" />
         <Keyword name="PCHID"  value="FSC" />
         <Keyword name="PCHTP"  value="AutoThreshold" />
         <Keyword name="TRLGC"  value="None" />
         <Keyword name="WCH"  value="FSC" />
         <Keyword name="DGAIN"  value="1" />
         <Keyword name="SWVER"  value="CytExpert 2.3.0.84" />
       </Keywords>
       <SampleNode name="Tube5.fcs"  annotation=""  owningGroup=""  expanded="1"  sortPriority="10"  count="10000"  sampleID="5" >
         <Graph smoothing="0"  backColor="#ffffff"  foreColor="#000000"  heatMapStatParameter="FL1-H"  type="Pseudocolor"  fast="1" >
           <Axis dimension="x"  name="FSC-H"  label=""  auto="auto" />
           <Axis dimension="y"  name="SSC-H"  label=""  auto="auto" />
           <GraphSettings level="5%"  smoothingHighResolution="1"  contourHighResolution="1"  histogramSmoothingCount="0"  graphResolution="256"  showOutliers="0"  drawLargeDots="0"  dotsToDraw="8000"  tint="le.chartfill.tinted.40"  lineWeight="le.lineweight.normal"  lineStyle="le.linestyle.solid" />
           <GraphEnvironment showGrid="0"  showAxes="tnlTNL"  showGates="1"  showFreqOnPlots="1"  showGateNameOnPlots="1"  showMedians="0"  showUncomped="0"  addEventParam="0"  lastYAxisName="" >
             <TextTraits font="SansSerif"  size="11"  name="Labels"  style="plain"  color="#000000"  background="#00ffffff"  just="left" />
             <TextTraits font="SansSerif"  size="11"  name="LayoutGates"  style="plain"  color="#000000"  background="#00ffffff"  just="left" />
             <TextTraits font="SansSerif"  size="9"  name="Numbers"  style="plain"  color="#000000"  background="#00ffffff"  just="left" />
             <TextTraits font="SansSerif"  size="9"  name="Legend"  style="plain"  color="#000000"  background="#00ffffff"  just="left" />
             <WindowPosition x="0"  y="0"  width="392"  height="584"  displayed="0"  panelState="---" />
           </GraphEnvironment>
         </Graph>
         <Subpopulations>
           <Population name="Lymphocytes"  annotation=""  owningGroup="All Samples"  expanded="1"  sortPriority="10"  count="4219" >
             <Graph smoothing="0"  backColor="#ffffff"  foreColor="#000000"  heatMapStatParameter="FL1-H"  type="Pseudocolor"  fast="1" >
               <Axis dimension="x"  name="FL1-H"  label=""  auto="auto" />
               <Axis dimension="y"  name="SSC-H"  label=""  auto="auto" />
               <GraphSettings level="5%"  smoothingHighResolution="1"  contourHighResolution="1"  histogramSmoothingCount="0"  graphResolution="256"  showOutliers="0"  drawLargeDots="0"  dotsToDraw="8000"  tint="le.chartfill.tinted.40"  lineWeight="le.lineweight.normal"  lineStyle="le.linestyle.solid" />
               <GraphEnvironment showGrid="0"  showAxes="tnlTNL"  showGates="1"  showFreqOnPlots="1"  showGateNameOnPlots="1"  showMedians="0"  showUncomped="0"  addEventParam="0"  lastYAxisName="" >
                 <TextTraits font="SansSerif"  size="11"  name="Labels"  style="plain"  color="#000000"  background="#00ffffff"  just="left" />
                 <TextTraits font="SansSerif"  size="11"  name="LayoutGates"  style="plain"  color="#000000"  background="#00ffffff"  just="left" />
                 <TextTraits font="SansSerif"  size="9"  name="Numbers"  style="plain"  color="#000000"  background="#00ffffff"  just="left" />
                 <TextTraits font="SansSerif"  size="9"  name="Legend"  style="plain"  color="#000000"  background="#00ffffff"  just="left" />
                 <WindowPosition x="437"  y="116"  width="392"  height="584"  displayed="0"  panelState="---" />
               </GraphEnvironment>
             </Graph>
             <Gate gating:id="ID924036766" >
               <gating:PolygonGate eventsInside="1"  annoOffsetX="0"  annoOffsetY="0"  tint="#000000"  isTinted="0"  lineWeight="Normal"  userDefined="1"  quadId="-1"  gateResolution="256" >
                 <gating:dimension>
                   <data-type:fcs-dimension data-type:name="FSC-H" />
                 </gating:dimension>
                 <gating:dimension>
                   <data-type:fcs-dimension data-type:name="SSC-H" />
                 </gating:dimension>
                 <gating:vertex>
                   <gating:coordinate data-type:value="1175000" />
                   <gating:coordinate data-type:value="474418.6046511628" />
                 </gating:vertex>
                 <gating:vertex>
                   <gating:coordinate data-type:value="791666.6666666666" />
                   <gating:coordinate data-type:value="381395.3488372093" />
                 </gating:vertex>
                 <gating:vertex>
                   <gating:coordinate data-type:value="441666.6666666667" />
                   <gating:coordinate data-type:value="223255.8139534884" />
                 </gating:vertex>
                 <gating:vertex>
                   <gating:coordinate data-type:value="450000" />
                   <gating:coordinate data-type:value="102325.5813953488" />
                 </gating:vertex>
                 <gating:vertex>
                   <gating:coordinate data-type:value="741666.6666666666" />
                   <gating:coordinate data-type:value="65116.2790697674" />
                 </gating:vertex>
                 <gating:vertex>
                   <gating:coordinate data-type:value="1266666.6666666667" />
                   <gating:coordinate data-type:value="372093.0232558139" />
                 </gating:vertex>
               </gating:PolygonGate>
             </Gate>
             <Subpopulations>
               <Population name="Single Cells"  annotation=""  owningGroup="All Samples"  expanded="1"  sortPriority="10"  count="4153" >
                 <Graph smoothing="0"  backColor="#ffffff"  foreColor="#000000"  heatMapStatParameter="FL1-H :: FITC-H"  type="Pseudocolor"  fast="1" >
                   <Axis dimension="x"  name="FL1-H"  label=""  auto="auto" />
                   <Axis dimension="y"  name="SSC-H"  label=""  auto="auto" />
                   <GraphSettings level="5%"  smoothingHighResolution="1"  contourHighResolution="1"  histogramSmoothingCount="0"  graphResolution="256"  showOutliers="0"  drawLargeDots="0"  dotsToDraw="8000"  tint="le.chartfill.tinted.40"  lineWeight="le.lineweight.normal"  lineStyle="le.linestyle.solid" />
                   <GraphEnvironment showGrid="0"  showAxes="tnlTNL"  showGates="1"  showFreqOnPlots="1"  showGateNameOnPlots="1"  showMedians="0"  showUncomped="0"  addEventParam="0"  lastYAxisName="" >
                     <TextTraits font="SansSerif"  size="11"  name="Labels"  style="plain"  color="#000000"  background="#00ffffff"  just="left" />
                     <TextTraits font="SansSerif"  size="11"  name="LayoutGates"  style="plain"  color="#000000"  background="#00ffffff"  just="left" />
                     <TextTraits font="SansSerif"  size="9"  name="Numbers"  style="plain"  color="#000000"  background="#00ffffff"  just="left" />
                     <TextTraits font="SansSerif"  size="9"  name="Legend"  style="plain"  color="#000000"  background="#00ffffff"  just="left" />
                     <WindowPosition x="364"  y="94"  width="392"  height="584"  displayed="0"  panelState="---" />
                   </GraphEnvironment>
                 </Graph>
                 <Gate gating:id="ID465220031"  gating:parent_id="ID924036766" >
                   <gating:PolygonGate eventsInside="1"  annoOffsetX="43"  annoOffsetY="-108"  tint="#000000"  isTinted="0"  lineWeight="Normal"  userDefined="1"  quadId="-1"  gateResolution="256" >
                     <gating:dimension>
                       <data-type:fcs-dimension data-type:name="SSC-A" />
                     </gating:dimension>
                     <gating:dimension>
                       <data-type:fcs-dimension data-type:name="SSC-H" />
                     </gating:dimension>
                     <gating:vertex>
                       <gating:coordinate data-type:value="450000" />
                       <gating:coordinate data-type:value="400000" />
                     </gating:vertex>
                     <gating:vertex>
                       <gating:coordinate data-type:value="50000" />
                       <gating:coordinate data-type:value="93023.2558139535" />
                     </gating:vertex>
                     <gating:vertex>
                       <gating:coordinate data-type:value="91666.6666666667" />
                       <gating:coordinate data-type:value="46511.6279069767" />
                     </gating:vertex>
                     <gating:vertex>
                       <gating:coordinate data-type:value="558333.3333333334" />
                       <gating:coordinate data-type:value="344186.0465116279" />
                     </gating:vertex>
                   </gating:PolygonGate>
                 </Gate>
                 <Subpopulations>
                   <Population name="EGFP+"  annotation=""  owningGroup="All Samples"  expanded="1"  sortPriority="10"  count="3692" >
                     <Graph smoothing="0"  backColor="#ffffff"  foreColor="#000000"  heatMapStatParameter="FL1-H"  type="Pseudocolor"  fast="1" >
                       <Axis dimension="x"  name="FL1-H"  label=""  auto="auto" />
                       <Axis dimension="y"  name="SSC-H"  label=""  auto="auto" />
                       <GraphSettings level="5%"  smoothingHighResolution="1"  contourHighResolution="1"  histogramSmoothingCount="0"  graphResolution="256"  showOutliers="0"  drawLargeDots="0"  dotsToDraw="8000"  tint="le.chartfill.tinted.40"  lineWeight="le.lineweight.normal"  lineStyle="le.linestyle.solid" />
                       <GraphEnvironment showGrid="0"  showAxes="tnlTNL"  showGates="1"  showFreqOnPlots="1"  showGateNameOnPlots="1"  showMedians="0"  showUncomped="0"  addEventParam="0"  lastYAxisName="" >
                         <TextTraits font="SansSerif"  size="11"  name="Labels"  style="plain"  color="#000000"  background="#00ffffff"  just="left" />
                         <TextTraits font="SansSerif"  size="11"  name="LayoutGates"  style="plain"  color="#000000"  background="#00ffffff"  just="left" />
                         <TextTraits font="SansSerif"  size="9"  name="Numbers"  style="plain"  color="#000000"  background="#00ffffff"  just="left" />
                         <TextTraits font="SansSerif"  size="9"  name="Legend"  style="plain"  color="#000000"  background="#00ffffff"  just="left" />
                         <WindowPosition x="0"  y="0"  width="392"  height="584"  displayed="1"  panelState="---" />
                       </GraphEnvironment>
                     </Graph>
                     <Gate gating:id="ID107250993"  gating:parent_id="ID465220031" >
                       <gating:RectangleGate eventsInside="1"  annoOffsetX="42"  annoOffsetY="-96"  tint="#000000"  isTinted="0"  lineWeight="Normal"  userDefined="1"  percentX="0"  percentY="0" >
                         <gating:dimension gating:min="2790.9647123759096"  gating:max="952340.8981981168" >
                           <data-type:fcs-dimension data-type:name="FL1-H" />
                         </gating:dimension>
                         <gating:dimension gating:min="65116.27906976744"  gating:max="474418.6046511628" >
                           <data-type:fcs-dimension data-type:name="SSC-H" />
                         </gating:dimension>
                       </gating:RectangleGate>
                     </Gate>
                   </Population>
                 </Subpopulations>
               </Population>
             </Subpopulations>
           </Population>
         </Subpopulations>
       </SampleNode>
     </Sample>
     <Sample>
       <DataSet uri="file:/F:/鼓楼医院/滑膜肉瘤TCRT/双修饰/data/T-cell%20扩增/磁珠纯化/3-9/Tube2.fcs"  sampleID="6" />
       <Transformations>
         <transforms:linear transforms:minRange="0"  transforms:maxRange="2000000"  gain="1" >
           <data-type:parameter data-type:name="FSC-H" />
         </transforms:linear>
         <transforms:linear transforms:minRange="0"  transforms:maxRange="2000000"  gain="1" >
           <data-type:parameter data-type:name="FSC-A" />
         </transforms:linear>
         <transforms:linear transforms:minRange="0"  transforms:maxRange="2000000"  gain="1" >
           <data-type:parameter data-type:name="SSC-H" />
         </transforms:linear>
         <transforms:linear transforms:minRange="0"  transforms:maxRange="2000000"  gain="1" >
           <data-type:parameter data-type:name="SSC-A" />
         </transforms:linear>
         <transforms:biex transforms:length="256"  transforms:maxRange="16777216"  transforms:neg="0"  transforms:width="-100"  transforms:pos="6.2247198959" >
           <data-type:parameter data-type:name="FL1-H" />
         </transforms:biex>
         <transforms:biex transforms:length="256"  transforms:maxRange="16777216"  transforms:neg="0"  transforms:width="-100"  transforms:pos="6.2247198959" >
           <data-type:parameter data-type:name="FL1-A" />
         </transforms:biex>
         <transforms:biex transforms:length="256"  transforms:maxRange="16777216"  transforms:neg="0"  transforms:width="-100"  transforms:pos="6.2247198959" >
           <data-type:parameter data-type:name="FL2-H" />
         </transforms:biex>
         <transforms:biex transforms:length="256"  transforms:maxRange="16777216"  transforms:neg="0"  transforms:width="-100"  transforms:pos="6.2247198959" >
           <data-type:parameter data-type:name="FL2-A" />
         </transforms:biex>
         <transforms:biex transforms:length="256"  transforms:maxRange="16777216"  transforms:neg="0"  transforms:width="-100"  transforms:pos="6.2247198959" >
           <data-type:parameter data-type:name="FL3-H" />
         </transforms:biex>
         <transforms:biex transforms:length="256"  transforms:maxRange="16777216"  transforms:neg="0"  transforms:width="-100"  transforms:pos="6.2247198959" >
           <data-type:parameter data-type:name="FL3-A" />
         </transforms:biex>
         <transforms:biex transforms:length="256"  transforms:maxRange="16777216"  transforms:neg="0"  transforms:width="-100"  transforms:pos="6.2247198959" >
           <data-type:parameter data-type:name="FL4-H" />
         </transforms:biex>
         <transforms:biex transforms:length="256"  transforms:maxRange="16777216"  transforms:neg="0"  transforms:width="-100"  transforms:pos="6.2247198959" >
           <data-type:parameter data-type:name="FL4-A" />
         </transforms:biex>
         <transforms:biex transforms:length="256"  transforms:maxRange="16777216"  transforms:neg="0"  transforms:width="-100"  transforms:pos="6.2247198959" >
           <data-type:parameter data-type:name="FL5-H" />
         </transforms:biex>
         <transforms:biex transforms:length="256"  transforms:maxRange="16777216"  transforms:neg="0"  transforms:width="-100"  transforms:pos="6.2247198959" >
           <data-type:parameter data-type:name="FL5-A" />
         </transforms:biex>
         <transforms:linear transforms:minRange="0"  transforms:maxRange="2000000"  gain="1" >
           <data-type:parameter data-type:name="FSC-Width" />
         </transforms:linear>
         <transforms:linear transforms:minRange="0"  transforms:maxRange="100"  gain="0.0000199995" >
           <data-type:parameter data-type:name="Time" />
         </transforms:linear>
       </Transformations>
       <Keywords>
         <Keyword name="FJ_FCS_VERSION"  value="3" />
         <Keyword name="$BEGINSTEXT"  value="0" />
         <Keyword name="$ENDSTEXT"  value="0" />
         <Keyword name="$BEGINDATA"  value="0000000000005376" />
         <Keyword name="$ENDDATA"  value="0000000000789695" />
         <Keyword name="$BEGINANALYSIS"  value="0" />
         <Keyword name="$ENDANALYSIS"  value="0" />
         <Keyword name="$TOT"  value="0000000000012255" />
         <Keyword name="FILVER"  value="1" />
         <Keyword name="$FIL"  value="Tube2.fcs" />
         <Keyword name="$SYS"  value="Microsoft Windows NT 6.2.9200.0" />
         <Keyword name="$MODE"  value="L" />
         <Keyword name="$BYTEORD"  value="1,2,3,4" />
         <Keyword name="$DATATYPE"  value="F" />
         <Keyword name="$NEXTDATA"  value="0" />
         <Keyword name="CYTEXPERTFIL"  value="True" />
         <Keyword name="TBID"  value="9c2a78ba-9db3-433d-9397-5d5d6b7d5a8d" />
         <Keyword name="TBNM"  value="Tube2" />
         <Keyword name="$PAR"  value="16" />
         <Keyword name="$BTIM"  value="14:40:47" />
         <Keyword name="$ETIM"  value="14:42:27" />
         <Keyword name="$DATE"  value="09-Mar-2022" />
         <Keyword name="$CYT"  value="CytoFLEX" />
         <Keyword name="RCTOT"  value="10000" />
         <Keyword name="USRCTOT"  value="False" />
         <Keyword name="CGNM"  value="All Events " />
         <Keyword name="RCTIM"  value="600" />
         <Keyword name="USRCTIM"  value="False" />
         <Keyword name="$SPILLOVER"  value="10,FL1-H,FL2-H,FL3-H,FL4-H,FL5-H,FL1-A,FL2-A,FL3-A,FL4-A,FL5-A,1,0,0,0,0,0,0,0,0,0,0,1,0,0,0,0,0,0,0,0,0,0,1,0,0,0,0,0,0,0,0,0,0,1,0,0,0,0,0,0,0,0,0,0,1,0,0,0,0,0,0,0,0,0,0,1,0,0,0,0,0,0,0,0,0,0,1,0,0,0,0,0,0,0,0,0,0,1,0,0,0,0,0,0,0,0,0,0,1,0,0,0,0,0,0,0,0,0,0,1" />
         <Keyword name="RCVOL"  value="100" />
         <Keyword name="USRCVOL"  value="True" />
         <Keyword name="$TIMESTEP"  value="0.00002" />
         <Keyword name="$P1N"  value="FSC-H" />
         <Keyword name="$P1S"  value="FSC-H" />
         <Keyword name="$P1R"  value="16777216" />
         <Keyword name="$P1B"  value="32" />
         <Keyword name="$P1E"  value="0,0" />
         <Keyword name="$P1G"  value="1.0" />
         <Keyword name="P1DISPLAY"  value="LIN" />
         <Keyword name="$P2N"  value="FSC-A" />
         <Keyword name="$P2S"  value="FSC-A" />
         <Keyword name="$P2R"  value="16777216" />
         <Keyword name="$P2B"  value="32" />
         <Keyword name="$P2E"  value="0,0" />
         <Keyword name="$P2G"  value="1.0" />
         <Keyword name="P2DISPLAY"  value="LIN" />
         <Keyword name="$P3N"  value="SSC-H" />
         <Keyword name="$P3S"  value="SSC-H" />
         <Keyword name="$P3R"  value="16777216" />
         <Keyword name="$P3B"  value="32" />
         <Keyword name="$P3E"  value="0,0" />
         <Keyword name="$P3G"  value="1.0" />
         <Keyword name="P3DISPLAY"  value="LIN" />
         <Keyword name="$P4N"  value="SSC-A" />
         <Keyword name="$P4S"  value="SSC-A" />
         <Keyword name="$P4R"  value="16777216" />
         <Keyword name="$P4B"  value="32" />
         <Keyword name="$P4E"  value="0,0" />
         <Keyword name="$P4G"  value="1.0" />
         <Keyword name="P4DISPLAY"  value="LIN" />
         <Keyword name="$P5N"  value="FL1-H" />
         <Keyword name="$P5S"  value="FITC-H" />
         <Keyword name="$P5R"  value="16777216" />
         <Keyword name="$P5B"  value="32" />
         <Keyword name="$P5E"  value="0,0" />
         <Keyword name="$P5G"  value="1.0" />
         <Keyword name="P5DISPLAY"  value="LOG" />
         <Keyword name="$P6N"  value="FL1-A" />
         <Keyword name="$P6S"  value="FITC-A" />
         <Keyword name="$P6R"  value="16777216" />
         <Keyword name="$P6B"  value="32" />
         <Keyword name="$P6E"  value="0,0" />
         <Keyword name="$P6G"  value="1.0" />
         <Keyword name="P6DISPLAY"  value="LOG" />
         <Keyword name="$P7N"  value="FL2-H" />
         <Keyword name="$P7S"  value="PE-H" />
         <Keyword name="$P7R"  value="16777216" />
         <Keyword name="$P7B"  value="32" />
         <Keyword name="$P7E"  value="0,0" />
         <Keyword name="$P7G"  value="1.0" />
         <Keyword name="P7DISPLAY"  value="LOG" />
         <Keyword name="$P8N"  value="FL2-A" />
         <Keyword name="$P8S"  value="PE-A" />
         <Keyword name="$P8R"  value="16777216" />
         <Keyword name="$P8B"  value="32" />
         <Keyword name="$P8E"  value="0,0" />
         <Keyword name="$P8G"  value="1.0" />
         <Keyword name="P8DISPLAY"  value="LOG" />
         <Keyword name="$P9N"  value="FL3-H" />
         <Keyword name="$P9S"  value="ECD-H" />
         <Keyword name="$P9R"  value="16777216" />
         <Keyword name="$P9B"  value="32" />
         <Keyword name="$P9E"  value="0,0" />
         <Keyword name="$P9G"  value="1.0" />
         <Keyword name="P9DISPLAY"  value="LOG" />
         <Keyword name="$P10N"  value="FL3-A" />
         <Keyword name="$P10S"  value="ECD-A" />
         <Keyword name="$P10R"  value="16777216" />
         <Keyword name="$P10B"  value="32" />
         <Keyword name="$P10E"  value="0,0" />
         <Keyword name="$P10G"  value="1.0" />
         <Keyword name="P10DISPLAY"  value="LOG" />
         <Keyword name="$P11N"  value="FL4-H" />
         <Keyword name="$P11S"  value="PC5.5-H" />
         <Keyword name="$P11R"  value="16777216" />
         <Keyword name="$P11B"  value="32" />
         <Keyword name="$P11E"  value="0,0" />
         <Keyword name="$P11G"  value="1.0" />
         <Keyword name="P11DISPLAY"  value="LOG" />
         <Keyword name="$P12N"  value="FL4-A" />
         <Keyword name="$P12S"  value="PC5.5-A" />
         <Keyword name="$P12R"  value="16777216" />
         <Keyword name="$P12B"  value="32" />
         <Keyword name="$P12E"  value="0,0" />
         <Keyword name="$P12G"  value="1.0" />
         <Keyword name="P12DISPLAY"  value="LOG" />
         <Keyword name="$P13N"  value="FL5-H" />
         <Keyword name="$P13S"  value="PC7-H" />
         <Keyword name="$P13R"  value="16777216" />
         <Keyword name="$P13B"  value="32" />
         <Keyword name="$P13E"  value="0,0" />
         <Keyword name="$P13G"  value="1.0" />
         <Keyword name="P13DISPLAY"  value="LOG" />
         <Keyword name="$P14N"  value="FL5-A" />
         <Keyword name="$P14S"  value="PC7-A" />
         <Keyword name="$P14R"  value="16777216" />
         <Keyword name="$P14B"  value="32" />
         <Keyword name="$P14E"  value="0,0" />
         <Keyword name="$P14G"  value="1.0" />
         <Keyword name="P14DISPLAY"  value="LOG" />
         <Keyword name="$P15N"  value="FSC-Width" />
         <Keyword name="$P15S"  value="FSC-Width" />
         <Keyword name="$P15R"  value="10000" />
         <Keyword name="$P15B"  value="32" />
         <Keyword name="$P15E"  value="0,0" />
         <Keyword name="$P15G"  value="1.0" />
         <Keyword name="P15DISPLAY"  value="LIN" />
         <Keyword name="$P16N"  value="Time" />
         <Keyword name="$P16S"  value="Time" />
         <Keyword name="$P16R"  value="900000000" />
         <Keyword name="$P16B"  value="32" />
         <Keyword name="$P16E"  value="0,0" />
         <Keyword name="$P16G"  value="1.0" />
         <Keyword name="P16DISPLAY"  value="LIN" />
         <Keyword name="$LOST"  value="0" />
         <Keyword name="$ABRT"  value="34" />
         <Keyword name="IMPTTB"  value="False" />
         <Keyword name="FLLW"  value="True" />
         <Keyword name="RCD"  value="True" />
         <Keyword name="$VOL"  value="100002.3" />
         <Keyword name="$OP"  value="               " />
         <Keyword name="DURTIM"  value="100.030700" />
         <Keyword name="USCOMP"  value="False" />
         <Keyword name="AHCOMPSYNC"  value="False" />
         <Keyword name="COMPCHH"  value="FITCPEECDPC5.5PC7" />
         <Keyword name="COMPBGH"  value="00000" />
         <Keyword name="COMPAFH"  value="00000" />
         <Keyword name="COMPH"  value="1000001000001000001000001" />
         <Keyword name="COMPGAINH"  value="24940286480600" />
         <Keyword name="COMPCHA"  value="FITCPEECDPC5.5PC7" />
         <Keyword name="COMPBGA"  value="00000" />
         <Keyword name="COMPAFA"  value="00000" />
         <Keyword name="COMPA"  value="1000001000001000001000001" />
         <Keyword name="COMPGAINA"  value="24940286480600" />
         <Keyword name="SN"  value="BC16133" />
         <Keyword name="$CYTSN"  value="BC16133" />
         <Keyword name="FLDSM"  value="60" />
         <Keyword name="CHAR"  value="7" />
         <Keyword name="CH1ID"  value="FSC" />
         <Keyword name="CH1NM"  value="FSC" />
         <Keyword name="CH1AD"  value="14" />
         <Keyword name="CH1DA"  value="22" />
         <Keyword name="CH1TH"  value="10000" />
         <Keyword name="CH1TR"  value="64" />
         <Keyword name="CH1GAIN"  value="105" />
         <Keyword name="CH1USH"  value="True" />
         <Keyword name="CH1DELAY"  value="0" />
         <Keyword name="CH1DELTA"  value="24" />
         <Keyword name="CH1THUS"  value="False" />
         <Keyword name="CH1FL"  value="False" />
         <Keyword name="CH1HS"  value="8" />
         <Keyword name="CH1AS"  value="2" />
         <Keyword name="CH1HATFL"  value="294.875" />
         <Keyword name="CH1AATFL"  value="3815.5" />
         <Keyword name="CH1HAVAL"  value="1250000" />
         <Keyword name="CH2ID"  value="SSC" />
         <Keyword name="CH2NM"  value="SSC" />
         <Keyword name="CH2AD"  value="8" />
         <Keyword name="CH2DA"  value="16" />
         <Keyword name="CH2TH"  value="10000" />
         <Keyword name="CH2TR"  value="64" />
         <Keyword name="CH2GAIN"  value="191" />
         <Keyword name="CH2USH"  value="True" />
         <Keyword name="CH2DELAY"  value="0" />
         <Keyword name="CH2DELTA"  value="24" />
         <Keyword name="CH2THUS"  value="False" />
         <Keyword name="CH2FL"  value="False" />
         <Keyword name="CH2HS"  value="8" />
         <Keyword name="CH2AS"  value="2" />
         <Keyword name="CH2FLNMS"  value="SSC" />
         <Keyword name="CH2HATFL"  value="431.125" />
         <Keyword name="CH2AATFL"  value="4736.5" />
         <Keyword name="CH2HAVAL"  value="1250000" />
         <Keyword name="CH3ID"  value="FL1" />
         <Keyword name="CH3NM"  value="FITC" />
         <Keyword name="CH3AD"  value="11" />
         <Keyword name="CH3DA"  value="19" />
         <Keyword name="CH3TH"  value="10000" />
         <Keyword name="CH3TR"  value="64" />
         <Keyword name="CH3GAIN"  value="249" />
         <Keyword name="CH3USH"  value="True" />
         <Keyword name="CH3DELAY"  value="0" />
         <Keyword name="CH3DELTA"  value="24" />
         <Keyword name="CH3THUS"  value="False" />
         <Keyword name="CH3FL"  value="True" />
         <Keyword name="CH3HS"  value="8" />
         <Keyword name="CH3AS"  value="2" />
         <Keyword name="CH3FLNMS"  value="FITC" />
         <Keyword name="CH3HATFL"  value="553.75" />
         <Keyword name="CH3AATFL"  value="5514.5" />
         <Keyword name="CH3HAVAL"  value="6875000" />
         <Keyword name="CH4ID"  value="FL2" />
         <Keyword name="CH4NM"  value="PE" />
         <Keyword name="CH4AD"  value="10" />
         <Keyword name="CH4DA"  value="18" />
         <Keyword name="CH4TH"  value="10000" />
         <Keyword name="CH4TR"  value="64" />
         <Keyword name="CH4GAIN"  value="40" />
         <Keyword name="CH4USH"  value="True" />
         <Keyword name="CH4DELAY"  value="0" />
         <Keyword name="CH4DELTA"  value="24" />
         <Keyword name="CH4THUS"  value="False" />
         <Keyword name="CH4FL"  value="True" />
         <Keyword name="CH4HS"  value="8" />
         <Keyword name="CH4AS"  value="2" />
         <Keyword name="CH4FLNMS"  value="PE" />
         <Keyword name="CH4HATFL"  value="544.375" />
         <Keyword name="CH4AATFL"  value="5017.5" />
         <Keyword name="CH4HAVAL"  value="6875000" />
         <Keyword name="CH5ID"  value="FL3" />
         <Keyword name="CH5NM"  value="ECD" />
         <Keyword name="CH5AD"  value="9" />
         <Keyword name="CH5DA"  value="17" />
         <Keyword name="CH5TH"  value="10000" />
         <Keyword name="CH5TR"  value="64" />
         <Keyword name="CH5GAIN"  value="286" />
         <Keyword name="CH5USH"  value="True" />
         <Keyword name="CH5DELAY"  value="0" />
         <Keyword name="CH5DELTA"  value="24" />
         <Keyword name="CH5THUS"  value="False" />
         <Keyword name="CH5FL"  value="True" />
         <Keyword name="CH5HS"  value="8" />
         <Keyword name="CH5AS"  value="2" />
         <Keyword name="CH5FLNMS"  value="ECD" />
         <Keyword name="CH5HATFL"  value="544.375" />
         <Keyword name="CH5AATFL"  value="5017.5" />
         <Keyword name="CH5HAVAL"  value="6875000" />
         <Keyword name="CH6ID"  value="FL4" />
         <Keyword name="CH6NM"  value="PC5.5" />
         <Keyword name="CH6AD"  value="12" />
         <Keyword name="CH6DA"  value="20" />
         <Keyword name="CH6TH"  value="10000" />
         <Keyword name="CH6TR"  value="64" />
         <Keyword name="CH6GAIN"  value="480" />
         <Keyword name="CH6USH"  value="True" />
         <Keyword name="CH6DELAY"  value="0" />
         <Keyword name="CH6DELTA"  value="24" />
         <Keyword name="CH6THUS"  value="False" />
         <Keyword name="CH6FL"  value="True" />
         <Keyword name="CH6HS"  value="8" />
         <Keyword name="CH6AS"  value="2" />
         <Keyword name="CH6FLNMS"  value="PC5.5" />
         <Keyword name="CH6HATFL"  value="395.75" />
         <Keyword name="CH6AATFL"  value="4247" />
         <Keyword name="CH6HAVAL"  value="6875000" />
         <Keyword name="CH7ID"  value="FL5" />
         <Keyword name="CH7NM"  value="PC7" />
         <Keyword name="CH7AD"  value="13" />
         <Keyword name="CH7DA"  value="21" />
         <Keyword name="CH7TH"  value="10000" />
         <Keyword name="CH7TR"  value="64" />
         <Keyword name="CH7GAIN"  value="600" />
         <Keyword name="CH7USH"  value="True" />
         <Keyword name="CH7DELAY"  value="0" />
         <Keyword name="CH7DELTA"  value="24" />
         <Keyword name="CH7THUS"  value="False" />
         <Keyword name="CH7FL"  value="True" />
         <Keyword name="CH7HS"  value="8" />
         <Keyword name="CH7AS"  value="2" />
         <Keyword name="CH7FLNMS"  value="PC7" />
         <Keyword name="CH7HATFL"  value="396.625" />
         <Keyword name="CH7AATFL"  value="4092" />
         <Keyword name="CH7HAVAL"  value="6875000" />
         <Keyword name="PCHID"  value="FSC" />
         <Keyword name="PCHTP"  value="AutoThreshold" />
         <Keyword name="TRLGC"  value="None" />
         <Keyword name="WCH"  value="FSC" />
         <Keyword name="DGAIN"  value="1" />
         <Keyword name="SWVER"  value="CytExpert 2.3.0.84" />
       </Keywords>
       <SampleNode name="Tube2.fcs"  annotation=""  owningGroup=""  expanded="1"  sortPriority="10"  count="12255"  sampleID="6" >
         <Graph smoothing="0"  backColor="#ffffff"  foreColor="#000000"  type="Pseudocolor"  fast="1" >
           <Axis dimension="x"  name="FSC-H"  label=""  auto="auto" />
           <Axis dimension="y"  name="SSC-H"  label=""  auto="auto" />
           <GraphSettings level="5%"  smoothingHighResolution="1"  contourHighResolution="1"  histogramSmoothingCount="0"  graphResolution="256"  showOutliers="0"  drawLargeDots="0"  dotsToDraw="8000"  tint="le.chartfill.tinted.40"  lineWeight="le.lineweight.normal"  lineStyle="le.linestyle.solid" />
           <GraphEnvironment showGrid="0"  showAxes="tnlTNL"  showGates="1"  showFreqOnPlots="1"  showGateNameOnPlots="1"  showMedians="0"  showUncomped="0"  addEventParam="0"  lastYAxisName="" >
             <TextTraits font="SansSerif"  size="11"  name="Labels"  style="plain"  color="#000000"  background="#00ffffff"  just="left" />
             <TextTraits font="SansSerif"  size="11"  name="LayoutGates"  style="plain"  color="#000000"  background="#00ffffff"  just="left" />
             <TextTraits font="SansSerif"  size="9"  name="Numbers"  style="plain"  color="#000000"  background="#00ffffff"  just="left" />
             <TextTraits font="SansSerif"  size="9"  name="Legend"  style="plain"  color="#000000"  background="#00ffffff"  just="left" />
           </GraphEnvironment>
         </Graph>
         <Subpopulations>
           <Population name="Lymphocytes"  annotation=""  owningGroup=""  expanded="1"  sortPriority="10"  count="9653" >
             <Graph smoothing="0"  backColor="#ffffff"  foreColor="#000000"  heatMapStatParameter="FL1-H"  type="Pseudocolor"  fast="1" >
               <Axis dimension="x"  name="FSC-H"  label=""  auto="auto" />
               <Axis dimension="y"  name="SSC-H"  label=""  auto="auto" />
               <GraphSettings level="5%"  smoothingHighResolution="1"  contourHighResolution="1"  histogramSmoothingCount="0"  graphResolution="256"  showOutliers="0"  drawLargeDots="0"  dotsToDraw="8000"  tint="le.chartfill.tinted.40"  lineWeight="le.lineweight.normal"  lineStyle="le.linestyle.solid" />
               <GraphEnvironment showGrid="0"  showAxes="tnlTNL"  showGates="1"  showFreqOnPlots="1"  showGateNameOnPlots="1"  showMedians="0"  showUncomped="0"  addEventParam="0"  lastYAxisName="" >
                 <TextTraits font="SansSerif"  size="11"  name="Labels"  style="plain"  color="#000000"  background="#00ffffff"  just="left" />
                 <TextTraits font="SansSerif"  size="11"  name="LayoutGates"  style="plain"  color="#000000"  background="#00ffffff"  just="left" />
                 <TextTraits font="SansSerif"  size="9"  name="Numbers"  style="plain"  color="#000000"  background="#00ffffff"  just="left" />
                 <TextTraits font="SansSerif"  size="9"  name="Legend"  style="plain"  color="#000000"  background="#00ffffff"  just="left" />
                 <WindowPosition x="0"  y="0"  width="392"  height="584"  displayed="1"  panelState="---" />
               </GraphEnvironment>
             </Graph>
             <Gate gating:id="ID2073438836" >
               <gating:PolygonGate eventsInside="1"  annoOffsetX="70"  annoOffsetY="-79"  tint="#000000"  isTinted="0"  lineWeight="Normal"  userDefined="1"  quadId="-1"  gateResolution="256" >
                 <gating:dimension>
                   <data-type:fcs-dimension data-type:name="FSC-H" />
                 </gating:dimension>
                 <gating:dimension>
                   <data-type:fcs-dimension data-type:name="SSC-H" />
                 </gating:dimension>
                 <gating:vertex>
                   <gating:coordinate data-type:value="1175000" />
                   <gating:coordinate data-type:value="474418.6046511628" />
                 </gating:vertex>
                 <gating:vertex>
                   <gating:coordinate data-type:value="183333.3333333333" />
                   <gating:coordinate data-type:value="641860.4651162791" />
                 </gating:vertex>
                 <gating:vertex>
                   <gating:coordinate data-type:value="33333.3333333333" />
                   <gating:coordinate data-type:value="130232.5581395349" />
                 </gating:vertex>
                 <gating:vertex>
                   <gating:coordinate data-type:value="316666.6666666667" />
                   <gating:coordinate data-type:value="46511.6279069767" />
                 </gating:vertex>
                 <gating:vertex>
                   <gating:coordinate data-type:value="741666.6666666666" />
                   <gating:coordinate data-type:value="65116.2790697674" />
                 </gating:vertex>
                 <gating:vertex>
                   <gating:coordinate data-type:value="1266666.6666666667" />
                   <gating:coordinate data-type:value="372093.0232558139" />
                 </gating:vertex>
               </gating:PolygonGate>
             </Gate>
             <Subpopulations>
               <Population name="Single Cells"  annotation=""  owningGroup="All Samples"  expanded="1"  sortPriority="10"  count="6098" >
                 <Graph smoothing="0"  backColor="#ffffff"  foreColor="#000000"  heatMapStatParameter="FL1-H :: FITC-H"  type="Pseudocolor"  fast="1" >
                   <Axis dimension="x"  name="FL1-H"  label=""  auto="auto" />
                   <Axis dimension="y"  name="SSC-H"  label=""  auto="auto" />
                   <GraphSettings level="5%"  smoothingHighResolution="1"  contourHighResolution="1"  histogramSmoothingCount="0"  graphResolution="256"  showOutliers="0"  drawLargeDots="0"  dotsToDraw="8000"  tint="le.chartfill.tinted.40"  lineWeight="le.lineweight.normal"  lineStyle="le.linestyle.solid" />
                   <GraphEnvironment showGrid="0"  showAxes="tnlTNL"  showGates="1"  showFreqOnPlots="1"  showGateNameOnPlots="1"  showMedians="0"  showUncomped="0"  addEventParam="0"  lastYAxisName="" >
                     <TextTraits font="SansSerif"  size="11"  name="Labels"  style="plain"  color="#000000"  background="#00ffffff"  just="left" />
                     <TextTraits font="SansSerif"  size="11"  name="LayoutGates"  style="plain"  color="#000000"  background="#00ffffff"  just="left" />
                     <TextTraits font="SansSerif"  size="9"  name="Numbers"  style="plain"  color="#000000"  background="#00ffffff"  just="left" />
                     <TextTraits font="SansSerif"  size="9"  name="Legend"  style="plain"  color="#000000"  background="#00ffffff"  just="left" />
                     <WindowPosition x="364"  y="94"  width="392"  height="584"  displayed="0"  panelState="---" />
                   </GraphEnvironment>
                 </Graph>
                 <Gate gating:id="ID1451078280"  gating:parent_id="ID2073438836" >
                   <gating:PolygonGate eventsInside="1"  annoOffsetX="43"  annoOffsetY="-108"  tint="#000000"  isTinted="0"  lineWeight="Normal"  userDefined="1"  quadId="-1"  gateResolution="256" >
                     <gating:dimension>
                       <data-type:fcs-dimension data-type:name="SSC-A" />
                     </gating:dimension>
                     <gating:dimension>
                       <data-type:fcs-dimension data-type:name="SSC-H" />
                     </gating:dimension>
                     <gating:vertex>
                       <gating:coordinate data-type:value="450000" />
                       <gating:coordinate data-type:value="400000" />
                     </gating:vertex>
                     <gating:vertex>
                       <gating:coordinate data-type:value="50000" />
                       <gating:coordinate data-type:value="93023.2558139535" />
                     </gating:vertex>
                     <gating:vertex>
                       <gating:coordinate data-type:value="91666.6666666667" />
                       <gating:coordinate data-type:value="46511.6279069767" />
                     </gating:vertex>
                     <gating:vertex>
                       <gating:coordinate data-type:value="558333.3333333334" />
                       <gating:coordinate data-type:value="344186.0465116279" />
                     </gating:vertex>
                   </gating:PolygonGate>
                 </Gate>
                 <Subpopulations>
                   <Population name="EGFP+"  annotation=""  owningGroup="All Samples"  expanded="1"  sortPriority="10"  count="5472" >
                     <Graph smoothing="0"  backColor="#ffffff"  foreColor="#000000"  heatMapStatParameter="FL1-H"  type="Pseudocolor"  fast="1" >
                       <Axis dimension="x"  name="FL1-H"  label=""  auto="auto" />
                       <Axis dimension="y"  name="SSC-H"  label=""  auto="auto" />
                       <GraphSettings level="5%"  smoothingHighResolution="1"  contourHighResolution="1"  histogramSmoothingCount="0"  graphResolution="256"  showOutliers="0"  drawLargeDots="0"  dotsToDraw="8000"  tint="le.chartfill.tinted.40"  lineWeight="le.lineweight.normal"  lineStyle="le.linestyle.solid" />
                       <GraphEnvironment showGrid="0"  showAxes="tnlTNL"  showGates="1"  showFreqOnPlots="1"  showGateNameOnPlots="1"  showMedians="0"  showUncomped="0"  addEventParam="0"  lastYAxisName="" >
                         <TextTraits font="SansSerif"  size="11"  name="Labels"  style="plain"  color="#000000"  background="#00ffffff"  just="left" />
                         <TextTraits font="SansSerif"  size="11"  name="LayoutGates"  style="plain"  color="#000000"  background="#00ffffff"  just="left" />
                         <TextTraits font="SansSerif"  size="9"  name="Numbers"  style="plain"  color="#000000"  background="#00ffffff"  just="left" />
                         <TextTraits font="SansSerif"  size="9"  name="Legend"  style="plain"  color="#000000"  background="#00ffffff"  just="left" />
                         <WindowPosition x="0"  y="0"  width="392"  height="584"  displayed="1"  panelState="---" />
                       </GraphEnvironment>
                     </Graph>
                     <Gate gating:id="ID159445412"  gating:parent_id="ID1451078280" >
                       <gating:RectangleGate eventsInside="1"  annoOffsetX="42"  annoOffsetY="-96"  tint="#000000"  isTinted="0"  lineWeight="Normal"  userDefined="1"  percentX="0"  percentY="0" >
                         <gating:dimension gating:min="2790.9647123759096"  gating:max="952340.8981981168" >
                           <data-type:fcs-dimension data-type:name="FL1-H" />
                         </gating:dimension>
                         <gating:dimension gating:min="65116.27906976744"  gating:max="474418.6046511628" >
                           <data-type:fcs-dimension data-type:name="SSC-H" />
                         </gating:dimension>
                       </gating:RectangleGate>
                     </Gate>
                   </Population>
                 </Subpopulations>
               </Population>
             </Subpopulations>
           </Population>
         </Subpopulations>
       </SampleNode>
     </Sample>
     <Sample>
       <DataSet uri="file:/F:/鼓楼医院/滑膜肉瘤TCRT/双修饰/data/T-cell%20扩增/磁珠纯化/3-9/Tube1.fcs"  sampleID="7" />
       <Transformations>
         <transforms:linear transforms:minRange="0"  transforms:maxRange="2000000"  gain="1" >
           <data-type:parameter data-type:name="FSC-H" />
         </transforms:linear>
         <transforms:linear transforms:minRange="0"  transforms:maxRange="2000000"  gain="1" >
           <data-type:parameter data-type:name="FSC-A" />
         </transforms:linear>
         <transforms:linear transforms:minRange="0"  transforms:maxRange="2000000"  gain="1" >
           <data-type:parameter data-type:name="SSC-H" />
         </transforms:linear>
         <transforms:linear transforms:minRange="0"  transforms:maxRange="2000000"  gain="1" >
           <data-type:parameter data-type:name="SSC-A" />
         </transforms:linear>
         <transforms:biex transforms:length="256"  transforms:maxRange="16777216"  transforms:neg="0"  transforms:width="-100"  transforms:pos="6.2247198959" >
           <data-type:parameter data-type:name="FL1-H" />
         </transforms:biex>
         <transforms:biex transforms:length="256"  transforms:maxRange="16777216"  transforms:neg="0"  transforms:width="-100"  transforms:pos="6.2247198959" >
           <data-type:parameter data-type:name="FL1-A" />
         </transforms:biex>
         <transforms:biex transforms:length="256"  transforms:maxRange="16777216"  transforms:neg="0"  transforms:width="-100"  transforms:pos="6.2247198959" >
           <data-type:parameter data-type:name="FL2-H" />
         </transforms:biex>
         <transforms:biex transforms:length="256"  transforms:maxRange="16777216"  transforms:neg="0"  transforms:width="-100"  transforms:pos="6.2247198959" >
           <data-type:parameter data-type:name="FL2-A" />
         </transforms:biex>
         <transforms:biex transforms:length="256"  transforms:maxRange="16777216"  transforms:neg="0"  transforms:width="-100"  transforms:pos="6.2247198959" >
           <data-type:parameter data-type:name="FL3-H" />
         </transforms:biex>
         <transforms:biex transforms:length="256"  transforms:maxRange="16777216"  transforms:neg="0"  transforms:width="-100"  transforms:pos="6.2247198959" >
           <data-type:parameter data-type:name="FL3-A" />
         </transforms:biex>
         <transforms:biex transforms:length="256"  transforms:maxRange="16777216"  transforms:neg="0"  transforms:width="-100"  transforms:pos="6.2247198959" >
           <data-type:parameter data-type:name="FL4-H" />
         </transforms:biex>
         <transforms:biex transforms:length="256"  transforms:maxRange="16777216"  transforms:neg="0"  transforms:width="-100"  transforms:pos="6.2247198959" >
           <data-type:parameter data-type:name="FL4-A" />
         </transforms:biex>
         <transforms:biex transforms:length="256"  transforms:maxRange="16777216"  transforms:neg="0"  transforms:width="-100"  transforms:pos="6.2247198959" >
           <data-type:parameter data-type:name="FL5-H" />
         </transforms:biex>
         <transforms:biex transforms:length="256"  transforms:maxRange="16777216"  transforms:neg="0"  transforms:width="-100"  transforms:pos="6.2247198959" >
           <data-type:parameter data-type:name="FL5-A" />
         </transforms:biex>
         <transforms:linear transforms:minRange="0"  transforms:maxRange="2000000"  gain="1" >
           <data-type:parameter data-type:name="FSC-Width" />
         </transforms:linear>
         <transforms:linear transforms:minRange="0.4004092889"  transforms:maxRange="110"  gain="0.0000199692" >
           <data-type:parameter data-type:name="Time" />
         </transforms:linear>
       </Transformations>
       <Keywords>
         <Keyword name="FJ_FCS_VERSION"  value="3" />
         <Keyword name="$BEGINSTEXT"  value="0" />
         <Keyword name="$ENDSTEXT"  value="0" />
         <Keyword name="$BEGINDATA"  value="0000000000005376" />
         <Keyword name="$ENDDATA"  value="0000000000700543" />
         <Keyword name="$BEGINANALYSIS"  value="0" />
         <Keyword name="$ENDANALYSIS"  value="0" />
         <Keyword name="$TOT"  value="0000000000010862" />
         <Keyword name="FILVER"  value="1" />
         <Keyword name="$FIL"  value="Tube1.fcs" />
         <Keyword name="$SYS"  value="Microsoft Windows NT 6.2.9200.0" />
         <Keyword name="$MODE"  value="L" />
         <Keyword name="$BYTEORD"  value="1,2,3,4" />
         <Keyword name="$DATATYPE"  value="F" />
         <Keyword name="$NEXTDATA"  value="0" />
         <Keyword name="CYTEXPERTFIL"  value="True" />
         <Keyword name="TBID"  value="4d05561f-0b6d-4bc3-8827-43141b0489d1" />
         <Keyword name="TBNM"  value="Tube1" />
         <Keyword name="$PAR"  value="16" />
         <Keyword name="$BTIM"  value="14:38:30" />
         <Keyword name="$ETIM"  value="14:40:20" />
         <Keyword name="$DATE"  value="09-Mar-2022" />
         <Keyword name="$CYT"  value="CytoFLEX" />
         <Keyword name="RCTOT"  value="10000" />
         <Keyword name="USRCTOT"  value="False" />
         <Keyword name="CGNM"  value="All Events " />
         <Keyword name="RCTIM"  value="600" />
         <Keyword name="USRCTIM"  value="False" />
         <Keyword name="$SPILLOVER"  value="10,FL1-H,FL2-H,FL3-H,FL4-H,FL5-H,FL1-A,FL2-A,FL3-A,FL4-A,FL5-A,1,0,0,0,0,0,0,0,0,0,0,1,0,0,0,0,0,0,0,0,0,0,1,0,0,0,0,0,0,0,0,0,0,1,0,0,0,0,0,0,0,0,0,0,1,0,0,0,0,0,0,0,0,0,0,1,0,0,0,0,0,0,0,0,0,0,1,0,0,0,0,0,0,0,0,0,0,1,0,0,0,0,0,0,0,0,0,0,1,0,0,0,0,0,0,0,0,0,0,1" />
         <Keyword name="RCVOL"  value="100" />
         <Keyword name="USRCVOL"  value="True" />
         <Keyword name="$TIMESTEP"  value="0.00002" />
         <Keyword name="$P1N"  value="FSC-H" />
         <Keyword name="$P1S"  value="FSC-H" />
         <Keyword name="$P1R"  value="16777216" />
         <Keyword name="$P1B"  value="32" />
         <Keyword name="$P1E"  value="0,0" />
         <Keyword name="$P1G"  value="1.0" />
         <Keyword name="P1DISPLAY"  value="LIN" />
         <Keyword name="$P2N"  value="FSC-A" />
         <Keyword name="$P2S"  value="FSC-A" />
         <Keyword name="$P2R"  value="16777216" />
         <Keyword name="$P2B"  value="32" />
         <Keyword name="$P2E"  value="0,0" />
         <Keyword name="$P2G"  value="1.0" />
         <Keyword name="P2DISPLAY"  value="LIN" />
         <Keyword name="$P3N"  value="SSC-H" />
         <Keyword name="$P3S"  value="SSC-H" />
         <Keyword name="$P3R"  value="16777216" />
         <Keyword name="$P3B"  value="32" />
         <Keyword name="$P3E"  value="0,0" />
         <Keyword name="$P3G"  value="1.0" />
         <Keyword name="P3DISPLAY"  value="LIN" />
         <Keyword name="$P4N"  value="SSC-A" />
         <Keyword name="$P4S"  value="SSC-A" />
         <Keyword name="$P4R"  value="16777216" />
         <Keyword name="$P4B"  value="32" />
         <Keyword name="$P4E"  value="0,0" />
         <Keyword name="$P4G"  value="1.0" />
         <Keyword name="P4DISPLAY"  value="LIN" />
         <Keyword name="$P5N"  value="FL1-H" />
         <Keyword name="$P5S"  value="FITC-H" />
         <Keyword name="$P5R"  value="16777216" />
         <Keyword name="$P5B"  value="32" />
         <Keyword name="$P5E"  value="0,0" />
         <Keyword name="$P5G"  value="1.0" />
         <Keyword name="P5DISPLAY"  value="LOG" />
         <Keyword name="$P6N"  value="FL1-A" />
         <Keyword name="$P6S"  value="FITC-A" />
         <Keyword name="$P6R"  value="16777216" />
         <Keyword name="$P6B"  value="32" />
         <Keyword name="$P6E"  value="0,0" />
         <Keyword name="$P6G"  value="1.0" />
         <Keyword name="P6DISPLAY"  value="LOG" />
         <Keyword name="$P7N"  value="FL2-H" />
         <Keyword name="$P7S"  value="PE-H" />
         <Keyword name="$P7R"  value="16777216" />
         <Keyword name="$P7B"  value="32" />
         <Keyword name="$P7E"  value="0,0" />
         <Keyword name="$P7G"  value="1.0" />
         <Keyword name="P7DISPLAY"  value="LOG" />
         <Keyword name="$P8N"  value="FL2-A" />
         <Keyword name="$P8S"  value="PE-A" />
         <Keyword name="$P8R"  value="16777216" />
         <Keyword name="$P8B"  value="32" />
         <Keyword name="$P8E"  value="0,0" />
         <Keyword name="$P8G"  value="1.0" />
         <Keyword name="P8DISPLAY"  value="LOG" />
         <Keyword name="$P9N"  value="FL3-H" />
         <Keyword name="$P9S"  value="ECD-H" />
         <Keyword name="$P9R"  value="16777216" />
         <Keyword name="$P9B"  value="32" />
         <Keyword name="$P9E"  value="0,0" />
         <Keyword name="$P9G"  value="1.0" />
         <Keyword name="P9DISPLAY"  value="LOG" />
         <Keyword name="$P10N"  value="FL3-A" />
         <Keyword name="$P10S"  value="ECD-A" />
         <Keyword name="$P10R"  value="16777216" />
         <Keyword name="$P10B"  value="32" />
         <Keyword name="$P10E"  value="0,0" />
         <Keyword name="$P10G"  value="1.0" />
         <Keyword name="P10DISPLAY"  value="LOG" />
         <Keyword name="$P11N"  value="FL4-H" />
         <Keyword name="$P11S"  value="PC5.5-H" />
         <Keyword name="$P11R"  value="16777216" />
         <Keyword name="$P11B"  value="32" />
         <Keyword name="$P11E"  value="0,0" />
         <Keyword name="$P11G"  value="1.0" />
         <Keyword name="P11DISPLAY"  value="LOG" />
         <Keyword name="$P12N"  value="FL4-A" />
         <Keyword name="$P12S"  value="PC5.5-A" />
         <Keyword name="$P12R"  value="16777216" />
         <Keyword name="$P12B"  value="32" />
         <Keyword name="$P12E"  value="0,0" />
         <Keyword name="$P12G"  value="1.0" />
         <Keyword name="P12DISPLAY"  value="LOG" />
         <Keyword name="$P13N"  value="FL5-H" />
         <Keyword name="$P13S"  value="PC7-H" />
         <Keyword name="$P13R"  value="16777216" />
         <Keyword name="$P13B"  value="32" />
         <Keyword name="$P13E"  value="0,0" />
         <Keyword name="$P13G"  value="1.0" />
         <Keyword name="P13DISPLAY"  value="LOG" />
         <Keyword name="$P14N"  value="FL5-A" />
         <Keyword name="$P14S"  value="PC7-A" />
         <Keyword name="$P14R"  value="16777216" />
         <Keyword name="$P14B"  value="32" />
         <Keyword name="$P14E"  value="0,0" />
         <Keyword name="$P14G"  value="1.0" />
         <Keyword name="P14DISPLAY"  value="LOG" />
         <Keyword name="$P15N"  value="FSC-Width" />
         <Keyword name="$P15S"  value="FSC-Width" />
         <Keyword name="$P15R"  value="10000" />
         <Keyword name="$P15B"  value="32" />
         <Keyword name="$P15E"  value="0,0" />
         <Keyword name="$P15G"  value="1.0" />
         <Keyword name="P15DISPLAY"  value="LIN" />
         <Keyword name="$P16N"  value="Time" />
         <Keyword name="$P16S"  value="Time" />
         <Keyword name="$P16R"  value="900000000" />
         <Keyword name="$P16B"  value="32" />
         <Keyword name="$P16E"  value="0,0" />
         <Keyword name="$P16G"  value="1.0" />
         <Keyword name="P16DISPLAY"  value="LIN" />
         <Keyword name="$LOST"  value="0" />
         <Keyword name="$ABRT"  value="60" />
         <Keyword name="IMPTTB"  value="False" />
         <Keyword name="FLLW"  value="True" />
         <Keyword name="RCD"  value="True" />
         <Keyword name="$VOL"  value="100021.2" />
         <Keyword name="$OP"  value="               " />
         <Keyword name="DURTIM"  value="110.528700" />
         <Keyword name="USCOMP"  value="False" />
         <Keyword name="AHCOMPSYNC"  value="False" />
         <Keyword name="COMPCHH"  value="FITCPEECDPC5.5PC7" />
         <Keyword name="COMPBGH"  value="00000" />
         <Keyword name="COMPAFH"  value="00000" />
         <Keyword name="COMPH"  value="1000001000001000001000001" />
         <Keyword name="COMPGAINH"  value="24940286480600" />
         <Keyword name="COMPCHA"  value="FITCPEECDPC5.5PC7" />
         <Keyword name="COMPBGA"  value="00000" />
         <Keyword name="COMPAFA"  value="00000" />
         <Keyword name="COMPA"  value="1000001000001000001000001" />
         <Keyword name="COMPGAINA"  value="24940286480600" />
         <Keyword name="SN"  value="BC16133" />
         <Keyword name="$CYTSN"  value="BC16133" />
         <Keyword name="FLDSM"  value="10" />
         <Keyword name="CHAR"  value="7" />
         <Keyword name="CH1ID"  value="FSC" />
         <Keyword name="CH1NM"  value="FSC" />
         <Keyword name="CH1AD"  value="14" />
         <Keyword name="CH1DA"  value="22" />
         <Keyword name="CH1TH"  value="10000" />
         <Keyword name="CH1TR"  value="64" />
         <Keyword name="CH1GAIN"  value="105" />
         <Keyword name="CH1USH"  value="True" />
         <Keyword name="CH1DELAY"  value="0" />
         <Keyword name="CH1DELTA"  value="24" />
         <Keyword name="CH1THUS"  value="False" />
         <Keyword name="CH1FL"  value="False" />
         <Keyword name="CH1HS"  value="8" />
         <Keyword name="CH1AS"  value="2" />
         <Keyword name="CH1HATFL"  value="294.875" />
         <Keyword name="CH1AATFL"  value="3815.5" />
         <Keyword name="CH1HAVAL"  value="1250000" />
         <Keyword name="CH2ID"  value="SSC" />
         <Keyword name="CH2NM"  value="SSC" />
         <Keyword name="CH2AD"  value="8" />
         <Keyword name="CH2DA"  value="16" />
         <Keyword name="CH2TH"  value="10000" />
         <Keyword name="CH2TR"  value="64" />
         <Keyword name="CH2GAIN"  value="191" />
         <Keyword name="CH2USH"  value="True" />
         <Keyword name="CH2DELAY"  value="0" />
         <Keyword name="CH2DELTA"  value="24" />
         <Keyword name="CH2THUS"  value="False" />
         <Keyword name="CH2FL"  value="False" />
         <Keyword name="CH2HS"  value="8" />
         <Keyword name="CH2AS"  value="2" />
         <Keyword name="CH2FLNMS"  value="SSC" />
         <Keyword name="CH2HATFL"  value="431.125" />
         <Keyword name="CH2AATFL"  value="4736.5" />
         <Keyword name="CH2HAVAL"  value="1250000" />
         <Keyword name="CH3ID"  value="FL1" />
         <Keyword name="CH3NM"  value="FITC" />
         <Keyword name="CH3AD"  value="11" />
         <Keyword name="CH3DA"  value="19" />
         <Keyword name="CH3TH"  value="10000" />
         <Keyword name="CH3TR"  value="64" />
         <Keyword name="CH3GAIN"  value="249" />
         <Keyword name="CH3USH"  value="True" />
         <Keyword name="CH3DELAY"  value="0" />
         <Keyword name="CH3DELTA"  value="24" />
         <Keyword name="CH3THUS"  value="False" />
         <Keyword name="CH3FL"  value="True" />
         <Keyword name="CH3HS"  value="8" />
         <Keyword name="CH3AS"  value="2" />
         <Keyword name="CH3FLNMS"  value="FITC" />
         <Keyword name="CH3HATFL"  value="553.75" />
         <Keyword name="CH3AATFL"  value="5514.5" />
         <Keyword name="CH3HAVAL"  value="6875000" />
         <Keyword name="CH4ID"  value="FL2" />
         <Keyword name="CH4NM"  value="PE" />
         <Keyword name="CH4AD"  value="10" />
         <Keyword name="CH4DA"  value="18" />
         <Keyword name="CH4TH"  value="10000" />
         <Keyword name="CH4TR"  value="64" />
         <Keyword name="CH4GAIN"  value="40" />
         <Keyword name="CH4USH"  value="True" />
         <Keyword name="CH4DELAY"  value="0" />
         <Keyword name="CH4DELTA"  value="24" />
         <Keyword name="CH4THUS"  value="False" />
         <Keyword name="CH4FL"  value="True" />
         <Keyword name="CH4HS"  value="8" />
         <Keyword name="CH4AS"  value="2" />
         <Keyword name="CH4FLNMS"  value="PE" />
         <Keyword name="CH4HATFL"  value="544.375" />
         <Keyword name="CH4AATFL"  value="5017.5" />
         <Keyword name="CH4HAVAL"  value="6875000" />
         <Keyword name="CH5ID"  value="FL3" />
         <Keyword name="CH5NM"  value="ECD" />
         <Keyword name="CH5AD"  value="9" />
         <Keyword name="CH5DA"  value="17" />
         <Keyword name="CH5TH"  value="10000" />
         <Keyword name="CH5TR"  value="64" />
         <Keyword name="CH5GAIN"  value="286" />
         <Keyword name="CH5USH"  value="True" />
         <Keyword name="CH5DELAY"  value="0" />
         <Keyword name="CH5DELTA"  value="24" />
         <Keyword name="CH5THUS"  value="False" />
         <Keyword name="CH5FL"  value="True" />
         <Keyword name="CH5HS"  value="8" />
         <Keyword name="CH5AS"  value="2" />
         <Keyword name="CH5FLNMS"  value="ECD" />
         <Keyword name="CH5HATFL"  value="544.375" />
         <Keyword name="CH5AATFL"  value="5017.5" />
         <Keyword name="CH5HAVAL"  value="6875000" />
         <Keyword name="CH6ID"  value="FL4" />
         <Keyword name="CH6NM"  value="PC5.5" />
         <Keyword name="CH6AD"  value="12" />
         <Keyword name="CH6DA"  value="20" />
         <Keyword name="CH6TH"  value="10000" />
         <Keyword name="CH6TR"  value="64" />
         <Keyword name="CH6GAIN"  value="480" />
         <Keyword name="CH6USH"  value="True" />
         <Keyword name="CH6DELAY"  value="0" />
         <Keyword name="CH6DELTA"  value="24" />
         <Keyword name="CH6THUS"  value="False" />
         <Keyword name="CH6FL"  value="True" />
         <Keyword name="CH6HS"  value="8" />
         <Keyword name="CH6AS"  value="2" />
         <Keyword name="CH6FLNMS"  value="PC5.5" />
         <Keyword name="CH6HATFL"  value="395.75" />
         <Keyword name="CH6AATFL"  value="4247" />
         <Keyword name="CH6HAVAL"  value="6875000" />
         <Keyword name="CH7ID"  value="FL5" />
         <Keyword name="CH7NM"  value="PC7" />
         <Keyword name="CH7AD"  value="13" />
         <Keyword name="CH7DA"  value="21" />
         <Keyword name="CH7TH"  value="10000" />
         <Keyword name="CH7TR"  value="64" />
         <Keyword name="CH7GAIN"  value="600" />
         <Keyword name="CH7USH"  value="True" />
         <Keyword name="CH7DELAY"  value="0" />
         <Keyword name="CH7DELTA"  value="24" />
         <Keyword name="CH7THUS"  value="False" />
         <Keyword name="CH7FL"  value="True" />
         <Keyword name="CH7HS"  value="8" />
         <Keyword name="CH7AS"  value="2" />
         <Keyword name="CH7FLNMS"  value="PC7" />
         <Keyword name="CH7HATFL"  value="396.625" />
         <Keyword name="CH7AATFL"  value="4092" />
         <Keyword name="CH7HAVAL"  value="6875000" />
         <Keyword name="PCHID"  value="FSC" />
         <Keyword name="PCHTP"  value="AutoThreshold" />
         <Keyword name="TRLGC"  value="None" />
         <Keyword name="WCH"  value="FSC" />
         <Keyword name="DGAIN"  value="1" />
         <Keyword name="SWVER"  value="CytExpert 2.3.0.84" />
       </Keywords>
       <SampleNode name="Tube1.fcs"  annotation=""  owningGroup=""  expanded="1"  sortPriority="10"  count="10862"  sampleID="7" >
         <Graph smoothing="0"  backColor="#ffffff"  foreColor="#000000"  heatMapStatParameter="FL1-H"  type="Pseudocolor"  fast="1" >
           <Axis dimension="x"  name="FSC-H"  label=""  auto="auto" />
           <Axis dimension="y"  name="SSC-H"  label=""  auto="auto" />
           <GraphSettings level="5%"  smoothingHighResolution="1"  contourHighResolution="1"  histogramSmoothingCount="0"  graphResolution="256"  showOutliers="0"  drawLargeDots="0"  dotsToDraw="8000"  tint="le.chartfill.tinted.40"  lineWeight="le.lineweight.normal"  lineStyle="le.linestyle.solid" />
           <GraphEnvironment showGrid="0"  showAxes="tnlTNL"  showGates="1"  showFreqOnPlots="1"  showGateNameOnPlots="1"  showMedians="0"  showUncomped="0"  addEventParam="0"  lastYAxisName="" >
             <TextTraits font="SansSerif"  size="11"  name="Labels"  style="plain"  color="#000000"  background="#00ffffff"  just="left" />
             <TextTraits font="SansSerif"  size="11"  name="LayoutGates"  style="plain"  color="#000000"  background="#00ffffff"  just="left" />
             <TextTraits font="SansSerif"  size="9"  name="Numbers"  style="plain"  color="#000000"  background="#00ffffff"  just="left" />
             <TextTraits font="SansSerif"  size="9"  name="Legend"  style="plain"  color="#000000"  background="#00ffffff"  just="left" />
             <WindowPosition x="0"  y="0"  width="392"  height="584"  displayed="0"  panelState="---" />
           </GraphEnvironment>
         </Graph>
         <Subpopulations>
           <Population name="Lymphocytes"  annotation=""  owningGroup=""  expanded="1"  sortPriority="10"  count="7596" >
             <Graph smoothing="0"  backColor="#ffffff"  foreColor="#000000"  heatMapStatParameter="FL1-H"  type="Pseudocolor"  fast="1" >
               <Axis dimension="x"  name="FSC-H"  label=""  auto="auto" />
               <Axis dimension="y"  name="SSC-H"  label=""  auto="auto" />
               <GraphSettings level="5%"  smoothingHighResolution="1"  contourHighResolution="1"  histogramSmoothingCount="0"  graphResolution="256"  showOutliers="0"  drawLargeDots="0"  dotsToDraw="8000"  tint="le.chartfill.tinted.40"  lineWeight="le.lineweight.normal"  lineStyle="le.linestyle.solid" />
               <GraphEnvironment showGrid="0"  showAxes="tnlTNL"  showGates="1"  showFreqOnPlots="1"  showGateNameOnPlots="1"  showMedians="0"  showUncomped="0"  addEventParam="0"  lastYAxisName="" >
                 <TextTraits font="SansSerif"  size="11"  name="Labels"  style="plain"  color="#000000"  background="#00ffffff"  just="left" />
                 <TextTraits font="SansSerif"  size="11"  name="LayoutGates"  style="plain"  color="#000000"  background="#00ffffff"  just="left" />
                 <TextTraits font="SansSerif"  size="9"  name="Numbers"  style="plain"  color="#000000"  background="#00ffffff"  just="left" />
                 <TextTraits font="SansSerif"  size="9"  name="Legend"  style="plain"  color="#000000"  background="#00ffffff"  just="left" />
                 <WindowPosition x="0"  y="0"  width="392"  height="584"  displayed="1"  panelState="---" />
               </GraphEnvironment>
             </Graph>
             <Gate gating:id="ID277110805" >
               <gating:PolygonGate eventsInside="1"  annoOffsetX="70"  annoOffsetY="-79"  tint="#000000"  isTinted="0"  lineWeight="Normal"  userDefined="1"  quadId="-1"  gateResolution="256" >
                 <gating:dimension>
                   <data-type:fcs-dimension data-type:name="FSC-H" />
                 </gating:dimension>
                 <gating:dimension>
                   <data-type:fcs-dimension data-type:name="SSC-H" />
                 </gating:dimension>
                 <gating:vertex>
                   <gating:coordinate data-type:value="1175000" />
                   <gating:coordinate data-type:value="474418.6046511628" />
                 </gating:vertex>
                 <gating:vertex>
                   <gating:coordinate data-type:value="183333.3333333333" />
                   <gating:coordinate data-type:value="641860.4651162791" />
                 </gating:vertex>
                 <gating:vertex>
                   <gating:coordinate data-type:value="33333.3333333333" />
                   <gating:coordinate data-type:value="130232.5581395349" />
                 </gating:vertex>
                 <gating:vertex>
                   <gating:coordinate data-type:value="316666.6666666667" />
                   <gating:coordinate data-type:value="46511.6279069767" />
                 </gating:vertex>
                 <gating:vertex>
                   <gating:coordinate data-type:value="741666.6666666666" />
                   <gating:coordinate data-type:value="65116.2790697674" />
                 </gating:vertex>
                 <gating:vertex>
                   <gating:coordinate data-type:value="1266666.6666666667" />
                   <gating:coordinate data-type:value="372093.0232558139" />
                 </gating:vertex>
               </gating:PolygonGate>
             </Gate>
             <Subpopulations>
               <Population name="Single Cells"  annotation=""  owningGroup="All Samples"  expanded="1"  sortPriority="10"  count="4528" >
                 <Graph smoothing="0"  backColor="#ffffff"  foreColor="#000000"  heatMapStatParameter="FL1-H"  type="Pseudocolor"  fast="1" >
                   <Axis dimension="x"  name="SSC-A"  label=""  auto="auto" />
                   <Axis dimension="y"  name="SSC-H"  label=""  auto="auto" />
                   <GraphSettings level="5%"  smoothingHighResolution="1"  contourHighResolution="1"  histogramSmoothingCount="0"  graphResolution="256"  showOutliers="0"  drawLargeDots="0"  dotsToDraw="8000"  tint="le.chartfill.tinted.40"  lineWeight="le.lineweight.normal"  lineStyle="le.linestyle.solid" />
                   <GraphEnvironment showGrid="0"  showAxes="tnlTNL"  showGates="1"  showFreqOnPlots="1"  showGateNameOnPlots="1"  showMedians="0"  showUncomped="0"  addEventParam="0"  lastYAxisName="" >
                     <TextTraits font="SansSerif"  size="11"  name="Labels"  style="plain"  color="#000000"  background="#00ffffff"  just="left" />
                     <TextTraits font="SansSerif"  size="11"  name="LayoutGates"  style="plain"  color="#000000"  background="#00ffffff"  just="left" />
                     <TextTraits font="SansSerif"  size="9"  name="Numbers"  style="plain"  color="#000000"  background="#00ffffff"  just="left" />
                     <TextTraits font="SansSerif"  size="9"  name="Legend"  style="plain"  color="#000000"  background="#00ffffff"  just="left" />
                     <WindowPosition x="0"  y="0"  width="392"  height="584"  displayed="1"  panelState="---" />
                   </GraphEnvironment>
                 </Graph>
                 <Gate gating:id="ID97258317"  gating:parent_id="ID277110805" >
                   <gating:PolygonGate eventsInside="1"  annoOffsetX="43"  annoOffsetY="-108"  tint="#000000"  isTinted="0"  lineWeight="Normal"  userDefined="1"  quadId="-1"  gateResolution="256" >
                     <gating:dimension>
                       <data-type:fcs-dimension data-type:name="SSC-A" />
                     </gating:dimension>
                     <gating:dimension>
                       <data-type:fcs-dimension data-type:name="SSC-H" />
                     </gating:dimension>
                     <gating:vertex>
                       <gating:coordinate data-type:value="450000" />
                       <gating:coordinate data-type:value="400000" />
                     </gating:vertex>
                     <gating:vertex>
                       <gating:coordinate data-type:value="50000" />
                       <gating:coordinate data-type:value="93023.2558139535" />
                     </gating:vertex>
                     <gating:vertex>
                       <gating:coordinate data-type:value="91666.6666666667" />
                       <gating:coordinate data-type:value="46511.6279069767" />
                     </gating:vertex>
                     <gating:vertex>
                       <gating:coordinate data-type:value="558333.3333333334" />
                       <gating:coordinate data-type:value="344186.0465116279" />
                     </gating:vertex>
                   </gating:PolygonGate>
                 </Gate>
                 <Subpopulations>
                   <Population name="EGFP+"  annotation=""  owningGroup="All Samples"  expanded="1"  sortPriority="10"  count="3767" >
                     <Graph smoothing="0"  backColor="#ffffff"  foreColor="#000000"  heatMapStatParameter="FL1-H"  type="Pseudocolor"  fast="1" >
                       <Axis dimension="x"  name="FL1-H"  label=""  auto="auto" />
                       <Axis dimension="y"  name="SSC-H"  label=""  auto="auto" />
                       <GraphSettings level="5%"  smoothingHighResolution="1"  contourHighResolution="1"  histogramSmoothingCount="0"  graphResolution="256"  showOutliers="0"  drawLargeDots="0"  dotsToDraw="8000"  tint="le.chartfill.tinted.40"  lineWeight="le.lineweight.normal"  lineStyle="le.linestyle.solid" />
                       <GraphEnvironment showGrid="0"  showAxes="tnlTNL"  showGates="1"  showFreqOnPlots="1"  showGateNameOnPlots="1"  showMedians="0"  showUncomped="0"  addEventParam="0"  lastYAxisName="" >
                         <TextTraits font="SansSerif"  size="11"  name="Labels"  style="plain"  color="#000000"  background="#00ffffff"  just="left" />
                         <TextTraits font="SansSerif"  size="11"  name="LayoutGates"  style="plain"  color="#000000"  background="#00ffffff"  just="left" />
                         <TextTraits font="SansSerif"  size="9"  name="Numbers"  style="plain"  color="#000000"  background="#00ffffff"  just="left" />
                         <TextTraits font="SansSerif"  size="9"  name="Legend"  style="plain"  color="#000000"  background="#00ffffff"  just="left" />
                         <WindowPosition x="0"  y="0"  width="392"  height="584"  displayed="1"  panelState="---" />
                       </GraphEnvironment>
                     </Graph>
                     <Gate gating:id="ID1479336220"  gating:parent_id="ID97258317" >
                       <gating:RectangleGate eventsInside="1"  annoOffsetX="42"  annoOffsetY="-96"  tint="#000000"  isTinted="0"  lineWeight="Normal"  userDefined="1"  percentX="0"  percentY="0" >
                         <gating:dimension gating:min="2790.9647123759096"  gating:max="952340.8981981168" >
                           <data-type:fcs-dimension data-type:name="FL1-H" />
                         </gating:dimension>
                         <gating:dimension gating:min="65116.27906976744"  gating:max="474418.6046511628" >
                           <data-type:fcs-dimension data-type:name="SSC-H" />
                         </gating:dimension>
                       </gating:RectangleGate>
                     </Gate>
                   </Population>
                 </Subpopulations>
               </Population>
             </Subpopulations>
           </Population>
         </Subpopulations>
       </SampleNode>
     </Sample>
   </SampleList>
   <TableEditor title="FlowJo Tables: 17-Feb-2022.wsp"  current="Table" >
     <Table name="Table"  outputFile="file:/C:/Users/byc/Documents/Table"  color="#00ffffff"  isBatch="0"  quickclose="0"  destination="toDisplay"  outputFormat="fj.document.type.table"  autoColumnName="" >
       <PrintLayout flipPattern0="0"  rows="1"  columns="1"  padding="36"  header=""  footer=""  headerActive="0"  footerActive="0"  scalingMode="fj.print.scale.none"  scaling="1"  orientation="1"  width="595.2744"  height="841.8888"  imageableX="72"  imageableY="72"  imageableWidth="451.2744"  imageableHeight="697.8888" />
       <PageSection sectionName="header" >&lt;table width=&quot;100%&quot;&gt;&lt;tr&gt;&lt;td align=&quot;left&quot; valign=&quot;top&quot;&gt;&amp;NBSP&amp;NBSP&amp;NBSP&amp;NBSP&lt;IMG SRC=&quot;file:/D:/Program%20Files/FlowJo%2010.6.2/images/fj_icon.png&quot;&gt;&lt;/IMG&gt;&lt;br/&gt;FlowJo, LLC&lt;/td&gt;&lt;td align=&quot;right&quot; valign=&quot;top&quot;&gt;Page &lt;PageNumber/&gt;&lt;/td&gt;&lt;/tr&gt;&lt;/table&gt;</PageSection>
       <PageSection sectionName="footer" >&lt;table width=&quot;100%&quot;&gt;&lt;tr&gt;&lt;td align=&quot;left&quot;  valign=&quot;bottom&quot;&gt;&lt;LongDate/&gt;&lt;/td&gt;&lt;td align=&quot;right&quot; valign=&quot;bottom&quot;&gt;&lt;Version/&gt;&lt;/td&gt;&lt;/tr&gt;&lt;/table&gt;</PageSection>
       <Iteration iterationType="SAMPLE"  iterationValue="1"  iterationKeyword=""  discriminator=""  panelSize="1"  groupName="workspaceSelection" />
     </Table>
   </TableEditor>
   <LayoutEditor title="FlowJo Layouts: 17-Feb-2022.wsp"  current="Layout"  showGrid="0"  showPageBreaks="0"  showGuides="0"  showDebugOutput="0" >
     <Layout name="Layout"  outputFile="file:/C:/Users/byc/Documents/Layout"  color="#00ffffff"  isBatch="0"  showGrid="0"  showRulers="1"  showDebugOutput="0"  showGuides="0"  showPageBreaks="1"  scale="1" >
       <PrintLayout flipPattern0="0"  rows="1"  columns="1"  padding="36"  header=""  footer=""  headerActive="0"  footerActive="0"  scalingMode="fj.print.scale.none"  scaling="1"  orientation="1"  width="595.2744"  height="841.8888"  imageableX="72"  imageableY="72"  imageableWidth="451.2744"  imageableHeight="697.8888" />
       <PageSection sectionName="header" >&lt;table width=&quot;100%&quot;&gt;&lt;tr&gt;&lt;td align=&quot;left&quot; valign=&quot;top&quot;&gt;&amp;NBSP&amp;NBSP&amp;NBSP&amp;NBSP&lt;IMG SRC=&quot;file:/D:/Program%20Files/FlowJo%2010.6.2/images/fj_icon.png&quot;&gt;&lt;/IMG&gt;&lt;br/&gt;FlowJo, LLC&lt;/td&gt;&lt;td align=&quot;right&quot; valign=&quot;top&quot;&gt;Page &lt;PageNumber/&gt;&lt;/td&gt;&lt;/tr&gt;&lt;/table&gt;</PageSection>
       <PageSection sectionName="footer" >&lt;table width=&quot;100%&quot;&gt;&lt;tr&gt;&lt;td align=&quot;left&quot;  valign=&quot;bottom&quot;&gt;&lt;LongDate/&gt;&lt;/td&gt;&lt;td align=&quot;right&quot; valign=&quot;bottom&quot;&gt;&lt;Version/&gt;&lt;/td&gt;&lt;/tr&gt;&lt;/table&gt;</PageSection>
       <Iteration iterationType="OFF"  iterationValue="1"  iterationKeyword=""  discriminator=""  panelSize="1"  groupName="All Samples" />
       <BatchSettings useCurrentGroup="1"  length="3"  name=""  order="ACROSS"  direction="COLUMNS"  append="0"  destination="toLayout"  separatePages="0"  launchApp="1"  header="0"  footer="0"  commandLineBatch="0" />
       <FigList>
         <ChartData x="559"  y="98"  width="256"  height="256"  lineWeight="Hairline"  fill="#ffffff"  stroke="#000000"  lineStyle="Solid"  gradientColor="#808080"  gradientStyle="le.gradientstyle.none"  enabled="1"  xScale="0.01"  yScale="0.01"  aspectRatioLock="0"  alpha="1"  figID="com.treestar.flowjo.charting.FigChartBox@61cce08b#1645082016475"  rotation="0"  lock="0"  sizeLock="0"  contentLock="0"  wantsDrops="0"  dependents="1"  showSampleName="1"  showFullPath="1"  showFreq="0"  showCount="1"  showPopulationName="1"  showGraphTitle="0"  showMedians="0"  useShortName="1"  showKeyword="0"  keyword=""  showStatistic="0"  statistic=""  offsetHistograms="0"  offsetX="0"  offsetY="0"  flipH="0"  flipV="0"  showAdjunctHistograms="0"  scaleH="1"  scaleV="1"  panelIndex="-1"  z="0" >
           <Graph smoothing="0"  backColor="#ffffff"  foreColor="#000000"  heatMapStatistic="Median"  heatMapStatParameter="FL1-H"  type="Pseudocolor"  fast="1" >
             <Axis dimension="x"  name="FL1-H"  label=""  auto="auto" />
             <Axis dimension="y"  name="SSC-H"  label=""  auto="auto" />
             <GraphSettings level="5%"  smoothingHighResolution="1"  contourHighResolution="1"  histogramSmoothingCount="0"  graphResolution="256"  showOutliers="0"  drawLargeDots="0"  dotsToDraw="8000"  tint="le.chartfill.tinted.40"  lineWeight="le.lineweight.normal"  lineStyle="le.linestyle.solid" />
             <GraphEnvironment showGrid="0"  showAxes="tnlTNL"  showGates="1"  showFreqOnPlots="1"  showGateNameOnPlots="1"  showMedians="0"  showUncomped="0"  addEventParam="0"  lastYAxisName="" >
               <TextTraits font="SansSerif"  size="11"  name="Labels"  style="bold"  color="#000000"  background="#00ffffff"  just="left" />
               <TextTraits font="SansSerif"  size="11"  name="LayoutGates"  style="bold"  color="#000000"  background="#00ffffff"  just="left" />
               <TextTraits font="SansSerif"  size="9"  name="Numbers"  style="bold"  color="#000000"  background="#00ffffff"  just="left" />
               <TextTraits font="SansSerif"  size="9"  name="Legend"  style="bold"  color="#000000"  background="#00ffffff"  just="left" />
               <WindowPosition x="364"  y="93"  width="392"  height="584"  displayed="1"  panelState="---" />
             </GraphEnvironment>
           </Graph>
           <Annotation lineWeight="NoLine"  fill="#ffffff"  stroke="#808080"  lineStyle="Solid"  gradientColor="#808080"  gradientStyle="le.gradientstyle.none"  enabled="1"  xScale="1"  yScale="1"  aspectRatioLock="0"  alpha="1"  figID="com.treestar.flowjo.charting.FigChartAnnotation@7e7a726b#1645082016481"  rotation="0"  lock="0"  sizeLock="0"  contentLock="0"  wantsDrops="0"  autoFitContents="0"  autoMinimumSize="1"  padding="5,5,5,5" >
             <Content>&amp;#xA;&amp;#xA;    &amp;lt;p style=&amp;quot;margin-top:0; text-align:left;&amp;quot;&amp;gt;&amp;#xA;      &amp;lt;font face=&amp;quot;SansSerif&amp;quot; color=&amp;quot;#000000&amp;quot; style=&amp;quot;font-size:11pt;&amp;quot;&amp;gt;&amp;lt;input type=&amp;quot;fjml&amp;quot; value=&amp;quot;%3CAnno+name%3D%22fj.anno.samplename%22+%2F%3E&amp;quot; style=&amp;quot;font-family:SansSerif; color:#000000; font-weight:normal;&amp;quot;&amp;gt;&amp;#xA;      &amp;lt;/font&amp;gt;&amp;#xA;    &amp;lt;/p&amp;gt;&amp;#xA;    &amp;lt;p style=&amp;quot;margin-top:0; text-align:left;&amp;quot;&amp;gt;&amp;#xA;      &amp;lt;font face=&amp;quot;SansSerif&amp;quot; color=&amp;quot;#000000&amp;quot; style=&amp;quot;font-size:11pt;&amp;quot;&amp;gt;&amp;lt;input type=&amp;quot;fjml&amp;quot; value=&amp;quot;%3CAnno+name%3D%22fj.anno.popname%22+%2F%3E&amp;quot; style=&amp;quot;font-family:SansSerif; color:#000000; font-weight:normal;&amp;quot;&amp;gt;&amp;#xA;      &amp;lt;/font&amp;gt;&amp;#xA;    &amp;lt;/p&amp;gt;&amp;#xA;    &amp;lt;p style=&amp;quot;margin-top:0; text-align:left;&amp;quot;&amp;gt;&amp;#xA;      &amp;lt;font face=&amp;quot;SansSerif&amp;quot; color=&amp;quot;#000000&amp;quot; style=&amp;quot;font-size:11pt;&amp;quot;&amp;gt;&amp;lt;input type=&amp;quot;fjml&amp;quot; value=&amp;quot;%3CStatistic+name%3D%22Count%22++id%3D%22%22++ancestor%3D%22%22+%2F%3E&amp;quot; style=&amp;quot;font-family:SansSerif; color:#000000; font-weight:normal;&amp;quot;&amp;gt;&amp;#xA;&amp;lt;/font&amp;gt;    &amp;lt;/p&amp;gt;&amp;#xA;</Content>
             <WindowPosition x="0"  y="340"  width="72"  height="64"  displayed="1"  panelState="" />
           </Annotation>
           <Legend lineWeight="Hairline"  fill="#ffffff"  stroke="#000000"  lineStyle="Solid"  gradientColor="#808080"  gradientStyle="le.gradientstyle.none"  enabled="1"  xScale="1"  yScale="1"  aspectRatioLock="0"  alpha="1"  figID="com.treestar.flowjo.charting.legend.FigLegend@74cbeb22#1645082016481"  rotation="0"  lock="0"  sizeLock="0"  contentLock="0"  wantsDrops="0"  rows="3"  columns="4"  drawGrid="1"  autoFitContents="0"  showHeader="1" >
             <RowSizes>
               <Size index="0"  value="15" />
               <Size index="1"  value="15" />
               <Size index="2"  value="15" />
             </RowSizes>
             <ColSizes>
               <Size index="0"  value="15" />
               <Size index="1"  value="15" />
               <Size index="2"  value="15" />
               <Size index="3"  value="15" />
             </ColSizes>
             <WindowPosition x="280"  y="0"  width="60"  height="45"  displayed="0"  panelState="" />
             <Columns>
               <Anno name="fj.anno.samplename" />
               <Anno name="fj.anno.popname" />
               <Statistic name="Count"  ancestor=""  correlate="" />
             </Columns>
           </Legend>
           <Ancestry lineWeight="Hairline"  fill="#ffffff"  stroke="#000000"  lineStyle="Solid"  gradientColor="#808080"  gradientStyle="le.gradientstyle.none"  enabled="1"  xScale="1"  yScale="1"  aspectRatioLock="0"  alpha="1"  figID="com.treestar.flowjo.charting.FigChartRow@4ba48d4f#1645082016477"  rotation="0"  lock="0"  sizeLock="0"  contentLock="0"  wantsDrops="0"  backgating="0"  horizontal="0"  backgatingLargeDots="0"  backgatingContours="0" >
             <WindowPosition x="0"  y="0"  width="0"  height="1"  displayed="0"  panelState="" />
           </Ancestry>
           <Multigraph lineWeight="NoLine"  fill="#00ffffff"  stroke="#000000"  lineStyle="Solid"  gradientColor="#808080"  gradientStyle="le.gradientstyle.none"  enabled="1"  xScale="1"  yScale="1"  aspectRatioLock="1"  alpha="1"  figID="com.treestar.flowjo.charting.FigChartGrid@36ad4375#1645082016477"  rotation="0"  lock="0"  sizeLock="0"  contentLock="0"  wantsDrops="0"  annoOffsetX="0"  annoOffsetY="0"  type="NONE"  displayType="DotPlot"  rows="0"  columns="0" >
             <WindowPosition x="0"  y="0"  width="0"  height="1"  displayed="0"  panelState="" />
             <Parameters/>
           </Multigraph>
           <PopModelList>
             <DataLayer path="Lymphocytes/Single Cells"  panelValue="1"  discriminatorValue=""  sampleGMID="6"  sampleID="5" >
               <LegendSpec color="#000000"  text=""  chartFill="le.chartfill.tinted.40"  lineWeight="Normal"  lineStyle="Solid"  control="0" />
             </DataLayer>
           </PopModelList>
           <WindowPosition x="559"  y="98"  width="256"  height="256"  displayed="1"  panelState="" />
         </ChartData>
         <FigColorLegend x="500"  y="392"  width="70"  height="12"  lineWeight="Hairline"  fill="#ffffff"  stroke="#000000"  lineStyle="Solid"  gradientColor="#808080"  gradientStyle="le.gradientstyle.none"  enabled="1"  xScale="1"  yScale="1"  aspectRatioLock="0"  alpha="1"  figID="com.treestar.layout.presentation.FigHeatmapStatAxis@5f77ec26#1648192668463"  rotation="0"  lock="0"  sizeLock="0"  contentLock="0"  wantsDrops="0"  colorMapName="Default (blue,green,yellow,red)"  z="5" />
         <ChartData x="184"  y="146"  width="256"  height="256"  lineWeight="Hairline"  fill="#ffffff"  stroke="#000000"  lineStyle="Solid"  gradientColor="#808080"  gradientStyle="le.gradientstyle.none"  enabled="1"  xScale="0.01"  yScale="0.01"  aspectRatioLock="0"  alpha="1"  figID="com.treestar.flowjo.charting.FigChartBox@183f23ed#1645082028369"  rotation="0"  lock="0"  sizeLock="0"  contentLock="0"  wantsDrops="0"  dependents="1"  showSampleName="1"  showFullPath="1"  showFreq="0"  showCount="1"  showPopulationName="1"  showGraphTitle="0"  showMedians="0"  useShortName="1"  showKeyword="0"  keyword=""  showStatistic="0"  statistic=""  offsetHistograms="0"  offsetX="0"  offsetY="0"  flipH="0"  flipV="0"  showAdjunctHistograms="0"  scaleH="1"  scaleV="1"  panelIndex="-1"  z="10" >
           <Graph smoothing="0"  backColor="#ffffff"  foreColor="#000000"  heatMapStatistic="Median"  heatMapStatParameter="FL1-H"  type="Pseudocolor"  fast="1" >
             <Axis dimension="x"  name="FL1-H"  label=""  auto="auto" />
             <Axis dimension="y"  name="SSC-H"  label=""  auto="auto" />
             <GraphSettings level="5%"  smoothingHighResolution="1"  contourHighResolution="1"  histogramSmoothingCount="0"  graphResolution="256"  showOutliers="0"  drawLargeDots="0"  dotsToDraw="8000"  tint="le.chartfill.tinted.40"  lineWeight="le.lineweight.normal"  lineStyle="le.linestyle.solid" />
             <GraphEnvironment showGrid="0"  showAxes="tnlTNL"  showGates="1"  showFreqOnPlots="1"  showGateNameOnPlots="1"  showMedians="0"  showUncomped="0"  addEventParam="0"  lastYAxisName="" >
               <TextTraits font="SansSerif"  size="11"  name="Labels"  style="bold"  color="#000000"  background="#00ffffff"  just="left" />
               <TextTraits font="SansSerif"  size="11"  name="LayoutGates"  style="bold"  color="#000000"  background="#00ffffff"  just="left" />
               <TextTraits font="SansSerif"  size="9"  name="Numbers"  style="bold"  color="#000000"  background="#00ffffff"  just="left" />
               <TextTraits font="SansSerif"  size="9"  name="Legend"  style="bold"  color="#000000"  background="#00ffffff"  just="left" />
               <WindowPosition x="364"  y="93"  width="392"  height="584"  displayed="1"  panelState="---" />
             </GraphEnvironment>
           </Graph>
           <Annotation lineWeight="NoLine"  fill="#ffffff"  stroke="#808080"  lineStyle="Solid"  gradientColor="#808080"  gradientStyle="le.gradientstyle.none"  enabled="1"  xScale="1"  yScale="1"  aspectRatioLock="0"  alpha="1"  figID="com.treestar.flowjo.charting.FigChartAnnotation@2233490d#1645082028373"  rotation="0"  lock="0"  sizeLock="0"  contentLock="0"  wantsDrops="0"  autoFitContents="0"  autoMinimumSize="1"  padding="5,5,5,5" >
             <Content>&amp;#xA;&amp;#xA;    &amp;lt;p style=&amp;quot;margin-top:0; text-align:left;&amp;quot;&amp;gt;&amp;#xA;      &amp;lt;font face=&amp;quot;SansSerif&amp;quot; color=&amp;quot;#000000&amp;quot; style=&amp;quot;font-size:11pt;&amp;quot;&amp;gt;&amp;lt;input type=&amp;quot;fjml&amp;quot; value=&amp;quot;%3CAnno+name%3D%22fj.anno.samplename%22+%2F%3E&amp;quot; style=&amp;quot;font-family:SansSerif; color:#000000; font-weight:normal;&amp;quot;&amp;gt;&amp;#xA;      &amp;lt;/font&amp;gt;&amp;#xA;    &amp;lt;/p&amp;gt;&amp;#xA;    &amp;lt;p style=&amp;quot;margin-top:0; text-align:left;&amp;quot;&amp;gt;&amp;#xA;      &amp;lt;font face=&amp;quot;SansSerif&amp;quot; color=&amp;quot;#000000&amp;quot; style=&amp;quot;font-size:11pt;&amp;quot;&amp;gt;&amp;lt;input type=&amp;quot;fjml&amp;quot; value=&amp;quot;%3CAnno+name%3D%22fj.anno.popname%22+%2F%3E&amp;quot; style=&amp;quot;font-family:SansSerif; color:#000000; font-weight:normal;&amp;quot;&amp;gt;&amp;#xA;      &amp;lt;/font&amp;gt;&amp;#xA;    &amp;lt;/p&amp;gt;&amp;#xA;    &amp;lt;p style=&amp;quot;margin-top:0; text-align:left;&amp;quot;&amp;gt;&amp;#xA;      &amp;lt;font face=&amp;quot;SansSerif&amp;quot; color=&amp;quot;#000000&amp;quot; style=&amp;quot;font-size:11pt;&amp;quot;&amp;gt;&amp;lt;input type=&amp;quot;fjml&amp;quot; value=&amp;quot;%3CStatistic+name%3D%22Count%22++id%3D%22%22++ancestor%3D%22%22+%2F%3E&amp;quot; style=&amp;quot;font-family:SansSerif; color:#000000; font-weight:normal;&amp;quot;&amp;gt;&amp;#xA;&amp;lt;/font&amp;gt;    &amp;lt;/p&amp;gt;&amp;#xA;</Content>
             <WindowPosition x="0"  y="340"  width="72"  height="64"  displayed="1"  panelState="" />
           </Annotation>
           <Legend lineWeight="Hairline"  fill="#ffffff"  stroke="#000000"  lineStyle="Solid"  gradientColor="#808080"  gradientStyle="le.gradientstyle.none"  enabled="1"  xScale="1"  yScale="1"  aspectRatioLock="0"  alpha="1"  figID="com.treestar.flowjo.charting.legend.FigLegend@723577ed#1645082028373"  rotation="0"  lock="0"  sizeLock="0"  contentLock="0"  wantsDrops="0"  rows="3"  columns="4"  drawGrid="1"  autoFitContents="0"  showHeader="1" >
             <RowSizes>
               <Size index="0"  value="15" />
               <Size index="1"  value="15" />
               <Size index="2"  value="15" />
             </RowSizes>
             <ColSizes>
               <Size index="0"  value="15" />
               <Size index="1"  value="15" />
               <Size index="2"  value="15" />
               <Size index="3"  value="15" />
             </ColSizes>
             <WindowPosition x="280"  y="0"  width="60"  height="45"  displayed="0"  panelState="" />
             <Columns>
               <Anno name="fj.anno.samplename" />
               <Anno name="fj.anno.popname" />
               <Statistic name="Count"  ancestor=""  correlate="" />
             </Columns>
           </Legend>
           <Ancestry lineWeight="Hairline"  fill="#ffffff"  stroke="#000000"  lineStyle="Solid"  gradientColor="#808080"  gradientStyle="le.gradientstyle.none"  enabled="1"  xScale="1"  yScale="1"  aspectRatioLock="0"  alpha="1"  figID="com.treestar.flowjo.charting.FigChartRow@46229d31#1645082028372"  rotation="0"  lock="0"  sizeLock="0"  contentLock="0"  wantsDrops="0"  backgating="0"  horizontal="0"  backgatingLargeDots="0"  backgatingContours="0" >
             <WindowPosition x="0"  y="0"  width="0"  height="1"  displayed="0"  panelState="" />
           </Ancestry>
           <Multigraph lineWeight="NoLine"  fill="#00ffffff"  stroke="#000000"  lineStyle="Solid"  gradientColor="#808080"  gradientStyle="le.gradientstyle.none"  enabled="1"  xScale="1"  yScale="1"  aspectRatioLock="1"  alpha="1"  figID="com.treestar.flowjo.charting.FigChartGrid@44f4065#1645082028372"  rotation="0"  lock="0"  sizeLock="0"  contentLock="0"  wantsDrops="0"  annoOffsetX="0"  annoOffsetY="0"  type="NONE"  displayType="DotPlot"  rows="0"  columns="0" >
             <WindowPosition x="0"  y="0"  width="0"  height="1"  displayed="0"  panelState="" />
             <Parameters/>
           </Multigraph>
           <PopModelList>
             <DataLayer path="Lymphocytes/Single Cells"  panelValue="1"  discriminatorValue=""  sampleGMID="0"  sampleID="1" >
               <LegendSpec color="#000000"  text=""  chartFill="le.chartfill.tinted.40"  lineWeight="Normal"  lineStyle="Solid"  control="0" />
             </DataLayer>
           </PopModelList>
           <WindowPosition x="184"  y="146"  width="256"  height="256"  displayed="1"  panelState="" />
         </ChartData>
         <FigColorLegend x="125"  y="440"  width="70"  height="12"  lineWeight="Hairline"  fill="#ffffff"  stroke="#000000"  lineStyle="Solid"  gradientColor="#808080"  gradientStyle="le.gradientstyle.none"  enabled="1"  xScale="1"  yScale="1"  aspectRatioLock="0"  alpha="1"  figID="com.treestar.layout.presentation.FigHeatmapStatAxis@249c4304#1648192668463"  rotation="0"  lock="0"  sizeLock="0"  contentLock="0"  wantsDrops="0"  colorMapName="Default (blue,green,yellow,red)"  z="15" />
         <ChartData x="971"  y="88"  width="256"  height="256"  lineWeight="Hairline"  fill="#ffffff"  stroke="#000000"  lineStyle="Solid"  gradientColor="#808080"  gradientStyle="le.gradientstyle.none"  enabled="1"  xScale="0.01"  yScale="0.01"  aspectRatioLock="0"  alpha="1"  figID="com.treestar.flowjo.charting.FigChartBox@27740bbc#1645082034548"  rotation="0"  lock="0"  sizeLock="0"  contentLock="0"  wantsDrops="0"  dependents="1"  showSampleName="1"  showFullPath="1"  showFreq="0"  showCount="1"  showPopulationName="1"  showGraphTitle="0"  showMedians="0"  useShortName="1"  showKeyword="0"  keyword=""  showStatistic="0"  statistic=""  offsetHistograms="0"  offsetX="0"  offsetY="0"  flipH="0"  flipV="0"  showAdjunctHistograms="0"  scaleH="1"  scaleV="1"  panelIndex="-1"  z="20" >
           <Graph smoothing="0"  backColor="#ffffff"  foreColor="#000000"  heatMapStatistic="Median"  heatMapStatParameter="FL1-H"  type="Pseudocolor"  fast="1" >
             <Axis dimension="x"  name="FL1-H"  label=""  auto="auto" />
             <Axis dimension="y"  name="SSC-H"  label=""  auto="auto" />
             <GraphSettings level="5%"  smoothingHighResolution="1"  contourHighResolution="1"  histogramSmoothingCount="0"  graphResolution="256"  showOutliers="0"  drawLargeDots="0"  dotsToDraw="8000"  tint="le.chartfill.tinted.40"  lineWeight="le.lineweight.normal"  lineStyle="le.linestyle.solid" />
             <GraphEnvironment showGrid="0"  showAxes="tnlTNL"  showGates="1"  showFreqOnPlots="1"  showGateNameOnPlots="1"  showMedians="0"  showUncomped="0"  addEventParam="0"  lastYAxisName="" >
               <TextTraits font="SansSerif"  size="11"  name="Labels"  style="bold"  color="#000000"  background="#00ffffff"  just="left" />
               <TextTraits font="SansSerif"  size="11"  name="LayoutGates"  style="bold"  color="#000000"  background="#00ffffff"  just="left" />
               <TextTraits font="SansSerif"  size="9"  name="Numbers"  style="bold"  color="#000000"  background="#00ffffff"  just="left" />
               <TextTraits font="SansSerif"  size="9"  name="Legend"  style="bold"  color="#000000"  background="#00ffffff"  just="left" />
               <WindowPosition x="364"  y="93"  width="392"  height="584"  displayed="1"  panelState="---" />
             </GraphEnvironment>
           </Graph>
           <Annotation lineWeight="NoLine"  fill="#ffffff"  stroke="#808080"  lineStyle="Solid"  gradientColor="#808080"  gradientStyle="le.gradientstyle.none"  enabled="1"  xScale="1"  yScale="1"  aspectRatioLock="0"  alpha="1"  figID="com.treestar.flowjo.charting.FigChartAnnotation@3b1a3fc6#1645082034549"  rotation="0"  lock="0"  sizeLock="0"  contentLock="0"  wantsDrops="0"  autoFitContents="0"  autoMinimumSize="1"  padding="5,5,5,5" >
             <Content>&amp;#xA;&amp;#xA;    &amp;lt;p style=&amp;quot;margin-top:0; text-align:left;&amp;quot;&amp;gt;&amp;#xA;      &amp;lt;font face=&amp;quot;SansSerif&amp;quot; color=&amp;quot;#000000&amp;quot; style=&amp;quot;font-size:11pt;&amp;quot;&amp;gt;&amp;lt;input type=&amp;quot;fjml&amp;quot; value=&amp;quot;%3CAnno+name%3D%22fj.anno.samplename%22+%2F%3E&amp;quot; style=&amp;quot;font-family:SansSerif; color:#000000; font-weight:normal;&amp;quot;&amp;gt;&amp;#xA;      &amp;lt;/font&amp;gt;&amp;#xA;    &amp;lt;/p&amp;gt;&amp;#xA;    &amp;lt;p style=&amp;quot;margin-top:0; text-align:left;&amp;quot;&amp;gt;&amp;#xA;      &amp;lt;font face=&amp;quot;SansSerif&amp;quot; color=&amp;quot;#000000&amp;quot; style=&amp;quot;font-size:11pt;&amp;quot;&amp;gt;&amp;lt;input type=&amp;quot;fjml&amp;quot; value=&amp;quot;%3CAnno+name%3D%22fj.anno.popname%22+%2F%3E&amp;quot; style=&amp;quot;font-family:SansSerif; color:#000000; font-weight:normal;&amp;quot;&amp;gt;&amp;#xA;      &amp;lt;/font&amp;gt;&amp;#xA;    &amp;lt;/p&amp;gt;&amp;#xA;    &amp;lt;p style=&amp;quot;margin-top:0; text-align:left;&amp;quot;&amp;gt;&amp;#xA;      &amp;lt;font face=&amp;quot;SansSerif&amp;quot; color=&amp;quot;#000000&amp;quot; style=&amp;quot;font-size:11pt;&amp;quot;&amp;gt;&amp;lt;input type=&amp;quot;fjml&amp;quot; value=&amp;quot;%3CStatistic+name%3D%22Count%22++id%3D%22%22++ancestor%3D%22%22+%2F%3E&amp;quot; style=&amp;quot;font-family:SansSerif; color:#000000; font-weight:normal;&amp;quot;&amp;gt;&amp;#xA;&amp;lt;/font&amp;gt;    &amp;lt;/p&amp;gt;&amp;#xA;</Content>
             <WindowPosition x="0"  y="340"  width="72"  height="64"  displayed="1"  panelState="" />
           </Annotation>
           <Legend lineWeight="Hairline"  fill="#ffffff"  stroke="#000000"  lineStyle="Solid"  gradientColor="#808080"  gradientStyle="le.gradientstyle.none"  enabled="1"  xScale="1"  yScale="1"  aspectRatioLock="0"  alpha="1"  figID="com.treestar.flowjo.charting.legend.FigLegend@5361f4a8#1645082034549"  rotation="0"  lock="0"  sizeLock="0"  contentLock="0"  wantsDrops="0"  rows="3"  columns="4"  drawGrid="1"  autoFitContents="0"  showHeader="1" >
             <RowSizes>
               <Size index="0"  value="15" />
               <Size index="1"  value="15" />
               <Size index="2"  value="15" />
             </RowSizes>
             <ColSizes>
               <Size index="0"  value="15" />
               <Size index="1"  value="15" />
               <Size index="2"  value="15" />
               <Size index="3"  value="15" />
             </ColSizes>
             <WindowPosition x="280"  y="0"  width="60"  height="45"  displayed="0"  panelState="" />
             <Columns>
               <Anno name="fj.anno.samplename" />
               <Anno name="fj.anno.popname" />
               <Statistic name="Count"  ancestor=""  correlate="" />
             </Columns>
           </Legend>
           <Ancestry lineWeight="Hairline"  fill="#ffffff"  stroke="#000000"  lineStyle="Solid"  gradientColor="#808080"  gradientStyle="le.gradientstyle.none"  enabled="1"  xScale="1"  yScale="1"  aspectRatioLock="0"  alpha="1"  figID="com.treestar.flowjo.charting.FigChartRow@6f4305e1#1645082034548"  rotation="0"  lock="0"  sizeLock="0"  contentLock="0"  wantsDrops="0"  backgating="0"  horizontal="0"  backgatingLargeDots="0"  backgatingContours="0" >
             <WindowPosition x="0"  y="0"  width="0"  height="1"  displayed="0"  panelState="" />
           </Ancestry>
           <Multigraph lineWeight="NoLine"  fill="#00ffffff"  stroke="#000000"  lineStyle="Solid"  gradientColor="#808080"  gradientStyle="le.gradientstyle.none"  enabled="1"  xScale="1"  yScale="1"  aspectRatioLock="1"  alpha="1"  figID="com.treestar.flowjo.charting.FigChartGrid@33847f40#1645082034548"  rotation="0"  lock="0"  sizeLock="0"  contentLock="0"  wantsDrops="0"  annoOffsetX="0"  annoOffsetY="0"  type="NONE"  displayType="DotPlot"  rows="0"  columns="0" >
             <WindowPosition x="0"  y="0"  width="0"  height="1"  displayed="0"  panelState="" />
             <Parameters/>
           </Multigraph>
           <PopModelList>
             <DataLayer path="Lymphocytes/Single Cells"  panelValue="1"  discriminatorValue=""  sampleGMID="4"  sampleID="3" >
               <LegendSpec color="#000000"  text=""  chartFill="le.chartfill.tinted.40"  lineWeight="Normal"  lineStyle="Solid"  control="0" />
             </DataLayer>
           </PopModelList>
           <WindowPosition x="971"  y="88"  width="256"  height="256"  displayed="1"  panelState="" />
         </ChartData>
         <FigColorLegend x="912"  y="382"  width="70"  height="12"  lineWeight="Hairline"  fill="#ffffff"  stroke="#000000"  lineStyle="Solid"  gradientColor="#808080"  gradientStyle="le.gradientstyle.none"  enabled="1"  xScale="1"  yScale="1"  aspectRatioLock="0"  alpha="1"  figID="com.treestar.layout.presentation.FigHeatmapStatAxis@95308fa#1648192668463"  rotation="0"  lock="0"  sizeLock="0"  contentLock="0"  wantsDrops="0"  colorMapName="Default (blue,green,yellow,red)"  z="25" />
         <ChartData x="541"  y="537"  width="0"  height="0"  lineWeight="Hairline"  fill="#ffffff"  stroke="#000000"  lineStyle="Solid"  gradientColor="#808080"  gradientStyle="le.gradientstyle.none"  enabled="1"  xScale="1"  yScale="1"  aspectRatioLock="0"  alpha="1"  figID="com.treestar.flowjo.charting.FigChartBox@4f539a45#1648192679411"  rotation="0"  lock="0"  sizeLock="0"  contentLock="0"  wantsDrops="0"  dependents="1"  showSampleName="1"  showFullPath="1"  showFreq="0"  showCount="1"  showPopulationName="1"  showGraphTitle="0"  showMedians="0"  useShortName="1"  showKeyword="0"  keyword=""  showStatistic="0"  statistic=""  offsetHistograms="0"  offsetX="0"  offsetY="0"  flipH="0"  flipV="0"  showAdjunctHistograms="0"  scaleH="1"  scaleV="1"  panelIndex="-1"  z="30" >
           <Graph smoothing="0"  backColor="#ffffff"  foreColor="#000000"  heatMapStatistic="Median"  heatMapStatParameter="FL1-H"  type="Pseudocolor"  fast="1" >
             <Axis dimension="x"  name="FL1-H"  label=""  auto="auto" />
             <Axis dimension="y"  name="SSC-H"  label=""  auto="auto" />
             <GraphSettings level="5%"  smoothingHighResolution="1"  contourHighResolution="1"  histogramSmoothingCount="0"  graphResolution="256"  showOutliers="0"  drawLargeDots="0"  dotsToDraw="8000"  tint="le.chartfill.tinted.40"  lineWeight="le.lineweight.normal"  lineStyle="le.linestyle.solid" />
             <GraphEnvironment showGrid="0"  showAxes="tnlTNL"  showGates="1"  showFreqOnPlots="1"  showGateNameOnPlots="1"  showMedians="0"  showUncomped="0"  addEventParam="0"  lastYAxisName="" >
               <TextTraits font="SansSerif"  size="11"  name="Labels"  style="bold"  color="#000000"  background="#00ffffff"  just="left" />
               <TextTraits font="SansSerif"  size="11"  name="LayoutGates"  style="bold"  color="#000000"  background="#00ffffff"  just="left" />
               <TextTraits font="SansSerif"  size="9"  name="Numbers"  style="bold"  color="#000000"  background="#00ffffff"  just="left" />
               <TextTraits font="SansSerif"  size="9"  name="Legend"  style="bold"  color="#000000"  background="#00ffffff"  just="left" />
               <WindowPosition x="364"  y="94"  width="392"  height="584"  displayed="1"  panelState="---" />
             </GraphEnvironment>
           </Graph>
           <Annotation lineWeight="NoLine"  fill="#ffffff"  stroke="#808080"  lineStyle="Solid"  gradientColor="#808080"  gradientStyle="le.gradientstyle.none"  enabled="1"  xScale="1"  yScale="1"  aspectRatioLock="0"  alpha="1"  figID="com.treestar.flowjo.charting.FigChartAnnotation@3e9a19c#1648192679412"  rotation="0"  lock="0"  sizeLock="0"  contentLock="0"  wantsDrops="0"  autoFitContents="0"  autoMinimumSize="1"  padding="5,5,5,5" >
             <Content>&amp;lt;font face=&amp;quot;SansSerif&amp;quot; color=&amp;quot;#000000&amp;quot; style=&amp;quot;font-size:11pt;&amp;quot;&amp;gt;&amp;#xA;&amp;lt;/font&amp;gt;&amp;#xA;    &amp;lt;p style=&amp;quot;margin-top:0; text-align:left;&amp;quot;&amp;gt;&amp;#xA;      &amp;lt;font face=&amp;quot;SansSerif&amp;quot; color=&amp;quot;#000000&amp;quot; style=&amp;quot;font-size:11pt;&amp;quot;&amp;gt;&amp;lt;input type=&amp;quot;fjml&amp;quot; value=&amp;quot;%3CAnno+name%3D%22fj.anno.samplename%22+%2F%3E&amp;quot; style=&amp;quot;font-family:SansSerif; color:#000000; font-weight:normal; font-style:;&amp;quot;&amp;gt;&amp;#xA;      &amp;#xA;&amp;lt;/font&amp;gt;    &amp;lt;/p&amp;gt;&amp;#xA;    &amp;lt;p style=&amp;quot;margin-top:0; text-align:left;&amp;quot;&amp;gt;&amp;#xA;      &amp;lt;font face=&amp;quot;SansSerif&amp;quot; color=&amp;quot;#000000&amp;quot; style=&amp;quot;font-size:11pt;&amp;quot;&amp;gt;&amp;lt;input type=&amp;quot;fjml&amp;quot; value=&amp;quot;%3CAnno+name%3D%22fj.anno.popname%22+%2F%3E&amp;quot; style=&amp;quot;font-family:SansSerif; color:#000000; font-weight:normal; font-style:;&amp;quot;&amp;gt;&amp;#xA;      &amp;#xA;&amp;lt;/font&amp;gt;    &amp;lt;/p&amp;gt;&amp;#xA;    &amp;lt;p style=&amp;quot;margin-top:0; text-align:left;&amp;quot;&amp;gt;&amp;#xA;      &amp;lt;font face=&amp;quot;SansSerif&amp;quot; color=&amp;quot;#000000&amp;quot; style=&amp;quot;font-size:11pt;&amp;quot;&amp;gt;&amp;lt;input type=&amp;quot;fjml&amp;quot; value=&amp;quot;%3CStatistic+name%3D%22Count%22++id%3D%22%22++ancestor%3D%22%22+%2F%3E&amp;quot; style=&amp;quot;font-family:SansSerif; color:#000000; font-weight:normal; font-style:;&amp;quot;&amp;gt;&amp;#xA;&amp;lt;/font&amp;gt;    &amp;lt;/p&amp;gt;&amp;#xA;</Content>
             <WindowPosition x="0"  y="340"  width="72"  height="64"  displayed="1"  panelState="" />
           </Annotation>
           <Legend lineWeight="Hairline"  fill="#ffffff"  stroke="#000000"  lineStyle="Solid"  gradientColor="#808080"  gradientStyle="le.gradientstyle.none"  enabled="1"  xScale="1"  yScale="1"  aspectRatioLock="0"  alpha="1"  figID="com.treestar.flowjo.charting.legend.FigLegend@639b22dd#1648192679412"  rotation="0"  lock="0"  sizeLock="0"  contentLock="0"  wantsDrops="0"  rows="3"  columns="4"  drawGrid="1"  autoFitContents="0"  showHeader="1" >
             <RowSizes>
               <Size index="0"  value="15" />
               <Size index="1"  value="15" />
               <Size index="2"  value="15" />
             </RowSizes>
             <ColSizes>
               <Size index="0"  value="15" />
               <Size index="1"  value="15" />
               <Size index="2"  value="15" />
               <Size index="3"  value="15" />
             </ColSizes>
             <WindowPosition x="280"  y="0"  width="60"  height="45"  displayed="0"  panelState="" />
             <Columns>
               <Anno name="fj.anno.samplename" />
               <Anno name="fj.anno.popname" />
               <Statistic name="Count"  id=""  ancestor="" />
             </Columns>
           </Legend>
           <Ancestry lineWeight="Hairline"  fill="#ffffff"  stroke="#000000"  lineStyle="Solid"  gradientColor="#808080"  gradientStyle="le.gradientstyle.none"  enabled="1"  xScale="1"  yScale="1"  aspectRatioLock="0"  alpha="1"  figID="com.treestar.flowjo.charting.FigChartRow@b73ffd3#1648192679411"  rotation="0"  lock="0"  sizeLock="0"  contentLock="0"  wantsDrops="0"  backgating="0"  horizontal="0"  backgatingLargeDots="0"  backgatingContours="0" >
             <WindowPosition x="0"  y="0"  width="0"  height="1"  displayed="0"  panelState="" />
           </Ancestry>
           <Multigraph lineWeight="NoLine"  fill="#00ffffff"  stroke="#000000"  lineStyle="Solid"  gradientColor="#808080"  gradientStyle="le.gradientstyle.none"  enabled="1"  xScale="1"  yScale="1"  aspectRatioLock="1"  alpha="1"  figID="com.treestar.flowjo.charting.FigChartGrid@3decea72#1648192679411"  rotation="0"  lock="0"  sizeLock="0"  contentLock="0"  wantsDrops="0"  annoOffsetX="0"  annoOffsetY="0"  type="NONE"  displayType="DotPlot"  rows="0"  columns="0" >
             <WindowPosition x="0"  y="0"  width="0"  height="1"  displayed="0"  panelState="" />
             <Parameters/>
           </Multigraph>
           <PopModelList>
             <DataLayer path="Lymphocytes/Single Cells"  panelValue="1"  discriminatorValue=""  sampleGMID="3"  sampleID="6" >
               <LegendSpec color="#000000"  text=""  chartFill="le.chartfill.tinted.40"  lineWeight="Normal"  lineStyle="Solid"  control="0" />
             </DataLayer>
           </PopModelList>
           <WindowPosition x="541"  y="537"  width="256"  height="256"  displayed="1"  panelState="" />
         </ChartData>
         <FigColorLegend x="482"  y="831"  width="70"  height="12"  lineWeight="Hairline"  fill="#ffffff"  stroke="#000000"  lineStyle="Solid"  gradientColor="#808080"  gradientStyle="le.gradientstyle.none"  enabled="1"  xScale="1"  yScale="1"  aspectRatioLock="0"  alpha="1"  figID="com.treestar.layout.presentation.FigHeatmapStatAxis@1b5f69bd#1648192679411"  rotation="0"  lock="0"  sizeLock="0"  contentLock="0"  wantsDrops="0"  colorMapName="Default (blue,green,yellow,red)"  z="35" />
       </FigList>
     </Layout>
     <WindowPosition x="0"  y="0"  width="900"  height="600" />
   </LayoutEditor>
   <Scripts>
     <Script lang="text/javascript"  name="New Script    " />
   </Scripts>
   <Experiment>
     <PlateModel name="Plate"  color="#00ffffff"  rows="8"  columns="12"  plateID="00000"  expID="000-00000"  format="Plate"  showNEntries="1"  peHeatmap="1"  peShowEnums="1"  peThickBorders="1" >
       <PrintLayout flipPattern0="0"  rows="1"  columns="1"  padding="36"  header=""  footer=""  headerActive="0"  footerActive="0"  scalingMode="fj.print.scale.none"  scaling="1"  orientation="1"  width="595.2744"  height="841.8888"  imageableX="72"  imageableY="72"  imageableWidth="451.2744"  imageableHeight="697.8888" />
     </PlateModel>
     <PlateEditorState>
       <KeywordList>
         <Keyword attribute="Assay"  value="GFP Reporter" />
         <Keyword attribute="Time point"  value="24hr" />
         <Keyword attribute="Treatment &quot;Drug A&quot;"  value="10ug/L" />
       </KeywordList>
       <StagingArea>
         <StagingWell/>
         <StagingWell/>
         <StagingWell/>
         <StagingWell/>
       </StagingArea>
     </PlateEditorState>
   </Experiment>
   <Exports/>
   <SOPS/>
   <experiment/>
   <weights/>
 </Workspace>
