# Supplementary material for: A therapeutic regimen using neoantigen-specific TCR-T cells for HLA-A*2402-positive solid tumors
Source: EMBO Mol Med. 2025 Jan 2;17(2):365–83. doi: 10.1038/s44321-024-00184-1 (PMC11821884; doi:10.1038/s44321-024-00184-1)
Supplement: Supplementary file 5 — Source data Fig. 3 [file 44321_2024_184_MOESM5_ESM.zip › Fig 3/Fig 3I/surviv.xlsx]

## Sheet: Sheet2
Group	1	2	3	4	5	6
40		1
41	1	1
41	1
42		1
42		1
43	1	1		1
44	1	1	1
45	1
45	1		1	1	1
46
47					1
48			1	1	1
49				1	1
50
51
52			1
53				1
53				1
54			1
55			1
56						1
57				1	1
58					1
59
60
61
62						1
63
64
65
66
67
68
69
70						0
70						0
70						0
70						0
