# Supplementary material for: A therapeutic regimen using neoantigen-specific TCR-T cells for HLA-A*2402-positive solid tumors
Source: EMBO Mol Med. 2025 Jan 2;17(2):365–83. doi: 10.1038/s44321-024-00184-1 (PMC11821884; doi:10.1038/s44321-024-00184-1)
Supplement: Supplementary file 5 — Source data Fig. 3 [file 44321_2024_184_MOESM5_ESM.zip › Fig 3/Fig 3H/data.xlsx]

## Sheet: Sheet1
Group		1						2						3						4						5						6
Day 10	L	0	0	0	0	0	0	0	0	0	0	0	0	0	0	0	0	0	0	0	0	0	0	0	0	0	0	0	0	0	0	0	0	0	0	0	0
	W	0	0	0	0	0	0	0	0	0	0	0	0	0	0	0	0	0	0	0	0	0	0	0	0	0	0	0	0	0	0	0	0	0	0	0	0
Day 13	L	0	3.7	0	0	0	4.2	0	4.5	3.6	0	0	0	0	0	3.3	4.1	0	0	0	0	0	0	4.1	4.6	3.2	0	0	0	0	4.6	0	0	3.3	4.5	0	0
	W	0	2.43	0	0	0	4.2	0	4.05	2.46	0	0	0	0	0	2.57	2.83	0	0	0	0	0	0	2.31	4.01	2.61	0	0	0	0	4.01	0	0	2.57	4.05	0	0
Day 16	L	4.2	4.3	3.3	3.2	0	4.5	3.2	3.9	4.3	3.3	0	3.1	3.2	3.3	3.4	3.8	3.3	3.3	3.4	3.1	4	3.7	3.1	4.2	4.3	3.2	3.1	0	3	4.3	4.4	4.2	3.2	4.2	3.1	3
	W	2.28	4.15	2.57	2.61	0	4.38	2.61	4.35	4.15	2.57	0	3.25	3.2	3.15	3.11	3.44	2.57	2.57	3.11	2.66	2.86	2.98	3.41	4.53	4.28	2.61	3.25	0	2.7	4.35	2.73	4.2	3.2	4.55	3.36	3.31
Day 19	L	4.8	4.9	4.7	5.3	4.1	5.4	5.3	6	4.3	3.5	5.3	3.1	3.9	4.1	4	4.2	3.5	3.4	4.3	3.9	4	4.2	5.5	5.8	5.6	5.1	5.3	4	5.8	5.9	5.9	6.3	6.3	6.7	6.2	5.3
	W	4.52	4.6	4.61	4.34	2.83	4.56	3.5	4.43	5.3	4.43	3.16	4.54	4.61	5.02	5.53	4.56	4.02	4.26	4.89	4.2	3.56	3.47	4.34	4.45	4.3	4.13	4.05	2.86	3.65	4.14	3.93	3.95	4.4	4.53	4.37	4.49
Day 22	L	5.94	6.97	5.98	6.6	5.6	7.59	6.6	8.17	6.37	4.78	6.4	4.72	5.5	5.67	5.55	5.92	4.78	4.68	5.85	5.23	5.43	5.69	7.2	8.06	7.74	6.4	6.92	5.5	7.15	8.07	7.26	8.4	7.9	8.97	7.88	6.95
	W	4.71	4.25	4.31	4.01	4.97	5.2	4.19	4.69	5.71	5.33	3.95	4.78	4.79	5.76	5.36	4.48	4.91	4.74	5.88	4.49	4.87	4.94	4.57	4.47	4.93	4.55	4.86	4.4	4.44	4.04	3.93	3.99	5.04	4.75	4.74	4.96
Day 25	L	7.08	9.05	7.27	7.91	7.1	9.78	7.91	10.3	8.45	6.07	6.9	6.35	7.1	7.25	7.11	7.64	6.07	5.97	7.41	6.56	6.86	7.18	8.91	10.3	9.88	7.71	8.55	7.1	8.5	10.2	8.63	10.5	9.5	11.2	9.56	8.61
	W	5.29	4.68	4.74	4.98	5.84	5.38	5.41	5.07	5.79	6.62	5.32	5.84	5.31	6.04	6.08	5.51	5.66	5.43	6.31	5.27	5.53	5.42	5.07	4.48	4.95	5.49	5.16	5.37	5.14	4.46	4.29	4.06	4.95	4.66	4.89	5.03
Day 28	L	7.79	9.95	8	8.71	7.81	10.7	8.71	11.3	9.29	7.29	7.59	6.99	7.81	7.98	7.82	8.41	6.68	6.57	8.15	7.21	7.55	7.9	9.81	11.3	10.8	8.49	9.41	7.81	9.35	11.2	9.49	11.5	10.4	12.3	10.5	9.47
	W	6.08	5.36	5.79	5.53	6.13	5.76	5.58	5.49	6.35	6.44	5.4	6.42	5.59	6.11	6.55	5.95	6.31	6.47	7.07	6.01	5.93	5.84	5.37	5.24	5.53	5.65	5.27	5.77	5.64	4.91	4.52	4.68	5.01	4.6	4.94	5.27
Day 31	L	8.57	10.9	8.8	9.58	8.59	11.8	9.58	12.5	10.2	8.75	8.34	7.69	8.6	8.78	8.6	9.25	7.35	7.23	8.96	7.93	8.31	8.69	10.3	11.9	11.4	8.91	9.88	8.2	9.82	11.8	9.97	10.3	10.9	9.9	8.41	8.43
	W	7.34	6.57	7.06	7.26	7.61	6.52	7.31	6.59	7.91	7.59	7.37	7.85	7.02	7.15	7.86	7.37	8.22	7.88	8.08	9.1	7.87	7.27	6.84	6.14	7.42	7.29	6.94	7.57	6.84	6.04	4.68	5.08	5.03	6.03	6.26	6.12
Day 34	L	9.86	11.4	10.1	10	9.02	12.4	10	13.1	10.7	10	8.76	8.07	9.03	9.22	9.03	9.71	7.72	7.59	9.41	8.33	8.72	9.12	10.8	12.5	11.9	9.36	10.3	8.61	10.3	12.4	9.47	9.87	10.4	9.4	7.99	8.01
	W	8.73	8.36	9.02	9.08	9.59	7.9	8.25	7.18	8.4	9.11	8.57	9.41	7.52	7.73	7.91	7.58	8.91	8.41	9.19	9.52	8.6	7.96	7.31	6.86	7.92	7.9	7.2	8.25	7.08	6.6	5.17	5.15	6.04	6.07	6.5	6.31
Day 37	L	11	11.7	11.3	10.2	11	12.6	10.2	13.4	10.9	12.2	8.94	8.24	9.21	9.4	9.21	9.91	7.87	7.74	9.6	8.5	8.9	9.3	11	12.7	12.2	9.54	10.5	8.78	10.5	12.6	8.71	9.08	9.59	8.65	7.35	7.36
	W	9.05	9.71	9.72	10	10.4	8.55	9.96	8.3	9.31	9.52	9.97	11.3	8.07	9.08	9.13	8.95	10.2	9.66	9.53	10.1	9.3	9.13	8.66	7.51	8.1	9.64	8.77	10	8.71	7.96	5.86	5.2	6.28	6.62	6.56	6.82
