# Supplementary material for: A therapeutic regimen using neoantigen-specific TCR-T cells for HLA-A*2402-positive solid tumors
Source: EMBO Mol Med. 2025 Jan 2;17(2):365–83. doi: 10.1038/s44321-024-00184-1 (PMC11821884; doi:10.1038/s44321-024-00184-1)
Supplement: Supplementary file 5 — Source data Fig. 3 [file 44321_2024_184_MOESM5_ESM.zip › Fig 3/Fig 3F/12-4.xlsx]

## Sheet: Sheet2
Application: Tecan i-control				Tecan i-control , 2.0.10.0
Device: infinite 200Pro				Serial number: 1708006126				Serial number of connected stacker:
Firmware: V_4.28_04/17_Infinite (Apr 13 2017/17.52.18)				MAI, V_4.28_04/17_Infinite (Apr 13 2017/17.52.18)
Date:	2021-06-25
Time:	12:07:39
System				DELL-PC
User				DELL-PC\DELL
Plate				Greiner 96 Flat Bottom Transparent Polystyrene Cat. No.: 655101/655161/655192 [GRE96ft.pdfx]
Plate-ID (Stacker)
Label: Label1
Mode				Luminescence
Attenuation				AUTOMATIC
Color for OD2 Attenuation
Integration Time				1000	ms
Settle Time				1000	ms
Part of Plate				B2-E9
Start Time:	2022/12/02 12:07:46
	Temperature: 20.5 °C
<>	2	3	5	6	7	9
B	819	764	756	865	735	752
C	803	811	764	787	717	678
D	723	771	721	663	561	573
E	643	677	668	351	452	522
End Time:	2022/12/02 12:11:06
