# Supplementary material for: A therapeutic regimen using neoantigen-specific TCR-T cells for HLA-A*2402-positive solid tumors
Source: EMBO Mol Med. 2025 Jan 2;17(2):365–83. doi: 10.1038/s44321-024-00184-1 (PMC11821884; doi:10.1038/s44321-024-00184-1)
Supplement: Supplementary file 6 — Source data Fig. 4 [file 44321_2024_184_MOESM6_ESM.zip]

Archive with 130 entries (126 files):
- Fig 4/
- __MACOSX/._Fig 4
- Fig 4/Fig 4A-B/
- __MACOSX/Fig 4/._Fig 4A-B
- Fig 4/Fig 4C-D/
- __MACOSX/Fig 4/._Fig 4C-D
- Fig 4/Fig 4E-F/
- __MACOSX/Fig 4/._Fig 4E-F
- Fig 4/Fig 4A-B/C02 2402-TRADION-PEP3.fcs
- __MACOSX/Fig 4/Fig 4A-B/._C02 2402-TRADION-PEP3.fcs
- Fig 4/Fig 4A-B/20201229.xls
- __MACOSX/Fig 4/Fig 4A-B/._20201229.xls
- Fig 4/Fig 4A-B/H12 isotype.fcs
- __MACOSX/Fig 4/Fig 4A-B/._H12 isotype.fcs
- Fig 4/Fig 4A-B/20201229.wsp
- __MACOSX/Fig 4/Fig 4A-B/._20201229.wsp
- Fig 4/Fig 4A-B/cd137.tif
- __MACOSX/Fig 4/Fig 4A-B/._cd137.tif
- Fig 4/Fig 4A-B/C01 2402-CTRL.fcs
- __MACOSX/Fig 4/Fig 4A-B/._C01 2402-CTRL.fcs
- Fig 4/Fig 4A-B/cd4 cd8.pzfx
- __MACOSX/Fig 4/Fig 4A-B/._cd4 cd8.pzfx
- Fig 4/Fig 4A-B/cd4 cd8.tif
- __MACOSX/Fig 4/Fig 4A-B/._cd4 cd8.tif
- Fig 4/Fig 4A-B/C04 2402-PEP1.fcs
- __MACOSX/Fig 4/Fig 4A-B/._C04 2402-PEP1.fcs
- Fig 4/Fig 4A-B/C03 2402-PEP4.fcs
- __MACOSX/Fig 4/Fig 4A-B/._C03 2402-PEP4.fcs
- Fig 4/Fig 4A-B/res.tif
- __MACOSX/Fig 4/Fig 4A-B/._res.tif
- Fig 4/Fig 4A-B/20201229-Layout.png
- __MACOSX/Fig 4/Fig 4A-B/._20201229-Layout.png
- Fig 4/Fig 4A-B/res.psd
- __MACOSX/Fig 4/Fig 4A-B/._res.psd
- Fig 4/Fig 4A-B/2.png
- __MACOSX/Fig 4/Fig 4A-B/._2.png
- Fig 4/Fig 4A-B/cd137.pzfx
- __MACOSX/Fig 4/Fig 4A-B/._cd137.pzfx
- Fig 4/Fig 4C-D/20240528_Tube_038_036.fcs
- __MACOSX/Fig 4/Fig 4C-D/._20240528_Tube_038_036.fcs
- Fig 4/Fig 4C-D/tumor cd8 tem.tif
- __MACOSX/Fig 4/Fig 4C-D/._tumor cd8 tem.tif
- Fig 4/Fig 4C-D/20240528_Tube_012_010.fcs
- __MACOSX/Fig 4/Fig 4C-D/._20240528_Tube_012_010.fcs
- Fig 4/Fig 4C-D/Spleen CD8+ TEM.prism
- __MACOSX/Fig 4/Fig 4C-D/._Spleen CD8+ TEM.prism
- Fig 4/Fig 4C-D/20240528_Tube_013_011.fcs
- __MACOSX/Fig 4/Fig 4C-D/._20240528_Tube_013_011.fcs
- Fig 4/Fig 4C-D/tumor cd4 tem.prism
- __MACOSX/Fig 4/Fig 4C-D/._tumor cd4 tem.prism
- Fig 4/Fig 4C-D/spleen cd4 tem.tif
- __MACOSX/Fig 4/Fig 4C-D/._spleen cd4 tem.tif
- Fig 4/Fig 4C-D/CD8 TIM3.prism
- __MACOSX/Fig 4/Fig 4C-D/._CD8 TIM3.prism
- Fig 4/Fig 4C-D/20240528_Tube_023_021.fcs
- __MACOSX/Fig 4/Fig 4C-D/._20240528_Tube_023_021.fcs
- Fig 4/Fig 4C-D/CD8 PD1.tif
- __MACOSX/Fig 4/Fig 4C-D/._CD8 PD1.tif
- Fig 4/Fig 4C-D/mamory T cell.prism
- __MACOSX/Fig 4/Fig 4C-D/._mamory T cell.prism
- Fig 4/Fig 4C-D/CD4 PD1.tif
- __MACOSX/Fig 4/Fig 4C-D/._CD4 PD1.tif
- Fig 4/Fig 4C-D/spleen cd4 tem.prism
- __MACOSX/Fig 4/Fig 4C-D/._spleen cd4 tem.prism
- Fig 4/Fig 4C-D/20240528_Tube_036_034.fcs
- __MACOSX/Fig 4/Fig 4C-D/._20240528_Tube_036_034.fcs
- Fig 4/Fig 4C-D/cd8 tim3.tif
- __MACOSX/Fig 4/Fig 4C-D/._cd8 tim3.tif
- Fig 4/Fig 4C-D/25-Jul-2024-Layout.png
- __MACOSX/Fig 4/Fig 4C-D/._25-Jul-2024-Layout.png
- Fig 4/Fig 4C-D/20240528_Tube_014_012.fcs
- __MACOSX/Fig 4/Fig 4C-D/._20240528_Tube_014_012.fcs
- Fig 4/Fig 4C-D/spleen cd8 tem.tif
- __MACOSX/Fig 4/Fig 4C-D/._spleen cd8 tem.tif
- Fig 4/Fig 4C-D/20240528_Tube_026_024.fcs
- __MACOSX/Fig 4/Fig 4C-D/._20240528_Tube_026_024.fcs
- Fig 4/Fig 4C-D/20240528_Tube_037_035.fcs
- __MACOSX/Fig 4/Fig 4C-D/._20240528_Tube_037_035.fcs
- Fig 4/Fig 4C-D/20240528_Tube_011_009.fcs
- __MACOSX/Fig 4/Fig 4C-D/._20240528_Tube_011_009.fcs
- Fig 4/Fig 4C-D/CD4 PD1.prism
- __MACOSX/Fig 4/Fig 4C-D/._CD4 PD1.prism
- Fig 4/Fig 4C-D/cd4 tim3.tif
- __MACOSX/Fig 4/Fig 4C-D/._cd4 tim3.tif
- Fig 4/Fig 4C-D/20240528_Tube_025_023.fcs
- __MACOSX/Fig 4/Fig 4C-D/._20240528_Tube_025_023.fcs
- Fig 4/Fig 4C-D/tumor CD8+ TEM.prism
- __MACOSX/Fig 4/Fig 4C-D/._tumor CD8+ TEM.prism
- Fig 4/Fig 4C-D/spleen cd137.pzfx
- __MACOSX/Fig 4/Fig 4C-D/._spleen cd137.pzfx
- Fig 4/Fig 4C-D/tumor cd4 tem.tif
- __MACOSX/Fig 4/Fig 4C-D/._tumor cd4 tem.tif
- Fig 4/Fig 4C-D/20240528_Tube_024_022.fcs
- __MACOSX/Fig 4/Fig 4C-D/._20240528_Tube_024_022.fcs
- Fig 4/Fig 4C-D/CD4 TIM3.prism
- __MACOSX/Fig 4/Fig 4C-D/._CD4 TIM3.prism
- Fig 4/Fig 4C-D/20240528_Tube_035_033.fcs
- __MACOSX/Fig 4/Fig 4C-D/._20240528_Tube_035_033.fcs
- Fig 4/Fig 4C-D/CD8 PD1.prism
- __MACOSX/Fig 4/Fig 4C-D/._CD8 PD1.prism
- Fig 4/Fig 4C-D/25-Jul-2024.wsp
- __MACOSX/Fig 4/Fig 4C-D/._25-Jul-2024.wsp
- Fig 4/Fig 4E-F/20240528_Tube_029_027.fcs
- __MACOSX/Fig 4/Fig 4E-F/._20240528_Tube_029_027.fcs
- Fig 4/Fig 4E-F/20240528_Tube_039_037.fcs
- __MACOSX/Fig 4/Fig 4E-F/._20240528_Tube_039_037.fcs
- Fig 4/Fig 4E-F/20240528_Tube_028_026.fcs
- __MACOSX/Fig 4/Fig 4E-F/._20240528_Tube_028_026.fcs
- Fig 4/Fig 4E-F/20240528_Tube_042_040.fcs
- __MACOSX/Fig 4/Fig 4E-F/._20240528_Tube_042_040.fcs
- Fig 4/Fig 4E-F/20240528_Tube_018_016.fcs
- __MACOSX/Fig 4/Fig 4E-F/._20240528_Tube_018_016.fcs
- Fig 4/Fig 4E-F/20240528_Tube_027_025.fcs
- __MACOSX/Fig 4/Fig 4E-F/._20240528_Tube_027_025.fcs
- Fig 4/Fig 4E-F/20240528_Tube_041_039.fcs
- __MACOSX/Fig 4/Fig 4E-F/._20240528_Tube_041_039.fcs
- Fig 4/Fig 4E-F/20240528_Tube_015_013.fcs
- __MACOSX/Fig 4/Fig 4E-F/._20240528_Tube_015_013.fcs
- Fig 4/Fig 4E-F/25-Jul-2024-Layout.png
- __MACOSX/Fig 4/Fig 4E-F/._25-Jul-2024-Layout.png
- Fig 4/Fig 4E-F/20240528_Tube_040_038.fcs
- __MACOSX/Fig 4/Fig 4E-F/._20240528_Tube_040_038.fcs
- Fig 4/Fig 4E-F/20240528_Tube_017_015.fcs
- __MACOSX/Fig 4/Fig 4E-F/._20240528_Tube_017_015.fcs
- Fig 4/Fig 4E-F/20240528_Tube_016_014.fcs
- __MACOSX/Fig 4/Fig 4E-F/._20240528_Tube_016_014.fcs
- Fig 4/Fig 4E-F/20240528_Tube_030_028.fcs
- __MACOSX/Fig 4/Fig 4E-F/._20240528_Tube_030_028.fcs
- Fig 4/Fig 4E-F/25-Jul-2024.wsp
- __MACOSX/Fig 4/Fig 4E-F/._25-Jul-2024.wsp
