# Supplementary material for: A therapeutic regimen using neoantigen-specific TCR-T cells for HLA-A*2402-positive solid tumors
Source: EMBO Mol Med. 2025 Jan 2;17(2):365–83. doi: 10.1038/s44321-024-00184-1 (PMC11821884; doi:10.1038/s44321-024-00184-1)
Supplement: Supplementary file 6 — Source data Fig. 4 [file 44321_2024_184_MOESM6_ESM.zip › Fig 4/Fig 4A-B/20201229.xls]

## Sheet: Sheet0
Depth	Name	Statistic	#Cells
	C01 2402-CTRL.fcs		63118
>	T cells	19.1	12053	8.97463		3.35651	6.44426	7.92165	11.0277
> >	CD3	64.9	7825			5.33991	1.87993	6.16947	8.00589
> > >	1	72.4	5666
> > > >	CD4	37.4	2119	3.35651	0.0191321	0.0191321	0.0354434	0.0411926	0.147771
> > > > >	CD4-PerCP5.5-A, CD137-PE-A subset	0.57	12			0.123352	0.0176713	0.280094	0.0912672
> > > >	CD8	59.5	3370	5.33991	0.123352
> > > > >	CD8-APC-A, CD137-PE-A subset	2.31	78
	C02 2402-TRADION-PEP3.fcs		56447
>	T cells	21	11867	8.46814
> >	CD3	78.3	9292
> > >	1	51.5	4784
> > > >	CD4	76.1	3640	6.44426	0.0354434
> > > > >	CD4-PerCP5.5-A, CD137-PE-A subset	0.55	20
> > > >	CD8	22.2	1064	1.87993	0.0176713
> > > > >	CD8-APC-A, CD137-PE-A subset	0.94	10
	C03 2402-PEP4.fcs		48600
>	T cells	25.5	12381	14.7243
> >	CD3	91.8	11363
> > >	1	62.9	7146
> > > >	CD4	53.8	3842	7.92165	0.0411926
> > > > >	CD4-PerCP5.5-A, CD137-PE-A subset	0.52	20
> > > >	CD8	41.9	2994	6.16947	0.280094
> > > > >	CD8-APC-A, CD137-PE-A subset	4.54	136
	C04 2402-PEP1.fcs		33815
>	T cells	35.3	11936	19.6223
> >	CD3	92.8	11080
> > >	1	59.9	6642
> > > >	CD4	56.2	3734	11.0277	0.147771
> > > > >	CD4-PerCP5.5-A, CD137-PE-A subset	1.34	50
> > > >	CD8	40.8	2709	8.00589	0.0912672
> > > > >	CD8-APC-A, CD137-PE-A subset	1.14	31
	H12 isotype.fcs		12672
>	T cells	5.03	638	0.354473
> >	CD3	8.46	54
> > >	1	83.3	45
> > > >	CD4	97.8	44	0.346675	0
> > > > >	CD4-PerCP5.5-A, CD137-PE-A subset	0	0
> > > >	CD8	2.22	1	0.0078693	0
> > > > >	CD8-APC-A, CD137-PE-A subset	0	0
