# Supplementary material for: A therapeutic regimen using neoantigen-specific TCR-T cells for HLA-A*2402-positive solid tumors
Source: EMBO Mol Med. 2025 Jan 2;17(2):365–83. doi: 10.1038/s44321-024-00184-1 (PMC11821884; doi:10.1038/s44321-024-00184-1)
Supplement: Supplementary file 6 — Source data Fig. 4 [file 44321_2024_184_MOESM6_ESM.zip › Fig 4/Fig 4A-B/20201229.wsp]

<?xml version="1.0" encoding="UTF-8"?>
 <Workspace version="20.0"  modDate="Tue Dec 29 14:41:45 CST 2020"  flowJoVersion="10.0.7r2"  drawRowBorders="1"  drawColumnBorders="1"  curGroup="All Samples"  groupPaneHeight="-1"  xmlns:xsi="http://www.w3.org/2001/XMLSchema-instance"  xmlns:gating="http://www.isac-net.org/std/Gating-ML/v2.0/gating"  xmlns:transforms="http://www.isac-net.org/std/Gating-ML/v2.0/transformations"  xmlns:data-type="http://www.isac-net.org/std/Gating-ML/v2.0/datatypes"  xsi:schemaLocation="http://www.isac-net.org/std/Gating-ML/v2.0/gating http://www.isac-net.org/std/Gating-ML/v2.0/gating/Gating-ML.v2.0.xsd http://www.isac-net.org/std/Gating-ML/v2.0/transformations http://www.isac-net.org/std/Gating-ML/v2.0/gating/Transformations.v2.0.xsd http://www.isac-net.org/std/Gating-ML/v2.0/datatypes http://www.isac-net.org/std/Gating-ML/v2.0/gating/DataTypes.v2.0.xsd "  nonAutoSaveFileName="file:/F:/鼓楼医院/滑膜肉瘤TCRT/data/HLA-2402/phenotype/20201229.wsp" >
   <WindowPosition x="-9"  y="-9"  width="1938"  height="1048"  displayed="1"  panelState="" />
   <TextTraits font="SansSerif"  size="12"  name=""  style="plain"  color="#000000"  background="#00ffffff"  just="left" />
   <Columns>
     <TColumn width="745" >
       <Property key="fj.appnode.prop.name" />
     </TColumn>
     <TColumn width="586" >
       <Property key="fj.appnode.prop.statistic" />
     </TColumn>
     <TColumn width="585" >
       <Property key="fj.appnode.prop.ncells" />
     </TColumn>
   </Columns>
   <Matrices>
     <transforms:spilloverMatrix prefix="Comp-"  name="Acquisition-defined"  editable="0"  color="#c0c0c0"  version="FlowJo-10.0.7r2"  status="FINALIZED"  transforms:id="41bcb4fe-24bd-418d-bca8-45cb69491a00"  suffix="" >
       <data-type:parameters>
         <data-type:parameter data-type:name="FL1-A" />
         <data-type:parameter data-type:name="FL2-A" />
         <data-type:parameter data-type:name="FL3-A" />
         <data-type:parameter data-type:name="FL4-A" />
         <data-type:parameter data-type:name="FL1-H" />
         <data-type:parameter data-type:name="FL2-H" />
         <data-type:parameter data-type:name="FL3-H" />
         <data-type:parameter data-type:name="FL4-H" />
       </data-type:parameters>
       <transforms:spillover data-type:parameter="FL1-A" >
         <transforms:coefficient data-type:parameter="FL1-A"  transforms:value="1.0049999952" />
         <transforms:coefficient data-type:parameter="FL2-A"  transforms:value="0.0979999974" />
         <transforms:coefficient data-type:parameter="FL3-A"  transforms:value="0.0120000001" />
         <transforms:coefficient data-type:parameter="FL4-A"  transforms:value="0.001" />
         <transforms:coefficient data-type:parameter="FL1-H"  transforms:value="0" />
         <transforms:coefficient data-type:parameter="FL2-H"  transforms:value="0" />
         <transforms:coefficient data-type:parameter="FL3-H"  transforms:value="0" />
         <transforms:coefficient data-type:parameter="FL4-H"  transforms:value="0" />
       </transforms:spillover>
       <transforms:spillover data-type:parameter="FL2-A" >
         <transforms:coefficient data-type:parameter="FL1-A"  transforms:value="0.0480000004" />
         <transforms:coefficient data-type:parameter="FL2-A"  transforms:value="1.0049999952" />
         <transforms:coefficient data-type:parameter="FL3-A"  transforms:value="0.001" />
         <transforms:coefficient data-type:parameter="FL4-A"  transforms:value="0" />
         <transforms:coefficient data-type:parameter="FL1-H"  transforms:value="0" />
         <transforms:coefficient data-type:parameter="FL2-H"  transforms:value="0" />
         <transforms:coefficient data-type:parameter="FL3-H"  transforms:value="0" />
         <transforms:coefficient data-type:parameter="FL4-H"  transforms:value="0" />
       </transforms:spillover>
       <transforms:spillover data-type:parameter="FL3-A" >
         <transforms:coefficient data-type:parameter="FL1-A"  transforms:value="0" />
         <transforms:coefficient data-type:parameter="FL2-A"  transforms:value="0" />
         <transforms:coefficient data-type:parameter="FL3-A"  transforms:value="1" />
         <transforms:coefficient data-type:parameter="FL4-A"  transforms:value="0.0799999982" />
         <transforms:coefficient data-type:parameter="FL1-H"  transforms:value="0" />
         <transforms:coefficient data-type:parameter="FL2-H"  transforms:value="0" />
         <transforms:coefficient data-type:parameter="FL3-H"  transforms:value="0" />
         <transforms:coefficient data-type:parameter="FL4-H"  transforms:value="0" />
       </transforms:spillover>
       <transforms:spillover data-type:parameter="FL4-A" >
         <transforms:coefficient data-type:parameter="FL1-A"  transforms:value="0" />
         <transforms:coefficient data-type:parameter="FL2-A"  transforms:value="0" />
         <transforms:coefficient data-type:parameter="FL3-A"  transforms:value="0.0020000001" />
         <transforms:coefficient data-type:parameter="FL4-A"  transforms:value="1" />
         <transforms:coefficient data-type:parameter="FL1-H"  transforms:value="0" />
         <transforms:coefficient data-type:parameter="FL2-H"  transforms:value="0" />
         <transforms:coefficient data-type:parameter="FL3-H"  transforms:value="0" />
         <transforms:coefficient data-type:parameter="FL4-H"  transforms:value="0" />
       </transforms:spillover>
       <transforms:spillover data-type:parameter="FL1-H" >
         <transforms:coefficient data-type:parameter="FL1-A"  transforms:value="0" />
         <transforms:coefficient data-type:parameter="FL2-A"  transforms:value="0" />
         <transforms:coefficient data-type:parameter="FL3-A"  transforms:value="0" />
         <transforms:coefficient data-type:parameter="FL4-A"  transforms:value="0" />
         <transforms:coefficient data-type:parameter="FL1-H"  transforms:value="1.0049999952" />
         <transforms:coefficient data-type:parameter="FL2-H"  transforms:value="0.0979999974" />
         <transforms:coefficient data-type:parameter="FL3-H"  transforms:value="0.0120000001" />
         <transforms:coefficient data-type:parameter="FL4-H"  transforms:value="0.001" />
       </transforms:spillover>
       <transforms:spillover data-type:parameter="FL2-H" >
         <transforms:coefficient data-type:parameter="FL1-A"  transforms:value="0" />
         <transforms:coefficient data-type:parameter="FL2-A"  transforms:value="0" />
         <transforms:coefficient data-type:parameter="FL3-A"  transforms:value="0" />
         <transforms:coefficient data-type:parameter="FL4-A"  transforms:value="0" />
         <transforms:coefficient data-type:parameter="FL1-H"  transforms:value="0.0480000004" />
         <transforms:coefficient data-type:parameter="FL2-H"  transforms:value="1.0049999952" />
         <transforms:coefficient data-type:parameter="FL3-H"  transforms:value="0.001" />
         <transforms:coefficient data-type:parameter="FL4-H"  transforms:value="0" />
       </transforms:spillover>
       <transforms:spillover data-type:parameter="FL3-H" >
         <transforms:coefficient data-type:parameter="FL1-A"  transforms:value="0" />
         <transforms:coefficient data-type:parameter="FL2-A"  transforms:value="0" />
         <transforms:coefficient data-type:parameter="FL3-A"  transforms:value="0" />
         <transforms:coefficient data-type:parameter="FL4-A"  transforms:value="0" />
         <transforms:coefficient data-type:parameter="FL1-H"  transforms:value="0" />
         <transforms:coefficient data-type:parameter="FL2-H"  transforms:value="0" />
         <transforms:coefficient data-type:parameter="FL3-H"  transforms:value="1" />
         <transforms:coefficient data-type:parameter="FL4-H"  transforms:value="0.0799999982" />
       </transforms:spillover>
       <transforms:spillover data-type:parameter="FL4-H" >
         <transforms:coefficient data-type:parameter="FL1-A"  transforms:value="0" />
         <transforms:coefficient data-type:parameter="FL2-A"  transforms:value="0" />
         <transforms:coefficient data-type:parameter="FL3-A"  transforms:value="0" />
         <transforms:coefficient data-type:parameter="FL4-A"  transforms:value="0" />
         <transforms:coefficient data-type:parameter="FL1-H"  transforms:value="0" />
         <transforms:coefficient data-type:parameter="FL2-H"  transforms:value="0" />
         <transforms:coefficient data-type:parameter="FL3-H"  transforms:value="0.0020000001" />
         <transforms:coefficient data-type:parameter="FL4-H"  transforms:value="1" />
       </transforms:spillover>
     </transforms:spilloverMatrix>
   </Matrices>
   <Cytometers>
     <Cytometer name="CFLOW"  cyt="BD Accuri C6"  useFCS3="1"  extraNegs="0"  widthBasis="-10"  linMin="0"  logMin="1"  linMax="16777216"  logMax="16777216"  linearRescale="1"  logRescale="1"  linFromKW="1"  logFromKW="1"  useGain="1"  useTransform="0"  transformType="LOG"  manufacturer=""  serialnumber=""  homepage="workspaces-and-samples/flowjo-and-your-cytometer/ws-cytometer-accuri/"  icon="accuri.png" >
       <LinParams>
         <Param>time</Param>
       </LinParams>
       <LogParams/>
       <FilterParams>
         <Param/>
       </FilterParams>
       <TransformStore>
         <Transforms>
           <MatrixID matrixId="41bcb4fe-24bd-418d-bca8-45cb69491a00" />
           <Transforms>
             <transforms:linear transforms:minRange="0"  transforms:maxRange="16777216"  gain="1" >
               <data-type:parameter data-type:name="FSC-H" />
             </transforms:linear>
             <transforms:log transforms:offset="1"  transforms:decades="7.2247198959" >
               <data-type:parameter data-type:name="FL4-A" />
             </transforms:log>
             <transforms:linear transforms:minRange="0"  transforms:maxRange="16777216"  gain="1" >
               <data-type:parameter data-type:name="SSC-H" />
             </transforms:linear>
             <transforms:log transforms:offset="1"  transforms:decades="7.2247198959" >
               <data-type:parameter data-type:name="FL1-A" />
             </transforms:log>
             <transforms:log transforms:offset="1"  transforms:decades="7.2247198959" >
               <data-type:parameter data-type:name="FL4-H" />
             </transforms:log>
             <transforms:linear transforms:minRange="0"  transforms:maxRange="2267114"  gain="1" >
               <data-type:parameter data-type:name="SSC-A" />
             </transforms:linear>
             <transforms:linear transforms:minRange="0"  transforms:maxRange="64"  gain="1" >
               <data-type:parameter data-type:name="Time" />
             </transforms:linear>
             <transforms:log transforms:offset="1"  transforms:decades="7.2247198959" >
               <data-type:parameter data-type:name="FL3-A" />
             </transforms:log>
             <transforms:log transforms:offset="1"  transforms:decades="7.2247198959" >
               <data-type:parameter data-type:name="FL2-H" />
             </transforms:log>
             <transforms:log transforms:offset="1"  transforms:decades="7.2247198959" >
               <data-type:parameter data-type:name="FL3-H" />
             </transforms:log>
             <transforms:linear transforms:minRange="0"  transforms:maxRange="16777216"  gain="1" >
               <data-type:parameter data-type:name="FSC-A" />
             </transforms:linear>
             <transforms:linear transforms:minRange="0"  transforms:maxRange="16777216"  gain="1" >
               <data-type:parameter data-type:name="Width" />
             </transforms:linear>
             <transforms:log transforms:offset="1"  transforms:decades="7.2247198959" >
               <data-type:parameter data-type:name="FL2-A" />
             </transforms:log>
             <transforms:log transforms:offset="1"  transforms:decades="7.2247198959" >
               <data-type:parameter data-type:name="FL1-H" />
             </transforms:log>
           </Transforms>
         </Transforms>
       </TransformStore>
     </Cytometer>
   </Cytometers>
   <Groups>
     <GroupNode name="All Samples"  annotation=""  owningGroup="All Samples"  expanded="1"  sortPriority="10"  count="-1" >
       <Graph smoothing="0"  backColor="#ffffff"  foreColor="#000000"  type="Pseudocolor"  fast="1"  rowCount="0" >
         <Axis dimension="x"  name=""  label=""  auto="auto" />
         <Axis dimension="y"  name=""  label=""  auto="auto" />
         <GraphSettings level="5%"  smoothingHighResolution="1"  contourHighResolution="1"  histogramSmoothingCount="0"  graphResolution="256"  showOutliers="0"  drawLargeDots="0"  dotsToDraw="8000"  tint="le.chartfill.tinted.40"  lineWeight="le.lineweight.normal"  lineStyle="le.linestyle.solid" />
         <GraphEnvironment showGrid="0"  showAxes="tnlTNL"  showGates="1"  showFreqOnPlots="1"  showGateNameOnPlots="1"  showMedians="0"  showUncomped="0"  addEventParam="0"  lastYAxisName="" >
           <TextTraits font="SansSerif"  size="12"  name="Labels"  style="plain"  color="#000000"  background="#00ffffff"  just="left" />
           <TextTraits font="SansSerif"  size="12"  name="LayoutGates"  style="plain"  color="#000000"  background="#00ffffff"  just="left" />
           <TextTraits font="SansSerif"  size="10"  name="Numbers"  style="plain"  color="#000000"  background="#00ffffff"  just="left" />
           <TextTraits font="SansSerif"  size="10"  name="Legend"  style="plain"  color="#000000"  background="#00ffffff"  just="left" />
         </GraphEnvironment>
       </Graph>
       <Subpopulations>
         <Population name="T cells"  annotation=""  owningGroup="All Samples"  expanded="1"  sortPriority="10"  count="12381" >
           <Graph smoothing="0"  backColor="#ffffff"  foreColor="#000000"  type="Pseudocolor"  fast="1"  rowCount="0" >
             <Axis dimension="x"  name="Width"  label=""  auto="auto" />
             <Axis dimension="y"  name="Comp-FL1-A"  label=""  auto="auto" />
             <GraphSettings level="5%"  smoothingHighResolution="1"  contourHighResolution="1"  histogramSmoothingCount="0"  graphResolution="256"  showOutliers="0"  drawLargeDots="0"  dotsToDraw="8000"  tint="le.chartfill.tinted.40"  lineWeight="le.lineweight.normal"  lineStyle="le.linestyle.solid" />
             <GraphEnvironment showGrid="0"  showAxes="tnlTNL"  showGates="1"  showFreqOnPlots="1"  showGateNameOnPlots="1"  showMedians="0"  showUncomped="0"  addEventParam="0"  lastYAxisName="" >
               <TextTraits font="SansSerif"  size="12"  name="Labels"  style="plain"  color="#000000"  background="#00ffffff"  just="left" />
               <TextTraits font="SansSerif"  size="12"  name="LayoutGates"  style="plain"  color="#000000"  background="#00ffffff"  just="left" />
               <TextTraits font="SansSerif"  size="10"  name="Numbers"  style="plain"  color="#000000"  background="#00ffffff"  just="left" />
               <TextTraits font="SansSerif"  size="10"  name="Legend"  style="plain"  color="#000000"  background="#00ffffff"  just="left" />
               <WindowPosition x="465"  y="175"  width="390"  height="520"  displayed="1"  panelState="---" />
             </GraphEnvironment>
           </Graph>
           <Gate gating:id="ID41495997" >
             <gating:PolygonGate eventsInside="1"  annoOffsetX="97"  annoOffsetY="-98"  tint="#000000"  isTinted="0"  lineWeight="Normal"  userDefined="1"  quadId="-1"  gateResolution="256" >
               <gating:dimension>
                 <data-type:fcs-dimension data-type:name="FSC-A" />
               </gating:dimension>
               <gating:dimension>
                 <data-type:fcs-dimension data-type:name="SSC-A" />
               </gating:dimension>
               <gating:vertex>
                 <gating:coordinate data-type:value="7322259.525423729" />
                 <gating:coordinate data-type:value="656827.6455898549" />
               </gating:vertex>
               <gating:vertex>
                 <gating:coordinate data-type:value="5473922.169491526" />
                 <gating:coordinate data-type:value="678015.6341572696" />
               </gating:vertex>
               <gating:vertex>
                 <gating:coordinate data-type:value="3696674.7118644067" />
                 <gating:coordinate data-type:value="497917.7313342449" />
               </gating:vertex>
               <gating:vertex>
                 <gating:coordinate data-type:value="2559236.338983051" />
                 <gating:coordinate data-type:value="317819.8285112201" />
               </gating:vertex>
               <gating:vertex>
                 <gating:coordinate data-type:value="2061607.0508474577" />
                 <gating:coordinate data-type:value="222473.8799578541" />
               </gating:vertex>
               <gating:vertex>
                 <gating:coordinate data-type:value="1492887.8644067796" />
                 <gating:coordinate data-type:value="21187.9885674147" />
               </gating:vertex>
               <gating:vertex>
                 <gating:coordinate data-type:value="2559236.338983051" />
                 <gating:coordinate data-type:value="31781.982851122" />
               </gating:vertex>
               <gating:vertex>
                 <gating:coordinate data-type:value="5971551.457627119" />
                 <gating:coordinate data-type:value="296631.8399438054" />
               </gating:vertex>
               <gating:vertex>
                 <gating:coordinate data-type:value="7108989.830508474" />
                 <gating:coordinate data-type:value="572075.6913201961" />
               </gating:vertex>
             </gating:PolygonGate>
           </Gate>
           <Subpopulations>
             <Population name="CD3"  annotation=""  owningGroup="All Samples"  expanded="1"  sortPriority="10"  count="11080" >
               <Graph smoothing="0"  backColor="#ffffff"  foreColor="#000000"  type="Pseudocolor"  fast="1"  rowCount="0" >
                 <Axis dimension="x"  name="Width"  label=""  auto="auto" />
                 <Axis dimension="y"  name="Comp-FL2-A"  label=""  auto="auto" />
                 <GraphSettings level="5%"  smoothingHighResolution="1"  contourHighResolution="1"  histogramSmoothingCount="0"  graphResolution="256"  showOutliers="0"  drawLargeDots="0"  dotsToDraw="8000"  tint="le.chartfill.tinted.40"  lineWeight="le.lineweight.normal"  lineStyle="le.linestyle.solid" />
                 <GraphEnvironment showGrid="0"  showAxes="tnlTNL"  showGates="1"  showFreqOnPlots="1"  showGateNameOnPlots="1"  showMedians="0"  showUncomped="0"  addEventParam="0"  lastYAxisName="" >
                   <TextTraits font="SansSerif"  size="12"  name="Labels"  style="plain"  color="#000000"  background="#00ffffff"  just="left" />
                   <TextTraits font="SansSerif"  size="12"  name="LayoutGates"  style="plain"  color="#000000"  background="#00ffffff"  just="left" />
                   <TextTraits font="SansSerif"  size="10"  name="Numbers"  style="plain"  color="#000000"  background="#00ffffff"  just="left" />
                   <TextTraits font="SansSerif"  size="10"  name="Legend"  style="plain"  color="#000000"  background="#00ffffff"  just="left" />
                   <WindowPosition x="465"  y="175"  width="390"  height="520"  displayed="1"  panelState="---" />
                 </GraphEnvironment>
               </Graph>
               <Gate gating:id="ID1054795294"  gating:parent_id="ID41495997" >
                 <gating:PolygonGate eventsInside="1"  annoOffsetX="0"  annoOffsetY="0"  tint="#000000"  isTinted="0"  lineWeight="Normal"  userDefined="1"  quadId="-1"  gateResolution="256" >
                   <gating:dimension>
                    <data-type:fcs-dimension data-type:name="Comp-FL1-A" />
                   </gating:dimension>
                   <gating:dimension>
                    <data-type:fcs-dimension data-type:name="SSC-A" />
                   </gating:dimension>
                   <gating:vertex>
                    <gating:coordinate data-type:value="212177.9564424063" />
                    <gating:coordinate data-type:value="572075.6913201961" />
                   </gating:vertex>
                   <gating:vertex>
                    <gating:coordinate data-type:value="41936.88846912" />
                    <gating:coordinate data-type:value="540293.7084690742" />
                   </gating:vertex>
                   <gating:vertex>
                    <gating:coordinate data-type:value="10988.6673490272" />
                    <gating:coordinate data-type:value="243661.8685252688" />
                   </gating:vertex>
                   <gating:vertex>
                    <gating:coordinate data-type:value="4716.1367312421" />
                    <gating:coordinate data-type:value="74157.9599859514" />
                   </gating:vertex>
                   <gating:vertex>
                    <gating:coordinate data-type:value="20723.542954982" />
                    <gating:coordinate data-type:value="21187.9885674147" />
                   </gating:vertex>
                   <gating:vertex>
                    <gating:coordinate data-type:value="429370.7554861838" />
                    <gating:coordinate data-type:value="42375.9771348294" />
                   </gating:vertex>
                   <gating:vertex>
                    <gating:coordinate data-type:value="460729.1399390305" />
                    <gating:coordinate data-type:value="529699.7141853669" />
                   </gating:vertex>
                 </gating:PolygonGate>
               </Gate>
               <Subpopulations>
                 <Population name="1"  annotation=""  owningGroup="All Samples"  expanded="1"  sortPriority="10"  count="5666" >
                   <Graph smoothing="0"  backColor="#ffffff"  foreColor="#000000"  type="Pseudocolor"  fast="1"  rowCount="0" >
                    <Axis dimension="x"  name="Comp-FL3-A"  label=""  auto="auto" />
                    <Axis dimension="y"  name="Comp-FL4-A"  label=""  auto="auto" />
                    <GraphSettings level="5%"  smoothingHighResolution="1"  contourHighResolution="1"  histogramSmoothingCount="0"  graphResolution="256"  showOutliers="0"  drawLargeDots="0"  dotsToDraw="8000"  tint="le.chartfill.tinted.40"  lineWeight="le.lineweight.normal"  lineStyle="le.linestyle.solid" />
                    <GraphEnvironment showGrid="0"  showAxes="tnlTNL"  showGates="1"  showFreqOnPlots="1"  showGateNameOnPlots="1"  showMedians="0"  showUncomped="0"  addEventParam="0"  lastYAxisName="" >
                    <TextTraits font="SansSerif"  size="12"  name="Labels"  style="plain"  color="#000000"  background="#00ffffff"  just="left" />
                    <TextTraits font="SansSerif"  size="12"  name="LayoutGates"  style="plain"  color="#000000"  background="#00ffffff"  just="left" />
                    <TextTraits font="SansSerif"  size="10"  name="Numbers"  style="plain"  color="#000000"  background="#00ffffff"  just="left" />
                    <TextTraits font="SansSerif"  size="10"  name="Legend"  style="plain"  color="#000000"  background="#00ffffff"  just="left" />
                    <WindowPosition x="465"  y="175"  width="390"  height="520"  displayed="0"  panelState="---" />
                    </GraphEnvironment>
                   </Graph>
                   <Gate gating:id="ID258489383"  gating:parent_id="ID1054795294" >
                    <gating:RectangleGate eventsInside="1"  annoOffsetX="0"  annoOffsetY="0"  tint="#000000"  isTinted="0"  lineWeight="Normal"  userDefined="1"  percentX="0"  percentY="0" >
                    <gating:dimension gating:min="1.8859013833753555"  gating:max="1.099108525392475E7" >
                    <data-type:fcs-dimension data-type:name="Comp-FL3-A" />
                    </gating:dimension>
                    <gating:dimension gating:min="1.5942713442524052"  gating:max="2056789.3534655944" >
                    <data-type:fcs-dimension data-type:name="Comp-FL4-A" />
                    </gating:dimension>
                    </gating:RectangleGate>
                   </Gate>
                   <Subpopulations>
                    <Population name="CD4"  annotation=""  owningGroup="All Samples"  expanded="1"  sortPriority="10"  count="3734" >
                    <Graph smoothing="0"  backColor="#ffffff"  foreColor="#000000"  type="Pseudocolor"  fast="1"  rowCount="0" >
                    <Axis dimension="x"  name="FSC-A"  label=""  auto="auto" />
                    <Axis dimension="y"  name="FSC-H"  label=""  auto="auto" />
                    <GraphSettings level="5%"  smoothingHighResolution="1"  contourHighResolution="1"  histogramSmoothingCount="0"  graphResolution="256"  showOutliers="0"  drawLargeDots="0"  dotsToDraw="8000"  tint="le.chartfill.tinted.40"  lineWeight="le.lineweight.normal"  lineStyle="le.linestyle.solid" />
                    <GraphEnvironment showGrid="0"  showAxes="tnlTNL"  showGates="1"  showFreqOnPlots="1"  showGateNameOnPlots="1"  showMedians="0"  showUncomped="0"  addEventParam="0"  lastYAxisName="" >
                    <TextTraits font="SansSerif"  size="12"  name="Labels"  style="plain"  color="#000000"  background="#00ffffff"  just="left" />
                    <TextTraits font="SansSerif"  size="12"  name="LayoutGates"  style="plain"  color="#000000"  background="#00ffffff"  just="left" />
                    <TextTraits font="SansSerif"  size="10"  name="Numbers"  style="plain"  color="#000000"  background="#00ffffff"  just="left" />
                    <TextTraits font="SansSerif"  size="10"  name="Legend"  style="plain"  color="#000000"  background="#00ffffff"  just="left" />
                    <WindowPosition x="465"  y="175"  width="390"  height="520"  displayed="1"  panelState="---" />
                    </GraphEnvironment>
                    </Graph>
                    <Gate gating:id="ID1717864604"  gating:parent_id="ID258489383" >
                    <gating:RectangleGate eventsInside="1"  annoOffsetX="0"  annoOffsetY="0"  tint="#000000"  isTinted="0"  lineWeight="Normal"  userDefined="1"  percentX="0"  percentY="0" >
                    <gating:dimension gating:min="2024.0803512666382"  gating:max="868889.7223723559" >
                    <data-type:fcs-dimension data-type:name="Comp-FL3-A" />
                    </gating:dimension>
                    <gating:dimension gating:min="1.2626445835041646"  gating:max="5171.79221403305" >
                    <data-type:fcs-dimension data-type:name="Comp-FL4-A" />
                    </gating:dimension>
                    </gating:RectangleGate>
                    </Gate>
                    <Subpopulations>
                    <Population name="CD4-PerCP5.5-A, CD137-PE-A subset"  annotation=""  owningGroup="All Samples"  expanded="1"  sortPriority="10"  count="0" >
                    <Graph smoothing="0"  backColor="#ffffff"  foreColor="#000000"  type="Pseudocolor"  fast="1"  rowCount="0" >
                    <Axis dimension="x"  name="FSC-A"  label=""  auto="auto" />
                    <Axis dimension="y"  name="SSC-A"  label=""  auto="auto" />
                    <GraphSettings level="5%"  smoothingHighResolution="1"  contourHighResolution="1"  histogramSmoothingCount="0"  graphResolution="256"  showOutliers="0"  drawLargeDots="0"  dotsToDraw="8000"  tint="le.chartfill.tinted.40"  lineWeight="le.lineweight.normal"  lineStyle="le.linestyle.solid" />
                    <GraphEnvironment showGrid="0"  showAxes="tnlTNL"  showGates="1"  showFreqOnPlots="1"  showGateNameOnPlots="1"  showMedians="0"  showUncomped="0"  addEventParam="0"  lastYAxisName="" >
                    <TextTraits font="SansSerif"  size="12"  name="Labels"  style="plain"  color="#000000"  background="#00ffffff"  just="left" />
                    <TextTraits font="SansSerif"  size="12"  name="LayoutGates"  style="plain"  color="#000000"  background="#00ffffff"  just="left" />
                    <TextTraits font="SansSerif"  size="10"  name="Numbers"  style="plain"  color="#000000"  background="#00ffffff"  just="left" />
                    <TextTraits font="SansSerif"  size="10"  name="Legend"  style="plain"  color="#000000"  background="#00ffffff"  just="left" />
                    <WindowPosition x="465"  y="175"  width="390"  height="520"  displayed="1"  panelState="---" />
                    </GraphEnvironment>
                    </Graph>
                    <Gate gating:id="ID1673086782"  gating:parent_id="ID1717864604" >
                    <gating:RectangleGate eventsInside="1"  annoOffsetX="-4"  annoOffsetY="-26"  tint="#000000"  isTinted="0"  lineWeight="Normal"  userDefined="1"  percentX="0"  percentY="0" >
                    <gating:dimension gating:min="44.989780520320814"  gating:max="2172383.6169265164" >
                    <data-type:fcs-dimension data-type:name="Comp-FL3-A" />
                    </gating:dimension>
                    <gating:dimension gating:min="13145.150058183088"  gating:max="1507121.6973538615" >
                    <data-type:fcs-dimension data-type:name="Comp-FL2-A" />
                    </gating:dimension>
                    </gating:RectangleGate>
                    </Gate>
                    </Population>
                    </Subpopulations>
                    </Population>
                    <Population name="CD8"  annotation=""  owningGroup="All Samples"  expanded="1"  sortPriority="10"  count="2709" >
                    <Graph smoothing="0"  backColor="#ffffff"  foreColor="#000000"  type="Pseudocolor"  fast="1"  rowCount="0" >
                    <Axis dimension="x"  name="FSC-A"  label=""  auto="auto" />
                    <Axis dimension="y"  name="FSC-H"  label=""  auto="auto" />
                    <GraphSettings level="5%"  smoothingHighResolution="1"  contourHighResolution="1"  histogramSmoothingCount="0"  graphResolution="256"  showOutliers="0"  drawLargeDots="0"  dotsToDraw="8000"  tint="le.chartfill.tinted.40"  lineWeight="le.lineweight.normal"  lineStyle="le.linestyle.solid" />
                    <GraphEnvironment showGrid="0"  showAxes="tnlTNL"  showGates="1"  showFreqOnPlots="1"  showGateNameOnPlots="1"  showMedians="0"  showUncomped="0"  addEventParam="0"  lastYAxisName="" >
                    <TextTraits font="SansSerif"  size="12"  name="Labels"  style="plain"  color="#000000"  background="#00ffffff"  just="left" />
                    <TextTraits font="SansSerif"  size="12"  name="LayoutGates"  style="plain"  color="#000000"  background="#00ffffff"  just="left" />
                    <TextTraits font="SansSerif"  size="10"  name="Numbers"  style="plain"  color="#000000"  background="#00ffffff"  just="left" />
                    <TextTraits font="SansSerif"  size="10"  name="Legend"  style="plain"  color="#000000"  background="#00ffffff"  just="left" />
                    <WindowPosition x="465"  y="175"  width="390"  height="520"  displayed="1"  panelState="---" />
                    </GraphEnvironment>
                    </Graph>
                    <Gate gating:id="ID689836307"  gating:parent_id="ID258489383" >
                    <gating:RectangleGate eventsInside="1"  annoOffsetX="0"  annoOffsetY="0"  tint="#000000"  isTinted="0"  lineWeight="Normal"  userDefined="1"  percentX="0"  percentY="0" >
                    <gating:dimension gating:min="2.5001833500748405"  gating:max="10988.667349027179" >
                    <data-type:fcs-dimension data-type:name="Comp-FL3-A" />
                    </gating:dimension>
                    <gating:dimension gating:min="6530.135426057848"  gating:max="294564.55163843243" >
                    <data-type:fcs-dimension data-type:name="Comp-FL4-A" />
                    </gating:dimension>
                    </gating:RectangleGate>
                    </Gate>
                    <Subpopulations>
                    <Population name="CD8-APC-A, CD137-PE-A subset"  annotation=""  owningGroup="All Samples"  expanded="1"  sortPriority="10"  count="0" >
                    <Graph smoothing="0"  backColor="#ffffff"  foreColor="#000000"  type="Pseudocolor"  fast="1"  rowCount="0" >
                    <Axis dimension="x"  name="FSC-A"  label=""  auto="auto" />
                    <Axis dimension="y"  name="SSC-A"  label=""  auto="auto" />
                    <GraphSettings level="5%"  smoothingHighResolution="1"  contourHighResolution="1"  histogramSmoothingCount="0"  graphResolution="256"  showOutliers="0"  drawLargeDots="0"  dotsToDraw="8000"  tint="le.chartfill.tinted.40"  lineWeight="le.lineweight.normal"  lineStyle="le.linestyle.solid" />
                    <GraphEnvironment showGrid="0"  showAxes="tnlTNL"  showGates="1"  showFreqOnPlots="1"  showGateNameOnPlots="1"  showMedians="0"  showUncomped="0"  addEventParam="0"  lastYAxisName="" >
                    <TextTraits font="SansSerif"  size="12"  name="Labels"  style="plain"  color="#000000"  background="#00ffffff"  just="left" />
                    <TextTraits font="SansSerif"  size="12"  name="LayoutGates"  style="plain"  color="#000000"  background="#00ffffff"  just="left" />
                    <TextTraits font="SansSerif"  size="10"  name="Numbers"  style="plain"  color="#000000"  background="#00ffffff"  just="left" />
                    <TextTraits font="SansSerif"  size="10"  name="Legend"  style="plain"  color="#000000"  background="#00ffffff"  just="left" />
                    <WindowPosition x="465"  y="175"  width="390"  height="520"  displayed="1"  panelState="---" />
                    </GraphEnvironment>
                    </Graph>
                    <Gate gating:id="ID1133664420"  gating:parent_id="ID689836307" >
                    <gating:RectangleGate eventsInside="1"  annoOffsetX="-24"  annoOffsetY="-63"  tint="#000000"  isTinted="0"  lineWeight="Normal"  userDefined="1"  percentX="0"  percentY="0" >
                    <gating:dimension gating:min="932.1425440201492"  gating:max="1638640.3294226518" >
                    <data-type:fcs-dimension data-type:name="Comp-FL4-A" />
                    </gating:dimension>
                    <gating:dimension gating:min="3243.9849293397683"  gating:max="115892.67889303576" >
                    <data-type:fcs-dimension data-type:name="Comp-FL2-A" />
                    </gating:dimension>
                    </gating:RectangleGate>
                    </Gate>
                    </Population>
                    </Subpopulations>
                    </Population>
                   </Subpopulations>
                 </Population>
               </Subpopulations>
             </Population>
           </Subpopulations>
         </Population>
       </Subpopulations>
       <Group name="All Samples"  live="1"  role="ws.group.dlog.test"  key=""  synchronized="0"  foreground="#000000"  fontStyle="bold" >
         <Criteria/>
         <SampleRefs>
           <SampleRef sampleID="1" />
           <SampleRef sampleID="2" />
           <SampleRef sampleID="3" />
           <SampleRef sampleID="4" />
           <SampleRef sampleID="5" />
         </SampleRefs>
         <Keywords/>
       </Group>
     </GroupNode>
     <GroupNode name="Compensation"  annotation=""  owningGroup="Compensation"  expanded="1"  sortPriority="10"  count="-1" >
       <Graph smoothing="0"  backColor="#ffffff"  foreColor="#000000"  type="Pseudocolor"  fast="1"  rowCount="0" >
         <Axis dimension="x"  name=""  label=""  auto="auto" />
         <Axis dimension="y"  name=""  label=""  auto="auto" />
         <GraphSettings level="5%"  smoothingHighResolution="1"  contourHighResolution="1"  histogramSmoothingCount="0"  graphResolution="256"  showOutliers="0"  drawLargeDots="0"  dotsToDraw="8000"  tint="le.chartfill.tinted.40"  lineWeight="le.lineweight.normal"  lineStyle="le.linestyle.solid" />
         <GraphEnvironment showGrid="0"  showAxes="tnlTNL"  showGates="1"  showFreqOnPlots="1"  showGateNameOnPlots="1"  showMedians="0"  showUncomped="0"  addEventParam="0"  lastYAxisName="" >
           <TextTraits font="SansSerif"  size="12"  name="Labels"  style="plain"  color="#000000"  background="#00ffffff"  just="left" />
           <TextTraits font="SansSerif"  size="12"  name="LayoutGates"  style="plain"  color="#000000"  background="#00ffffff"  just="left" />
           <TextTraits font="SansSerif"  size="10"  name="Numbers"  style="plain"  color="#000000"  background="#00ffffff"  just="left" />
           <TextTraits font="SansSerif"  size="10"  name="Legend"  style="plain"  color="#000000"  background="#00ffffff"  just="left" />
         </GraphEnvironment>
       </Graph>
       <Group name="Compensation"  live="1"  role="ws.group.dlog.compensation"  key=""  synchronized="0"  foreground="#ff00ff"  fontStyle="bold" >
         <Criteria>
           <Criterion connector="And"  keyword="$FIL"  function="Contains"  value="comp" />
           <Criterion connector="Or"  keyword="$FIL"  function="Contains"  value="unstained" />
         </Criteria>
         <Keywords/>
       </Group>
     </GroupNode>
   </Groups>
   <SampleList>
     <Sample>
       <DataSet uri="file:/F:/鼓楼医院/滑膜肉瘤TCRT/data/HLA-2402/phenotype/C01%202402-CTRL.fcs"  sampleID="1" />
       <transforms:spilloverMatrix prefix="Comp-"  name="Acquisition-defined"  editable="0"  color="#c0c0c0"  version="FlowJo-10.0.7r2"  status="FINALIZED"  transforms:id="41bcb4fe-24bd-418d-bca8-45cb69491a00"  suffix="" >
         <data-type:parameters>
           <data-type:parameter data-type:name="FL1-A" />
           <data-type:parameter data-type:name="FL2-A" />
           <data-type:parameter data-type:name="FL3-A" />
           <data-type:parameter data-type:name="FL4-A" />
           <data-type:parameter data-type:name="FL1-H" />
           <data-type:parameter data-type:name="FL2-H" />
           <data-type:parameter data-type:name="FL3-H" />
           <data-type:parameter data-type:name="FL4-H" />
         </data-type:parameters>
         <transforms:spillover data-type:parameter="FL1-A" >
           <transforms:coefficient data-type:parameter="FL1-A"  transforms:value="1.0049999952" />
           <transforms:coefficient data-type:parameter="FL2-A"  transforms:value="0.0979999974" />
           <transforms:coefficient data-type:parameter="FL3-A"  transforms:value="0.0120000001" />
           <transforms:coefficient data-type:parameter="FL4-A"  transforms:value="0.001" />
           <transforms:coefficient data-type:parameter="FL1-H"  transforms:value="0" />
           <transforms:coefficient data-type:parameter="FL2-H"  transforms:value="0" />
           <transforms:coefficient data-type:parameter="FL3-H"  transforms:value="0" />
           <transforms:coefficient data-type:parameter="FL4-H"  transforms:value="0" />
         </transforms:spillover>
         <transforms:spillover data-type:parameter="FL2-A" >
           <transforms:coefficient data-type:parameter="FL1-A"  transforms:value="0.0480000004" />
           <transforms:coefficient data-type:parameter="FL2-A"  transforms:value="1.0049999952" />
           <transforms:coefficient data-type:parameter="FL3-A"  transforms:value="0.001" />
           <transforms:coefficient data-type:parameter="FL4-A"  transforms:value="0" />
           <transforms:coefficient data-type:parameter="FL1-H"  transforms:value="0" />
           <transforms:coefficient data-type:parameter="FL2-H"  transforms:value="0" />
           <transforms:coefficient data-type:parameter="FL3-H"  transforms:value="0" />
           <transforms:coefficient data-type:parameter="FL4-H"  transforms:value="0" />
         </transforms:spillover>
         <transforms:spillover data-type:parameter="FL3-A" >
           <transforms:coefficient data-type:parameter="FL1-A"  transforms:value="0" />
           <transforms:coefficient data-type:parameter="FL2-A"  transforms:value="0" />
           <transforms:coefficient data-type:parameter="FL3-A"  transforms:value="1" />
           <transforms:coefficient data-type:parameter="FL4-A"  transforms:value="0.0799999982" />
           <transforms:coefficient data-type:parameter="FL1-H"  transforms:value="0" />
           <transforms:coefficient data-type:parameter="FL2-H"  transforms:value="0" />
           <transforms:coefficient data-type:parameter="FL3-H"  transforms:value="0" />
           <transforms:coefficient data-type:parameter="FL4-H"  transforms:value="0" />
         </transforms:spillover>
         <transforms:spillover data-type:parameter="FL4-A" >
           <transforms:coefficient data-type:parameter="FL1-A"  transforms:value="0" />
           <transforms:coefficient data-type:parameter="FL2-A"  transforms:value="0" />
           <transforms:coefficient data-type:parameter="FL3-A"  transforms:value="0.0020000001" />
           <transforms:coefficient data-type:parameter="FL4-A"  transforms:value="1" />
           <transforms:coefficient data-type:parameter="FL1-H"  transforms:value="0" />
           <transforms:coefficient data-type:parameter="FL2-H"  transforms:value="0" />
           <transforms:coefficient data-type:parameter="FL3-H"  transforms:value="0" />
           <transforms:coefficient data-type:parameter="FL4-H"  transforms:value="0" />
         </transforms:spillover>
         <transforms:spillover data-type:parameter="FL1-H" >
           <transforms:coefficient data-type:parameter="FL1-A"  transforms:value="0" />
           <transforms:coefficient data-type:parameter="FL2-A"  transforms:value="0" />
           <transforms:coefficient data-type:parameter="FL3-A"  transforms:value="0" />
           <transforms:coefficient data-type:parameter="FL4-A"  transforms:value="0" />
           <transforms:coefficient data-type:parameter="FL1-H"  transforms:value="1.0049999952" />
           <transforms:coefficient data-type:parameter="FL2-H"  transforms:value="0.0979999974" />
           <transforms:coefficient data-type:parameter="FL3-H"  transforms:value="0.0120000001" />
           <transforms:coefficient data-type:parameter="FL4-H"  transforms:value="0.001" />
         </transforms:spillover>
         <transforms:spillover data-type:parameter="FL2-H" >
           <transforms:coefficient data-type:parameter="FL1-A"  transforms:value="0" />
           <transforms:coefficient data-type:parameter="FL2-A"  transforms:value="0" />
           <transforms:coefficient data-type:parameter="FL3-A"  transforms:value="0" />
           <transforms:coefficient data-type:parameter="FL4-A"  transforms:value="0" />
           <transforms:coefficient data-type:parameter="FL1-H"  transforms:value="0.0480000004" />
           <transforms:coefficient data-type:parameter="FL2-H"  transforms:value="1.0049999952" />
           <transforms:coefficient data-type:parameter="FL3-H"  transforms:value="0.001" />
           <transforms:coefficient data-type:parameter="FL4-H"  transforms:value="0" />
         </transforms:spillover>
         <transforms:spillover data-type:parameter="FL3-H" >
           <transforms:coefficient data-type:parameter="FL1-A"  transforms:value="0" />
           <transforms:coefficient data-type:parameter="FL2-A"  transforms:value="0" />
           <transforms:coefficient data-type:parameter="FL3-A"  transforms:value="0" />
           <transforms:coefficient data-type:parameter="FL4-A"  transforms:value="0" />
           <transforms:coefficient data-type:parameter="FL1-H"  transforms:value="0" />
           <transforms:coefficient data-type:parameter="FL2-H"  transforms:value="0" />
           <transforms:coefficient data-type:parameter="FL3-H"  transforms:value="1" />
           <transforms:coefficient data-type:parameter="FL4-H"  transforms:value="0.0799999982" />
         </transforms:spillover>
         <transforms:spillover data-type:parameter="FL4-H" >
           <transforms:coefficient data-type:parameter="FL1-A"  transforms:value="0" />
           <transforms:coefficient data-type:parameter="FL2-A"  transforms:value="0" />
           <transforms:coefficient data-type:parameter="FL3-A"  transforms:value="0" />
           <transforms:coefficient data-type:parameter="FL4-A"  transforms:value="0" />
           <transforms:coefficient data-type:parameter="FL1-H"  transforms:value="0" />
           <transforms:coefficient data-type:parameter="FL2-H"  transforms:value="0" />
           <transforms:coefficient data-type:parameter="FL3-H"  transforms:value="0.0020000001" />
           <transforms:coefficient data-type:parameter="FL4-H"  transforms:value="1" />
         </transforms:spillover>
       </transforms:spilloverMatrix>
       <Transformations>
         <transforms:linear transforms:minRange="0"  transforms:maxRange="16777216"  gain="1" >
           <data-type:parameter data-type:name="FSC-A" />
         </transforms:linear>
         <transforms:linear transforms:minRange="0"  transforms:maxRange="2267114"  gain="1" >
           <data-type:parameter data-type:name="SSC-A" />
         </transforms:linear>
         <transforms:log transforms:offset="1"  transforms:decades="7.2247198959" >
           <data-type:parameter data-type:name="FL1-A" />
         </transforms:log>
         <transforms:log transforms:offset="1"  transforms:decades="7.2247198959" >
           <data-type:parameter data-type:name="FL2-A" />
         </transforms:log>
         <transforms:log transforms:offset="1"  transforms:decades="7.2247198959" >
           <data-type:parameter data-type:name="FL3-A" />
         </transforms:log>
         <transforms:log transforms:offset="1"  transforms:decades="7.2247198959" >
           <data-type:parameter data-type:name="FL4-A" />
         </transforms:log>
         <transforms:linear transforms:minRange="0"  transforms:maxRange="16777216"  gain="1" >
           <data-type:parameter data-type:name="FSC-H" />
         </transforms:linear>
         <transforms:linear transforms:minRange="0"  transforms:maxRange="16777216"  gain="1" >
           <data-type:parameter data-type:name="SSC-H" />
         </transforms:linear>
         <transforms:log transforms:offset="1"  transforms:decades="7.2247198959" >
           <data-type:parameter data-type:name="FL1-H" />
         </transforms:log>
         <transforms:log transforms:offset="1"  transforms:decades="7.2247198959" >
           <data-type:parameter data-type:name="FL2-H" />
         </transforms:log>
         <transforms:log transforms:offset="1"  transforms:decades="7.2247198959" >
           <data-type:parameter data-type:name="FL3-H" />
         </transforms:log>
         <transforms:log transforms:offset="1"  transforms:decades="7.2247198959" >
           <data-type:parameter data-type:name="FL4-H" />
         </transforms:log>
         <transforms:linear transforms:minRange="0"  transforms:maxRange="16777216"  gain="1" >
           <data-type:parameter data-type:name="Width" />
         </transforms:linear>
         <transforms:linear transforms:minRange="0"  transforms:maxRange="64"  gain="1" >
           <data-type:parameter data-type:name="Time" />
         </transforms:linear>
         <transforms:log transforms:offset="1"  transforms:decades="7.2247198959" >
           <data-type:parameter data-type:name="Comp-FL1-A" />
         </transforms:log>
         <transforms:log transforms:offset="1"  transforms:decades="7.2247198959" >
           <data-type:parameter data-type:name="Comp-FL2-A" />
         </transforms:log>
         <transforms:log transforms:offset="1"  transforms:decades="7.2247198959" >
           <data-type:parameter data-type:name="Comp-FL3-A" />
         </transforms:log>
         <transforms:log transforms:offset="1"  transforms:decades="7.2247198959" >
           <data-type:parameter data-type:name="Comp-FL4-A" />
         </transforms:log>
         <transforms:log transforms:offset="1"  transforms:decades="7.2247198959" >
           <data-type:parameter data-type:name="Comp-FL1-H" />
         </transforms:log>
         <transforms:log transforms:offset="1"  transforms:decades="7.2247198959" >
           <data-type:parameter data-type:name="Comp-FL2-H" />
         </transforms:log>
         <transforms:log transforms:offset="1"  transforms:decades="7.2247198959" >
           <data-type:parameter data-type:name="Comp-FL3-H" />
         </transforms:log>
         <transforms:log transforms:offset="1"  transforms:decades="7.2247198959" >
           <data-type:parameter data-type:name="Comp-FL4-H" />
         </transforms:log>
       </Transformations>
       <Keywords>
         <Keyword name="#SPACERS"  value="000" />
         <Keyword name="$ENDANALYSIS"  value="0" />
         <Keyword name="$BEGINANALYSIS"  value="0" />
         <Keyword name="$ENDDATA"  value="3537207" />
         <Keyword name="$BEGINDATA"  value="2599" />
         <Keyword name="$ENDSTEXT"  value="2598" />
         <Keyword name="$BEGINSTEXT"  value="58" />
         <Keyword name="$VOL"  value="158727" />
         <Keyword name="#ACQUISITIONTIMEMILLI"  value="189495" />
         <Keyword name="#ATIM"  value="189" />
         <Keyword name="$ETIM"  value="18:56:47:95" />
         <Keyword name="$BTIM"  value="18:53:38:15" />
         <Keyword name="$PROJ"  value="20201229_133229" />
         <Keyword name="$TIMESTEP"  value="0.1" />
         <Keyword name="#BDACCURICAPTUREDDATE"  value="1609152802616" />
         <Keyword name="$SPILLOVER"  value="8,3,4,5,6,9,10,11,12,1.005,0.098,0.012,0.001,0.000,0.000,0.000,0.000,0.048,1.005,0.001,0.000,0.000,0.000,0.000,0.000,0.000,0.000,1.000,0.080,0.000,0.000,0.000,0.000,0.000,0.000,0.002,1.000,0.000,0.000,0.000,0.000,0.000,0.000,0.000,0.000,1.005,0.098,0.012,0.001,0.000,0.000,0.000,0.000,0.048,1.005,0.001,0.000,0.000,0.000,0.000,0.000,0.000,0.000,1.000,0.080,0.000,0.000,0.000,0.000,0.000,0.000,0.002,1.000" />
         <Keyword name="#LASERCONFIGURATION"  value="3 Blue 1 Red" />
         <Keyword name="#BDACCURI4COLORCOMP"  value="0,4.8,0.0,0.0,9.8,0,0.0,0.0,1.2,0.0,0,0.2,0.0,0.0,8.0,0" />
         <Keyword name="$CYT"  value="BD Accuri C6" />
         <Keyword name="$DATE"  value="28-      -2020" />
         <Keyword name="$TOT"  value="63118" />
         <Keyword name="#P14VirtualGain"  value="1.0" />
         <Keyword name="#P13VirtualGain"  value="1.0" />
         <Keyword name="#P12VirtualGain"  value="1.0" />
         <Keyword name="#P11VirtualGain"  value="1.0" />
         <Keyword name="#P10VirtualGain"  value="1.0" />
         <Keyword name="#P9VirtualGain"  value="1.0" />
         <Keyword name="#P8VirtualGain"  value="1.0" />
         <Keyword name="#P7VirtualGain"  value="1.0" />
         <Keyword name="#P6VirtualGain"  value="1.0" />
         <Keyword name="#P5VirtualGain"  value="1.0" />
         <Keyword name="#P4VirtualGain"  value="1.0" />
         <Keyword name="#P3VirtualGain"  value="1.0" />
         <Keyword name="#P2VirtualGain"  value="1.0" />
         <Keyword name="#P1VirtualGain"  value="1.0" />
         <Keyword name="$P14S"  value="Time" />
         <Keyword name="$P13S"  value="Width" />
         <Keyword name="$P12S"  value="CD8-APC-H" />
         <Keyword name="$P11S"  value="CD4-PerCP5.5-H" />
         <Keyword name="$P10S"  value="CD137-PE-H" />
         <Keyword name="$P9S"  value="CD3-FITC-H" />
         <Keyword name="$P8S"  value="SSC-H" />
         <Keyword name="$P7S"  value="FSC-H" />
         <Keyword name="$P6S"  value="CD8-APC-A" />
         <Keyword name="$P5S"  value="CD4-PerCP5.5-A" />
         <Keyword name="$P4S"  value="CD137-PE-A" />
         <Keyword name="$P3S"  value="CD3-FITC-A" />
         <Keyword name="$P2S"  value="SSC-A" />
         <Keyword name="$P1S"  value="FSC-A" />
         <Keyword name="#BDACCURIDECADES14"  value="7.224719870049579" />
         <Keyword name="$P14E"  value="0,0" />
         <Keyword name="#BDACCURIDECADES13"  value="7.224719870049579" />
         <Keyword name="$P13E"  value="0,0" />
         <Keyword name="#BDACCURIDECADES12"  value="7.224719870049579" />
         <Keyword name="$P12E"  value="0,0" />
         <Keyword name="#BDACCURIDECADES11"  value="7.224719870049579" />
         <Keyword name="$P11E"  value="0,0" />
         <Keyword name="#BDACCURIDECADES10"  value="7.224719870049579" />
         <Keyword name="$P10E"  value="0,0" />
         <Keyword name="#BDACCURIDECADES9"  value="7.224719870049579" />
         <Keyword name="$P9E"  value="0,0" />
         <Keyword name="#BDACCURIDECADES8"  value="7.224719870049579" />
         <Keyword name="$P8E"  value="0,0" />
         <Keyword name="#BDACCURIDECADES7"  value="7.224719870049579" />
         <Keyword name="$P7E"  value="0,0" />
         <Keyword name="#BDACCURIDECADES6"  value="7.224719870049579" />
         <Keyword name="$P6E"  value="0,0" />
         <Keyword name="#BDACCURIDECADES5"  value="7.224719870049579" />
         <Keyword name="$P5E"  value="0,0" />
         <Keyword name="#BDACCURIDECADES4"  value="7.224719870049579" />
         <Keyword name="$P4E"  value="0,0" />
         <Keyword name="#BDACCURIDECADES3"  value="7.224719870049579" />
         <Keyword name="$P3E"  value="0,0" />
         <Keyword name="#BDACCURIDECADES2"  value="7.224719870049579" />
         <Keyword name="$P2E"  value="0,0" />
         <Keyword name="#BDACCURIDECADES1"  value="7.224719870049579" />
         <Keyword name="$P1E"  value="0,0" />
         <Keyword name="$P14N"  value="Time" />
         <Keyword name="$P13N"  value="Width" />
         <Keyword name="$P12N"  value="FL4-H" />
         <Keyword name="$P11N"  value="FL3-H" />
         <Keyword name="$P10N"  value="FL2-H" />
         <Keyword name="$P9N"  value="FL1-H" />
         <Keyword name="$P8N"  value="SSC-H" />
         <Keyword name="$P7N"  value="FSC-H" />
         <Keyword name="$P6N"  value="FL4-A" />
         <Keyword name="$P5N"  value="FL3-A" />
         <Keyword name="$P4N"  value="FL2-A" />
         <Keyword name="$P3N"  value="FL1-A" />
         <Keyword name="$P2N"  value="SSC-A" />
         <Keyword name="$P1N"  value="FSC-A" />
         <Keyword name="$P14R"  value="256" />
         <Keyword name="$P13R"  value="16777216" />
         <Keyword name="$P12R"  value="16777216" />
         <Keyword name="$P11R"  value="16777216" />
         <Keyword name="$P10R"  value="16777216" />
         <Keyword name="$P9R"  value="16777216" />
         <Keyword name="$P8R"  value="16777216" />
         <Keyword name="$P7R"  value="16777216" />
         <Keyword name="$P6R"  value="16777216" />
         <Keyword name="$P5R"  value="16777216" />
         <Keyword name="$P4R"  value="16777216" />
         <Keyword name="$P3R"  value="16777216" />
         <Keyword name="$P2R"  value="16777216" />
         <Keyword name="$P1R"  value="16777216" />
         <Keyword name="$P14B"  value="32" />
         <Keyword name="$P13B"  value="32" />
         <Keyword name="$P12B"  value="32" />
         <Keyword name="$P11B"  value="32" />
         <Keyword name="$P10B"  value="32" />
         <Keyword name="$P9B"  value="32" />
         <Keyword name="$P8B"  value="32" />
         <Keyword name="$P7B"  value="32" />
         <Keyword name="$P6B"  value="32" />
         <Keyword name="$P5B"  value="32" />
         <Keyword name="$P4B"  value="32" />
         <Keyword name="$P3B"  value="32" />
         <Keyword name="$P2B"  value="32" />
         <Keyword name="$P1B"  value="32" />
         <Keyword name="$PAR"  value="14" />
         <Keyword name="$NEXTDATA"  value="0" />
         <Keyword name="$BYTEORD"  value="4,3,2,1" />
         <Keyword name="$MODE"  value="L" />
         <Keyword name="$DATATYPE"  value="I" />
         <Keyword name="#SAMPLE"  value="2402-CTRL" />
         <Keyword name="$SMNO"  value="C1" />
         <Keyword name="$FIL"  value="C01 2402-CTRL.fcs" />
         <Keyword name="FJ_FCS_VERSION"  value="3" />
         <Keyword name="$P15N"  value="Comp-FL1-A" />
         <Keyword name="$P15S"  value="CD3-FITC-A" />
         <Keyword name="$P15R"  value="16777216" />
         <Keyword name="$P16N"  value="Comp-FL2-A" />
         <Keyword name="$P16S"  value="CD137-PE-A" />
         <Keyword name="$P16R"  value="16777216" />
         <Keyword name="$P17N"  value="Comp-FL3-A" />
         <Keyword name="$P17S"  value="CD4-PerCP5.5-A" />
         <Keyword name="$P17R"  value="16777216" />
         <Keyword name="$P18N"  value="Comp-FL4-A" />
         <Keyword name="$P18S"  value="CD8-APC-A" />
         <Keyword name="$P18R"  value="16777216" />
         <Keyword name="$P19N"  value="Comp-FL1-H" />
         <Keyword name="$P19S"  value="CD3-FITC-H" />
         <Keyword name="$P19R"  value="16777216" />
         <Keyword name="$P20N"  value="Comp-FL2-H" />
         <Keyword name="$P20S"  value="CD137-PE-H" />
         <Keyword name="$P20R"  value="16777216" />
         <Keyword name="$P21N"  value="Comp-FL3-H" />
         <Keyword name="$P21S"  value="CD4-PerCP5.5-H" />
         <Keyword name="$P21R"  value="16777216" />
         <Keyword name="$P22N"  value="Comp-FL4-H" />
         <Keyword name="$P22S"  value="CD8-APC-H" />
         <Keyword name="$P22R"  value="16777216" />
         <Keyword name="$P14G"  value="1.0" />
       </Keywords>
       <SampleNode name="C01 2402-CTRL.fcs"  annotation=""  owningGroup=""  expanded="1"  sortPriority="10"  count="63118"  sampleID="1" >
         <Graph smoothing="0"  backColor="#ffffff"  foreColor="#000000"  type="Pseudocolor"  fast="1"  rowCount="63118" >
           <Axis dimension="x"  name="FSC-A"  label=""  auto="auto" />
           <Axis dimension="y"  name="SSC-A"  label=""  auto="auto" />
           <GraphSettings level="5%"  smoothingHighResolution="1"  contourHighResolution="1"  histogramSmoothingCount="0"  graphResolution="256"  showOutliers="0"  drawLargeDots="0"  dotsToDraw="8000"  tint="le.chartfill.tinted.40"  lineWeight="le.lineweight.normal"  lineStyle="le.linestyle.solid" />
           <GraphEnvironment showGrid="0"  showAxes="tnlTNL"  showGates="1"  showFreqOnPlots="1"  showGateNameOnPlots="1"  showMedians="0"  showUncomped="0"  addEventParam="0"  lastYAxisName="" >
             <TextTraits font="SansSerif"  size="12"  name="Labels"  style="plain"  color="#000000"  background="#00ffffff"  just="left" />
             <TextTraits font="SansSerif"  size="12"  name="LayoutGates"  style="plain"  color="#000000"  background="#00ffffff"  just="left" />
             <TextTraits font="SansSerif"  size="10"  name="Numbers"  style="plain"  color="#000000"  background="#00ffffff"  just="left" />
             <TextTraits font="SansSerif"  size="10"  name="Legend"  style="plain"  color="#000000"  background="#00ffffff"  just="left" />
             <WindowPosition x="0"  y="0"  width="0"  height="0"  displayed="0"  panelState="" />
           </GraphEnvironment>
         </Graph>
         <Subpopulations>
           <Population name="T cells"  annotation=""  owningGroup="All Samples"  expanded="1"  sortPriority="10"  count="12053" >
             <Graph smoothing="0"  backColor="#ffffff"  foreColor="#000000"  type="Pseudocolor"  fast="1"  rowCount="63118" >
               <Axis dimension="x"  name="Comp-FL1-A"  label=""  auto="auto" />
               <Axis dimension="y"  name="SSC-A"  label=""  auto="auto" />
               <GraphSettings level="5%"  smoothingHighResolution="1"  contourHighResolution="1"  histogramSmoothingCount="0"  graphResolution="256"  showOutliers="0"  drawLargeDots="0"  dotsToDraw="8000"  tint="le.chartfill.tinted.40"  lineWeight="le.lineweight.normal"  lineStyle="le.linestyle.solid" />
               <GraphEnvironment showGrid="0"  showAxes="tnlTNL"  showGates="1"  showFreqOnPlots="1"  showGateNameOnPlots="1"  showMedians="0"  showUncomped="0"  addEventParam="0"  lastYAxisName="" >
                 <TextTraits font="SansSerif"  size="12"  name="Labels"  style="plain"  color="#000000"  background="#00ffffff"  just="left" />
                 <TextTraits font="SansSerif"  size="12"  name="LayoutGates"  style="plain"  color="#000000"  background="#00ffffff"  just="left" />
                 <TextTraits font="SansSerif"  size="10"  name="Numbers"  style="plain"  color="#000000"  background="#00ffffff"  just="left" />
                 <TextTraits font="SansSerif"  size="10"  name="Legend"  style="plain"  color="#000000"  background="#00ffffff"  just="left" />
                 <WindowPosition x="465"  y="175"  width="390"  height="520"  displayed="0"  panelState="---" />
               </GraphEnvironment>
             </Graph>
             <Gate gating:id="ID1837030207" >
               <gating:PolygonGate eventsInside="1"  annoOffsetX="97"  annoOffsetY="-98"  tint="#000000"  isTinted="0"  lineWeight="Normal"  userDefined="1"  quadId="-1"  gateResolution="256" >
                 <gating:dimension>
                   <data-type:fcs-dimension data-type:name="FSC-A" />
                 </gating:dimension>
                 <gating:dimension>
                   <data-type:fcs-dimension data-type:name="SSC-A" />
                 </gating:dimension>
                 <gating:vertex>
                   <gating:coordinate data-type:value="7322259.525423729" />
                   <gating:coordinate data-type:value="656827.6455898549" />
                 </gating:vertex>
                 <gating:vertex>
                   <gating:coordinate data-type:value="5473922.169491526" />
                   <gating:coordinate data-type:value="678015.6341572696" />
                 </gating:vertex>
                 <gating:vertex>
                   <gating:coordinate data-type:value="3696674.7118644067" />
                   <gating:coordinate data-type:value="497917.7313342449" />
                 </gating:vertex>
                 <gating:vertex>
                   <gating:coordinate data-type:value="2559236.338983051" />
                   <gating:coordinate data-type:value="317819.8285112201" />
                 </gating:vertex>
                 <gating:vertex>
                   <gating:coordinate data-type:value="2061607.0508474577" />
                   <gating:coordinate data-type:value="222473.8799578541" />
                 </gating:vertex>
                 <gating:vertex>
                   <gating:coordinate data-type:value="1492887.8644067796" />
                   <gating:coordinate data-type:value="21187.9885674147" />
                 </gating:vertex>
                 <gating:vertex>
                   <gating:coordinate data-type:value="2559236.338983051" />
                   <gating:coordinate data-type:value="31781.982851122" />
                 </gating:vertex>
                 <gating:vertex>
                   <gating:coordinate data-type:value="5971551.457627119" />
                   <gating:coordinate data-type:value="296631.8399438054" />
                 </gating:vertex>
                 <gating:vertex>
                   <gating:coordinate data-type:value="7108989.830508474" />
                   <gating:coordinate data-type:value="572075.6913201961" />
                 </gating:vertex>
               </gating:PolygonGate>
             </Gate>
             <Subpopulations>
               <Population name="CD3"  annotation=""  owningGroup="All Samples"  expanded="1"  sortPriority="10"  count="7825" >
                 <Graph smoothing="0"  backColor="#ffffff"  foreColor="#000000"  type="Pseudocolor"  fast="1"  rowCount="63118" >
                   <Axis dimension="x"  name="Width"  label=""  auto="auto" />
                   <Axis dimension="y"  name="Comp-FL2-A"  label=""  auto="auto" />
                   <GraphSettings level="5%"  smoothingHighResolution="1"  contourHighResolution="1"  histogramSmoothingCount="0"  graphResolution="256"  showOutliers="0"  drawLargeDots="0"  dotsToDraw="8000"  tint="le.chartfill.tinted.40"  lineWeight="le.lineweight.normal"  lineStyle="le.linestyle.solid" />
                   <GraphEnvironment showGrid="0"  showAxes="tnlTNL"  showGates="1"  showFreqOnPlots="1"  showGateNameOnPlots="1"  showMedians="0"  showUncomped="0"  addEventParam="0"  lastYAxisName="" >
                    <TextTraits font="SansSerif"  size="12"  name="Labels"  style="plain"  color="#000000"  background="#00ffffff"  just="left" />
                    <TextTraits font="SansSerif"  size="12"  name="LayoutGates"  style="plain"  color="#000000"  background="#00ffffff"  just="left" />
                    <TextTraits font="SansSerif"  size="10"  name="Numbers"  style="plain"  color="#000000"  background="#00ffffff"  just="left" />
                    <TextTraits font="SansSerif"  size="10"  name="Legend"  style="plain"  color="#000000"  background="#00ffffff"  just="left" />
                    <WindowPosition x="465"  y="175"  width="390"  height="520"  displayed="1"  panelState="---" />
                   </GraphEnvironment>
                 </Graph>
                 <Gate gating:id="ID309421790"  gating:parent_id="ID1837030207" >
                   <gating:PolygonGate eventsInside="1"  annoOffsetX="60"  annoOffsetY="1"  tint="#000000"  isTinted="0"  lineWeight="Normal"  userDefined="1"  quadId="-1"  gateResolution="256" >
                    <gating:dimension>
                    <data-type:fcs-dimension data-type:name="Comp-FL1-A" />
                    </gating:dimension>
                    <gating:dimension>
                    <data-type:fcs-dimension data-type:name="SSC-A" />
                    </gating:dimension>
                    <gating:vertex>
                    <gating:coordinate data-type:value="212177.9564424063" />
                    <gating:coordinate data-type:value="572075.6913201961" />
                    </gating:vertex>
                    <gating:vertex>
                    <gating:coordinate data-type:value="41936.88846912" />
                    <gating:coordinate data-type:value="540293.7084690742" />
                    </gating:vertex>
                    <gating:vertex>
                    <gating:coordinate data-type:value="10988.6673490272" />
                    <gating:coordinate data-type:value="243661.8685252688" />
                    </gating:vertex>
                    <gating:vertex>
                    <gating:coordinate data-type:value="4716.1367312421" />
                    <gating:coordinate data-type:value="74157.9599859514" />
                    </gating:vertex>
                    <gating:vertex>
                    <gating:coordinate data-type:value="20723.542954982" />
                    <gating:coordinate data-type:value="21187.9885674147" />
                    </gating:vertex>
                    <gating:vertex>
                    <gating:coordinate data-type:value="429370.7554861838" />
                    <gating:coordinate data-type:value="42375.9771348294" />
                    </gating:vertex>
                    <gating:vertex>
                    <gating:coordinate data-type:value="460729.1399390305" />
                    <gating:coordinate data-type:value="529699.7141853669" />
                    </gating:vertex>
                   </gating:PolygonGate>
                 </Gate>
                 <Subpopulations>
                   <Population name="1"  annotation=""  owningGroup="All Samples"  expanded="1"  sortPriority="10"  count="5666" >
                    <Graph smoothing="0"  backColor="#ffffff"  foreColor="#000000"  type="Pseudocolor"  fast="1"  rowCount="63118" >
                    <Axis dimension="x"  name="Comp-FL3-A"  label=""  auto="auto" />
                    <Axis dimension="y"  name="Comp-FL4-A"  label=""  auto="auto" />
                    <GraphSettings level="5%"  smoothingHighResolution="1"  contourHighResolution="1"  histogramSmoothingCount="0"  graphResolution="256"  showOutliers="0"  drawLargeDots="0"  dotsToDraw="8000"  tint="le.chartfill.tinted.40"  lineWeight="le.lineweight.normal"  lineStyle="le.linestyle.solid" />
                    <GraphEnvironment showGrid="0"  showAxes="tnlTNL"  showGates="1"  showFreqOnPlots="1"  showGateNameOnPlots="1"  showMedians="0"  showUncomped="0"  addEventParam="0"  lastYAxisName="" >
                    <TextTraits font="SansSerif"  size="12"  name="Labels"  style="plain"  color="#000000"  background="#00ffffff"  just="left" />
                    <TextTraits font="SansSerif"  size="12"  name="LayoutGates"  style="plain"  color="#000000"  background="#00ffffff"  just="left" />
                    <TextTraits font="SansSerif"  size="10"  name="Numbers"  style="plain"  color="#000000"  background="#00ffffff"  just="left" />
                    <TextTraits font="SansSerif"  size="10"  name="Legend"  style="plain"  color="#000000"  background="#00ffffff"  just="left" />
                    <WindowPosition x="465"  y="175"  width="390"  height="520"  displayed="0"  panelState="---" />
                    </GraphEnvironment>
                    </Graph>
                    <Gate gating:id="ID24893794"  gating:parent_id="ID309421790" >
                    <gating:RectangleGate eventsInside="1"  annoOffsetX="0"  annoOffsetY="0"  tint="#000000"  isTinted="0"  lineWeight="Normal"  userDefined="1"  percentX="0"  percentY="0" >
                    <gating:dimension gating:min="1.8859013833753555"  gating:max="1.099108525392475E7" >
                    <data-type:fcs-dimension data-type:name="Comp-FL3-A" />
                    </gating:dimension>
                    <gating:dimension gating:min="1.5942713442524052"  gating:max="2056789.3534655944" >
                    <data-type:fcs-dimension data-type:name="Comp-FL4-A" />
                    </gating:dimension>
                    </gating:RectangleGate>
                    </Gate>
                    <Subpopulations>
                    <Population name="CD4"  annotation=""  owningGroup="All Samples"  expanded="1"  sortPriority="10"  count="2119" >
                    <Graph smoothing="0"  backColor="#ffffff"  foreColor="#000000"  type="Pseudocolor"  fast="1"  rowCount="63118" >
                    <Axis dimension="x"  name="FSC-A"  label=""  auto="auto" />
                    <Axis dimension="y"  name="FSC-H"  label=""  auto="auto" />
                    <GraphSettings level="5%"  smoothingHighResolution="1"  contourHighResolution="1"  histogramSmoothingCount="0"  graphResolution="256"  showOutliers="0"  drawLargeDots="0"  dotsToDraw="8000"  tint="le.chartfill.tinted.40"  lineWeight="le.lineweight.normal"  lineStyle="le.linestyle.solid" />
                    <GraphEnvironment showGrid="0"  showAxes="tnlTNL"  showGates="1"  showFreqOnPlots="1"  showGateNameOnPlots="1"  showMedians="0"  showUncomped="0"  addEventParam="0"  lastYAxisName="" >
                    <TextTraits font="SansSerif"  size="12"  name="Labels"  style="plain"  color="#000000"  background="#00ffffff"  just="left" />
                    <TextTraits font="SansSerif"  size="12"  name="LayoutGates"  style="plain"  color="#000000"  background="#00ffffff"  just="left" />
                    <TextTraits font="SansSerif"  size="10"  name="Numbers"  style="plain"  color="#000000"  background="#00ffffff"  just="left" />
                    <TextTraits font="SansSerif"  size="10"  name="Legend"  style="plain"  color="#000000"  background="#00ffffff"  just="left" />
                    <WindowPosition x="465"  y="175"  width="390"  height="520"  displayed="1"  panelState="---" />
                    </GraphEnvironment>
                    </Graph>
                    <Gate gating:id="ID640347"  gating:parent_id="ID24893794" >
                    <gating:RectangleGate eventsInside="1"  annoOffsetX="0"  annoOffsetY="0"  tint="#000000"  isTinted="0"  lineWeight="Normal"  userDefined="1"  percentX="0"  percentY="0" >
                    <gating:dimension gating:min="2024.0803512666382"  gating:max="868889.7223723559" >
                    <data-type:fcs-dimension data-type:name="Comp-FL3-A" />
                    </gating:dimension>
                    <gating:dimension gating:min="1.2626445835041646"  gating:max="5171.79221403305" >
                    <data-type:fcs-dimension data-type:name="Comp-FL4-A" />
                    </gating:dimension>
                    </gating:RectangleGate>
                    </Gate>
                    <Subpopulations>
                    <Population name="CD4-PerCP5.5-A, CD137-PE-A subset"  annotation=""  owningGroup="All Samples"  expanded="1"  sortPriority="10"  count="12" >
                    <Graph smoothing="0"  backColor="#ffffff"  foreColor="#000000"  type="Pseudocolor"  fast="1"  rowCount="63118" >
                    <Axis dimension="x"  name="FSC-A"  label=""  auto="auto" />
                    <Axis dimension="y"  name="SSC-A"  label=""  auto="auto" />
                    <GraphSettings level="5%"  smoothingHighResolution="1"  contourHighResolution="1"  histogramSmoothingCount="0"  graphResolution="256"  showOutliers="0"  drawLargeDots="0"  dotsToDraw="8000"  tint="le.chartfill.tinted.40"  lineWeight="le.lineweight.normal"  lineStyle="le.linestyle.solid" />
                    <GraphEnvironment showGrid="0"  showAxes="tnlTNL"  showGates="1"  showFreqOnPlots="1"  showGateNameOnPlots="1"  showMedians="0"  showUncomped="0"  addEventParam="0"  lastYAxisName="" >
                    <TextTraits font="SansSerif"  size="12"  name="Labels"  style="plain"  color="#000000"  background="#00ffffff"  just="left" />
                    <TextTraits font="SansSerif"  size="12"  name="LayoutGates"  style="plain"  color="#000000"  background="#00ffffff"  just="left" />
                    <TextTraits font="SansSerif"  size="10"  name="Numbers"  style="plain"  color="#000000"  background="#00ffffff"  just="left" />
                    <TextTraits font="SansSerif"  size="10"  name="Legend"  style="plain"  color="#000000"  background="#00ffffff"  just="left" />
                    <WindowPosition x="465"  y="175"  width="390"  height="520"  displayed="1"  panelState="---" />
                    </GraphEnvironment>
                    </Graph>
                    <Gate gating:id="ID1919245257"  gating:parent_id="ID640347" >
                    <gating:RectangleGate eventsInside="1"  annoOffsetX="-4"  annoOffsetY="-26"  tint="#000000"  isTinted="0"  lineWeight="Normal"  userDefined="1"  percentX="0"  percentY="0" >
                    <gating:dimension gating:min="44.989780520320814"  gating:max="2172383.6169265164" >
                    <data-type:fcs-dimension data-type:name="Comp-FL3-A" />
                    </gating:dimension>
                    <gating:dimension gating:min="13145.150058183088"  gating:max="1507121.6973538615" >
                    <data-type:fcs-dimension data-type:name="Comp-FL2-A" />
                    </gating:dimension>
                    </gating:RectangleGate>
                    </Gate>
                    </Population>
                    </Subpopulations>
                    </Population>
                    <Population name="CD8"  annotation=""  owningGroup="All Samples"  expanded="1"  sortPriority="10"  count="3370" >
                    <Graph smoothing="0"  backColor="#ffffff"  foreColor="#000000"  type="Pseudocolor"  fast="1"  rowCount="63118" >
                    <Axis dimension="x"  name="FSC-A"  label=""  auto="auto" />
                    <Axis dimension="y"  name="FSC-H"  label=""  auto="auto" />
                    <GraphSettings level="5%"  smoothingHighResolution="1"  contourHighResolution="1"  histogramSmoothingCount="0"  graphResolution="256"  showOutliers="0"  drawLargeDots="0"  dotsToDraw="8000"  tint="le.chartfill.tinted.40"  lineWeight="le.lineweight.normal"  lineStyle="le.linestyle.solid" />
                    <GraphEnvironment showGrid="0"  showAxes="tnlTNL"  showGates="1"  showFreqOnPlots="1"  showGateNameOnPlots="1"  showMedians="0"  showUncomped="0"  addEventParam="0"  lastYAxisName="" >
                    <TextTraits font="SansSerif"  size="12"  name="Labels"  style="plain"  color="#000000"  background="#00ffffff"  just="left" />
                    <TextTraits font="SansSerif"  size="12"  name="LayoutGates"  style="plain"  color="#000000"  background="#00ffffff"  just="left" />
                    <TextTraits font="SansSerif"  size="10"  name="Numbers"  style="plain"  color="#000000"  background="#00ffffff"  just="left" />
                    <TextTraits font="SansSerif"  size="10"  name="Legend"  style="plain"  color="#000000"  background="#00ffffff"  just="left" />
                    <WindowPosition x="465"  y="175"  width="390"  height="520"  displayed="1"  panelState="---" />
                    </GraphEnvironment>
                    </Graph>
                    <Gate gating:id="ID1887335540"  gating:parent_id="ID24893794" >
                    <gating:RectangleGate eventsInside="1"  annoOffsetX="0"  annoOffsetY="0"  tint="#000000"  isTinted="0"  lineWeight="Normal"  userDefined="1"  percentX="0"  percentY="0" >
                    <gating:dimension gating:min="2.5001833500748405"  gating:max="10988.667349027179" >
                    <data-type:fcs-dimension data-type:name="Comp-FL3-A" />
                    </gating:dimension>
                    <gating:dimension gating:min="6530.135426057848"  gating:max="294564.55163843243" >
                    <data-type:fcs-dimension data-type:name="Comp-FL4-A" />
                    </gating:dimension>
                    </gating:RectangleGate>
                    </Gate>
                    <Subpopulations>
                    <Population name="CD8-APC-A, CD137-PE-A subset"  annotation=""  owningGroup="All Samples"  expanded="1"  sortPriority="10"  count="78" >
                    <Graph smoothing="0"  backColor="#ffffff"  foreColor="#000000"  type="Pseudocolor"  fast="1"  rowCount="63118" >
                    <Axis dimension="x"  name="FSC-A"  label=""  auto="auto" />
                    <Axis dimension="y"  name="SSC-A"  label=""  auto="auto" />
                    <GraphSettings level="5%"  smoothingHighResolution="1"  contourHighResolution="1"  histogramSmoothingCount="0"  graphResolution="256"  showOutliers="0"  drawLargeDots="0"  dotsToDraw="8000"  tint="le.chartfill.tinted.40"  lineWeight="le.lineweight.normal"  lineStyle="le.linestyle.solid" />
                    <GraphEnvironment showGrid="0"  showAxes="tnlTNL"  showGates="1"  showFreqOnPlots="1"  showGateNameOnPlots="1"  showMedians="0"  showUncomped="0"  addEventParam="0"  lastYAxisName="" >
                    <TextTraits font="SansSerif"  size="12"  name="Labels"  style="plain"  color="#000000"  background="#00ffffff"  just="left" />
                    <TextTraits font="SansSerif"  size="12"  name="LayoutGates"  style="plain"  color="#000000"  background="#00ffffff"  just="left" />
                    <TextTraits font="SansSerif"  size="10"  name="Numbers"  style="plain"  color="#000000"  background="#00ffffff"  just="left" />
                    <TextTraits font="SansSerif"  size="10"  name="Legend"  style="plain"  color="#000000"  background="#00ffffff"  just="left" />
                    <WindowPosition x="465"  y="175"  width="390"  height="520"  displayed="1"  panelState="---" />
                    </GraphEnvironment>
                    </Graph>
                    <Gate gating:id="ID801542924"  gating:parent_id="ID1887335540" >
                    <gating:RectangleGate eventsInside="1"  annoOffsetX="-24"  annoOffsetY="-63"  tint="#000000"  isTinted="0"  lineWeight="Normal"  userDefined="1"  percentX="0"  percentY="0" >
                    <gating:dimension gating:min="932.1425440201492"  gating:max="1638640.3294226518" >
                    <data-type:fcs-dimension data-type:name="Comp-FL4-A" />
                    </gating:dimension>
                    <gating:dimension gating:min="3243.9849293397683"  gating:max="115892.67889303576" >
                    <data-type:fcs-dimension data-type:name="Comp-FL2-A" />
                    </gating:dimension>
                    </gating:RectangleGate>
                    </Gate>
                    </Population>
                    </Subpopulations>
                    </Population>
                    </Subpopulations>
                   </Population>
                 </Subpopulations>
               </Population>
             </Subpopulations>
           </Population>
         </Subpopulations>
       </SampleNode>
     </Sample>
     <Sample>
       <DataSet uri="file:/F:/鼓楼医院/滑膜肉瘤TCRT/data/HLA-2402/phenotype/H12%20isotype.fcs"  sampleID="5" />
       <transforms:spilloverMatrix prefix="Comp-"  name="Acquisition-defined"  editable="0"  color="#c0c0c0"  version="FlowJo-10.0.7r2"  status="FINALIZED"  transforms:id="41bcb4fe-24bd-418d-bca8-45cb69491a00"  suffix="" >
         <data-type:parameters>
           <data-type:parameter data-type:name="FL1-A" />
           <data-type:parameter data-type:name="FL2-A" />
           <data-type:parameter data-type:name="FL3-A" />
           <data-type:parameter data-type:name="FL4-A" />
           <data-type:parameter data-type:name="FL1-H" />
           <data-type:parameter data-type:name="FL2-H" />
           <data-type:parameter data-type:name="FL3-H" />
           <data-type:parameter data-type:name="FL4-H" />
         </data-type:parameters>
         <transforms:spillover data-type:parameter="FL1-A" >
           <transforms:coefficient data-type:parameter="FL1-A"  transforms:value="1.0049999952" />
           <transforms:coefficient data-type:parameter="FL2-A"  transforms:value="0.0979999974" />
           <transforms:coefficient data-type:parameter="FL3-A"  transforms:value="0.0120000001" />
           <transforms:coefficient data-type:parameter="FL4-A"  transforms:value="0.001" />
           <transforms:coefficient data-type:parameter="FL1-H"  transforms:value="0" />
           <transforms:coefficient data-type:parameter="FL2-H"  transforms:value="0" />
           <transforms:coefficient data-type:parameter="FL3-H"  transforms:value="0" />
           <transforms:coefficient data-type:parameter="FL4-H"  transforms:value="0" />
         </transforms:spillover>
         <transforms:spillover data-type:parameter="FL2-A" >
           <transforms:coefficient data-type:parameter="FL1-A"  transforms:value="0.0480000004" />
           <transforms:coefficient data-type:parameter="FL2-A"  transforms:value="1.0049999952" />
           <transforms:coefficient data-type:parameter="FL3-A"  transforms:value="0.001" />
           <transforms:coefficient data-type:parameter="FL4-A"  transforms:value="0" />
           <transforms:coefficient data-type:parameter="FL1-H"  transforms:value="0" />
           <transforms:coefficient data-type:parameter="FL2-H"  transforms:value="0" />
           <transforms:coefficient data-type:parameter="FL3-H"  transforms:value="0" />
           <transforms:coefficient data-type:parameter="FL4-H"  transforms:value="0" />
         </transforms:spillover>
         <transforms:spillover data-type:parameter="FL3-A" >
           <transforms:coefficient data-type:parameter="FL1-A"  transforms:value="0" />
           <transforms:coefficient data-type:parameter="FL2-A"  transforms:value="0" />
           <transforms:coefficient data-type:parameter="FL3-A"  transforms:value="1" />
           <transforms:coefficient data-type:parameter="FL4-A"  transforms:value="0.0799999982" />
           <transforms:coefficient data-type:parameter="FL1-H"  transforms:value="0" />
           <transforms:coefficient data-type:parameter="FL2-H"  transforms:value="0" />
           <transforms:coefficient data-type:parameter="FL3-H"  transforms:value="0" />
           <transforms:coefficient data-type:parameter="FL4-H"  transforms:value="0" />
         </transforms:spillover>
         <transforms:spillover data-type:parameter="FL4-A" >
           <transforms:coefficient data-type:parameter="FL1-A"  transforms:value="0" />
           <transforms:coefficient data-type:parameter="FL2-A"  transforms:value="0" />
           <transforms:coefficient data-type:parameter="FL3-A"  transforms:value="0.0020000001" />
           <transforms:coefficient data-type:parameter="FL4-A"  transforms:value="1" />
           <transforms:coefficient data-type:parameter="FL1-H"  transforms:value="0" />
           <transforms:coefficient data-type:parameter="FL2-H"  transforms:value="0" />
           <transforms:coefficient data-type:parameter="FL3-H"  transforms:value="0" />
           <transforms:coefficient data-type:parameter="FL4-H"  transforms:value="0" />
         </transforms:spillover>
         <transforms:spillover data-type:parameter="FL1-H" >
           <transforms:coefficient data-type:parameter="FL1-A"  transforms:value="0" />
           <transforms:coefficient data-type:parameter="FL2-A"  transforms:value="0" />
           <transforms:coefficient data-type:parameter="FL3-A"  transforms:value="0" />
           <transforms:coefficient data-type:parameter="FL4-A"  transforms:value="0" />
           <transforms:coefficient data-type:parameter="FL1-H"  transforms:value="1.0049999952" />
           <transforms:coefficient data-type:parameter="FL2-H"  transforms:value="0.0979999974" />
           <transforms:coefficient data-type:parameter="FL3-H"  transforms:value="0.0120000001" />
           <transforms:coefficient data-type:parameter="FL4-H"  transforms:value="0.001" />
         </transforms:spillover>
         <transforms:spillover data-type:parameter="FL2-H" >
           <transforms:coefficient data-type:parameter="FL1-A"  transforms:value="0" />
           <transforms:coefficient data-type:parameter="FL2-A"  transforms:value="0" />
           <transforms:coefficient data-type:parameter="FL3-A"  transforms:value="0" />
           <transforms:coefficient data-type:parameter="FL4-A"  transforms:value="0" />
           <transforms:coefficient data-type:parameter="FL1-H"  transforms:value="0.0480000004" />
           <transforms:coefficient data-type:parameter="FL2-H"  transforms:value="1.0049999952" />
           <transforms:coefficient data-type:parameter="FL3-H"  transforms:value="0.001" />
           <transforms:coefficient data-type:parameter="FL4-H"  transforms:value="0" />
         </transforms:spillover>
         <transforms:spillover data-type:parameter="FL3-H" >
           <transforms:coefficient data-type:parameter="FL1-A"  transforms:value="0" />
           <transforms:coefficient data-type:parameter="FL2-A"  transforms:value="0" />
           <transforms:coefficient data-type:parameter="FL3-A"  transforms:value="0" />
           <transforms:coefficient data-type:parameter="FL4-A"  transforms:value="0" />
           <transforms:coefficient data-type:parameter="FL1-H"  transforms:value="0" />
           <transforms:coefficient data-type:parameter="FL2-H"  transforms:value="0" />
           <transforms:coefficient data-type:parameter="FL3-H"  transforms:value="1" />
           <transforms:coefficient data-type:parameter="FL4-H"  transforms:value="0.0799999982" />
         </transforms:spillover>
         <transforms:spillover data-type:parameter="FL4-H" >
           <transforms:coefficient data-type:parameter="FL1-A"  transforms:value="0" />
           <transforms:coefficient data-type:parameter="FL2-A"  transforms:value="0" />
           <transforms:coefficient data-type:parameter="FL3-A"  transforms:value="0" />
           <transforms:coefficient data-type:parameter="FL4-A"  transforms:value="0" />
           <transforms:coefficient data-type:parameter="FL1-H"  transforms:value="0" />
           <transforms:coefficient data-type:parameter="FL2-H"  transforms:value="0" />
           <transforms:coefficient data-type:parameter="FL3-H"  transforms:value="0.0020000001" />
           <transforms:coefficient data-type:parameter="FL4-H"  transforms:value="1" />
         </transforms:spillover>
       </transforms:spilloverMatrix>
       <Transformations>
         <transforms:linear transforms:minRange="0"  transforms:maxRange="16777216"  gain="1" >
           <data-type:parameter data-type:name="FSC-A" />
         </transforms:linear>
         <transforms:linear transforms:minRange="0"  transforms:maxRange="2267114"  gain="1" >
           <data-type:parameter data-type:name="SSC-A" />
         </transforms:linear>
         <transforms:log transforms:offset="1"  transforms:decades="7.2247198959" >
           <data-type:parameter data-type:name="FL1-A" />
         </transforms:log>
         <transforms:log transforms:offset="1"  transforms:decades="7.2247198959" >
           <data-type:parameter data-type:name="FL2-A" />
         </transforms:log>
         <transforms:log transforms:offset="1"  transforms:decades="7.2247198959" >
           <data-type:parameter data-type:name="FL3-A" />
         </transforms:log>
         <transforms:log transforms:offset="1"  transforms:decades="7.2247198959" >
           <data-type:parameter data-type:name="FL4-A" />
         </transforms:log>
         <transforms:linear transforms:minRange="0"  transforms:maxRange="16777216"  gain="1" >
           <data-type:parameter data-type:name="FSC-H" />
         </transforms:linear>
         <transforms:linear transforms:minRange="0"  transforms:maxRange="16777216"  gain="1" >
           <data-type:parameter data-type:name="SSC-H" />
         </transforms:linear>
         <transforms:log transforms:offset="1"  transforms:decades="7.2247198959" >
           <data-type:parameter data-type:name="FL1-H" />
         </transforms:log>
         <transforms:log transforms:offset="1"  transforms:decades="7.2247198959" >
           <data-type:parameter data-type:name="FL2-H" />
         </transforms:log>
         <transforms:log transforms:offset="1"  transforms:decades="7.2247198959" >
           <data-type:parameter data-type:name="FL3-H" />
         </transforms:log>
         <transforms:log transforms:offset="1"  transforms:decades="7.2247198959" >
           <data-type:parameter data-type:name="FL4-H" />
         </transforms:log>
         <transforms:linear transforms:minRange="0"  transforms:maxRange="16777216"  gain="1" >
           <data-type:parameter data-type:name="Width" />
         </transforms:linear>
         <transforms:linear transforms:minRange="0"  transforms:maxRange="64"  gain="1" >
           <data-type:parameter data-type:name="Time" />
         </transforms:linear>
         <transforms:log transforms:offset="1"  transforms:decades="7.2247198959" >
           <data-type:parameter data-type:name="Comp-FL1-A" />
         </transforms:log>
         <transforms:log transforms:offset="1"  transforms:decades="7.2247198959" >
           <data-type:parameter data-type:name="Comp-FL2-A" />
         </transforms:log>
         <transforms:log transforms:offset="1"  transforms:decades="7.2247198959" >
           <data-type:parameter data-type:name="Comp-FL3-A" />
         </transforms:log>
         <transforms:log transforms:offset="1"  transforms:decades="7.2247198959" >
           <data-type:parameter data-type:name="Comp-FL4-A" />
         </transforms:log>
         <transforms:log transforms:offset="1"  transforms:decades="7.2247198959" >
           <data-type:parameter data-type:name="Comp-FL1-H" />
         </transforms:log>
         <transforms:log transforms:offset="1"  transforms:decades="7.2247198959" >
           <data-type:parameter data-type:name="Comp-FL2-H" />
         </transforms:log>
         <transforms:log transforms:offset="1"  transforms:decades="7.2247198959" >
           <data-type:parameter data-type:name="Comp-FL3-H" />
         </transforms:log>
         <transforms:log transforms:offset="1"  transforms:decades="7.2247198959" >
           <data-type:parameter data-type:name="Comp-FL4-H" />
         </transforms:log>
       </Transformations>
       <Keywords>
         <Keyword name="#SPACERS"  value="0000" />
         <Keyword name="$ENDANALYSIS"  value="0" />
         <Keyword name="$BEGINANALYSIS"  value="0" />
         <Keyword name="$ENDDATA"  value="712228" />
         <Keyword name="$BEGINDATA"  value="2596" />
         <Keyword name="$ENDSTEXT"  value="2595" />
         <Keyword name="$BEGINSTEXT"  value="58" />
         <Keyword name="$VOL"  value="197252" />
         <Keyword name="#ACQUISITIONTIMEMILLI"  value="186327" />
         <Keyword name="#ATIM"  value="186" />
         <Keyword name="$ETIM"  value="12:22:59:30" />
         <Keyword name="$BTIM"  value="12:19:50:99" />
         <Keyword name="$PROJ"  value="20201229_133229" />
         <Keyword name="$TIMESTEP"  value="0.1" />
         <Keyword name="#BDACCURICAPTUREDDATE"  value="1609215575314" />
         <Keyword name="$SPILLOVER"  value="8,3,4,5,6,9,10,11,12,1.005,0.098,0.012,0.001,0.000,0.000,0.000,0.000,0.048,1.005,0.001,0.000,0.000,0.000,0.000,0.000,0.000,0.000,1.000,0.080,0.000,0.000,0.000,0.000,0.000,0.000,0.002,1.000,0.000,0.000,0.000,0.000,0.000,0.000,0.000,0.000,1.005,0.098,0.012,0.001,0.000,0.000,0.000,0.000,0.048,1.005,0.001,0.000,0.000,0.000,0.000,0.000,0.000,0.000,1.000,0.080,0.000,0.000,0.000,0.000,0.000,0.000,0.002,1.000" />
         <Keyword name="#LASERCONFIGURATION"  value="3 Blue 1 Red" />
         <Keyword name="#BDACCURI4COLORCOMP"  value="0,4.8,0.0,0.0,9.8,0,0.0,0.0,1.2,0.0,0,0.2,0.0,0.0,8.0,0" />
         <Keyword name="$CYT"  value="BD Accuri C6" />
         <Keyword name="$DATE"  value="29-      -2020" />
         <Keyword name="$TOT"  value="12672" />
         <Keyword name="#P14VirtualGain"  value="1.0" />
         <Keyword name="#P13VirtualGain"  value="1.0" />
         <Keyword name="#P12VirtualGain"  value="1.0" />
         <Keyword name="#P11VirtualGain"  value="1.0" />
         <Keyword name="#P10VirtualGain"  value="1.0" />
         <Keyword name="#P9VirtualGain"  value="1.0" />
         <Keyword name="#P8VirtualGain"  value="1.0" />
         <Keyword name="#P7VirtualGain"  value="1.0" />
         <Keyword name="#P6VirtualGain"  value="1.0" />
         <Keyword name="#P5VirtualGain"  value="1.0" />
         <Keyword name="#P4VirtualGain"  value="1.0" />
         <Keyword name="#P3VirtualGain"  value="1.0" />
         <Keyword name="#P2VirtualGain"  value="1.0" />
         <Keyword name="#P1VirtualGain"  value="1.0" />
         <Keyword name="$P14S"  value="Time" />
         <Keyword name="$P13S"  value="Width" />
         <Keyword name="$P12S"  value="CD8-APC-H" />
         <Keyword name="$P11S"  value="CD4-PerCP5.5-H" />
         <Keyword name="$P10S"  value="CD137-PE-H" />
         <Keyword name="$P9S"  value="CD3-FITC-H" />
         <Keyword name="$P8S"  value="SSC-H" />
         <Keyword name="$P7S"  value="FSC-H" />
         <Keyword name="$P6S"  value="CD8-APC-A" />
         <Keyword name="$P5S"  value="CD4-PerCP5.5-A" />
         <Keyword name="$P4S"  value="CD137-PE-A" />
         <Keyword name="$P3S"  value="CD3-FITC-A" />
         <Keyword name="$P2S"  value="SSC-A" />
         <Keyword name="$P1S"  value="FSC-A" />
         <Keyword name="#BDACCURIDECADES14"  value="7.224719870049579" />
         <Keyword name="$P14E"  value="0,0" />
         <Keyword name="#BDACCURIDECADES13"  value="7.224719870049579" />
         <Keyword name="$P13E"  value="0,0" />
         <Keyword name="#BDACCURIDECADES12"  value="7.224719870049579" />
         <Keyword name="$P12E"  value="0,0" />
         <Keyword name="#BDACCURIDECADES11"  value="7.224719870049579" />
         <Keyword name="$P11E"  value="0,0" />
         <Keyword name="#BDACCURIDECADES10"  value="7.224719870049579" />
         <Keyword name="$P10E"  value="0,0" />
         <Keyword name="#BDACCURIDECADES9"  value="7.224719870049579" />
         <Keyword name="$P9E"  value="0,0" />
         <Keyword name="#BDACCURIDECADES8"  value="7.224719870049579" />
         <Keyword name="$P8E"  value="0,0" />
         <Keyword name="#BDACCURIDECADES7"  value="7.224719870049579" />
         <Keyword name="$P7E"  value="0,0" />
         <Keyword name="#BDACCURIDECADES6"  value="7.224719870049579" />
         <Keyword name="$P6E"  value="0,0" />
         <Keyword name="#BDACCURIDECADES5"  value="7.224719870049579" />
         <Keyword name="$P5E"  value="0,0" />
         <Keyword name="#BDACCURIDECADES4"  value="7.224719870049579" />
         <Keyword name="$P4E"  value="0,0" />
         <Keyword name="#BDACCURIDECADES3"  value="7.224719870049579" />
         <Keyword name="$P3E"  value="0,0" />
         <Keyword name="#BDACCURIDECADES2"  value="7.224719870049579" />
         <Keyword name="$P2E"  value="0,0" />
         <Keyword name="#BDACCURIDECADES1"  value="7.224719870049579" />
         <Keyword name="$P1E"  value="0,0" />
         <Keyword name="$P14N"  value="Time" />
         <Keyword name="$P13N"  value="Width" />
         <Keyword name="$P12N"  value="FL4-H" />
         <Keyword name="$P11N"  value="FL3-H" />
         <Keyword name="$P10N"  value="FL2-H" />
         <Keyword name="$P9N"  value="FL1-H" />
         <Keyword name="$P8N"  value="SSC-H" />
         <Keyword name="$P7N"  value="FSC-H" />
         <Keyword name="$P6N"  value="FL4-A" />
         <Keyword name="$P5N"  value="FL3-A" />
         <Keyword name="$P4N"  value="FL2-A" />
         <Keyword name="$P3N"  value="FL1-A" />
         <Keyword name="$P2N"  value="SSC-A" />
         <Keyword name="$P1N"  value="FSC-A" />
         <Keyword name="$P14R"  value="256" />
         <Keyword name="$P13R"  value="16777216" />
         <Keyword name="$P12R"  value="16777216" />
         <Keyword name="$P11R"  value="16777216" />
         <Keyword name="$P10R"  value="16777216" />
         <Keyword name="$P9R"  value="16777216" />
         <Keyword name="$P8R"  value="16777216" />
         <Keyword name="$P7R"  value="16777216" />
         <Keyword name="$P6R"  value="16777216" />
         <Keyword name="$P5R"  value="16777216" />
         <Keyword name="$P4R"  value="16777216" />
         <Keyword name="$P3R"  value="16777216" />
         <Keyword name="$P2R"  value="16777216" />
         <Keyword name="$P1R"  value="16777216" />
         <Keyword name="$P14B"  value="32" />
         <Keyword name="$P13B"  value="32" />
         <Keyword name="$P12B"  value="32" />
         <Keyword name="$P11B"  value="32" />
         <Keyword name="$P10B"  value="32" />
         <Keyword name="$P9B"  value="32" />
         <Keyword name="$P8B"  value="32" />
         <Keyword name="$P7B"  value="32" />
         <Keyword name="$P6B"  value="32" />
         <Keyword name="$P5B"  value="32" />
         <Keyword name="$P4B"  value="32" />
         <Keyword name="$P3B"  value="32" />
         <Keyword name="$P2B"  value="32" />
         <Keyword name="$P1B"  value="32" />
         <Keyword name="$PAR"  value="14" />
         <Keyword name="$NEXTDATA"  value="0" />
         <Keyword name="$BYTEORD"  value="4,3,2,1" />
         <Keyword name="$MODE"  value="L" />
         <Keyword name="$DATATYPE"  value="I" />
         <Keyword name="#SAMPLE"  value="isotype" />
         <Keyword name="$SMNO"  value="H12" />
         <Keyword name="$FIL"  value="H12 isotype.fcs" />
         <Keyword name="FJ_FCS_VERSION"  value="3" />
         <Keyword name="$P15N"  value="Comp-FL1-A" />
         <Keyword name="$P15S"  value="CD3-FITC-A" />
         <Keyword name="$P15R"  value="16777216" />
         <Keyword name="$P16N"  value="Comp-FL2-A" />
         <Keyword name="$P16S"  value="CD137-PE-A" />
         <Keyword name="$P16R"  value="16777216" />
         <Keyword name="$P17N"  value="Comp-FL3-A" />
         <Keyword name="$P17S"  value="CD4-PerCP5.5-A" />
         <Keyword name="$P17R"  value="16777216" />
         <Keyword name="$P18N"  value="Comp-FL4-A" />
         <Keyword name="$P18S"  value="CD8-APC-A" />
         <Keyword name="$P18R"  value="16777216" />
         <Keyword name="$P19N"  value="Comp-FL1-H" />
         <Keyword name="$P19S"  value="CD3-FITC-H" />
         <Keyword name="$P19R"  value="16777216" />
         <Keyword name="$P20N"  value="Comp-FL2-H" />
         <Keyword name="$P20S"  value="CD137-PE-H" />
         <Keyword name="$P20R"  value="16777216" />
         <Keyword name="$P21N"  value="Comp-FL3-H" />
         <Keyword name="$P21S"  value="CD4-PerCP5.5-H" />
         <Keyword name="$P21R"  value="16777216" />
         <Keyword name="$P22N"  value="Comp-FL4-H" />
         <Keyword name="$P22S"  value="CD8-APC-H" />
         <Keyword name="$P22R"  value="16777216" />
         <Keyword name="$P14G"  value="1.0" />
       </Keywords>
       <SampleNode name="H12 isotype.fcs"  annotation=""  owningGroup=""  expanded="1"  sortPriority="10"  count="12672"  sampleID="5" >
         <Graph smoothing="0"  backColor="#ffffff"  foreColor="#000000"  type="Pseudocolor"  fast="1"  rowCount="12672" >
           <Axis dimension="x"  name="FSC-A"  label=""  auto="auto" />
           <Axis dimension="y"  name="SSC-A"  label=""  auto="auto" />
           <GraphSettings level="5%"  smoothingHighResolution="1"  contourHighResolution="1"  histogramSmoothingCount="0"  graphResolution="256"  showOutliers="0"  drawLargeDots="0"  dotsToDraw="8000"  tint="le.chartfill.tinted.40"  lineWeight="le.lineweight.normal"  lineStyle="le.linestyle.solid" />
           <GraphEnvironment showGrid="0"  showAxes="tnlTNL"  showGates="1"  showFreqOnPlots="1"  showGateNameOnPlots="1"  showMedians="0"  showUncomped="0"  addEventParam="0"  lastYAxisName="" >
             <TextTraits font="SansSerif"  size="12"  name="Labels"  style="plain"  color="#000000"  background="#00ffffff"  just="left" />
             <TextTraits font="SansSerif"  size="12"  name="LayoutGates"  style="plain"  color="#000000"  background="#00ffffff"  just="left" />
             <TextTraits font="SansSerif"  size="10"  name="Numbers"  style="plain"  color="#000000"  background="#00ffffff"  just="left" />
             <TextTraits font="SansSerif"  size="10"  name="Legend"  style="plain"  color="#000000"  background="#00ffffff"  just="left" />
           </GraphEnvironment>
         </Graph>
         <Subpopulations>
           <Population name="T cells"  annotation=""  owningGroup="All Samples"  expanded="1"  sortPriority="10"  count="638" >
             <Graph smoothing="0"  backColor="#ffffff"  foreColor="#000000"  type="Pseudocolor"  fast="1"  rowCount="12672" >
               <Axis dimension="x"  name="Comp-FL1-A"  label=""  auto="auto" />
               <Axis dimension="y"  name="SSC-A"  label=""  auto="auto" />
               <GraphSettings level="5%"  smoothingHighResolution="1"  contourHighResolution="1"  histogramSmoothingCount="0"  graphResolution="256"  showOutliers="0"  drawLargeDots="0"  dotsToDraw="8000"  tint="le.chartfill.tinted.40"  lineWeight="le.lineweight.normal"  lineStyle="le.linestyle.solid" />
               <GraphEnvironment showGrid="0"  showAxes="tnlTNL"  showGates="1"  showFreqOnPlots="1"  showGateNameOnPlots="1"  showMedians="0"  showUncomped="0"  addEventParam="0"  lastYAxisName="Comp-FL1-A" >
                 <TextTraits font="SansSerif"  size="12"  name="Labels"  style="plain"  color="#000000"  background="#00ffffff"  just="left" />
                 <TextTraits font="SansSerif"  size="12"  name="LayoutGates"  style="plain"  color="#000000"  background="#00ffffff"  just="left" />
                 <TextTraits font="SansSerif"  size="10"  name="Numbers"  style="plain"  color="#000000"  background="#00ffffff"  just="left" />
                 <TextTraits font="SansSerif"  size="10"  name="Legend"  style="plain"  color="#000000"  background="#00ffffff"  just="left" />
                 <WindowPosition x="465"  y="175"  width="390"  height="520"  displayed="0"  panelState="---" />
               </GraphEnvironment>
             </Graph>
             <Gate gating:id="ID1408169621" >
               <gating:PolygonGate eventsInside="1"  annoOffsetX="97"  annoOffsetY="-98"  tint="#000000"  isTinted="0"  lineWeight="Normal"  userDefined="1"  quadId="-1"  gateResolution="256" >
                 <gating:dimension>
                   <data-type:fcs-dimension data-type:name="FSC-A" />
                 </gating:dimension>
                 <gating:dimension>
                   <data-type:fcs-dimension data-type:name="SSC-A" />
                 </gating:dimension>
                 <gating:vertex>
                   <gating:coordinate data-type:value="7322259.525423729" />
                   <gating:coordinate data-type:value="656827.6455898549" />
                 </gating:vertex>
                 <gating:vertex>
                   <gating:coordinate data-type:value="5473922.169491526" />
                   <gating:coordinate data-type:value="678015.6341572696" />
                 </gating:vertex>
                 <gating:vertex>
                   <gating:coordinate data-type:value="3696674.7118644067" />
                   <gating:coordinate data-type:value="497917.7313342449" />
                 </gating:vertex>
                 <gating:vertex>
                   <gating:coordinate data-type:value="2559236.338983051" />
                   <gating:coordinate data-type:value="317819.8285112201" />
                 </gating:vertex>
                 <gating:vertex>
                   <gating:coordinate data-type:value="2061607.0508474577" />
                   <gating:coordinate data-type:value="222473.8799578541" />
                 </gating:vertex>
                 <gating:vertex>
                   <gating:coordinate data-type:value="1492887.8644067796" />
                   <gating:coordinate data-type:value="21187.9885674147" />
                 </gating:vertex>
                 <gating:vertex>
                   <gating:coordinate data-type:value="2559236.338983051" />
                   <gating:coordinate data-type:value="31781.982851122" />
                 </gating:vertex>
                 <gating:vertex>
                   <gating:coordinate data-type:value="5971551.457627119" />
                   <gating:coordinate data-type:value="296631.8399438054" />
                 </gating:vertex>
                 <gating:vertex>
                   <gating:coordinate data-type:value="7108989.830508474" />
                   <gating:coordinate data-type:value="572075.6913201961" />
                 </gating:vertex>
               </gating:PolygonGate>
             </Gate>
             <Subpopulations>
               <Population name="CD3"  annotation=""  owningGroup="All Samples"  expanded="1"  sortPriority="10"  count="54" >
                 <Graph smoothing="0"  backColor="#ffffff"  foreColor="#000000"  type="Pseudocolor"  fast="1"  rowCount="12672" >
                   <Axis dimension="x"  name="Width"  label=""  auto="auto" />
                   <Axis dimension="y"  name="Comp-FL2-A"  label=""  auto="auto" />
                   <GraphSettings level="5%"  smoothingHighResolution="1"  contourHighResolution="1"  histogramSmoothingCount="0"  graphResolution="256"  showOutliers="0"  drawLargeDots="0"  dotsToDraw="8000"  tint="le.chartfill.tinted.40"  lineWeight="le.lineweight.normal"  lineStyle="le.linestyle.solid" />
                   <GraphEnvironment showGrid="0"  showAxes="tnlTNL"  showGates="1"  showFreqOnPlots="1"  showGateNameOnPlots="1"  showMedians="0"  showUncomped="0"  addEventParam="0"  lastYAxisName="" >
                    <TextTraits font="SansSerif"  size="12"  name="Labels"  style="plain"  color="#000000"  background="#00ffffff"  just="left" />
                    <TextTraits font="SansSerif"  size="12"  name="LayoutGates"  style="plain"  color="#000000"  background="#00ffffff"  just="left" />
                    <TextTraits font="SansSerif"  size="10"  name="Numbers"  style="plain"  color="#000000"  background="#00ffffff"  just="left" />
                    <TextTraits font="SansSerif"  size="10"  name="Legend"  style="plain"  color="#000000"  background="#00ffffff"  just="left" />
                    <WindowPosition x="465"  y="175"  width="390"  height="520"  displayed="1"  panelState="---" />
                   </GraphEnvironment>
                 </Graph>
                 <Gate gating:id="ID999066504"  gating:parent_id="ID1408169621" >
                   <gating:PolygonGate eventsInside="1"  annoOffsetX="0"  annoOffsetY="0"  tint="#000000"  isTinted="0"  lineWeight="Normal"  userDefined="1"  quadId="-1"  gateResolution="256" >
                    <gating:dimension>
                    <data-type:fcs-dimension data-type:name="Comp-FL1-A" />
                    </gating:dimension>
                    <gating:dimension>
                    <data-type:fcs-dimension data-type:name="SSC-A" />
                    </gating:dimension>
                    <gating:vertex>
                    <gating:coordinate data-type:value="212177.9564424063" />
                    <gating:coordinate data-type:value="572075.6913201961" />
                    </gating:vertex>
                    <gating:vertex>
                    <gating:coordinate data-type:value="41936.88846912" />
                    <gating:coordinate data-type:value="540293.7084690742" />
                    </gating:vertex>
                    <gating:vertex>
                    <gating:coordinate data-type:value="10988.6673490272" />
                    <gating:coordinate data-type:value="243661.8685252688" />
                    </gating:vertex>
                    <gating:vertex>
                    <gating:coordinate data-type:value="4716.1367312421" />
                    <gating:coordinate data-type:value="74157.9599859514" />
                    </gating:vertex>
                    <gating:vertex>
                    <gating:coordinate data-type:value="20723.542954982" />
                    <gating:coordinate data-type:value="21187.9885674147" />
                    </gating:vertex>
                    <gating:vertex>
                    <gating:coordinate data-type:value="429370.7554861838" />
                    <gating:coordinate data-type:value="42375.9771348294" />
                    </gating:vertex>
                    <gating:vertex>
                    <gating:coordinate data-type:value="460729.1399390305" />
                    <gating:coordinate data-type:value="529699.7141853669" />
                    </gating:vertex>
                   </gating:PolygonGate>
                 </Gate>
                 <Subpopulations>
                   <Population name="1"  annotation=""  owningGroup="All Samples"  expanded="1"  sortPriority="10"  count="45" >
                    <Graph smoothing="0"  backColor="#ffffff"  foreColor="#000000"  type="Pseudocolor"  fast="1"  rowCount="12672" >
                    <Axis dimension="x"  name="Comp-FL3-A"  label=""  auto="auto" />
                    <Axis dimension="y"  name="Comp-FL4-A"  label=""  auto="auto" />
                    <GraphSettings level="5%"  smoothingHighResolution="1"  contourHighResolution="1"  histogramSmoothingCount="0"  graphResolution="256"  showOutliers="0"  drawLargeDots="0"  dotsToDraw="8000"  tint="le.chartfill.tinted.40"  lineWeight="le.lineweight.normal"  lineStyle="le.linestyle.solid" />
                    <GraphEnvironment showGrid="0"  showAxes="tnlTNL"  showGates="1"  showFreqOnPlots="1"  showGateNameOnPlots="1"  showMedians="0"  showUncomped="0"  addEventParam="0"  lastYAxisName="" >
                    <TextTraits font="SansSerif"  size="12"  name="Labels"  style="plain"  color="#000000"  background="#00ffffff"  just="left" />
                    <TextTraits font="SansSerif"  size="12"  name="LayoutGates"  style="plain"  color="#000000"  background="#00ffffff"  just="left" />
                    <TextTraits font="SansSerif"  size="10"  name="Numbers"  style="plain"  color="#000000"  background="#00ffffff"  just="left" />
                    <TextTraits font="SansSerif"  size="10"  name="Legend"  style="plain"  color="#000000"  background="#00ffffff"  just="left" />
                    <WindowPosition x="465"  y="175"  width="390"  height="520"  displayed="0"  panelState="---" />
                    </GraphEnvironment>
                    </Graph>
                    <Gate gating:id="ID2114954590"  gating:parent_id="ID999066504" >
                    <gating:RectangleGate eventsInside="1"  annoOffsetX="0"  annoOffsetY="0"  tint="#000000"  isTinted="0"  lineWeight="Normal"  userDefined="1"  percentX="0"  percentY="0" >
                    <gating:dimension gating:min="1.8859013833753555"  gating:max="1.099108525392475E7" >
                    <data-type:fcs-dimension data-type:name="Comp-FL3-A" />
                    </gating:dimension>
                    <gating:dimension gating:min="1.5942713442524052"  gating:max="2056789.3534655944" >
                    <data-type:fcs-dimension data-type:name="Comp-FL4-A" />
                    </gating:dimension>
                    </gating:RectangleGate>
                    </Gate>
                    <Subpopulations>
                    <Population name="CD4"  annotation=""  owningGroup="All Samples"  expanded="1"  sortPriority="10"  count="44" >
                    <Graph smoothing="0"  backColor="#ffffff"  foreColor="#000000"  type="Pseudocolor"  fast="1"  rowCount="12672" >
                    <Axis dimension="x"  name="FSC-A"  label=""  auto="auto" />
                    <Axis dimension="y"  name="FSC-H"  label=""  auto="auto" />
                    <GraphSettings level="5%"  smoothingHighResolution="1"  contourHighResolution="1"  histogramSmoothingCount="0"  graphResolution="256"  showOutliers="0"  drawLargeDots="0"  dotsToDraw="8000"  tint="le.chartfill.tinted.40"  lineWeight="le.lineweight.normal"  lineStyle="le.linestyle.solid" />
                    <GraphEnvironment showGrid="0"  showAxes="tnlTNL"  showGates="1"  showFreqOnPlots="1"  showGateNameOnPlots="1"  showMedians="0"  showUncomped="0"  addEventParam="0"  lastYAxisName="" >
                    <TextTraits font="SansSerif"  size="12"  name="Labels"  style="plain"  color="#000000"  background="#00ffffff"  just="left" />
                    <TextTraits font="SansSerif"  size="12"  name="LayoutGates"  style="plain"  color="#000000"  background="#00ffffff"  just="left" />
                    <TextTraits font="SansSerif"  size="10"  name="Numbers"  style="plain"  color="#000000"  background="#00ffffff"  just="left" />
                    <TextTraits font="SansSerif"  size="10"  name="Legend"  style="plain"  color="#000000"  background="#00ffffff"  just="left" />
                    <WindowPosition x="465"  y="175"  width="390"  height="520"  displayed="1"  panelState="---" />
                    </GraphEnvironment>
                    </Graph>
                    <Gate gating:id="ID562513952"  gating:parent_id="ID2114954590" >
                    <gating:RectangleGate eventsInside="1"  annoOffsetX="0"  annoOffsetY="0"  tint="#000000"  isTinted="0"  lineWeight="Normal"  userDefined="1"  percentX="0"  percentY="0" >
                    <gating:dimension gating:min="2024.0803512666382"  gating:max="868889.7223723559" >
                    <data-type:fcs-dimension data-type:name="Comp-FL3-A" />
                    </gating:dimension>
                    <gating:dimension gating:min="1.2626445835041646"  gating:max="5171.79221403305" >
                    <data-type:fcs-dimension data-type:name="Comp-FL4-A" />
                    </gating:dimension>
                    </gating:RectangleGate>
                    </Gate>
                    <Subpopulations>
                    <Population name="CD4-PerCP5.5-A, CD137-PE-A subset"  annotation=""  owningGroup="All Samples"  expanded="1"  sortPriority="10"  count="0" >
                    <Graph smoothing="0"  backColor="#ffffff"  foreColor="#000000"  type="Pseudocolor"  fast="1"  rowCount="12672" >
                    <Axis dimension="x"  name="FSC-A"  label=""  auto="auto" />
                    <Axis dimension="y"  name="SSC-A"  label=""  auto="auto" />
                    <GraphSettings level="5%"  smoothingHighResolution="1"  contourHighResolution="1"  histogramSmoothingCount="0"  graphResolution="256"  showOutliers="0"  drawLargeDots="0"  dotsToDraw="8000"  tint="le.chartfill.tinted.40"  lineWeight="le.lineweight.normal"  lineStyle="le.linestyle.solid" />
                    <GraphEnvironment showGrid="0"  showAxes="tnlTNL"  showGates="1"  showFreqOnPlots="1"  showGateNameOnPlots="1"  showMedians="0"  showUncomped="0"  addEventParam="0"  lastYAxisName="" >
                    <TextTraits font="SansSerif"  size="12"  name="Labels"  style="plain"  color="#000000"  background="#00ffffff"  just="left" />
                    <TextTraits font="SansSerif"  size="12"  name="LayoutGates"  style="plain"  color="#000000"  background="#00ffffff"  just="left" />
                    <TextTraits font="SansSerif"  size="10"  name="Numbers"  style="plain"  color="#000000"  background="#00ffffff"  just="left" />
                    <TextTraits font="SansSerif"  size="10"  name="Legend"  style="plain"  color="#000000"  background="#00ffffff"  just="left" />
                    <WindowPosition x="465"  y="175"  width="390"  height="520"  displayed="1"  panelState="---" />
                    </GraphEnvironment>
                    </Graph>
                    <Gate gating:id="ID489880685"  gating:parent_id="ID562513952" >
                    <gating:RectangleGate eventsInside="1"  annoOffsetX="-4"  annoOffsetY="-26"  tint="#000000"  isTinted="0"  lineWeight="Normal"  userDefined="1"  percentX="0"  percentY="0" >
                    <gating:dimension gating:min="44.989780520320814"  gating:max="2172383.6169265164" >
                    <data-type:fcs-dimension data-type:name="Comp-FL3-A" />
                    </gating:dimension>
                    <gating:dimension gating:min="13145.150058183088"  gating:max="1507121.6973538615" >
                    <data-type:fcs-dimension data-type:name="Comp-FL2-A" />
                    </gating:dimension>
                    </gating:RectangleGate>
                    </Gate>
                    </Population>
                    </Subpopulations>
                    </Population>
                    <Population name="CD8"  annotation=""  owningGroup="All Samples"  expanded="1"  sortPriority="10"  count="1" >
                    <Graph smoothing="0"  backColor="#ffffff"  foreColor="#000000"  type="Pseudocolor"  fast="1"  rowCount="12672" >
                    <Axis dimension="x"  name="FSC-A"  label=""  auto="auto" />
                    <Axis dimension="y"  name="FSC-H"  label=""  auto="auto" />
                    <GraphSettings level="5%"  smoothingHighResolution="1"  contourHighResolution="1"  histogramSmoothingCount="0"  graphResolution="256"  showOutliers="0"  drawLargeDots="0"  dotsToDraw="8000"  tint="le.chartfill.tinted.40"  lineWeight="le.lineweight.normal"  lineStyle="le.linestyle.solid" />
                    <GraphEnvironment showGrid="0"  showAxes="tnlTNL"  showGates="1"  showFreqOnPlots="1"  showGateNameOnPlots="1"  showMedians="0"  showUncomped="0"  addEventParam="0"  lastYAxisName="" >
                    <TextTraits font="SansSerif"  size="12"  name="Labels"  style="plain"  color="#000000"  background="#00ffffff"  just="left" />
                    <TextTraits font="SansSerif"  size="12"  name="LayoutGates"  style="plain"  color="#000000"  background="#00ffffff"  just="left" />
                    <TextTraits font="SansSerif"  size="10"  name="Numbers"  style="plain"  color="#000000"  background="#00ffffff"  just="left" />
                    <TextTraits font="SansSerif"  size="10"  name="Legend"  style="plain"  color="#000000"  background="#00ffffff"  just="left" />
                    <WindowPosition x="465"  y="175"  width="390"  height="520"  displayed="1"  panelState="---" />
                    </GraphEnvironment>
                    </Graph>
                    <Gate gating:id="ID1356197513"  gating:parent_id="ID2114954590" >
                    <gating:RectangleGate eventsInside="1"  annoOffsetX="0"  annoOffsetY="0"  tint="#000000"  isTinted="0"  lineWeight="Normal"  userDefined="1"  percentX="0"  percentY="0" >
                    <gating:dimension gating:min="2.5001833500748405"  gating:max="10988.667349027179" >
                    <data-type:fcs-dimension data-type:name="Comp-FL3-A" />
                    </gating:dimension>
                    <gating:dimension gating:min="6530.135426057848"  gating:max="294564.55163843243" >
                    <data-type:fcs-dimension data-type:name="Comp-FL4-A" />
                    </gating:dimension>
                    </gating:RectangleGate>
                    </Gate>
                    <Subpopulations>
                    <Population name="CD8-APC-A, CD137-PE-A subset"  annotation=""  owningGroup="All Samples"  expanded="1"  sortPriority="10"  count="0" >
                    <Graph smoothing="0"  backColor="#ffffff"  foreColor="#000000"  type="Pseudocolor"  fast="1"  rowCount="12672" >
                    <Axis dimension="x"  name="FSC-A"  label=""  auto="auto" />
                    <Axis dimension="y"  name="SSC-A"  label=""  auto="auto" />
                    <GraphSettings level="5%"  smoothingHighResolution="1"  contourHighResolution="1"  histogramSmoothingCount="0"  graphResolution="256"  showOutliers="0"  drawLargeDots="0"  dotsToDraw="8000"  tint="le.chartfill.tinted.40"  lineWeight="le.lineweight.normal"  lineStyle="le.linestyle.solid" />
                    <GraphEnvironment showGrid="0"  showAxes="tnlTNL"  showGates="1"  showFreqOnPlots="1"  showGateNameOnPlots="1"  showMedians="0"  showUncomped="0"  addEventParam="0"  lastYAxisName="" >
                    <TextTraits font="SansSerif"  size="12"  name="Labels"  style="plain"  color="#000000"  background="#00ffffff"  just="left" />
                    <TextTraits font="SansSerif"  size="12"  name="LayoutGates"  style="plain"  color="#000000"  background="#00ffffff"  just="left" />
                    <TextTraits font="SansSerif"  size="10"  name="Numbers"  style="plain"  color="#000000"  background="#00ffffff"  just="left" />
                    <TextTraits font="SansSerif"  size="10"  name="Legend"  style="plain"  color="#000000"  background="#00ffffff"  just="left" />
                    <WindowPosition x="465"  y="175"  width="390"  height="520"  displayed="1"  panelState="---" />
                    </GraphEnvironment>
                    </Graph>
                    <Gate gating:id="ID1550656459"  gating:parent_id="ID1356197513" >
                    <gating:RectangleGate eventsInside="1"  annoOffsetX="-24"  annoOffsetY="-63"  tint="#000000"  isTinted="0"  lineWeight="Normal"  userDefined="1"  percentX="0"  percentY="0" >
                    <gating:dimension gating:min="932.1425440201492"  gating:max="1638640.3294226518" >
                    <data-type:fcs-dimension data-type:name="Comp-FL4-A" />
                    </gating:dimension>
                    <gating:dimension gating:min="3243.9849293397683"  gating:max="115892.67889303576" >
                    <data-type:fcs-dimension data-type:name="Comp-FL2-A" />
                    </gating:dimension>
                    </gating:RectangleGate>
                    </Gate>
                    </Population>
                    </Subpopulations>
                    </Population>
                    </Subpopulations>
                   </Population>
                 </Subpopulations>
               </Population>
             </Subpopulations>
           </Population>
         </Subpopulations>
       </SampleNode>
     </Sample>
     <Sample>
       <DataSet uri="file:/F:/鼓楼医院/滑膜肉瘤TCRT/data/HLA-2402/phenotype/C03%202402-PEP4.fcs"  sampleID="3" />
       <transforms:spilloverMatrix prefix="Comp-"  name="Acquisition-defined"  editable="0"  color="#c0c0c0"  version="FlowJo-10.0.7r2"  status="FINALIZED"  transforms:id="41bcb4fe-24bd-418d-bca8-45cb69491a00"  suffix="" >
         <data-type:parameters>
           <data-type:parameter data-type:name="FL1-A" />
           <data-type:parameter data-type:name="FL2-A" />
           <data-type:parameter data-type:name="FL3-A" />
           <data-type:parameter data-type:name="FL4-A" />
           <data-type:parameter data-type:name="FL1-H" />
           <data-type:parameter data-type:name="FL2-H" />
           <data-type:parameter data-type:name="FL3-H" />
           <data-type:parameter data-type:name="FL4-H" />
         </data-type:parameters>
         <transforms:spillover data-type:parameter="FL1-A" >
           <transforms:coefficient data-type:parameter="FL1-A"  transforms:value="1.0049999952" />
           <transforms:coefficient data-type:parameter="FL2-A"  transforms:value="0.0979999974" />
           <transforms:coefficient data-type:parameter="FL3-A"  transforms:value="0.0120000001" />
           <transforms:coefficient data-type:parameter="FL4-A"  transforms:value="0.001" />
           <transforms:coefficient data-type:parameter="FL1-H"  transforms:value="0" />
           <transforms:coefficient data-type:parameter="FL2-H"  transforms:value="0" />
           <transforms:coefficient data-type:parameter="FL3-H"  transforms:value="0" />
           <transforms:coefficient data-type:parameter="FL4-H"  transforms:value="0" />
         </transforms:spillover>
         <transforms:spillover data-type:parameter="FL2-A" >
           <transforms:coefficient data-type:parameter="FL1-A"  transforms:value="0.0480000004" />
           <transforms:coefficient data-type:parameter="FL2-A"  transforms:value="1.0049999952" />
           <transforms:coefficient data-type:parameter="FL3-A"  transforms:value="0.001" />
           <transforms:coefficient data-type:parameter="FL4-A"  transforms:value="0" />
           <transforms:coefficient data-type:parameter="FL1-H"  transforms:value="0" />
           <transforms:coefficient data-type:parameter="FL2-H"  transforms:value="0" />
           <transforms:coefficient data-type:parameter="FL3-H"  transforms:value="0" />
           <transforms:coefficient data-type:parameter="FL4-H"  transforms:value="0" />
         </transforms:spillover>
         <transforms:spillover data-type:parameter="FL3-A" >
           <transforms:coefficient data-type:parameter="FL1-A"  transforms:value="0" />
           <transforms:coefficient data-type:parameter="FL2-A"  transforms:value="0" />
           <transforms:coefficient data-type:parameter="FL3-A"  transforms:value="1" />
           <transforms:coefficient data-type:parameter="FL4-A"  transforms:value="0.0799999982" />
           <transforms:coefficient data-type:parameter="FL1-H"  transforms:value="0" />
           <transforms:coefficient data-type:parameter="FL2-H"  transforms:value="0" />
           <transforms:coefficient data-type:parameter="FL3-H"  transforms:value="0" />
           <transforms:coefficient data-type:parameter="FL4-H"  transforms:value="0" />
         </transforms:spillover>
         <transforms:spillover data-type:parameter="FL4-A" >
           <transforms:coefficient data-type:parameter="FL1-A"  transforms:value="0" />
           <transforms:coefficient data-type:parameter="FL2-A"  transforms:value="0" />
           <transforms:coefficient data-type:parameter="FL3-A"  transforms:value="0.0020000001" />
           <transforms:coefficient data-type:parameter="FL4-A"  transforms:value="1" />
           <transforms:coefficient data-type:parameter="FL1-H"  transforms:value="0" />
           <transforms:coefficient data-type:parameter="FL2-H"  transforms:value="0" />
           <transforms:coefficient data-type:parameter="FL3-H"  transforms:value="0" />
           <transforms:coefficient data-type:parameter="FL4-H"  transforms:value="0" />
         </transforms:spillover>
         <transforms:spillover data-type:parameter="FL1-H" >
           <transforms:coefficient data-type:parameter="FL1-A"  transforms:value="0" />
           <transforms:coefficient data-type:parameter="FL2-A"  transforms:value="0" />
           <transforms:coefficient data-type:parameter="FL3-A"  transforms:value="0" />
           <transforms:coefficient data-type:parameter="FL4-A"  transforms:value="0" />
           <transforms:coefficient data-type:parameter="FL1-H"  transforms:value="1.0049999952" />
           <transforms:coefficient data-type:parameter="FL2-H"  transforms:value="0.0979999974" />
           <transforms:coefficient data-type:parameter="FL3-H"  transforms:value="0.0120000001" />
           <transforms:coefficient data-type:parameter="FL4-H"  transforms:value="0.001" />
         </transforms:spillover>
         <transforms:spillover data-type:parameter="FL2-H" >
           <transforms:coefficient data-type:parameter="FL1-A"  transforms:value="0" />
           <transforms:coefficient data-type:parameter="FL2-A"  transforms:value="0" />
           <transforms:coefficient data-type:parameter="FL3-A"  transforms:value="0" />
           <transforms:coefficient data-type:parameter="FL4-A"  transforms:value="0" />
           <transforms:coefficient data-type:parameter="FL1-H"  transforms:value="0.0480000004" />
           <transforms:coefficient data-type:parameter="FL2-H"  transforms:value="1.0049999952" />
           <transforms:coefficient data-type:parameter="FL3-H"  transforms:value="0.001" />
           <transforms:coefficient data-type:parameter="FL4-H"  transforms:value="0" />
         </transforms:spillover>
         <transforms:spillover data-type:parameter="FL3-H" >
           <transforms:coefficient data-type:parameter="FL1-A"  transforms:value="0" />
           <transforms:coefficient data-type:parameter="FL2-A"  transforms:value="0" />
           <transforms:coefficient data-type:parameter="FL3-A"  transforms:value="0" />
           <transforms:coefficient data-type:parameter="FL4-A"  transforms:value="0" />
           <transforms:coefficient data-type:parameter="FL1-H"  transforms:value="0" />
           <transforms:coefficient data-type:parameter="FL2-H"  transforms:value="0" />
           <transforms:coefficient data-type:parameter="FL3-H"  transforms:value="1" />
           <transforms:coefficient data-type:parameter="FL4-H"  transforms:value="0.0799999982" />
         </transforms:spillover>
         <transforms:spillover data-type:parameter="FL4-H" >
           <transforms:coefficient data-type:parameter="FL1-A"  transforms:value="0" />
           <transforms:coefficient data-type:parameter="FL2-A"  transforms:value="0" />
           <transforms:coefficient data-type:parameter="FL3-A"  transforms:value="0" />
           <transforms:coefficient data-type:parameter="FL4-A"  transforms:value="0" />
           <transforms:coefficient data-type:parameter="FL1-H"  transforms:value="0" />
           <transforms:coefficient data-type:parameter="FL2-H"  transforms:value="0" />
           <transforms:coefficient data-type:parameter="FL3-H"  transforms:value="0.0020000001" />
           <transforms:coefficient data-type:parameter="FL4-H"  transforms:value="1" />
         </transforms:spillover>
       </transforms:spilloverMatrix>
       <Transformations>
         <transforms:linear transforms:minRange="0"  transforms:maxRange="16777216"  gain="1" >
           <data-type:parameter data-type:name="FSC-A" />
         </transforms:linear>
         <transforms:linear transforms:minRange="0"  transforms:maxRange="2267114"  gain="1" >
           <data-type:parameter data-type:name="SSC-A" />
         </transforms:linear>
         <transforms:log transforms:offset="1"  transforms:decades="7.2247198959" >
           <data-type:parameter data-type:name="FL1-A" />
         </transforms:log>
         <transforms:log transforms:offset="1"  transforms:decades="7.2247198959" >
           <data-type:parameter data-type:name="FL2-A" />
         </transforms:log>
         <transforms:log transforms:offset="1"  transforms:decades="7.2247198959" >
           <data-type:parameter data-type:name="FL3-A" />
         </transforms:log>
         <transforms:log transforms:offset="1"  transforms:decades="7.2247198959" >
           <data-type:parameter data-type:name="FL4-A" />
         </transforms:log>
         <transforms:linear transforms:minRange="0"  transforms:maxRange="16777216"  gain="1" >
           <data-type:parameter data-type:name="FSC-H" />
         </transforms:linear>
         <transforms:linear transforms:minRange="0"  transforms:maxRange="16777216"  gain="1" >
           <data-type:parameter data-type:name="SSC-H" />
         </transforms:linear>
         <transforms:log transforms:offset="1"  transforms:decades="7.2247198959" >
           <data-type:parameter data-type:name="FL1-H" />
         </transforms:log>
         <transforms:log transforms:offset="1"  transforms:decades="7.2247198959" >
           <data-type:parameter data-type:name="FL2-H" />
         </transforms:log>
         <transforms:log transforms:offset="1"  transforms:decades="7.2247198959" >
           <data-type:parameter data-type:name="FL3-H" />
         </transforms:log>
         <transforms:log transforms:offset="1"  transforms:decades="7.2247198959" >
           <data-type:parameter data-type:name="FL4-H" />
         </transforms:log>
         <transforms:linear transforms:minRange="0"  transforms:maxRange="16777216"  gain="1" >
           <data-type:parameter data-type:name="Width" />
         </transforms:linear>
         <transforms:linear transforms:minRange="0"  transforms:maxRange="64"  gain="1" >
           <data-type:parameter data-type:name="Time" />
         </transforms:linear>
         <transforms:log transforms:offset="1"  transforms:decades="7.2247198959" >
           <data-type:parameter data-type:name="Comp-FL1-A" />
         </transforms:log>
         <transforms:log transforms:offset="1"  transforms:decades="7.2247198959" >
           <data-type:parameter data-type:name="Comp-FL2-A" />
         </transforms:log>
         <transforms:log transforms:offset="1"  transforms:decades="7.2247198959" >
           <data-type:parameter data-type:name="Comp-FL3-A" />
         </transforms:log>
         <transforms:log transforms:offset="1"  transforms:decades="7.2247198959" >
           <data-type:parameter data-type:name="Comp-FL4-A" />
         </transforms:log>
         <transforms:log transforms:offset="1"  transforms:decades="7.2247198959" >
           <data-type:parameter data-type:name="Comp-FL1-H" />
         </transforms:log>
         <transforms:log transforms:offset="1"  transforms:decades="7.2247198959" >
           <data-type:parameter data-type:name="Comp-FL2-H" />
         </transforms:log>
         <transforms:log transforms:offset="1"  transforms:decades="7.2247198959" >
           <data-type:parameter data-type:name="Comp-FL3-H" />
         </transforms:log>
         <transforms:log transforms:offset="1"  transforms:decades="7.2247198959" >
           <data-type:parameter data-type:name="Comp-FL4-H" />
         </transforms:log>
       </Transformations>
       <Keywords>
         <Keyword name="#SPACERS"  value="000" />
         <Keyword name="$ENDANALYSIS"  value="0" />
         <Keyword name="$BEGINANALYSIS"  value="0" />
         <Keyword name="$ENDDATA"  value="2724196" />
         <Keyword name="$BEGINDATA"  value="2596" />
         <Keyword name="$ENDSTEXT"  value="2595" />
         <Keyword name="$BEGINSTEXT"  value="58" />
         <Keyword name="$VOL"  value="76224" />
         <Keyword name="#ACQUISITIONTIMEMILLI"  value="70013" />
         <Keyword name="#ATIM"  value="70" />
         <Keyword name="$ETIM"  value="19:01:53:77" />
         <Keyword name="$BTIM"  value="19:00:43:82" />
         <Keyword name="$PROJ"  value="20201229_133229" />
         <Keyword name="$TIMESTEP"  value="0.1" />
         <Keyword name="#BDACCURICAPTUREDDATE"  value="1609153228270" />
         <Keyword name="$SPILLOVER"  value="8,3,4,5,6,9,10,11,12,1.005,0.098,0.012,0.001,0.000,0.000,0.000,0.000,0.048,1.005,0.001,0.000,0.000,0.000,0.000,0.000,0.000,0.000,1.000,0.080,0.000,0.000,0.000,0.000,0.000,0.000,0.002,1.000,0.000,0.000,0.000,0.000,0.000,0.000,0.000,0.000,1.005,0.098,0.012,0.001,0.000,0.000,0.000,0.000,0.048,1.005,0.001,0.000,0.000,0.000,0.000,0.000,0.000,0.000,1.000,0.080,0.000,0.000,0.000,0.000,0.000,0.000,0.002,1.000" />
         <Keyword name="#LASERCONFIGURATION"  value="3 Blue 1 Red" />
         <Keyword name="#BDACCURI4COLORCOMP"  value="0,4.8,0.0,0.0,9.8,0,0.0,0.0,1.2,0.0,0,0.2,0.0,0.0,8.0,0" />
         <Keyword name="$CYT"  value="BD Accuri C6" />
         <Keyword name="$DATE"  value="28-      -2020" />
         <Keyword name="$TOT"  value="48600" />
         <Keyword name="#P14VirtualGain"  value="1.0" />
         <Keyword name="#P13VirtualGain"  value="1.0" />
         <Keyword name="#P12VirtualGain"  value="1.0" />
         <Keyword name="#P11VirtualGain"  value="1.0" />
         <Keyword name="#P10VirtualGain"  value="1.0" />
         <Keyword name="#P9VirtualGain"  value="1.0" />
         <Keyword name="#P8VirtualGain"  value="1.0" />
         <Keyword name="#P7VirtualGain"  value="1.0" />
         <Keyword name="#P6VirtualGain"  value="1.0" />
         <Keyword name="#P5VirtualGain"  value="1.0" />
         <Keyword name="#P4VirtualGain"  value="1.0" />
         <Keyword name="#P3VirtualGain"  value="1.0" />
         <Keyword name="#P2VirtualGain"  value="1.0" />
         <Keyword name="#P1VirtualGain"  value="1.0" />
         <Keyword name="$P14S"  value="Time" />
         <Keyword name="$P13S"  value="Width" />
         <Keyword name="$P12S"  value="CD8-APC-H" />
         <Keyword name="$P11S"  value="CD4-PerCP5.5-H" />
         <Keyword name="$P10S"  value="CD137-PE-H" />
         <Keyword name="$P9S"  value="CD3-FITC-H" />
         <Keyword name="$P8S"  value="SSC-H" />
         <Keyword name="$P7S"  value="FSC-H" />
         <Keyword name="$P6S"  value="CD8-APC-A" />
         <Keyword name="$P5S"  value="CD4-PerCP5.5-A" />
         <Keyword name="$P4S"  value="CD137-PE-A" />
         <Keyword name="$P3S"  value="CD3-FITC-A" />
         <Keyword name="$P2S"  value="SSC-A" />
         <Keyword name="$P1S"  value="FSC-A" />
         <Keyword name="#BDACCURIDECADES14"  value="7.224719870049579" />
         <Keyword name="$P14E"  value="0,0" />
         <Keyword name="#BDACCURIDECADES13"  value="7.224719870049579" />
         <Keyword name="$P13E"  value="0,0" />
         <Keyword name="#BDACCURIDECADES12"  value="7.224719870049579" />
         <Keyword name="$P12E"  value="0,0" />
         <Keyword name="#BDACCURIDECADES11"  value="7.224719870049579" />
         <Keyword name="$P11E"  value="0,0" />
         <Keyword name="#BDACCURIDECADES10"  value="7.224719870049579" />
         <Keyword name="$P10E"  value="0,0" />
         <Keyword name="#BDACCURIDECADES9"  value="7.224719870049579" />
         <Keyword name="$P9E"  value="0,0" />
         <Keyword name="#BDACCURIDECADES8"  value="7.224719870049579" />
         <Keyword name="$P8E"  value="0,0" />
         <Keyword name="#BDACCURIDECADES7"  value="7.224719870049579" />
         <Keyword name="$P7E"  value="0,0" />
         <Keyword name="#BDACCURIDECADES6"  value="7.224719870049579" />
         <Keyword name="$P6E"  value="0,0" />
         <Keyword name="#BDACCURIDECADES5"  value="7.224719870049579" />
         <Keyword name="$P5E"  value="0,0" />
         <Keyword name="#BDACCURIDECADES4"  value="7.224719870049579" />
         <Keyword name="$P4E"  value="0,0" />
         <Keyword name="#BDACCURIDECADES3"  value="7.224719870049579" />
         <Keyword name="$P3E"  value="0,0" />
         <Keyword name="#BDACCURIDECADES2"  value="7.224719870049579" />
         <Keyword name="$P2E"  value="0,0" />
         <Keyword name="#BDACCURIDECADES1"  value="7.224719870049579" />
         <Keyword name="$P1E"  value="0,0" />
         <Keyword name="$P14N"  value="Time" />
         <Keyword name="$P13N"  value="Width" />
         <Keyword name="$P12N"  value="FL4-H" />
         <Keyword name="$P11N"  value="FL3-H" />
         <Keyword name="$P10N"  value="FL2-H" />
         <Keyword name="$P9N"  value="FL1-H" />
         <Keyword name="$P8N"  value="SSC-H" />
         <Keyword name="$P7N"  value="FSC-H" />
         <Keyword name="$P6N"  value="FL4-A" />
         <Keyword name="$P5N"  value="FL3-A" />
         <Keyword name="$P4N"  value="FL2-A" />
         <Keyword name="$P3N"  value="FL1-A" />
         <Keyword name="$P2N"  value="SSC-A" />
         <Keyword name="$P1N"  value="FSC-A" />
         <Keyword name="$P14R"  value="128" />
         <Keyword name="$P13R"  value="16777216" />
         <Keyword name="$P12R"  value="16777216" />
         <Keyword name="$P11R"  value="16777216" />
         <Keyword name="$P10R"  value="16777216" />
         <Keyword name="$P9R"  value="16777216" />
         <Keyword name="$P8R"  value="16777216" />
         <Keyword name="$P7R"  value="16777216" />
         <Keyword name="$P6R"  value="16777216" />
         <Keyword name="$P5R"  value="16777216" />
         <Keyword name="$P4R"  value="16777216" />
         <Keyword name="$P3R"  value="16777216" />
         <Keyword name="$P2R"  value="16777216" />
         <Keyword name="$P1R"  value="16777216" />
         <Keyword name="$P14B"  value="32" />
         <Keyword name="$P13B"  value="32" />
         <Keyword name="$P12B"  value="32" />
         <Keyword name="$P11B"  value="32" />
         <Keyword name="$P10B"  value="32" />
         <Keyword name="$P9B"  value="32" />
         <Keyword name="$P8B"  value="32" />
         <Keyword name="$P7B"  value="32" />
         <Keyword name="$P6B"  value="32" />
         <Keyword name="$P5B"  value="32" />
         <Keyword name="$P4B"  value="32" />
         <Keyword name="$P3B"  value="32" />
         <Keyword name="$P2B"  value="32" />
         <Keyword name="$P1B"  value="32" />
         <Keyword name="$PAR"  value="14" />
         <Keyword name="$NEXTDATA"  value="0" />
         <Keyword name="$BYTEORD"  value="4,3,2,1" />
         <Keyword name="$MODE"  value="L" />
         <Keyword name="$DATATYPE"  value="I" />
         <Keyword name="#SAMPLE"  value="2402-PEP4" />
         <Keyword name="$SMNO"  value="C3" />
         <Keyword name="$FIL"  value="C03 2402-PEP4.fcs" />
         <Keyword name="FJ_FCS_VERSION"  value="3" />
         <Keyword name="$P15N"  value="Comp-FL1-A" />
         <Keyword name="$P15S"  value="CD3-FITC-A" />
         <Keyword name="$P15R"  value="16777216" />
         <Keyword name="$P16N"  value="Comp-FL2-A" />
         <Keyword name="$P16S"  value="CD137-PE-A" />
         <Keyword name="$P16R"  value="16777216" />
         <Keyword name="$P17N"  value="Comp-FL3-A" />
         <Keyword name="$P17S"  value="CD4-PerCP5.5-A" />
         <Keyword name="$P17R"  value="16777216" />
         <Keyword name="$P18N"  value="Comp-FL4-A" />
         <Keyword name="$P18S"  value="CD8-APC-A" />
         <Keyword name="$P18R"  value="16777216" />
         <Keyword name="$P19N"  value="Comp-FL1-H" />
         <Keyword name="$P19S"  value="CD3-FITC-H" />
         <Keyword name="$P19R"  value="16777216" />
         <Keyword name="$P20N"  value="Comp-FL2-H" />
         <Keyword name="$P20S"  value="CD137-PE-H" />
         <Keyword name="$P20R"  value="16777216" />
         <Keyword name="$P21N"  value="Comp-FL3-H" />
         <Keyword name="$P21S"  value="CD4-PerCP5.5-H" />
         <Keyword name="$P21R"  value="16777216" />
         <Keyword name="$P22N"  value="Comp-FL4-H" />
         <Keyword name="$P22S"  value="CD8-APC-H" />
         <Keyword name="$P22R"  value="16777216" />
         <Keyword name="$P14G"  value="1.0" />
       </Keywords>
       <SampleNode name="C03 2402-PEP4.fcs"  annotation=""  owningGroup=""  expanded="1"  sortPriority="10"  count="48600"  sampleID="3" >
         <Graph smoothing="0"  backColor="#ffffff"  foreColor="#000000"  type="Pseudocolor"  fast="1"  rowCount="48600" >
           <Axis dimension="x"  name="FSC-A"  label=""  auto="auto" />
           <Axis dimension="y"  name="SSC-A"  label=""  auto="auto" />
           <GraphSettings level="5%"  smoothingHighResolution="1"  contourHighResolution="1"  histogramSmoothingCount="0"  graphResolution="256"  showOutliers="0"  drawLargeDots="0"  dotsToDraw="8000"  tint="le.chartfill.tinted.40"  lineWeight="le.lineweight.normal"  lineStyle="le.linestyle.solid" />
           <GraphEnvironment showGrid="0"  showAxes="tnlTNL"  showGates="1"  showFreqOnPlots="1"  showGateNameOnPlots="1"  showMedians="0"  showUncomped="0"  addEventParam="0"  lastYAxisName="" >
             <TextTraits font="SansSerif"  size="12"  name="Labels"  style="plain"  color="#000000"  background="#00ffffff"  just="left" />
             <TextTraits font="SansSerif"  size="12"  name="LayoutGates"  style="plain"  color="#000000"  background="#00ffffff"  just="left" />
             <TextTraits font="SansSerif"  size="10"  name="Numbers"  style="plain"  color="#000000"  background="#00ffffff"  just="left" />
             <TextTraits font="SansSerif"  size="10"  name="Legend"  style="plain"  color="#000000"  background="#00ffffff"  just="left" />
             <WindowPosition x="465"  y="175"  width="390"  height="520"  displayed="0"  panelState="---" />
           </GraphEnvironment>
         </Graph>
         <Subpopulations>
           <Population name="T cells"  annotation=""  owningGroup="All Samples"  expanded="1"  sortPriority="10"  count="12381" >
             <Graph smoothing="0"  backColor="#ffffff"  foreColor="#000000"  type="Pseudocolor"  fast="1"  rowCount="48600" >
               <Axis dimension="x"  name="Comp-FL1-A"  label=""  auto="auto" />
               <Axis dimension="y"  name="SSC-A"  label=""  auto="auto" />
               <GraphSettings level="5%"  smoothingHighResolution="1"  contourHighResolution="1"  histogramSmoothingCount="0"  graphResolution="256"  showOutliers="0"  drawLargeDots="0"  dotsToDraw="8000"  tint="le.chartfill.tinted.40"  lineWeight="le.lineweight.normal"  lineStyle="le.linestyle.solid" />
               <GraphEnvironment showGrid="0"  showAxes="tnlTNL"  showGates="1"  showFreqOnPlots="1"  showGateNameOnPlots="1"  showMedians="0"  showUncomped="0"  addEventParam="0"  lastYAxisName="" >
                 <TextTraits font="SansSerif"  size="12"  name="Labels"  style="plain"  color="#000000"  background="#00ffffff"  just="left" />
                 <TextTraits font="SansSerif"  size="12"  name="LayoutGates"  style="plain"  color="#000000"  background="#00ffffff"  just="left" />
                 <TextTraits font="SansSerif"  size="10"  name="Numbers"  style="plain"  color="#000000"  background="#00ffffff"  just="left" />
                 <TextTraits font="SansSerif"  size="10"  name="Legend"  style="plain"  color="#000000"  background="#00ffffff"  just="left" />
                 <WindowPosition x="465"  y="175"  width="390"  height="520"  displayed="0"  panelState="---" />
               </GraphEnvironment>
             </Graph>
             <Gate gating:id="ID949710864" >
               <gating:PolygonGate eventsInside="1"  annoOffsetX="97"  annoOffsetY="-98"  tint="#000000"  isTinted="0"  lineWeight="Normal"  userDefined="1"  quadId="-1"  gateResolution="256" >
                 <gating:dimension>
                   <data-type:fcs-dimension data-type:name="FSC-A" />
                 </gating:dimension>
                 <gating:dimension>
                   <data-type:fcs-dimension data-type:name="SSC-A" />
                 </gating:dimension>
                 <gating:vertex>
                   <gating:coordinate data-type:value="7322259.525423729" />
                   <gating:coordinate data-type:value="656827.6455898549" />
                 </gating:vertex>
                 <gating:vertex>
                   <gating:coordinate data-type:value="5473922.169491526" />
                   <gating:coordinate data-type:value="678015.6341572696" />
                 </gating:vertex>
                 <gating:vertex>
                   <gating:coordinate data-type:value="3696674.7118644067" />
                   <gating:coordinate data-type:value="497917.7313342449" />
                 </gating:vertex>
                 <gating:vertex>
                   <gating:coordinate data-type:value="2559236.338983051" />
                   <gating:coordinate data-type:value="317819.8285112201" />
                 </gating:vertex>
                 <gating:vertex>
                   <gating:coordinate data-type:value="2061607.0508474577" />
                   <gating:coordinate data-type:value="222473.8799578541" />
                 </gating:vertex>
                 <gating:vertex>
                   <gating:coordinate data-type:value="1492887.8644067796" />
                   <gating:coordinate data-type:value="21187.9885674147" />
                 </gating:vertex>
                 <gating:vertex>
                   <gating:coordinate data-type:value="2559236.338983051" />
                   <gating:coordinate data-type:value="31781.982851122" />
                 </gating:vertex>
                 <gating:vertex>
                   <gating:coordinate data-type:value="5971551.457627119" />
                   <gating:coordinate data-type:value="296631.8399438054" />
                 </gating:vertex>
                 <gating:vertex>
                   <gating:coordinate data-type:value="7108989.830508474" />
                   <gating:coordinate data-type:value="572075.6913201961" />
                 </gating:vertex>
               </gating:PolygonGate>
             </Gate>
             <Subpopulations>
               <Population name="CD3"  annotation=""  owningGroup="All Samples"  expanded="1"  sortPriority="10"  count="11363" >
                 <Graph smoothing="0"  backColor="#ffffff"  foreColor="#000000"  type="Pseudocolor"  fast="1"  rowCount="48600" >
                   <Axis dimension="x"  name="Width"  label=""  auto="auto" />
                   <Axis dimension="y"  name="Comp-FL2-A"  label=""  auto="auto" />
                   <GraphSettings level="5%"  smoothingHighResolution="1"  contourHighResolution="1"  histogramSmoothingCount="0"  graphResolution="256"  showOutliers="0"  drawLargeDots="0"  dotsToDraw="8000"  tint="le.chartfill.tinted.40"  lineWeight="le.lineweight.normal"  lineStyle="le.linestyle.solid" />
                   <GraphEnvironment showGrid="0"  showAxes="tnlTNL"  showGates="1"  showFreqOnPlots="1"  showGateNameOnPlots="1"  showMedians="0"  showUncomped="0"  addEventParam="0"  lastYAxisName="" >
                    <TextTraits font="SansSerif"  size="12"  name="Labels"  style="plain"  color="#000000"  background="#00ffffff"  just="left" />
                    <TextTraits font="SansSerif"  size="12"  name="LayoutGates"  style="plain"  color="#000000"  background="#00ffffff"  just="left" />
                    <TextTraits font="SansSerif"  size="10"  name="Numbers"  style="plain"  color="#000000"  background="#00ffffff"  just="left" />
                    <TextTraits font="SansSerif"  size="10"  name="Legend"  style="plain"  color="#000000"  background="#00ffffff"  just="left" />
                    <WindowPosition x="465"  y="175"  width="390"  height="520"  displayed="1"  panelState="---" />
                   </GraphEnvironment>
                 </Graph>
                 <Gate gating:id="ID1394115143"  gating:parent_id="ID949710864" >
                   <gating:PolygonGate eventsInside="1"  annoOffsetX="57"  annoOffsetY="2"  tint="#000000"  isTinted="0"  lineWeight="Normal"  userDefined="1"  quadId="-1"  gateResolution="256" >
                    <gating:dimension>
                    <data-type:fcs-dimension data-type:name="Comp-FL1-A" />
                    </gating:dimension>
                    <gating:dimension>
                    <data-type:fcs-dimension data-type:name="SSC-A" />
                    </gating:dimension>
                    <gating:vertex>
                    <gating:coordinate data-type:value="212177.9564424063" />
                    <gating:coordinate data-type:value="572075.6913201961" />
                    </gating:vertex>
                    <gating:vertex>
                    <gating:coordinate data-type:value="41936.88846912" />
                    <gating:coordinate data-type:value="540293.7084690742" />
                    </gating:vertex>
                    <gating:vertex>
                    <gating:coordinate data-type:value="10988.6673490272" />
                    <gating:coordinate data-type:value="243661.8685252688" />
                    </gating:vertex>
                    <gating:vertex>
                    <gating:coordinate data-type:value="4716.1367312421" />
                    <gating:coordinate data-type:value="74157.9599859514" />
                    </gating:vertex>
                    <gating:vertex>
                    <gating:coordinate data-type:value="20723.542954982" />
                    <gating:coordinate data-type:value="21187.9885674147" />
                    </gating:vertex>
                    <gating:vertex>
                    <gating:coordinate data-type:value="429370.7554861838" />
                    <gating:coordinate data-type:value="42375.9771348294" />
                    </gating:vertex>
                    <gating:vertex>
                    <gating:coordinate data-type:value="460729.1399390305" />
                    <gating:coordinate data-type:value="529699.7141853669" />
                    </gating:vertex>
                   </gating:PolygonGate>
                 </Gate>
                 <Subpopulations>
                   <Population name="1"  annotation=""  owningGroup="All Samples"  expanded="1"  sortPriority="10"  count="7146" >
                    <Graph smoothing="0"  backColor="#ffffff"  foreColor="#000000"  type="Pseudocolor"  fast="1"  rowCount="48600" >
                    <Axis dimension="x"  name="Comp-FL3-A"  label=""  auto="auto" />
                    <Axis dimension="y"  name="Comp-FL4-A"  label=""  auto="auto" />
                    <GraphSettings level="5%"  smoothingHighResolution="1"  contourHighResolution="1"  histogramSmoothingCount="0"  graphResolution="256"  showOutliers="0"  drawLargeDots="0"  dotsToDraw="8000"  tint="le.chartfill.tinted.40"  lineWeight="le.lineweight.normal"  lineStyle="le.linestyle.solid" />
                    <GraphEnvironment showGrid="0"  showAxes="tnlTNL"  showGates="1"  showFreqOnPlots="1"  showGateNameOnPlots="1"  showMedians="0"  showUncomped="0"  addEventParam="0"  lastYAxisName="" >
                    <TextTraits font="SansSerif"  size="12"  name="Labels"  style="plain"  color="#000000"  background="#00ffffff"  just="left" />
                    <TextTraits font="SansSerif"  size="12"  name="LayoutGates"  style="plain"  color="#000000"  background="#00ffffff"  just="left" />
                    <TextTraits font="SansSerif"  size="10"  name="Numbers"  style="plain"  color="#000000"  background="#00ffffff"  just="left" />
                    <TextTraits font="SansSerif"  size="10"  name="Legend"  style="plain"  color="#000000"  background="#00ffffff"  just="left" />
                    <WindowPosition x="465"  y="175"  width="390"  height="520"  displayed="0"  panelState="---" />
                    </GraphEnvironment>
                    </Graph>
                    <Gate gating:id="ID1312041243"  gating:parent_id="ID1394115143" >
                    <gating:RectangleGate eventsInside="1"  annoOffsetX="0"  annoOffsetY="0"  tint="#000000"  isTinted="0"  lineWeight="Normal"  userDefined="1"  percentX="0"  percentY="0" >
                    <gating:dimension gating:min="1.8859013833753555"  gating:max="1.099108525392475E7" >
                    <data-type:fcs-dimension data-type:name="Comp-FL3-A" />
                    </gating:dimension>
                    <gating:dimension gating:min="1.5942713442524052"  gating:max="2056789.3534655944" >
                    <data-type:fcs-dimension data-type:name="Comp-FL4-A" />
                    </gating:dimension>
                    </gating:RectangleGate>
                    </Gate>
                    <Subpopulations>
                    <Population name="CD4"  annotation=""  owningGroup="All Samples"  expanded="1"  sortPriority="10"  count="3842" >
                    <Graph smoothing="0"  backColor="#ffffff"  foreColor="#000000"  type="Pseudocolor"  fast="1"  rowCount="48600" >
                    <Axis dimension="x"  name="FSC-A"  label=""  auto="auto" />
                    <Axis dimension="y"  name="FSC-H"  label=""  auto="auto" />
                    <GraphSettings level="5%"  smoothingHighResolution="1"  contourHighResolution="1"  histogramSmoothingCount="0"  graphResolution="256"  showOutliers="0"  drawLargeDots="0"  dotsToDraw="8000"  tint="le.chartfill.tinted.40"  lineWeight="le.lineweight.normal"  lineStyle="le.linestyle.solid" />
                    <GraphEnvironment showGrid="0"  showAxes="tnlTNL"  showGates="1"  showFreqOnPlots="1"  showGateNameOnPlots="1"  showMedians="0"  showUncomped="0"  addEventParam="0"  lastYAxisName="" >
                    <TextTraits font="SansSerif"  size="12"  name="Labels"  style="plain"  color="#000000"  background="#00ffffff"  just="left" />
                    <TextTraits font="SansSerif"  size="12"  name="LayoutGates"  style="plain"  color="#000000"  background="#00ffffff"  just="left" />
                    <TextTraits font="SansSerif"  size="10"  name="Numbers"  style="plain"  color="#000000"  background="#00ffffff"  just="left" />
                    <TextTraits font="SansSerif"  size="10"  name="Legend"  style="plain"  color="#000000"  background="#00ffffff"  just="left" />
                    <WindowPosition x="465"  y="175"  width="390"  height="520"  displayed="1"  panelState="---" />
                    </GraphEnvironment>
                    </Graph>
                    <Gate gating:id="ID915522620"  gating:parent_id="ID1312041243" >
                    <gating:RectangleGate eventsInside="1"  annoOffsetX="0"  annoOffsetY="0"  tint="#000000"  isTinted="0"  lineWeight="Normal"  userDefined="1"  percentX="0"  percentY="0" >
                    <gating:dimension gating:min="2024.0803512666382"  gating:max="868889.7223723559" >
                    <data-type:fcs-dimension data-type:name="Comp-FL3-A" />
                    </gating:dimension>
                    <gating:dimension gating:min="1.2626445835041646"  gating:max="5171.79221403305" >
                    <data-type:fcs-dimension data-type:name="Comp-FL4-A" />
                    </gating:dimension>
                    </gating:RectangleGate>
                    </Gate>
                    <Subpopulations>
                    <Population name="CD4-PerCP5.5-A, CD137-PE-A subset"  annotation=""  owningGroup="All Samples"  expanded="1"  sortPriority="10"  count="20" >
                    <Graph smoothing="0"  backColor="#ffffff"  foreColor="#000000"  type="Pseudocolor"  fast="1"  rowCount="48600" >
                    <Axis dimension="x"  name="FSC-A"  label=""  auto="auto" />
                    <Axis dimension="y"  name="SSC-A"  label=""  auto="auto" />
                    <GraphSettings level="5%"  smoothingHighResolution="1"  contourHighResolution="1"  histogramSmoothingCount="0"  graphResolution="256"  showOutliers="0"  drawLargeDots="0"  dotsToDraw="8000"  tint="le.chartfill.tinted.40"  lineWeight="le.lineweight.normal"  lineStyle="le.linestyle.solid" />
                    <GraphEnvironment showGrid="0"  showAxes="tnlTNL"  showGates="1"  showFreqOnPlots="1"  showGateNameOnPlots="1"  showMedians="0"  showUncomped="0"  addEventParam="0"  lastYAxisName="" >
                    <TextTraits font="SansSerif"  size="12"  name="Labels"  style="plain"  color="#000000"  background="#00ffffff"  just="left" />
                    <TextTraits font="SansSerif"  size="12"  name="LayoutGates"  style="plain"  color="#000000"  background="#00ffffff"  just="left" />
                    <TextTraits font="SansSerif"  size="10"  name="Numbers"  style="plain"  color="#000000"  background="#00ffffff"  just="left" />
                    <TextTraits font="SansSerif"  size="10"  name="Legend"  style="plain"  color="#000000"  background="#00ffffff"  just="left" />
                    <WindowPosition x="465"  y="175"  width="390"  height="520"  displayed="1"  panelState="---" />
                    </GraphEnvironment>
                    </Graph>
                    <Gate gating:id="ID401769547"  gating:parent_id="ID915522620" >
                    <gating:RectangleGate eventsInside="1"  annoOffsetX="-4"  annoOffsetY="-26"  tint="#000000"  isTinted="0"  lineWeight="Normal"  userDefined="1"  percentX="0"  percentY="0" >
                    <gating:dimension gating:min="44.989780520320814"  gating:max="2172383.6169265164" >
                    <data-type:fcs-dimension data-type:name="Comp-FL3-A" />
                    </gating:dimension>
                    <gating:dimension gating:min="13145.150058183088"  gating:max="1507121.6973538615" >
                    <data-type:fcs-dimension data-type:name="Comp-FL2-A" />
                    </gating:dimension>
                    </gating:RectangleGate>
                    </Gate>
                    </Population>
                    </Subpopulations>
                    </Population>
                    <Population name="CD8"  annotation=""  owningGroup="All Samples"  expanded="1"  sortPriority="10"  count="2994" >
                    <Graph smoothing="0"  backColor="#ffffff"  foreColor="#000000"  type="Pseudocolor"  fast="1"  rowCount="48600" >
                    <Axis dimension="x"  name="FSC-A"  label=""  auto="auto" />
                    <Axis dimension="y"  name="FSC-H"  label=""  auto="auto" />
                    <GraphSettings level="5%"  smoothingHighResolution="1"  contourHighResolution="1"  histogramSmoothingCount="0"  graphResolution="256"  showOutliers="0"  drawLargeDots="0"  dotsToDraw="8000"  tint="le.chartfill.tinted.40"  lineWeight="le.lineweight.normal"  lineStyle="le.linestyle.solid" />
                    <GraphEnvironment showGrid="0"  showAxes="tnlTNL"  showGates="1"  showFreqOnPlots="1"  showGateNameOnPlots="1"  showMedians="0"  showUncomped="0"  addEventParam="0"  lastYAxisName="" >
                    <TextTraits font="SansSerif"  size="12"  name="Labels"  style="plain"  color="#000000"  background="#00ffffff"  just="left" />
                    <TextTraits font="SansSerif"  size="12"  name="LayoutGates"  style="plain"  color="#000000"  background="#00ffffff"  just="left" />
                    <TextTraits font="SansSerif"  size="10"  name="Numbers"  style="plain"  color="#000000"  background="#00ffffff"  just="left" />
                    <TextTraits font="SansSerif"  size="10"  name="Legend"  style="plain"  color="#000000"  background="#00ffffff"  just="left" />
                    <WindowPosition x="465"  y="175"  width="390"  height="520"  displayed="1"  panelState="---" />
                    </GraphEnvironment>
                    </Graph>
                    <Gate gating:id="ID1150930996"  gating:parent_id="ID1312041243" >
                    <gating:RectangleGate eventsInside="1"  annoOffsetX="0"  annoOffsetY="0"  tint="#000000"  isTinted="0"  lineWeight="Normal"  userDefined="1"  percentX="0"  percentY="0" >
                    <gating:dimension gating:min="2.5001833500748405"  gating:max="10988.667349027179" >
                    <data-type:fcs-dimension data-type:name="Comp-FL3-A" />
                    </gating:dimension>
                    <gating:dimension gating:min="6530.135426057848"  gating:max="294564.55163843243" >
                    <data-type:fcs-dimension data-type:name="Comp-FL4-A" />
                    </gating:dimension>
                    </gating:RectangleGate>
                    </Gate>
                    <Subpopulations>
                    <Population name="CD8-APC-A, CD137-PE-A subset"  annotation=""  owningGroup="All Samples"  expanded="1"  sortPriority="10"  count="136" >
                    <Graph smoothing="0"  backColor="#ffffff"  foreColor="#000000"  type="Pseudocolor"  fast="1"  rowCount="48600" >
                    <Axis dimension="x"  name="FSC-A"  label=""  auto="auto" />
                    <Axis dimension="y"  name="SSC-A"  label=""  auto="auto" />
                    <GraphSettings level="5%"  smoothingHighResolution="1"  contourHighResolution="1"  histogramSmoothingCount="0"  graphResolution="256"  showOutliers="0"  drawLargeDots="0"  dotsToDraw="8000"  tint="le.chartfill.tinted.40"  lineWeight="le.lineweight.normal"  lineStyle="le.linestyle.solid" />
                    <GraphEnvironment showGrid="0"  showAxes="tnlTNL"  showGates="1"  showFreqOnPlots="1"  showGateNameOnPlots="1"  showMedians="0"  showUncomped="0"  addEventParam="0"  lastYAxisName="" >
                    <TextTraits font="SansSerif"  size="12"  name="Labels"  style="plain"  color="#000000"  background="#00ffffff"  just="left" />
                    <TextTraits font="SansSerif"  size="12"  name="LayoutGates"  style="plain"  color="#000000"  background="#00ffffff"  just="left" />
                    <TextTraits font="SansSerif"  size="10"  name="Numbers"  style="plain"  color="#000000"  background="#00ffffff"  just="left" />
                    <TextTraits font="SansSerif"  size="10"  name="Legend"  style="plain"  color="#000000"  background="#00ffffff"  just="left" />
                    <WindowPosition x="465"  y="175"  width="390"  height="520"  displayed="1"  panelState="---" />
                    </GraphEnvironment>
                    </Graph>
                    <Gate gating:id="ID276421055"  gating:parent_id="ID1150930996" >
                    <gating:RectangleGate eventsInside="1"  annoOffsetX="-24"  annoOffsetY="-63"  tint="#000000"  isTinted="0"  lineWeight="Normal"  userDefined="1"  percentX="0"  percentY="0" >
                    <gating:dimension gating:min="932.1425440201492"  gating:max="1638640.3294226518" >
                    <data-type:fcs-dimension data-type:name="Comp-FL4-A" />
                    </gating:dimension>
                    <gating:dimension gating:min="3243.9849293397683"  gating:max="115892.67889303576" >
                    <data-type:fcs-dimension data-type:name="Comp-FL2-A" />
                    </gating:dimension>
                    </gating:RectangleGate>
                    </Gate>
                    </Population>
                    </Subpopulations>
                    </Population>
                    </Subpopulations>
                   </Population>
                 </Subpopulations>
               </Population>
             </Subpopulations>
           </Population>
         </Subpopulations>
       </SampleNode>
     </Sample>
     <Sample>
       <DataSet uri="file:/F:/鼓楼医院/滑膜肉瘤TCRT/data/HLA-2402/phenotype/C04%202402-PEP1.fcs"  sampleID="4" />
       <transforms:spilloverMatrix prefix="Comp-"  name="Acquisition-defined"  editable="0"  color="#c0c0c0"  version="FlowJo-10.0.7r2"  status="FINALIZED"  transforms:id="41bcb4fe-24bd-418d-bca8-45cb69491a00"  suffix="" >
         <data-type:parameters>
           <data-type:parameter data-type:name="FL1-A" />
           <data-type:parameter data-type:name="FL2-A" />
           <data-type:parameter data-type:name="FL3-A" />
           <data-type:parameter data-type:name="FL4-A" />
           <data-type:parameter data-type:name="FL1-H" />
           <data-type:parameter data-type:name="FL2-H" />
           <data-type:parameter data-type:name="FL3-H" />
           <data-type:parameter data-type:name="FL4-H" />
         </data-type:parameters>
         <transforms:spillover data-type:parameter="FL1-A" >
           <transforms:coefficient data-type:parameter="FL1-A"  transforms:value="1.0049999952" />
           <transforms:coefficient data-type:parameter="FL2-A"  transforms:value="0.0979999974" />
           <transforms:coefficient data-type:parameter="FL3-A"  transforms:value="0.0120000001" />
           <transforms:coefficient data-type:parameter="FL4-A"  transforms:value="0.001" />
           <transforms:coefficient data-type:parameter="FL1-H"  transforms:value="0" />
           <transforms:coefficient data-type:parameter="FL2-H"  transforms:value="0" />
           <transforms:coefficient data-type:parameter="FL3-H"  transforms:value="0" />
           <transforms:coefficient data-type:parameter="FL4-H"  transforms:value="0" />
         </transforms:spillover>
         <transforms:spillover data-type:parameter="FL2-A" >
           <transforms:coefficient data-type:parameter="FL1-A"  transforms:value="0.0480000004" />
           <transforms:coefficient data-type:parameter="FL2-A"  transforms:value="1.0049999952" />
           <transforms:coefficient data-type:parameter="FL3-A"  transforms:value="0.001" />
           <transforms:coefficient data-type:parameter="FL4-A"  transforms:value="0" />
           <transforms:coefficient data-type:parameter="FL1-H"  transforms:value="0" />
           <transforms:coefficient data-type:parameter="FL2-H"  transforms:value="0" />
           <transforms:coefficient data-type:parameter="FL3-H"  transforms:value="0" />
           <transforms:coefficient data-type:parameter="FL4-H"  transforms:value="0" />
         </transforms:spillover>
         <transforms:spillover data-type:parameter="FL3-A" >
           <transforms:coefficient data-type:parameter="FL1-A"  transforms:value="0" />
           <transforms:coefficient data-type:parameter="FL2-A"  transforms:value="0" />
           <transforms:coefficient data-type:parameter="FL3-A"  transforms:value="1" />
           <transforms:coefficient data-type:parameter="FL4-A"  transforms:value="0.0799999982" />
           <transforms:coefficient data-type:parameter="FL1-H"  transforms:value="0" />
           <transforms:coefficient data-type:parameter="FL2-H"  transforms:value="0" />
           <transforms:coefficient data-type:parameter="FL3-H"  transforms:value="0" />
           <transforms:coefficient data-type:parameter="FL4-H"  transforms:value="0" />
         </transforms:spillover>
         <transforms:spillover data-type:parameter="FL4-A" >
           <transforms:coefficient data-type:parameter="FL1-A"  transforms:value="0" />
           <transforms:coefficient data-type:parameter="FL2-A"  transforms:value="0" />
           <transforms:coefficient data-type:parameter="FL3-A"  transforms:value="0.0020000001" />
           <transforms:coefficient data-type:parameter="FL4-A"  transforms:value="1" />
           <transforms:coefficient data-type:parameter="FL1-H"  transforms:value="0" />
           <transforms:coefficient data-type:parameter="FL2-H"  transforms:value="0" />
           <transforms:coefficient data-type:parameter="FL3-H"  transforms:value="0" />
           <transforms:coefficient data-type:parameter="FL4-H"  transforms:value="0" />
         </transforms:spillover>
         <transforms:spillover data-type:parameter="FL1-H" >
           <transforms:coefficient data-type:parameter="FL1-A"  transforms:value="0" />
           <transforms:coefficient data-type:parameter="FL2-A"  transforms:value="0" />
           <transforms:coefficient data-type:parameter="FL3-A"  transforms:value="0" />
           <transforms:coefficient data-type:parameter="FL4-A"  transforms:value="0" />
           <transforms:coefficient data-type:parameter="FL1-H"  transforms:value="1.0049999952" />
           <transforms:coefficient data-type:parameter="FL2-H"  transforms:value="0.0979999974" />
           <transforms:coefficient data-type:parameter="FL3-H"  transforms:value="0.0120000001" />
           <transforms:coefficient data-type:parameter="FL4-H"  transforms:value="0.001" />
         </transforms:spillover>
         <transforms:spillover data-type:parameter="FL2-H" >
           <transforms:coefficient data-type:parameter="FL1-A"  transforms:value="0" />
           <transforms:coefficient data-type:parameter="FL2-A"  transforms:value="0" />
           <transforms:coefficient data-type:parameter="FL3-A"  transforms:value="0" />
           <transforms:coefficient data-type:parameter="FL4-A"  transforms:value="0" />
           <transforms:coefficient data-type:parameter="FL1-H"  transforms:value="0.0480000004" />
           <transforms:coefficient data-type:parameter="FL2-H"  transforms:value="1.0049999952" />
           <transforms:coefficient data-type:parameter="FL3-H"  transforms:value="0.001" />
           <transforms:coefficient data-type:parameter="FL4-H"  transforms:value="0" />
         </transforms:spillover>
         <transforms:spillover data-type:parameter="FL3-H" >
           <transforms:coefficient data-type:parameter="FL1-A"  transforms:value="0" />
           <transforms:coefficient data-type:parameter="FL2-A"  transforms:value="0" />
           <transforms:coefficient data-type:parameter="FL3-A"  transforms:value="0" />
           <transforms:coefficient data-type:parameter="FL4-A"  transforms:value="0" />
           <transforms:coefficient data-type:parameter="FL1-H"  transforms:value="0" />
           <transforms:coefficient data-type:parameter="FL2-H"  transforms:value="0" />
           <transforms:coefficient data-type:parameter="FL3-H"  transforms:value="1" />
           <transforms:coefficient data-type:parameter="FL4-H"  transforms:value="0.0799999982" />
         </transforms:spillover>
         <transforms:spillover data-type:parameter="FL4-H" >
           <transforms:coefficient data-type:parameter="FL1-A"  transforms:value="0" />
           <transforms:coefficient data-type:parameter="FL2-A"  transforms:value="0" />
           <transforms:coefficient data-type:parameter="FL3-A"  transforms:value="0" />
           <transforms:coefficient data-type:parameter="FL4-A"  transforms:value="0" />
           <transforms:coefficient data-type:parameter="FL1-H"  transforms:value="0" />
           <transforms:coefficient data-type:parameter="FL2-H"  transforms:value="0" />
           <transforms:coefficient data-type:parameter="FL3-H"  transforms:value="0.0020000001" />
           <transforms:coefficient data-type:parameter="FL4-H"  transforms:value="1" />
         </transforms:spillover>
       </transforms:spilloverMatrix>
       <Transformations>
         <transforms:linear transforms:minRange="0"  transforms:maxRange="16777216"  gain="1" >
           <data-type:parameter data-type:name="FSC-A" />
         </transforms:linear>
         <transforms:linear transforms:minRange="0"  transforms:maxRange="2267114"  gain="1" >
           <data-type:parameter data-type:name="SSC-A" />
         </transforms:linear>
         <transforms:log transforms:offset="1"  transforms:decades="7.2247198959" >
           <data-type:parameter data-type:name="FL1-A" />
         </transforms:log>
         <transforms:log transforms:offset="1"  transforms:decades="7.2247198959" >
           <data-type:parameter data-type:name="FL2-A" />
         </transforms:log>
         <transforms:log transforms:offset="1"  transforms:decades="7.2247198959" >
           <data-type:parameter data-type:name="FL3-A" />
         </transforms:log>
         <transforms:log transforms:offset="1"  transforms:decades="7.2247198959" >
           <data-type:parameter data-type:name="FL4-A" />
         </transforms:log>
         <transforms:linear transforms:minRange="0"  transforms:maxRange="16777216"  gain="1" >
           <data-type:parameter data-type:name="FSC-H" />
         </transforms:linear>
         <transforms:linear transforms:minRange="0"  transforms:maxRange="16777216"  gain="1" >
           <data-type:parameter data-type:name="SSC-H" />
         </transforms:linear>
         <transforms:log transforms:offset="1"  transforms:decades="7.2247198959" >
           <data-type:parameter data-type:name="FL1-H" />
         </transforms:log>
         <transforms:log transforms:offset="1"  transforms:decades="7.2247198959" >
           <data-type:parameter data-type:name="FL2-H" />
         </transforms:log>
         <transforms:log transforms:offset="1"  transforms:decades="7.2247198959" >
           <data-type:parameter data-type:name="FL3-H" />
         </transforms:log>
         <transforms:log transforms:offset="1"  transforms:decades="7.2247198959" >
           <data-type:parameter data-type:name="FL4-H" />
         </transforms:log>
         <transforms:linear transforms:minRange="0"  transforms:maxRange="16777216"  gain="1" >
           <data-type:parameter data-type:name="Width" />
         </transforms:linear>
         <transforms:linear transforms:minRange="0"  transforms:maxRange="64"  gain="1" >
           <data-type:parameter data-type:name="Time" />
         </transforms:linear>
         <transforms:log transforms:offset="1"  transforms:decades="7.2247198959" >
           <data-type:parameter data-type:name="Comp-FL1-A" />
         </transforms:log>
         <transforms:log transforms:offset="1"  transforms:decades="7.2247198959" >
           <data-type:parameter data-type:name="Comp-FL2-A" />
         </transforms:log>
         <transforms:log transforms:offset="1"  transforms:decades="7.2247198959" >
           <data-type:parameter data-type:name="Comp-FL3-A" />
         </transforms:log>
         <transforms:log transforms:offset="1"  transforms:decades="7.2247198959" >
           <data-type:parameter data-type:name="Comp-FL4-A" />
         </transforms:log>
         <transforms:log transforms:offset="1"  transforms:decades="7.2247198959" >
           <data-type:parameter data-type:name="Comp-FL1-H" />
         </transforms:log>
         <transforms:log transforms:offset="1"  transforms:decades="7.2247198959" >
           <data-type:parameter data-type:name="Comp-FL2-H" />
         </transforms:log>
         <transforms:log transforms:offset="1"  transforms:decades="7.2247198959" >
           <data-type:parameter data-type:name="Comp-FL3-H" />
         </transforms:log>
         <transforms:log transforms:offset="1"  transforms:decades="7.2247198959" >
           <data-type:parameter data-type:name="Comp-FL4-H" />
         </transforms:log>
       </Transformations>
       <Keywords>
         <Keyword name="#SPACERS"  value="000" />
         <Keyword name="$ENDANALYSIS"  value="0" />
         <Keyword name="$BEGINANALYSIS"  value="0" />
         <Keyword name="$ENDDATA"  value="1896236" />
         <Keyword name="$BEGINDATA"  value="2596" />
         <Keyword name="$ENDSTEXT"  value="2595" />
         <Keyword name="$BEGINSTEXT"  value="58" />
         <Keyword name="$VOL"  value="32258" />
         <Keyword name="#ACQUISITIONTIMEMILLI"  value="29718" />
         <Keyword name="#ATIM"  value="29" />
         <Keyword name="$ETIM"  value="19:02:52:53" />
         <Keyword name="$BTIM"  value="19:02:22:86" />
         <Keyword name="$PROJ"  value="20201229_133229" />
         <Keyword name="$TIMESTEP"  value="0.1" />
         <Keyword name="#BDACCURICAPTUREDDATE"  value="1609153327402" />
         <Keyword name="$SPILLOVER"  value="8,3,4,5,6,9,10,11,12,1.005,0.098,0.012,0.001,0.000,0.000,0.000,0.000,0.048,1.005,0.001,0.000,0.000,0.000,0.000,0.000,0.000,0.000,1.000,0.080,0.000,0.000,0.000,0.000,0.000,0.000,0.002,1.000,0.000,0.000,0.000,0.000,0.000,0.000,0.000,0.000,1.005,0.098,0.012,0.001,0.000,0.000,0.000,0.000,0.048,1.005,0.001,0.000,0.000,0.000,0.000,0.000,0.000,0.000,1.000,0.080,0.000,0.000,0.000,0.000,0.000,0.000,0.002,1.000" />
         <Keyword name="#LASERCONFIGURATION"  value="3 Blue 1 Red" />
         <Keyword name="#BDACCURI4COLORCOMP"  value="0,4.8,0.0,0.0,9.8,0,0.0,0.0,1.2,0.0,0,0.2,0.0,0.0,8.0,0" />
         <Keyword name="$CYT"  value="BD Accuri C6" />
         <Keyword name="$DATE"  value="28-      -2020" />
         <Keyword name="$TOT"  value="33815" />
         <Keyword name="#P14VirtualGain"  value="1.0" />
         <Keyword name="#P13VirtualGain"  value="1.0" />
         <Keyword name="#P12VirtualGain"  value="1.0" />
         <Keyword name="#P11VirtualGain"  value="1.0" />
         <Keyword name="#P10VirtualGain"  value="1.0" />
         <Keyword name="#P9VirtualGain"  value="1.0" />
         <Keyword name="#P8VirtualGain"  value="1.0" />
         <Keyword name="#P7VirtualGain"  value="1.0" />
         <Keyword name="#P6VirtualGain"  value="1.0" />
         <Keyword name="#P5VirtualGain"  value="1.0" />
         <Keyword name="#P4VirtualGain"  value="1.0" />
         <Keyword name="#P3VirtualGain"  value="1.0" />
         <Keyword name="#P2VirtualGain"  value="1.0" />
         <Keyword name="#P1VirtualGain"  value="1.0" />
         <Keyword name="$P14S"  value="Time" />
         <Keyword name="$P13S"  value="Width" />
         <Keyword name="$P12S"  value="CD8-APC-H" />
         <Keyword name="$P11S"  value="CD4-PerCP5.5-H" />
         <Keyword name="$P10S"  value="CD137-PE-H" />
         <Keyword name="$P9S"  value="CD3-FITC-H" />
         <Keyword name="$P8S"  value="SSC-H" />
         <Keyword name="$P7S"  value="FSC-H" />
         <Keyword name="$P6S"  value="CD8-APC-A" />
         <Keyword name="$P5S"  value="CD4-PerCP5.5-A" />
         <Keyword name="$P4S"  value="CD137-PE-A" />
         <Keyword name="$P3S"  value="CD3-FITC-A" />
         <Keyword name="$P2S"  value="SSC-A" />
         <Keyword name="$P1S"  value="FSC-A" />
         <Keyword name="#BDACCURIDECADES14"  value="7.224719870049579" />
         <Keyword name="$P14E"  value="0,0" />
         <Keyword name="#BDACCURIDECADES13"  value="7.224719870049579" />
         <Keyword name="$P13E"  value="0,0" />
         <Keyword name="#BDACCURIDECADES12"  value="7.224719870049579" />
         <Keyword name="$P12E"  value="0,0" />
         <Keyword name="#BDACCURIDECADES11"  value="7.224719870049579" />
         <Keyword name="$P11E"  value="0,0" />
         <Keyword name="#BDACCURIDECADES10"  value="7.224719870049579" />
         <Keyword name="$P10E"  value="0,0" />
         <Keyword name="#BDACCURIDECADES9"  value="7.224719870049579" />
         <Keyword name="$P9E"  value="0,0" />
         <Keyword name="#BDACCURIDECADES8"  value="7.224719870049579" />
         <Keyword name="$P8E"  value="0,0" />
         <Keyword name="#BDACCURIDECADES7"  value="7.224719870049579" />
         <Keyword name="$P7E"  value="0,0" />
         <Keyword name="#BDACCURIDECADES6"  value="7.224719870049579" />
         <Keyword name="$P6E"  value="0,0" />
         <Keyword name="#BDACCURIDECADES5"  value="7.224719870049579" />
         <Keyword name="$P5E"  value="0,0" />
         <Keyword name="#BDACCURIDECADES4"  value="7.224719870049579" />
         <Keyword name="$P4E"  value="0,0" />
         <Keyword name="#BDACCURIDECADES3"  value="7.224719870049579" />
         <Keyword name="$P3E"  value="0,0" />
         <Keyword name="#BDACCURIDECADES2"  value="7.224719870049579" />
         <Keyword name="$P2E"  value="0,0" />
         <Keyword name="#BDACCURIDECADES1"  value="7.224719870049579" />
         <Keyword name="$P1E"  value="0,0" />
         <Keyword name="$P14N"  value="Time" />
         <Keyword name="$P13N"  value="Width" />
         <Keyword name="$P12N"  value="FL4-H" />
         <Keyword name="$P11N"  value="FL3-H" />
         <Keyword name="$P10N"  value="FL2-H" />
         <Keyword name="$P9N"  value="FL1-H" />
         <Keyword name="$P8N"  value="SSC-H" />
         <Keyword name="$P7N"  value="FSC-H" />
         <Keyword name="$P6N"  value="FL4-A" />
         <Keyword name="$P5N"  value="FL3-A" />
         <Keyword name="$P4N"  value="FL2-A" />
         <Keyword name="$P3N"  value="FL1-A" />
         <Keyword name="$P2N"  value="SSC-A" />
         <Keyword name="$P1N"  value="FSC-A" />
         <Keyword name="$P14R"  value="64" />
         <Keyword name="$P13R"  value="16777216" />
         <Keyword name="$P12R"  value="16777216" />
         <Keyword name="$P11R"  value="16777216" />
         <Keyword name="$P10R"  value="16777216" />
         <Keyword name="$P9R"  value="16777216" />
         <Keyword name="$P8R"  value="16777216" />
         <Keyword name="$P7R"  value="16777216" />
         <Keyword name="$P6R"  value="16777216" />
         <Keyword name="$P5R"  value="16777216" />
         <Keyword name="$P4R"  value="16777216" />
         <Keyword name="$P3R"  value="16777216" />
         <Keyword name="$P2R"  value="16777216" />
         <Keyword name="$P1R"  value="16777216" />
         <Keyword name="$P14B"  value="32" />
         <Keyword name="$P13B"  value="32" />
         <Keyword name="$P12B"  value="32" />
         <Keyword name="$P11B"  value="32" />
         <Keyword name="$P10B"  value="32" />
         <Keyword name="$P9B"  value="32" />
         <Keyword name="$P8B"  value="32" />
         <Keyword name="$P7B"  value="32" />
         <Keyword name="$P6B"  value="32" />
         <Keyword name="$P5B"  value="32" />
         <Keyword name="$P4B"  value="32" />
         <Keyword name="$P3B"  value="32" />
         <Keyword name="$P2B"  value="32" />
         <Keyword name="$P1B"  value="32" />
         <Keyword name="$PAR"  value="14" />
         <Keyword name="$NEXTDATA"  value="0" />
         <Keyword name="$BYTEORD"  value="4,3,2,1" />
         <Keyword name="$MODE"  value="L" />
         <Keyword name="$DATATYPE"  value="I" />
         <Keyword name="#SAMPLE"  value="2402-PEP1" />
         <Keyword name="$SMNO"  value="C4" />
         <Keyword name="$FIL"  value="C04 2402-PEP1.fcs" />
         <Keyword name="FJ_FCS_VERSION"  value="3" />
         <Keyword name="$P15N"  value="Comp-FL1-A" />
         <Keyword name="$P15S"  value="CD3-FITC-A" />
         <Keyword name="$P15R"  value="16777216" />
         <Keyword name="$P16N"  value="Comp-FL2-A" />
         <Keyword name="$P16S"  value="CD137-PE-A" />
         <Keyword name="$P16R"  value="16777216" />
         <Keyword name="$P17N"  value="Comp-FL3-A" />
         <Keyword name="$P17S"  value="CD4-PerCP5.5-A" />
         <Keyword name="$P17R"  value="16777216" />
         <Keyword name="$P18N"  value="Comp-FL4-A" />
         <Keyword name="$P18S"  value="CD8-APC-A" />
         <Keyword name="$P18R"  value="16777216" />
         <Keyword name="$P19N"  value="Comp-FL1-H" />
         <Keyword name="$P19S"  value="CD3-FITC-H" />
         <Keyword name="$P19R"  value="16777216" />
         <Keyword name="$P20N"  value="Comp-FL2-H" />
         <Keyword name="$P20S"  value="CD137-PE-H" />
         <Keyword name="$P20R"  value="16777216" />
         <Keyword name="$P21N"  value="Comp-FL3-H" />
         <Keyword name="$P21S"  value="CD4-PerCP5.5-H" />
         <Keyword name="$P21R"  value="16777216" />
         <Keyword name="$P22N"  value="Comp-FL4-H" />
         <Keyword name="$P22S"  value="CD8-APC-H" />
         <Keyword name="$P22R"  value="16777216" />
         <Keyword name="$P14G"  value="1.0" />
       </Keywords>
       <SampleNode name="C04 2402-PEP1.fcs"  annotation=""  owningGroup=""  expanded="1"  sortPriority="10"  count="33815"  sampleID="4" >
         <Graph smoothing="0"  backColor="#ffffff"  foreColor="#000000"  type="Pseudocolor"  fast="1"  rowCount="33815" >
           <Axis dimension="x"  name="FSC-A"  label=""  auto="auto" />
           <Axis dimension="y"  name="SSC-A"  label=""  auto="auto" />
           <GraphSettings level="5%"  smoothingHighResolution="1"  contourHighResolution="1"  histogramSmoothingCount="0"  graphResolution="256"  showOutliers="0"  drawLargeDots="0"  dotsToDraw="8000"  tint="le.chartfill.tinted.40"  lineWeight="le.lineweight.normal"  lineStyle="le.linestyle.solid" />
           <GraphEnvironment showGrid="0"  showAxes="tnlTNL"  showGates="1"  showFreqOnPlots="1"  showGateNameOnPlots="1"  showMedians="0"  showUncomped="0"  addEventParam="0"  lastYAxisName="" >
             <TextTraits font="SansSerif"  size="12"  name="Labels"  style="plain"  color="#000000"  background="#00ffffff"  just="left" />
             <TextTraits font="SansSerif"  size="12"  name="LayoutGates"  style="plain"  color="#000000"  background="#00ffffff"  just="left" />
             <TextTraits font="SansSerif"  size="10"  name="Numbers"  style="plain"  color="#000000"  background="#00ffffff"  just="left" />
             <TextTraits font="SansSerif"  size="10"  name="Legend"  style="plain"  color="#000000"  background="#00ffffff"  just="left" />
             <WindowPosition x="-9"  y="-9"  width="390"  height="520"  displayed="0"  panelState="---" />
           </GraphEnvironment>
         </Graph>
         <Subpopulations>
           <Population name="T cells"  annotation=""  owningGroup="All Samples"  expanded="1"  sortPriority="10"  count="11936" >
             <Graph smoothing="0"  backColor="#ffffff"  foreColor="#000000"  type="Pseudocolor"  fast="1"  rowCount="33815" >
               <Axis dimension="x"  name="Comp-FL1-A"  label=""  auto="auto" />
               <Axis dimension="y"  name="SSC-A"  label=""  auto="auto" />
               <GraphSettings level="5%"  smoothingHighResolution="1"  contourHighResolution="1"  histogramSmoothingCount="0"  graphResolution="256"  showOutliers="0"  drawLargeDots="0"  dotsToDraw="8000"  tint="le.chartfill.tinted.40"  lineWeight="le.lineweight.normal"  lineStyle="le.linestyle.solid" />
               <GraphEnvironment showGrid="0"  showAxes="tnlTNL"  showGates="1"  showFreqOnPlots="1"  showGateNameOnPlots="1"  showMedians="0"  showUncomped="0"  addEventParam="0"  lastYAxisName="" >
                 <TextTraits font="SansSerif"  size="12"  name="Labels"  style="plain"  color="#000000"  background="#00ffffff"  just="left" />
                 <TextTraits font="SansSerif"  size="12"  name="LayoutGates"  style="plain"  color="#000000"  background="#00ffffff"  just="left" />
                 <TextTraits font="SansSerif"  size="10"  name="Numbers"  style="plain"  color="#000000"  background="#00ffffff"  just="left" />
                 <TextTraits font="SansSerif"  size="10"  name="Legend"  style="plain"  color="#000000"  background="#00ffffff"  just="left" />
                 <WindowPosition x="465"  y="175"  width="390"  height="520"  displayed="0"  panelState="---" />
               </GraphEnvironment>
             </Graph>
             <Gate gating:id="ID388614713" >
               <gating:PolygonGate eventsInside="1"  annoOffsetX="97"  annoOffsetY="-98"  tint="#000000"  isTinted="0"  lineWeight="Normal"  userDefined="1"  quadId="-1"  gateResolution="256" >
                 <gating:dimension>
                   <data-type:fcs-dimension data-type:name="FSC-A" />
                 </gating:dimension>
                 <gating:dimension>
                   <data-type:fcs-dimension data-type:name="SSC-A" />
                 </gating:dimension>
                 <gating:vertex>
                   <gating:coordinate data-type:value="7322259.525423729" />
                   <gating:coordinate data-type:value="656827.6455898549" />
                 </gating:vertex>
                 <gating:vertex>
                   <gating:coordinate data-type:value="5473922.169491526" />
                   <gating:coordinate data-type:value="678015.6341572696" />
                 </gating:vertex>
                 <gating:vertex>
                   <gating:coordinate data-type:value="3696674.7118644067" />
                   <gating:coordinate data-type:value="497917.7313342449" />
                 </gating:vertex>
                 <gating:vertex>
                   <gating:coordinate data-type:value="2559236.338983051" />
                   <gating:coordinate data-type:value="317819.8285112201" />
                 </gating:vertex>
                 <gating:vertex>
                   <gating:coordinate data-type:value="2061607.0508474577" />
                   <gating:coordinate data-type:value="222473.8799578541" />
                 </gating:vertex>
                 <gating:vertex>
                   <gating:coordinate data-type:value="1492887.8644067796" />
                   <gating:coordinate data-type:value="21187.9885674147" />
                 </gating:vertex>
                 <gating:vertex>
                   <gating:coordinate data-type:value="2559236.338983051" />
                   <gating:coordinate data-type:value="31781.982851122" />
                 </gating:vertex>
                 <gating:vertex>
                   <gating:coordinate data-type:value="5971551.457627119" />
                   <gating:coordinate data-type:value="296631.8399438054" />
                 </gating:vertex>
                 <gating:vertex>
                   <gating:coordinate data-type:value="7108989.830508474" />
                   <gating:coordinate data-type:value="572075.6913201961" />
                 </gating:vertex>
               </gating:PolygonGate>
             </Gate>
             <Subpopulations>
               <Population name="CD3"  annotation=""  owningGroup="All Samples"  expanded="1"  sortPriority="10"  count="11080" >
                 <Graph smoothing="0"  backColor="#ffffff"  foreColor="#000000"  type="Pseudocolor"  fast="1"  rowCount="33815" >
                   <Axis dimension="x"  name="Comp-FL3-A"  label=""  auto="auto" />
                   <Axis dimension="y"  name="Comp-FL4-A"  label=""  auto="auto" />
                   <GraphSettings level="5%"  smoothingHighResolution="1"  contourHighResolution="1"  histogramSmoothingCount="0"  graphResolution="256"  showOutliers="0"  drawLargeDots="0"  dotsToDraw="8000"  tint="le.chartfill.tinted.40"  lineWeight="le.lineweight.normal"  lineStyle="le.linestyle.solid" />
                   <GraphEnvironment showGrid="0"  showAxes="tnlTNL"  showGates="1"  showFreqOnPlots="1"  showGateNameOnPlots="1"  showMedians="0"  showUncomped="0"  addEventParam="0"  lastYAxisName="" >
                    <TextTraits font="SansSerif"  size="12"  name="Labels"  style="plain"  color="#000000"  background="#00ffffff"  just="left" />
                    <TextTraits font="SansSerif"  size="12"  name="LayoutGates"  style="plain"  color="#000000"  background="#00ffffff"  just="left" />
                    <TextTraits font="SansSerif"  size="10"  name="Numbers"  style="plain"  color="#000000"  background="#00ffffff"  just="left" />
                    <TextTraits font="SansSerif"  size="10"  name="Legend"  style="plain"  color="#000000"  background="#00ffffff"  just="left" />
                    <WindowPosition x="465"  y="175"  width="390"  height="520"  displayed="0"  panelState="---" />
                   </GraphEnvironment>
                 </Graph>
                 <Gate gating:id="ID136096835"  gating:parent_id="ID388614713" >
                   <gating:PolygonGate eventsInside="1"  annoOffsetX="70"  annoOffsetY="9"  tint="#000000"  isTinted="0"  lineWeight="Normal"  userDefined="1"  quadId="-1"  gateResolution="256" >
                    <gating:dimension>
                    <data-type:fcs-dimension data-type:name="Comp-FL1-A" />
                    </gating:dimension>
                    <gating:dimension>
                    <data-type:fcs-dimension data-type:name="SSC-A" />
                    </gating:dimension>
                    <gating:vertex>
                    <gating:coordinate data-type:value="212177.9564424063" />
                    <gating:coordinate data-type:value="572075.6913201961" />
                    </gating:vertex>
                    <gating:vertex>
                    <gating:coordinate data-type:value="41936.88846912" />
                    <gating:coordinate data-type:value="540293.7084690742" />
                    </gating:vertex>
                    <gating:vertex>
                    <gating:coordinate data-type:value="10988.6673490272" />
                    <gating:coordinate data-type:value="243661.8685252688" />
                    </gating:vertex>
                    <gating:vertex>
                    <gating:coordinate data-type:value="4716.1367312421" />
                    <gating:coordinate data-type:value="74157.9599859514" />
                    </gating:vertex>
                    <gating:vertex>
                    <gating:coordinate data-type:value="20723.542954982" />
                    <gating:coordinate data-type:value="21187.9885674147" />
                    </gating:vertex>
                    <gating:vertex>
                    <gating:coordinate data-type:value="429370.7554861838" />
                    <gating:coordinate data-type:value="42375.9771348294" />
                    </gating:vertex>
                    <gating:vertex>
                    <gating:coordinate data-type:value="460729.1399390305" />
                    <gating:coordinate data-type:value="529699.7141853669" />
                    </gating:vertex>
                   </gating:PolygonGate>
                 </Gate>
                 <Subpopulations>
                   <Population name="1"  annotation=""  owningGroup="All Samples"  expanded="1"  sortPriority="10"  count="6642" >
                    <Graph smoothing="0"  backColor="#ffffff"  foreColor="#000000"  type="Pseudocolor"  fast="1"  rowCount="33815" >
                    <Axis dimension="x"  name="Comp-FL3-A"  label=""  auto="auto" />
                    <Axis dimension="y"  name="Comp-FL4-A"  label=""  auto="auto" />
                    <GraphSettings level="5%"  smoothingHighResolution="1"  contourHighResolution="1"  histogramSmoothingCount="0"  graphResolution="256"  showOutliers="0"  drawLargeDots="0"  dotsToDraw="8000"  tint="le.chartfill.tinted.40"  lineWeight="le.lineweight.normal"  lineStyle="le.linestyle.solid" />
                    <GraphEnvironment showGrid="0"  showAxes="tnlTNL"  showGates="1"  showFreqOnPlots="1"  showGateNameOnPlots="1"  showMedians="0"  showUncomped="0"  addEventParam="0"  lastYAxisName="" >
                    <TextTraits font="SansSerif"  size="12"  name="Labels"  style="plain"  color="#000000"  background="#00ffffff"  just="left" />
                    <TextTraits font="SansSerif"  size="12"  name="LayoutGates"  style="plain"  color="#000000"  background="#00ffffff"  just="left" />
                    <TextTraits font="SansSerif"  size="10"  name="Numbers"  style="plain"  color="#000000"  background="#00ffffff"  just="left" />
                    <TextTraits font="SansSerif"  size="10"  name="Legend"  style="plain"  color="#000000"  background="#00ffffff"  just="left" />
                    <WindowPosition x="465"  y="175"  width="390"  height="520"  displayed="0"  panelState="---" />
                    </GraphEnvironment>
                    </Graph>
                    <Gate gating:id="ID377014516"  gating:parent_id="ID136096835" >
                    <gating:RectangleGate eventsInside="1"  annoOffsetX="0"  annoOffsetY="0"  tint="#000000"  isTinted="0"  lineWeight="Normal"  userDefined="1"  percentX="0"  percentY="0" >
                    <gating:dimension gating:min="1.8859013833753555"  gating:max="1.099108525392475E7" >
                    <data-type:fcs-dimension data-type:name="Comp-FL3-A" />
                    </gating:dimension>
                    <gating:dimension gating:min="1.5942713442524052"  gating:max="2056789.3534655944" >
                    <data-type:fcs-dimension data-type:name="Comp-FL4-A" />
                    </gating:dimension>
                    </gating:RectangleGate>
                    </Gate>
                    <Subpopulations>
                    <Population name="CD4"  annotation=""  owningGroup="All Samples"  expanded="1"  sortPriority="10"  count="3734" >
                    <Graph smoothing="0"  backColor="#ffffff"  foreColor="#000000"  type="Pseudocolor"  fast="1"  rowCount="33815" >
                    <Axis dimension="x"  name="FSC-A"  label=""  auto="auto" />
                    <Axis dimension="y"  name="FSC-H"  label=""  auto="auto" />
                    <GraphSettings level="5%"  smoothingHighResolution="1"  contourHighResolution="1"  histogramSmoothingCount="0"  graphResolution="256"  showOutliers="0"  drawLargeDots="0"  dotsToDraw="8000"  tint="le.chartfill.tinted.40"  lineWeight="le.lineweight.normal"  lineStyle="le.linestyle.solid" />
                    <GraphEnvironment showGrid="0"  showAxes="tnlTNL"  showGates="1"  showFreqOnPlots="1"  showGateNameOnPlots="1"  showMedians="0"  showUncomped="0"  addEventParam="0"  lastYAxisName="" >
                    <TextTraits font="SansSerif"  size="12"  name="Labels"  style="plain"  color="#000000"  background="#00ffffff"  just="left" />
                    <TextTraits font="SansSerif"  size="12"  name="LayoutGates"  style="plain"  color="#000000"  background="#00ffffff"  just="left" />
                    <TextTraits font="SansSerif"  size="10"  name="Numbers"  style="plain"  color="#000000"  background="#00ffffff"  just="left" />
                    <TextTraits font="SansSerif"  size="10"  name="Legend"  style="plain"  color="#000000"  background="#00ffffff"  just="left" />
                    <WindowPosition x="465"  y="175"  width="390"  height="520"  displayed="1"  panelState="---" />
                    </GraphEnvironment>
                    </Graph>
                    <Gate gating:id="ID1774999561"  gating:parent_id="ID377014516" >
                    <gating:RectangleGate eventsInside="1"  annoOffsetX="0"  annoOffsetY="0"  tint="#000000"  isTinted="0"  lineWeight="Normal"  userDefined="1"  percentX="0"  percentY="0" >
                    <gating:dimension gating:min="2024.0803512666382"  gating:max="868889.7223723559" >
                    <data-type:fcs-dimension data-type:name="Comp-FL3-A" />
                    </gating:dimension>
                    <gating:dimension gating:min="1.2626445835041646"  gating:max="5171.79221403305" >
                    <data-type:fcs-dimension data-type:name="Comp-FL4-A" />
                    </gating:dimension>
                    </gating:RectangleGate>
                    </Gate>
                    <Subpopulations>
                    <Population name="CD4-PerCP5.5-A, CD137-PE-A subset"  annotation=""  owningGroup="All Samples"  expanded="1"  sortPriority="10"  count="50" >
                    <Graph smoothing="0"  backColor="#ffffff"  foreColor="#000000"  type="Pseudocolor"  fast="1"  rowCount="33815" >
                    <Axis dimension="x"  name="FSC-A"  label=""  auto="auto" />
                    <Axis dimension="y"  name="SSC-A"  label=""  auto="auto" />
                    <GraphSettings level="5%"  smoothingHighResolution="1"  contourHighResolution="1"  histogramSmoothingCount="0"  graphResolution="256"  showOutliers="0"  drawLargeDots="0"  dotsToDraw="8000"  tint="le.chartfill.tinted.40"  lineWeight="le.lineweight.normal"  lineStyle="le.linestyle.solid" />
                    <GraphEnvironment showGrid="0"  showAxes="tnlTNL"  showGates="1"  showFreqOnPlots="1"  showGateNameOnPlots="1"  showMedians="0"  showUncomped="0"  addEventParam="0"  lastYAxisName="" >
                    <TextTraits font="SansSerif"  size="12"  name="Labels"  style="plain"  color="#000000"  background="#00ffffff"  just="left" />
                    <TextTraits font="SansSerif"  size="12"  name="LayoutGates"  style="plain"  color="#000000"  background="#00ffffff"  just="left" />
                    <TextTraits font="SansSerif"  size="10"  name="Numbers"  style="plain"  color="#000000"  background="#00ffffff"  just="left" />
                    <TextTraits font="SansSerif"  size="10"  name="Legend"  style="plain"  color="#000000"  background="#00ffffff"  just="left" />
                    <WindowPosition x="465"  y="175"  width="390"  height="520"  displayed="1"  panelState="---" />
                    </GraphEnvironment>
                    </Graph>
                    <Gate gating:id="ID21566421"  gating:parent_id="ID1774999561" >
                    <gating:RectangleGate eventsInside="1"  annoOffsetX="-4"  annoOffsetY="-26"  tint="#000000"  isTinted="0"  lineWeight="Normal"  userDefined="1"  percentX="0"  percentY="0" >
                    <gating:dimension gating:min="44.989780520320814"  gating:max="2172383.6169265164" >
                    <data-type:fcs-dimension data-type:name="Comp-FL3-A" />
                    </gating:dimension>
                    <gating:dimension gating:min="13145.150058183088"  gating:max="1507121.6973538615" >
                    <data-type:fcs-dimension data-type:name="Comp-FL2-A" />
                    </gating:dimension>
                    </gating:RectangleGate>
                    </Gate>
                    </Population>
                    </Subpopulations>
                    </Population>
                    <Population name="CD8"  annotation=""  owningGroup="All Samples"  expanded="1"  sortPriority="10"  count="2709" >
                    <Graph smoothing="0"  backColor="#ffffff"  foreColor="#000000"  type="Pseudocolor"  fast="1"  rowCount="33815" >
                    <Axis dimension="x"  name="FSC-A"  label=""  auto="auto" />
                    <Axis dimension="y"  name="FSC-H"  label=""  auto="auto" />
                    <GraphSettings level="5%"  smoothingHighResolution="1"  contourHighResolution="1"  histogramSmoothingCount="0"  graphResolution="256"  showOutliers="0"  drawLargeDots="0"  dotsToDraw="8000"  tint="le.chartfill.tinted.40"  lineWeight="le.lineweight.normal"  lineStyle="le.linestyle.solid" />
                    <GraphEnvironment showGrid="0"  showAxes="tnlTNL"  showGates="1"  showFreqOnPlots="1"  showGateNameOnPlots="1"  showMedians="0"  showUncomped="0"  addEventParam="0"  lastYAxisName="" >
                    <TextTraits font="SansSerif"  size="12"  name="Labels"  style="plain"  color="#000000"  background="#00ffffff"  just="left" />
                    <TextTraits font="SansSerif"  size="12"  name="LayoutGates"  style="plain"  color="#000000"  background="#00ffffff"  just="left" />
                    <TextTraits font="SansSerif"  size="10"  name="Numbers"  style="plain"  color="#000000"  background="#00ffffff"  just="left" />
                    <TextTraits font="SansSerif"  size="10"  name="Legend"  style="plain"  color="#000000"  background="#00ffffff"  just="left" />
                    <WindowPosition x="465"  y="175"  width="390"  height="520"  displayed="1"  panelState="---" />
                    </GraphEnvironment>
                    </Graph>
                    <Gate gating:id="ID442245369"  gating:parent_id="ID377014516" >
                    <gating:RectangleGate eventsInside="1"  annoOffsetX="0"  annoOffsetY="0"  tint="#000000"  isTinted="0"  lineWeight="Normal"  userDefined="1"  percentX="0"  percentY="0" >
                    <gating:dimension gating:min="2.5001833500748405"  gating:max="10988.667349027179" >
                    <data-type:fcs-dimension data-type:name="Comp-FL3-A" />
                    </gating:dimension>
                    <gating:dimension gating:min="6530.135426057848"  gating:max="294564.55163843243" >
                    <data-type:fcs-dimension data-type:name="Comp-FL4-A" />
                    </gating:dimension>
                    </gating:RectangleGate>
                    </Gate>
                    <Subpopulations>
                    <Population name="CD8-APC-A, CD137-PE-A subset"  annotation=""  owningGroup="All Samples"  expanded="1"  sortPriority="10"  count="31" >
                    <Graph smoothing="0"  backColor="#ffffff"  foreColor="#000000"  type="Pseudocolor"  fast="1"  rowCount="33815" >
                    <Axis dimension="x"  name="FSC-A"  label=""  auto="auto" />
                    <Axis dimension="y"  name="SSC-A"  label=""  auto="auto" />
                    <GraphSettings level="5%"  smoothingHighResolution="1"  contourHighResolution="1"  histogramSmoothingCount="0"  graphResolution="256"  showOutliers="0"  drawLargeDots="0"  dotsToDraw="8000"  tint="le.chartfill.tinted.40"  lineWeight="le.lineweight.normal"  lineStyle="le.linestyle.solid" />
                    <GraphEnvironment showGrid="0"  showAxes="tnlTNL"  showGates="1"  showFreqOnPlots="1"  showGateNameOnPlots="1"  showMedians="0"  showUncomped="0"  addEventParam="0"  lastYAxisName="" >
                    <TextTraits font="SansSerif"  size="12"  name="Labels"  style="plain"  color="#000000"  background="#00ffffff"  just="left" />
                    <TextTraits font="SansSerif"  size="12"  name="LayoutGates"  style="plain"  color="#000000"  background="#00ffffff"  just="left" />
                    <TextTraits font="SansSerif"  size="10"  name="Numbers"  style="plain"  color="#000000"  background="#00ffffff"  just="left" />
                    <TextTraits font="SansSerif"  size="10"  name="Legend"  style="plain"  color="#000000"  background="#00ffffff"  just="left" />
                    <WindowPosition x="465"  y="175"  width="390"  height="520"  displayed="1"  panelState="---" />
                    </GraphEnvironment>
                    </Graph>
                    <Gate gating:id="ID222206993"  gating:parent_id="ID442245369" >
                    <gating:RectangleGate eventsInside="1"  annoOffsetX="-24"  annoOffsetY="-63"  tint="#000000"  isTinted="0"  lineWeight="Normal"  userDefined="1"  percentX="0"  percentY="0" >
                    <gating:dimension gating:min="932.1425440201492"  gating:max="1638640.3294226518" >
                    <data-type:fcs-dimension data-type:name="Comp-FL4-A" />
                    </gating:dimension>
                    <gating:dimension gating:min="3243.9849293397683"  gating:max="115892.67889303576" >
                    <data-type:fcs-dimension data-type:name="Comp-FL2-A" />
                    </gating:dimension>
                    </gating:RectangleGate>
                    </Gate>
                    </Population>
                    </Subpopulations>
                    </Population>
                    </Subpopulations>
                   </Population>
                 </Subpopulations>
               </Population>
             </Subpopulations>
           </Population>
         </Subpopulations>
       </SampleNode>
     </Sample>
     <Sample>
       <DataSet uri="file:/F:/鼓楼医院/滑膜肉瘤TCRT/data/HLA-2402/phenotype/C02%202402-TRADION-PEP3.fcs"  sampleID="2" />
       <transforms:spilloverMatrix prefix="Comp-"  name="Acquisition-defined"  editable="0"  color="#c0c0c0"  version="FlowJo-10.0.7r2"  status="FINALIZED"  transforms:id="41bcb4fe-24bd-418d-bca8-45cb69491a00"  suffix="" >
         <data-type:parameters>
           <data-type:parameter data-type:name="FL1-A" />
           <data-type:parameter data-type:name="FL2-A" />
           <data-type:parameter data-type:name="FL3-A" />
           <data-type:parameter data-type:name="FL4-A" />
           <data-type:parameter data-type:name="FL1-H" />
           <data-type:parameter data-type:name="FL2-H" />
           <data-type:parameter data-type:name="FL3-H" />
           <data-type:parameter data-type:name="FL4-H" />
         </data-type:parameters>
         <transforms:spillover data-type:parameter="FL1-A" >
           <transforms:coefficient data-type:parameter="FL1-A"  transforms:value="1.0049999952" />
           <transforms:coefficient data-type:parameter="FL2-A"  transforms:value="0.0979999974" />
           <transforms:coefficient data-type:parameter="FL3-A"  transforms:value="0.0120000001" />
           <transforms:coefficient data-type:parameter="FL4-A"  transforms:value="0.001" />
           <transforms:coefficient data-type:parameter="FL1-H"  transforms:value="0" />
           <transforms:coefficient data-type:parameter="FL2-H"  transforms:value="0" />
           <transforms:coefficient data-type:parameter="FL3-H"  transforms:value="0" />
           <transforms:coefficient data-type:parameter="FL4-H"  transforms:value="0" />
         </transforms:spillover>
         <transforms:spillover data-type:parameter="FL2-A" >
           <transforms:coefficient data-type:parameter="FL1-A"  transforms:value="0.0480000004" />
           <transforms:coefficient data-type:parameter="FL2-A"  transforms:value="1.0049999952" />
           <transforms:coefficient data-type:parameter="FL3-A"  transforms:value="0.001" />
           <transforms:coefficient data-type:parameter="FL4-A"  transforms:value="0" />
           <transforms:coefficient data-type:parameter="FL1-H"  transforms:value="0" />
           <transforms:coefficient data-type:parameter="FL2-H"  transforms:value="0" />
           <transforms:coefficient data-type:parameter="FL3-H"  transforms:value="0" />
           <transforms:coefficient data-type:parameter="FL4-H"  transforms:value="0" />
         </transforms:spillover>
         <transforms:spillover data-type:parameter="FL3-A" >
           <transforms:coefficient data-type:parameter="FL1-A"  transforms:value="0" />
           <transforms:coefficient data-type:parameter="FL2-A"  transforms:value="0" />
           <transforms:coefficient data-type:parameter="FL3-A"  transforms:value="1" />
           <transforms:coefficient data-type:parameter="FL4-A"  transforms:value="0.0799999982" />
           <transforms:coefficient data-type:parameter="FL1-H"  transforms:value="0" />
           <transforms:coefficient data-type:parameter="FL2-H"  transforms:value="0" />
           <transforms:coefficient data-type:parameter="FL3-H"  transforms:value="0" />
           <transforms:coefficient data-type:parameter="FL4-H"  transforms:value="0" />
         </transforms:spillover>
         <transforms:spillover data-type:parameter="FL4-A" >
           <transforms:coefficient data-type:parameter="FL1-A"  transforms:value="0" />
           <transforms:coefficient data-type:parameter="FL2-A"  transforms:value="0" />
           <transforms:coefficient data-type:parameter="FL3-A"  transforms:value="0.0020000001" />
           <transforms:coefficient data-type:parameter="FL4-A"  transforms:value="1" />
           <transforms:coefficient data-type:parameter="FL1-H"  transforms:value="0" />
           <transforms:coefficient data-type:parameter="FL2-H"  transforms:value="0" />
           <transforms:coefficient data-type:parameter="FL3-H"  transforms:value="0" />
           <transforms:coefficient data-type:parameter="FL4-H"  transforms:value="0" />
         </transforms:spillover>
         <transforms:spillover data-type:parameter="FL1-H" >
           <transforms:coefficient data-type:parameter="FL1-A"  transforms:value="0" />
           <transforms:coefficient data-type:parameter="FL2-A"  transforms:value="0" />
           <transforms:coefficient data-type:parameter="FL3-A"  transforms:value="0" />
           <transforms:coefficient data-type:parameter="FL4-A"  transforms:value="0" />
           <transforms:coefficient data-type:parameter="FL1-H"  transforms:value="1.0049999952" />
           <transforms:coefficient data-type:parameter="FL2-H"  transforms:value="0.0979999974" />
           <transforms:coefficient data-type:parameter="FL3-H"  transforms:value="0.0120000001" />
           <transforms:coefficient data-type:parameter="FL4-H"  transforms:value="0.001" />
         </transforms:spillover>
         <transforms:spillover data-type:parameter="FL2-H" >
           <transforms:coefficient data-type:parameter="FL1-A"  transforms:value="0" />
           <transforms:coefficient data-type:parameter="FL2-A"  transforms:value="0" />
           <transforms:coefficient data-type:parameter="FL3-A"  transforms:value="0" />
           <transforms:coefficient data-type:parameter="FL4-A"  transforms:value="0" />
           <transforms:coefficient data-type:parameter="FL1-H"  transforms:value="0.0480000004" />
           <transforms:coefficient data-type:parameter="FL2-H"  transforms:value="1.0049999952" />
           <transforms:coefficient data-type:parameter="FL3-H"  transforms:value="0.001" />
           <transforms:coefficient data-type:parameter="FL4-H"  transforms:value="0" />
         </transforms:spillover>
         <transforms:spillover data-type:parameter="FL3-H" >
           <transforms:coefficient data-type:parameter="FL1-A"  transforms:value="0" />
           <transforms:coefficient data-type:parameter="FL2-A"  transforms:value="0" />
           <transforms:coefficient data-type:parameter="FL3-A"  transforms:value="0" />
           <transforms:coefficient data-type:parameter="FL4-A"  transforms:value="0" />
           <transforms:coefficient data-type:parameter="FL1-H"  transforms:value="0" />
           <transforms:coefficient data-type:parameter="FL2-H"  transforms:value="0" />
           <transforms:coefficient data-type:parameter="FL3-H"  transforms:value="1" />
           <transforms:coefficient data-type:parameter="FL4-H"  transforms:value="0.0799999982" />
         </transforms:spillover>
         <transforms:spillover data-type:parameter="FL4-H" >
           <transforms:coefficient data-type:parameter="FL1-A"  transforms:value="0" />
           <transforms:coefficient data-type:parameter="FL2-A"  transforms:value="0" />
           <transforms:coefficient data-type:parameter="FL3-A"  transforms:value="0" />
           <transforms:coefficient data-type:parameter="FL4-A"  transforms:value="0" />
           <transforms:coefficient data-type:parameter="FL1-H"  transforms:value="0" />
           <transforms:coefficient data-type:parameter="FL2-H"  transforms:value="0" />
           <transforms:coefficient data-type:parameter="FL3-H"  transforms:value="0.0020000001" />
           <transforms:coefficient data-type:parameter="FL4-H"  transforms:value="1" />
         </transforms:spillover>
       </transforms:spilloverMatrix>
       <Transformations>
         <transforms:linear transforms:minRange="0"  transforms:maxRange="16777216"  gain="1" >
           <data-type:parameter data-type:name="FSC-A" />
         </transforms:linear>
         <transforms:linear transforms:minRange="0"  transforms:maxRange="2267114"  gain="1" >
           <data-type:parameter data-type:name="SSC-A" />
         </transforms:linear>
         <transforms:log transforms:offset="1"  transforms:decades="7.2247198959" >
           <data-type:parameter data-type:name="FL1-A" />
         </transforms:log>
         <transforms:log transforms:offset="1"  transforms:decades="7.2247198959" >
           <data-type:parameter data-type:name="FL2-A" />
         </transforms:log>
         <transforms:log transforms:offset="1"  transforms:decades="7.2247198959" >
           <data-type:parameter data-type:name="FL3-A" />
         </transforms:log>
         <transforms:log transforms:offset="1"  transforms:decades="7.2247198959" >
           <data-type:parameter data-type:name="FL4-A" />
         </transforms:log>
         <transforms:linear transforms:minRange="0"  transforms:maxRange="16777216"  gain="1" >
           <data-type:parameter data-type:name="FSC-H" />
         </transforms:linear>
         <transforms:linear transforms:minRange="0"  transforms:maxRange="16777216"  gain="1" >
           <data-type:parameter data-type:name="SSC-H" />
         </transforms:linear>
         <transforms:log transforms:offset="1"  transforms:decades="7.2247198959" >
           <data-type:parameter data-type:name="FL1-H" />
         </transforms:log>
         <transforms:log transforms:offset="1"  transforms:decades="7.2247198959" >
           <data-type:parameter data-type:name="FL2-H" />
         </transforms:log>
         <transforms:log transforms:offset="1"  transforms:decades="7.2247198959" >
           <data-type:parameter data-type:name="FL3-H" />
         </transforms:log>
         <transforms:log transforms:offset="1"  transforms:decades="7.2247198959" >
           <data-type:parameter data-type:name="FL4-H" />
         </transforms:log>
         <transforms:linear transforms:minRange="0"  transforms:maxRange="16777216"  gain="1" >
           <data-type:parameter data-type:name="Width" />
         </transforms:linear>
         <transforms:linear transforms:minRange="0"  transforms:maxRange="64"  gain="1" >
           <data-type:parameter data-type:name="Time" />
         </transforms:linear>
         <transforms:log transforms:offset="1"  transforms:decades="7.2247198959" >
           <data-type:parameter data-type:name="Comp-FL1-A" />
         </transforms:log>
         <transforms:log transforms:offset="1"  transforms:decades="7.2247198959" >
           <data-type:parameter data-type:name="Comp-FL2-A" />
         </transforms:log>
         <transforms:log transforms:offset="1"  transforms:decades="7.2247198959" >
           <data-type:parameter data-type:name="Comp-FL3-A" />
         </transforms:log>
         <transforms:log transforms:offset="1"  transforms:decades="7.2247198959" >
           <data-type:parameter data-type:name="Comp-FL4-A" />
         </transforms:log>
         <transforms:log transforms:offset="1"  transforms:decades="7.2247198959" >
           <data-type:parameter data-type:name="Comp-FL1-H" />
         </transforms:log>
         <transforms:log transforms:offset="1"  transforms:decades="7.2247198959" >
           <data-type:parameter data-type:name="Comp-FL2-H" />
         </transforms:log>
         <transforms:log transforms:offset="1"  transforms:decades="7.2247198959" >
           <data-type:parameter data-type:name="Comp-FL3-H" />
         </transforms:log>
         <transforms:log transforms:offset="1"  transforms:decades="7.2247198959" >
           <data-type:parameter data-type:name="Comp-FL4-H" />
         </transforms:log>
       </Transformations>
       <Keywords>
         <Keyword name="#SPACERS"  value="000" />
         <Keyword name="$ENDANALYSIS"  value="0" />
         <Keyword name="$BEGINANALYSIS"  value="0" />
         <Keyword name="$ENDDATA"  value="3163647" />
         <Keyword name="$BEGINDATA"  value="2615" />
         <Keyword name="$ENDSTEXT"  value="2614" />
         <Keyword name="$BEGINSTEXT"  value="58" />
         <Keyword name="$VOL"  value="163921" />
         <Keyword name="#ACQUISITIONTIMEMILLI"  value="150603" />
         <Keyword name="#ATIM"  value="150" />
         <Keyword name="$ETIM"  value="19:00:06:98" />
         <Keyword name="$BTIM"  value="18:57:36:42" />
         <Keyword name="$PROJ"  value="20201229_133229" />
         <Keyword name="$TIMESTEP"  value="0.1" />
         <Keyword name="#BDACCURICAPTUREDDATE"  value="1609153040968" />
         <Keyword name="$SPILLOVER"  value="8,3,4,5,6,9,10,11,12,1.005,0.098,0.012,0.001,0.000,0.000,0.000,0.000,0.048,1.005,0.001,0.000,0.000,0.000,0.000,0.000,0.000,0.000,1.000,0.080,0.000,0.000,0.000,0.000,0.000,0.000,0.002,1.000,0.000,0.000,0.000,0.000,0.000,0.000,0.000,0.000,1.005,0.098,0.012,0.001,0.000,0.000,0.000,0.000,0.048,1.005,0.001,0.000,0.000,0.000,0.000,0.000,0.000,0.000,1.000,0.080,0.000,0.000,0.000,0.000,0.000,0.000,0.002,1.000" />
         <Keyword name="#LASERCONFIGURATION"  value="3 Blue 1 Red" />
         <Keyword name="#BDACCURI4COLORCOMP"  value="0,4.8,0.0,0.0,9.8,0,0.0,0.0,1.2,0.0,0,0.2,0.0,0.0,8.0,0" />
         <Keyword name="$CYT"  value="BD Accuri C6" />
         <Keyword name="$DATE"  value="28-      -2020" />
         <Keyword name="$TOT"  value="56447" />
         <Keyword name="#P14VirtualGain"  value="1.0" />
         <Keyword name="#P13VirtualGain"  value="1.0" />
         <Keyword name="#P12VirtualGain"  value="1.0" />
         <Keyword name="#P11VirtualGain"  value="1.0" />
         <Keyword name="#P10VirtualGain"  value="1.0" />
         <Keyword name="#P9VirtualGain"  value="1.0" />
         <Keyword name="#P8VirtualGain"  value="1.0" />
         <Keyword name="#P7VirtualGain"  value="1.0" />
         <Keyword name="#P6VirtualGain"  value="1.0" />
         <Keyword name="#P5VirtualGain"  value="1.0" />
         <Keyword name="#P4VirtualGain"  value="1.0" />
         <Keyword name="#P3VirtualGain"  value="1.0" />
         <Keyword name="#P2VirtualGain"  value="1.0" />
         <Keyword name="#P1VirtualGain"  value="1.0" />
         <Keyword name="$P14S"  value="Time" />
         <Keyword name="$P13S"  value="Width" />
         <Keyword name="$P12S"  value="CD8-APC-H" />
         <Keyword name="$P11S"  value="CD4-PerCP5.5-H" />
         <Keyword name="$P10S"  value="CD137-PE-H" />
         <Keyword name="$P9S"  value="CD3-FITC-H" />
         <Keyword name="$P8S"  value="SSC-H" />
         <Keyword name="$P7S"  value="FSC-H" />
         <Keyword name="$P6S"  value="CD8-APC-A" />
         <Keyword name="$P5S"  value="CD4-PerCP5.5-A" />
         <Keyword name="$P4S"  value="CD137-PE-A" />
         <Keyword name="$P3S"  value="CD3-FITC-A" />
         <Keyword name="$P2S"  value="SSC-A" />
         <Keyword name="$P1S"  value="FSC-A" />
         <Keyword name="#BDACCURIDECADES14"  value="7.224719870049579" />
         <Keyword name="$P14E"  value="0,0" />
         <Keyword name="#BDACCURIDECADES13"  value="7.224719870049579" />
         <Keyword name="$P13E"  value="0,0" />
         <Keyword name="#BDACCURIDECADES12"  value="7.224719870049579" />
         <Keyword name="$P12E"  value="0,0" />
         <Keyword name="#BDACCURIDECADES11"  value="7.224719870049579" />
         <Keyword name="$P11E"  value="0,0" />
         <Keyword name="#BDACCURIDECADES10"  value="7.224719870049579" />
         <Keyword name="$P10E"  value="0,0" />
         <Keyword name="#BDACCURIDECADES9"  value="7.224719870049579" />
         <Keyword name="$P9E"  value="0,0" />
         <Keyword name="#BDACCURIDECADES8"  value="7.224719870049579" />
         <Keyword name="$P8E"  value="0,0" />
         <Keyword name="#BDACCURIDECADES7"  value="7.224719870049579" />
         <Keyword name="$P7E"  value="0,0" />
         <Keyword name="#BDACCURIDECADES6"  value="7.224719870049579" />
         <Keyword name="$P6E"  value="0,0" />
         <Keyword name="#BDACCURIDECADES5"  value="7.224719870049579" />
         <Keyword name="$P5E"  value="0,0" />
         <Keyword name="#BDACCURIDECADES4"  value="7.224719870049579" />
         <Keyword name="$P4E"  value="0,0" />
         <Keyword name="#BDACCURIDECADES3"  value="7.224719870049579" />
         <Keyword name="$P3E"  value="0,0" />
         <Keyword name="#BDACCURIDECADES2"  value="7.224719870049579" />
         <Keyword name="$P2E"  value="0,0" />
         <Keyword name="#BDACCURIDECADES1"  value="7.224719870049579" />
         <Keyword name="$P1E"  value="0,0" />
         <Keyword name="$P14N"  value="Time" />
         <Keyword name="$P13N"  value="Width" />
         <Keyword name="$P12N"  value="FL4-H" />
         <Keyword name="$P11N"  value="FL3-H" />
         <Keyword name="$P10N"  value="FL2-H" />
         <Keyword name="$P9N"  value="FL1-H" />
         <Keyword name="$P8N"  value="SSC-H" />
         <Keyword name="$P7N"  value="FSC-H" />
         <Keyword name="$P6N"  value="FL4-A" />
         <Keyword name="$P5N"  value="FL3-A" />
         <Keyword name="$P4N"  value="FL2-A" />
         <Keyword name="$P3N"  value="FL1-A" />
         <Keyword name="$P2N"  value="SSC-A" />
         <Keyword name="$P1N"  value="FSC-A" />
         <Keyword name="$P14R"  value="64" />
         <Keyword name="$P13R"  value="16777216" />
         <Keyword name="$P12R"  value="16777216" />
         <Keyword name="$P11R"  value="16777216" />
         <Keyword name="$P10R"  value="16777216" />
         <Keyword name="$P9R"  value="16777216" />
         <Keyword name="$P8R"  value="16777216" />
         <Keyword name="$P7R"  value="16777216" />
         <Keyword name="$P6R"  value="16777216" />
         <Keyword name="$P5R"  value="16777216" />
         <Keyword name="$P4R"  value="16777216" />
         <Keyword name="$P3R"  value="16777216" />
         <Keyword name="$P2R"  value="16777216" />
         <Keyword name="$P1R"  value="16777216" />
         <Keyword name="$P14B"  value="32" />
         <Keyword name="$P13B"  value="32" />
         <Keyword name="$P12B"  value="32" />
         <Keyword name="$P11B"  value="32" />
         <Keyword name="$P10B"  value="32" />
         <Keyword name="$P9B"  value="32" />
         <Keyword name="$P8B"  value="32" />
         <Keyword name="$P7B"  value="32" />
         <Keyword name="$P6B"  value="32" />
         <Keyword name="$P5B"  value="32" />
         <Keyword name="$P4B"  value="32" />
         <Keyword name="$P3B"  value="32" />
         <Keyword name="$P2B"  value="32" />
         <Keyword name="$P1B"  value="32" />
         <Keyword name="$PAR"  value="14" />
         <Keyword name="$NEXTDATA"  value="0" />
         <Keyword name="$BYTEORD"  value="4,3,2,1" />
         <Keyword name="$MODE"  value="L" />
         <Keyword name="$DATATYPE"  value="I" />
         <Keyword name="#SAMPLE"  value="2402-TRADION-PEP3" />
         <Keyword name="$SMNO"  value="C2" />
         <Keyword name="$FIL"  value="C02 2402-TRADION-PEP3.fcs" />
         <Keyword name="FJ_FCS_VERSION"  value="3" />
         <Keyword name="$P15N"  value="Comp-FL1-A" />
         <Keyword name="$P15S"  value="CD3-FITC-A" />
         <Keyword name="$P15R"  value="16777216" />
         <Keyword name="$P16N"  value="Comp-FL2-A" />
         <Keyword name="$P16S"  value="CD137-PE-A" />
         <Keyword name="$P16R"  value="16777216" />
         <Keyword name="$P17N"  value="Comp-FL3-A" />
         <Keyword name="$P17S"  value="CD4-PerCP5.5-A" />
         <Keyword name="$P17R"  value="16777216" />
         <Keyword name="$P18N"  value="Comp-FL4-A" />
         <Keyword name="$P18S"  value="CD8-APC-A" />
         <Keyword name="$P18R"  value="16777216" />
         <Keyword name="$P19N"  value="Comp-FL1-H" />
         <Keyword name="$P19S"  value="CD3-FITC-H" />
         <Keyword name="$P19R"  value="16777216" />
         <Keyword name="$P20N"  value="Comp-FL2-H" />
         <Keyword name="$P20S"  value="CD137-PE-H" />
         <Keyword name="$P20R"  value="16777216" />
         <Keyword name="$P21N"  value="Comp-FL3-H" />
         <Keyword name="$P21S"  value="CD4-PerCP5.5-H" />
         <Keyword name="$P21R"  value="16777216" />
         <Keyword name="$P22N"  value="Comp-FL4-H" />
         <Keyword name="$P22S"  value="CD8-APC-H" />
         <Keyword name="$P22R"  value="16777216" />
         <Keyword name="$P14G"  value="1.0" />
       </Keywords>
       <SampleNode name="C02 2402-TRADION-PEP3.fcs"  annotation=""  owningGroup=""  expanded="1"  sortPriority="10"  count="56447"  sampleID="2" >
         <Graph smoothing="0"  backColor="#ffffff"  foreColor="#000000"  type="Pseudocolor"  fast="1"  rowCount="56447" >
           <Axis dimension="x"  name="FSC-A"  label=""  auto="auto" />
           <Axis dimension="y"  name="SSC-A"  label=""  auto="auto" />
           <GraphSettings level="5%"  smoothingHighResolution="1"  contourHighResolution="1"  histogramSmoothingCount="0"  graphResolution="256"  showOutliers="0"  drawLargeDots="0"  dotsToDraw="8000"  tint="le.chartfill.tinted.40"  lineWeight="le.lineweight.normal"  lineStyle="le.linestyle.solid" />
           <GraphEnvironment showGrid="0"  showAxes="tnlTNL"  showGates="1"  showFreqOnPlots="1"  showGateNameOnPlots="1"  showMedians="0"  showUncomped="0"  addEventParam="0"  lastYAxisName="" >
             <TextTraits font="SansSerif"  size="12"  name="Labels"  style="plain"  color="#000000"  background="#00ffffff"  just="left" />
             <TextTraits font="SansSerif"  size="12"  name="LayoutGates"  style="plain"  color="#000000"  background="#00ffffff"  just="left" />
             <TextTraits font="SansSerif"  size="10"  name="Numbers"  style="plain"  color="#000000"  background="#00ffffff"  just="left" />
             <TextTraits font="SansSerif"  size="10"  name="Legend"  style="plain"  color="#000000"  background="#00ffffff"  just="left" />
           </GraphEnvironment>
         </Graph>
         <Subpopulations>
           <Population name="T cells"  annotation=""  owningGroup="All Samples"  expanded="1"  sortPriority="10"  count="11867" >
             <Graph smoothing="0"  backColor="#ffffff"  foreColor="#000000"  type="Pseudocolor"  fast="1"  rowCount="56447" >
               <Axis dimension="x"  name="Comp-FL1-A"  label=""  auto="auto" />
               <Axis dimension="y"  name="SSC-A"  label=""  auto="auto" />
               <GraphSettings level="5%"  smoothingHighResolution="1"  contourHighResolution="1"  histogramSmoothingCount="0"  graphResolution="256"  showOutliers="0"  drawLargeDots="0"  dotsToDraw="8000"  tint="le.chartfill.tinted.40"  lineWeight="le.lineweight.normal"  lineStyle="le.linestyle.solid" />
               <GraphEnvironment showGrid="0"  showAxes="tnlTNL"  showGates="1"  showFreqOnPlots="1"  showGateNameOnPlots="1"  showMedians="0"  showUncomped="0"  addEventParam="0"  lastYAxisName="" >
                 <TextTraits font="SansSerif"  size="12"  name="Labels"  style="plain"  color="#000000"  background="#00ffffff"  just="left" />
                 <TextTraits font="SansSerif"  size="12"  name="LayoutGates"  style="plain"  color="#000000"  background="#00ffffff"  just="left" />
                 <TextTraits font="SansSerif"  size="10"  name="Numbers"  style="plain"  color="#000000"  background="#00ffffff"  just="left" />
                 <TextTraits font="SansSerif"  size="10"  name="Legend"  style="plain"  color="#000000"  background="#00ffffff"  just="left" />
                 <WindowPosition x="465"  y="175"  width="390"  height="520"  displayed="0"  panelState="---" />
               </GraphEnvironment>
             </Graph>
             <Gate gating:id="ID594296130" >
               <gating:PolygonGate eventsInside="1"  annoOffsetX="97"  annoOffsetY="-98"  tint="#000000"  isTinted="0"  lineWeight="Normal"  userDefined="1"  quadId="-1"  gateResolution="256" >
                 <gating:dimension>
                   <data-type:fcs-dimension data-type:name="FSC-A" />
                 </gating:dimension>
                 <gating:dimension>
                   <data-type:fcs-dimension data-type:name="SSC-A" />
                 </gating:dimension>
                 <gating:vertex>
                   <gating:coordinate data-type:value="7322259.525423729" />
                   <gating:coordinate data-type:value="656827.6455898549" />
                 </gating:vertex>
                 <gating:vertex>
                   <gating:coordinate data-type:value="5473922.169491526" />
                   <gating:coordinate data-type:value="678015.6341572696" />
                 </gating:vertex>
                 <gating:vertex>
                   <gating:coordinate data-type:value="3696674.7118644067" />
                   <gating:coordinate data-type:value="497917.7313342449" />
                 </gating:vertex>
                 <gating:vertex>
                   <gating:coordinate data-type:value="2559236.338983051" />
                   <gating:coordinate data-type:value="317819.8285112201" />
                 </gating:vertex>
                 <gating:vertex>
                   <gating:coordinate data-type:value="2061607.0508474577" />
                   <gating:coordinate data-type:value="222473.8799578541" />
                 </gating:vertex>
                 <gating:vertex>
                   <gating:coordinate data-type:value="1492887.8644067796" />
                   <gating:coordinate data-type:value="21187.9885674147" />
                 </gating:vertex>
                 <gating:vertex>
                   <gating:coordinate data-type:value="2559236.338983051" />
                   <gating:coordinate data-type:value="31781.982851122" />
                 </gating:vertex>
                 <gating:vertex>
                   <gating:coordinate data-type:value="5971551.457627119" />
                   <gating:coordinate data-type:value="296631.8399438054" />
                 </gating:vertex>
                 <gating:vertex>
                   <gating:coordinate data-type:value="7108989.830508474" />
                   <gating:coordinate data-type:value="572075.6913201961" />
                 </gating:vertex>
               </gating:PolygonGate>
             </Gate>
             <Subpopulations>
               <Population name="CD3"  annotation=""  owningGroup="All Samples"  expanded="1"  sortPriority="10"  count="9292" >
                 <Graph smoothing="0"  backColor="#ffffff"  foreColor="#000000"  type="Pseudocolor"  fast="1"  rowCount="56447" >
                   <Axis dimension="x"  name="Width"  label=""  auto="auto" />
                   <Axis dimension="y"  name="Comp-FL2-A"  label=""  auto="auto" />
                   <GraphSettings level="5%"  smoothingHighResolution="1"  contourHighResolution="1"  histogramSmoothingCount="0"  graphResolution="256"  showOutliers="0"  drawLargeDots="0"  dotsToDraw="8000"  tint="le.chartfill.tinted.40"  lineWeight="le.lineweight.normal"  lineStyle="le.linestyle.solid" />
                   <GraphEnvironment showGrid="0"  showAxes="tnlTNL"  showGates="1"  showFreqOnPlots="1"  showGateNameOnPlots="1"  showMedians="0"  showUncomped="0"  addEventParam="0"  lastYAxisName="" >
                    <TextTraits font="SansSerif"  size="12"  name="Labels"  style="plain"  color="#000000"  background="#00ffffff"  just="left" />
                    <TextTraits font="SansSerif"  size="12"  name="LayoutGates"  style="plain"  color="#000000"  background="#00ffffff"  just="left" />
                    <TextTraits font="SansSerif"  size="10"  name="Numbers"  style="plain"  color="#000000"  background="#00ffffff"  just="left" />
                    <TextTraits font="SansSerif"  size="10"  name="Legend"  style="plain"  color="#000000"  background="#00ffffff"  just="left" />
                    <WindowPosition x="465"  y="175"  width="390"  height="520"  displayed="1"  panelState="---" />
                   </GraphEnvironment>
                 </Graph>
                 <Gate gating:id="ID2087361928"  gating:parent_id="ID594296130" >
                   <gating:PolygonGate eventsInside="1"  annoOffsetX="60"  annoOffsetY="1"  tint="#000000"  isTinted="0"  lineWeight="Normal"  userDefined="1"  quadId="-1"  gateResolution="256" >
                    <gating:dimension>
                    <data-type:fcs-dimension data-type:name="Comp-FL1-A" />
                    </gating:dimension>
                    <gating:dimension>
                    <data-type:fcs-dimension data-type:name="SSC-A" />
                    </gating:dimension>
                    <gating:vertex>
                    <gating:coordinate data-type:value="212177.9564424063" />
                    <gating:coordinate data-type:value="572075.6913201961" />
                    </gating:vertex>
                    <gating:vertex>
                    <gating:coordinate data-type:value="41936.88846912" />
                    <gating:coordinate data-type:value="540293.7084690742" />
                    </gating:vertex>
                    <gating:vertex>
                    <gating:coordinate data-type:value="10988.6673490272" />
                    <gating:coordinate data-type:value="243661.8685252688" />
                    </gating:vertex>
                    <gating:vertex>
                    <gating:coordinate data-type:value="4716.1367312421" />
                    <gating:coordinate data-type:value="74157.9599859514" />
                    </gating:vertex>
                    <gating:vertex>
                    <gating:coordinate data-type:value="20723.542954982" />
                    <gating:coordinate data-type:value="21187.9885674147" />
                    </gating:vertex>
                    <gating:vertex>
                    <gating:coordinate data-type:value="429370.7554861838" />
                    <gating:coordinate data-type:value="42375.9771348294" />
                    </gating:vertex>
                    <gating:vertex>
                    <gating:coordinate data-type:value="460729.1399390305" />
                    <gating:coordinate data-type:value="529699.7141853669" />
                    </gating:vertex>
                   </gating:PolygonGate>
                 </Gate>
                 <Subpopulations>
                   <Population name="1"  annotation=""  owningGroup="All Samples"  expanded="1"  sortPriority="10"  count="4784" >
                    <Graph smoothing="0"  backColor="#ffffff"  foreColor="#000000"  type="Pseudocolor"  fast="1"  rowCount="56447" >
                    <Axis dimension="x"  name="Comp-FL3-A"  label=""  auto="auto" />
                    <Axis dimension="y"  name="Comp-FL4-A"  label=""  auto="auto" />
                    <GraphSettings level="5%"  smoothingHighResolution="1"  contourHighResolution="1"  histogramSmoothingCount="0"  graphResolution="256"  showOutliers="0"  drawLargeDots="0"  dotsToDraw="8000"  tint="le.chartfill.tinted.40"  lineWeight="le.lineweight.normal"  lineStyle="le.linestyle.solid" />
                    <GraphEnvironment showGrid="0"  showAxes="tnlTNL"  showGates="1"  showFreqOnPlots="1"  showGateNameOnPlots="1"  showMedians="0"  showUncomped="0"  addEventParam="0"  lastYAxisName="" >
                    <TextTraits font="SansSerif"  size="12"  name="Labels"  style="plain"  color="#000000"  background="#00ffffff"  just="left" />
                    <TextTraits font="SansSerif"  size="12"  name="LayoutGates"  style="plain"  color="#000000"  background="#00ffffff"  just="left" />
                    <TextTraits font="SansSerif"  size="10"  name="Numbers"  style="plain"  color="#000000"  background="#00ffffff"  just="left" />
                    <TextTraits font="SansSerif"  size="10"  name="Legend"  style="plain"  color="#000000"  background="#00ffffff"  just="left" />
                    <WindowPosition x="465"  y="175"  width="390"  height="520"  displayed="0"  panelState="---" />
                    </GraphEnvironment>
                    </Graph>
                    <Gate gating:id="ID2096223448"  gating:parent_id="ID2087361928" >
                    <gating:RectangleGate eventsInside="1"  annoOffsetX="0"  annoOffsetY="0"  tint="#000000"  isTinted="0"  lineWeight="Normal"  userDefined="1"  percentX="0"  percentY="0" >
                    <gating:dimension gating:min="1.8859013833753555"  gating:max="1.099108525392475E7" >
                    <data-type:fcs-dimension data-type:name="Comp-FL3-A" />
                    </gating:dimension>
                    <gating:dimension gating:min="1.5942713442524052"  gating:max="2056789.3534655944" >
                    <data-type:fcs-dimension data-type:name="Comp-FL4-A" />
                    </gating:dimension>
                    </gating:RectangleGate>
                    </Gate>
                    <Subpopulations>
                    <Population name="CD4"  annotation=""  owningGroup="All Samples"  expanded="1"  sortPriority="10"  count="3640" >
                    <Graph smoothing="0"  backColor="#ffffff"  foreColor="#000000"  type="Pseudocolor"  fast="1"  rowCount="56447" >
                    <Axis dimension="x"  name="FSC-A"  label=""  auto="auto" />
                    <Axis dimension="y"  name="FSC-H"  label=""  auto="auto" />
                    <GraphSettings level="5%"  smoothingHighResolution="1"  contourHighResolution="1"  histogramSmoothingCount="0"  graphResolution="256"  showOutliers="0"  drawLargeDots="0"  dotsToDraw="8000"  tint="le.chartfill.tinted.40"  lineWeight="le.lineweight.normal"  lineStyle="le.linestyle.solid" />
                    <GraphEnvironment showGrid="0"  showAxes="tnlTNL"  showGates="1"  showFreqOnPlots="1"  showGateNameOnPlots="1"  showMedians="0"  showUncomped="0"  addEventParam="0"  lastYAxisName="" >
                    <TextTraits font="SansSerif"  size="12"  name="Labels"  style="plain"  color="#000000"  background="#00ffffff"  just="left" />
                    <TextTraits font="SansSerif"  size="12"  name="LayoutGates"  style="plain"  color="#000000"  background="#00ffffff"  just="left" />
                    <TextTraits font="SansSerif"  size="10"  name="Numbers"  style="plain"  color="#000000"  background="#00ffffff"  just="left" />
                    <TextTraits font="SansSerif"  size="10"  name="Legend"  style="plain"  color="#000000"  background="#00ffffff"  just="left" />
                    <WindowPosition x="465"  y="175"  width="390"  height="520"  displayed="1"  panelState="---" />
                    </GraphEnvironment>
                    </Graph>
                    <Gate gating:id="ID948977170"  gating:parent_id="ID2096223448" >
                    <gating:RectangleGate eventsInside="1"  annoOffsetX="0"  annoOffsetY="0"  tint="#000000"  isTinted="0"  lineWeight="Normal"  userDefined="1"  percentX="0"  percentY="0" >
                    <gating:dimension gating:min="2024.0803512666382"  gating:max="868889.7223723559" >
                    <data-type:fcs-dimension data-type:name="Comp-FL3-A" />
                    </gating:dimension>
                    <gating:dimension gating:min="1.2626445835041646"  gating:max="5171.79221403305" >
                    <data-type:fcs-dimension data-type:name="Comp-FL4-A" />
                    </gating:dimension>
                    </gating:RectangleGate>
                    </Gate>
                    <Subpopulations>
                    <Population name="CD4-PerCP5.5-A, CD137-PE-A subset"  annotation=""  owningGroup="All Samples"  expanded="1"  sortPriority="10"  count="20" >
                    <Graph smoothing="0"  backColor="#ffffff"  foreColor="#000000"  type="Pseudocolor"  fast="1"  rowCount="56447" >
                    <Axis dimension="x"  name="FSC-A"  label=""  auto="auto" />
                    <Axis dimension="y"  name="SSC-A"  label=""  auto="auto" />
                    <GraphSettings level="5%"  smoothingHighResolution="1"  contourHighResolution="1"  histogramSmoothingCount="0"  graphResolution="256"  showOutliers="0"  drawLargeDots="0"  dotsToDraw="8000"  tint="le.chartfill.tinted.40"  lineWeight="le.lineweight.normal"  lineStyle="le.linestyle.solid" />
                    <GraphEnvironment showGrid="0"  showAxes="tnlTNL"  showGates="1"  showFreqOnPlots="1"  showGateNameOnPlots="1"  showMedians="0"  showUncomped="0"  addEventParam="0"  lastYAxisName="" >
                    <TextTraits font="SansSerif"  size="12"  name="Labels"  style="plain"  color="#000000"  background="#00ffffff"  just="left" />
                    <TextTraits font="SansSerif"  size="12"  name="LayoutGates"  style="plain"  color="#000000"  background="#00ffffff"  just="left" />
                    <TextTraits font="SansSerif"  size="10"  name="Numbers"  style="plain"  color="#000000"  background="#00ffffff"  just="left" />
                    <TextTraits font="SansSerif"  size="10"  name="Legend"  style="plain"  color="#000000"  background="#00ffffff"  just="left" />
                    <WindowPosition x="465"  y="175"  width="390"  height="520"  displayed="1"  panelState="---" />
                    </GraphEnvironment>
                    </Graph>
                    <Gate gating:id="ID540529858"  gating:parent_id="ID948977170" >
                    <gating:RectangleGate eventsInside="1"  annoOffsetX="-4"  annoOffsetY="-26"  tint="#000000"  isTinted="0"  lineWeight="Normal"  userDefined="1"  percentX="0"  percentY="0" >
                    <gating:dimension gating:min="44.989780520320814"  gating:max="2172383.6169265164" >
                    <data-type:fcs-dimension data-type:name="Comp-FL3-A" />
                    </gating:dimension>
                    <gating:dimension gating:min="13145.150058183088"  gating:max="1507121.6973538615" >
                    <data-type:fcs-dimension data-type:name="Comp-FL2-A" />
                    </gating:dimension>
                    </gating:RectangleGate>
                    </Gate>
                    </Population>
                    </Subpopulations>
                    </Population>
                    <Population name="CD8"  annotation=""  owningGroup="All Samples"  expanded="1"  sortPriority="10"  count="1064" >
                    <Graph smoothing="0"  backColor="#ffffff"  foreColor="#000000"  type="Pseudocolor"  fast="1"  rowCount="56447" >
                    <Axis dimension="x"  name="FSC-A"  label=""  auto="auto" />
                    <Axis dimension="y"  name="FSC-H"  label=""  auto="auto" />
                    <GraphSettings level="5%"  smoothingHighResolution="1"  contourHighResolution="1"  histogramSmoothingCount="0"  graphResolution="256"  showOutliers="0"  drawLargeDots="0"  dotsToDraw="8000"  tint="le.chartfill.tinted.40"  lineWeight="le.lineweight.normal"  lineStyle="le.linestyle.solid" />
                    <GraphEnvironment showGrid="0"  showAxes="tnlTNL"  showGates="1"  showFreqOnPlots="1"  showGateNameOnPlots="1"  showMedians="0"  showUncomped="0"  addEventParam="0"  lastYAxisName="" >
                    <TextTraits font="SansSerif"  size="12"  name="Labels"  style="plain"  color="#000000"  background="#00ffffff"  just="left" />
                    <TextTraits font="SansSerif"  size="12"  name="LayoutGates"  style="plain"  color="#000000"  background="#00ffffff"  just="left" />
                    <TextTraits font="SansSerif"  size="10"  name="Numbers"  style="plain"  color="#000000"  background="#00ffffff"  just="left" />
                    <TextTraits font="SansSerif"  size="10"  name="Legend"  style="plain"  color="#000000"  background="#00ffffff"  just="left" />
                    <WindowPosition x="465"  y="175"  width="390"  height="520"  displayed="1"  panelState="---" />
                    </GraphEnvironment>
                    </Graph>
                    <Gate gating:id="ID1033554112"  gating:parent_id="ID2096223448" >
                    <gating:RectangleGate eventsInside="1"  annoOffsetX="0"  annoOffsetY="0"  tint="#000000"  isTinted="0"  lineWeight="Normal"  userDefined="1"  percentX="0"  percentY="0" >
                    <gating:dimension gating:min="2.5001833500748405"  gating:max="10988.667349027179" >
                    <data-type:fcs-dimension data-type:name="Comp-FL3-A" />
                    </gating:dimension>
                    <gating:dimension gating:min="6530.135426057848"  gating:max="294564.55163843243" >
                    <data-type:fcs-dimension data-type:name="Comp-FL4-A" />
                    </gating:dimension>
                    </gating:RectangleGate>
                    </Gate>
                    <Subpopulations>
                    <Population name="CD8-APC-A, CD137-PE-A subset"  annotation=""  owningGroup="All Samples"  expanded="1"  sortPriority="10"  count="10" >
                    <Graph smoothing="0"  backColor="#ffffff"  foreColor="#000000"  type="Pseudocolor"  fast="1"  rowCount="56447" >
                    <Axis dimension="x"  name="FSC-A"  label=""  auto="auto" />
                    <Axis dimension="y"  name="SSC-A"  label=""  auto="auto" />
                    <GraphSettings level="5%"  smoothingHighResolution="1"  contourHighResolution="1"  histogramSmoothingCount="0"  graphResolution="256"  showOutliers="0"  drawLargeDots="0"  dotsToDraw="8000"  tint="le.chartfill.tinted.40"  lineWeight="le.lineweight.normal"  lineStyle="le.linestyle.solid" />
                    <GraphEnvironment showGrid="0"  showAxes="tnlTNL"  showGates="1"  showFreqOnPlots="1"  showGateNameOnPlots="1"  showMedians="0"  showUncomped="0"  addEventParam="0"  lastYAxisName="" >
                    <TextTraits font="SansSerif"  size="12"  name="Labels"  style="plain"  color="#000000"  background="#00ffffff"  just="left" />
                    <TextTraits font="SansSerif"  size="12"  name="LayoutGates"  style="plain"  color="#000000"  background="#00ffffff"  just="left" />
                    <TextTraits font="SansSerif"  size="10"  name="Numbers"  style="plain"  color="#000000"  background="#00ffffff"  just="left" />
                    <TextTraits font="SansSerif"  size="10"  name="Legend"  style="plain"  color="#000000"  background="#00ffffff"  just="left" />
                    <WindowPosition x="465"  y="175"  width="390"  height="520"  displayed="1"  panelState="---" />
                    </GraphEnvironment>
                    </Graph>
                    <Gate gating:id="ID1482824070"  gating:parent_id="ID1033554112" >
                    <gating:RectangleGate eventsInside="1"  annoOffsetX="-24"  annoOffsetY="-63"  tint="#000000"  isTinted="0"  lineWeight="Normal"  userDefined="1"  percentX="0"  percentY="0" >
                    <gating:dimension gating:min="932.1425440201492"  gating:max="1638640.3294226518" >
                    <data-type:fcs-dimension data-type:name="Comp-FL4-A" />
                    </gating:dimension>
                    <gating:dimension gating:min="3243.9849293397683"  gating:max="115892.67889303576" >
                    <data-type:fcs-dimension data-type:name="Comp-FL2-A" />
                    </gating:dimension>
                    </gating:RectangleGate>
                    </Gate>
                    </Population>
                    </Subpopulations>
                    </Population>
                    </Subpopulations>
                   </Population>
                 </Subpopulations>
               </Population>
             </Subpopulations>
           </Population>
         </Subpopulations>
       </SampleNode>
     </Sample>
   </SampleList>
   <TableEditor title="FlowJo Tables:20201229.wsp"  current="Table" >
     <Table name="Table"  outputFile="file:/C:/Users/byc/Table"  color="#00ffffff"  isBatch="0"  quickclose="0"  outputFormat="fj.document.type.table" >
       <PrintLayout flipPattern0="0"  rows="1"  columns="1"  padding="36"  header=""  footer=""  headerActive="0"  footerActive="0"  scalingMode="fj.print.scale.none"  scaling="1"  orientation="1"  width="595.2744"  height="841.8888"  imageableX="72"  imageableY="72"  imageableWidth="451.2744"  imageableHeight="697.8888" />
       <PageSection sectionName="header" >&lt;table width=&quot;100%&quot;&gt;&lt;tr&gt;&lt;td align=&quot;left&quot; valign=&quot;top&quot;&gt;&lt;IMG SRC=&quot;http://www.flowjo.com/home/images/logotypethin.png&quot;&gt;&lt;/IMG&gt;&lt;br/&gt;Tree Star, Inc.&lt;/td&gt;&lt;td align=&quot;right&quot; valign=&quot;top&quot;&gt;Page &lt;PageNumber/&gt;&lt;/td&gt;&lt;/tr&gt;&lt;/table&gt;</PageSection>
       <PageSection sectionName="footer" >&lt;table width=&quot;100%&quot;&gt;&lt;tr&gt;&lt;td align=&quot;left&quot;  valign=&quot;bottom&quot;&gt;&lt;LongDate/&gt;&lt;/td&gt;&lt;td align=&quot;right&quot; valign=&quot;bottom&quot;&gt;&lt;Version/&gt;&lt;/td&gt;&lt;/tr&gt;&lt;/table&gt;</PageSection>
       <Iteration iterationType="SAMPLE"  iterationValue=""  iterationKeyword=""  discriminator=""  panelSize="1"  groupName="workspaceSelection" />
     </Table>
   </TableEditor>
   <LayoutEditor title="FlowJo Layouts---20201229.wsp"  current="Layout"  showGrid="0"  showPageBreaks="0"  showGuides="0"  showDebugOutput="0" >
     <Layout name="Layout"  outputFile="file:/C:/Users/byc/Documents/Layout"  color="#00ffffff"  isBatch="0"  showGrid="0"  showRulers="1"  showDebugOutput="0"  showGuides="0"  showPageBreaks="1"  scale="0.33" >
       <PrintLayout flipPattern0="0"  rows="1"  columns="1"  padding="36"  header=""  footer=""  headerActive="0"  footerActive="0"  scalingMode="fj.print.scale.none"  scaling="1"  orientation="1"  width="595.2744"  height="841.8888"  imageableX="72"  imageableY="72"  imageableWidth="451.2744"  imageableHeight="697.8888" />
       <PageSection sectionName="header" >&lt;table width=&quot;100%&quot;&gt;&lt;tr&gt;&lt;td align=&quot;left&quot; valign=&quot;top&quot;&gt;&lt;IMG SRC=&quot;http://www.flowjo.com/home/images/logotypethin.png&quot;&gt;&lt;/IMG&gt;&lt;br/&gt;Tree Star, Inc.&lt;/td&gt;&lt;td align=&quot;right&quot; valign=&quot;top&quot;&gt;Page &lt;PageNumber/&gt;&lt;/td&gt;&lt;/tr&gt;&lt;/table&gt;</PageSection>
       <PageSection sectionName="footer" >&lt;table width=&quot;100%&quot;&gt;&lt;tr&gt;&lt;td align=&quot;left&quot;  valign=&quot;bottom&quot;&gt;&lt;LongDate/&gt;&lt;/td&gt;&lt;td align=&quot;right&quot; valign=&quot;bottom&quot;&gt;&lt;Version/&gt;&lt;/td&gt;&lt;/tr&gt;&lt;/table&gt;</PageSection>
       <Iteration iterationType="OFF"  iterationValue="C01 2402-CTRL.fcs"  iterationKeyword=""  discriminator=""  panelSize="1"  groupName="All Samples" />
       <BatchSettings useCurrentGroup="1"  length="3"  name=""  order="ACROSS"  direction="COLUMNS"  append="0"  destination="toLayout"  separatePages="0"  launchApp="1"  header="0"  footer="0"  commandLineBatch="0" />
       <FigList>
         <ChartData x="951"  y="262"  width="0"  height="0"  lineWeight="Hairline"  fill="#ffffff"  stroke="#000000"  lineStyle="Solid"  gradientColor="#808080"  gradientStyle="le.gradientstyle.none"  enabled="1"  xScale="1"  yScale="1"  aspectRatioLock="0"  alpha="1"  figID="com.treestar.flowjo.charting.FigChartBox@7a999ac2#1609223151579"  rotation="0"  lock="0"  sizeLock="0"  contentLock="0"  wantsDrops="0"  dependents="1"  showSampleName="1"  showFullPath="1"  showFreq="0"  showCount="1"  showPopulationName="1"  showGraphTitle="0"  showMedians="0"  useShortName="1"  showKeyword="0"  keyword=""  showStatistic="0"  statistic=""  offsetHistograms="0"  offsetX="0"  offsetY="0"  flipH="0"  flipV="0"  showAdjunctHistograms="0"  scaleH="1"  scaleV="1"  panelIndex="-1"  z="0" >
           <Graph smoothing="0"  backColor="#ffffff"  foreColor="#000000"  type="Pseudocolor"  fast="1"  rowCount="63118" >
             <Axis dimension="x"  name="Comp-FL4-A"  label=""  auto="auto" />
             <Axis dimension="y"  name="Comp-FL2-A"  label=""  auto="auto" />
             <GraphSettings level="5%"  smoothingHighResolution="1"  contourHighResolution="1"  histogramSmoothingCount="0"  graphResolution="256"  showOutliers="0"  drawLargeDots="0"  dotsToDraw="8000"  tint="le.chartfill.tinted.40"  lineWeight="le.lineweight.normal"  lineStyle="le.linestyle.solid" />
             <GraphEnvironment showGrid="0"  showAxes=""  showGates="1"  showFreqOnPlots="1"  showGateNameOnPlots="1"  showMedians="0"  showUncomped="0"  addEventParam="0"  lastYAxisName="" >
               <TextTraits font="SansSerif"  size="12"  name="Labels"  style="plain"  color="#000000"  background="#00ffffff"  just="left" />
               <TextTraits font="SansSerif"  size="12"  name="LayoutGates"  style="plain"  color="#000000"  background="#00ffffff"  just="left" />
               <TextTraits font="SansSerif"  size="10"  name="Numbers"  style="plain"  color="#000000"  background="#00ffffff"  just="left" />
               <TextTraits font="SansSerif"  size="10"  name="Legend"  style="plain"  color="#000000"  background="#00ffffff"  just="left" />
               <WindowPosition x="465"  y="175"  width="390"  height="520"  displayed="1"  panelState="---" />
             </GraphEnvironment>
           </Graph>
           <Annotation lineWeight="NoLine"  fill="#00ffffff"  stroke="#808080"  lineStyle="Solid"  gradientColor="#808080"  gradientStyle="le.gradientstyle.none"  enabled="1"  xScale="1"  yScale="1"  aspectRatioLock="0"  alpha="1"  figID="com.treestar.flowjo.charting.FigChartAnnotation@4a63e28#1609223151586"  rotation="0"  lock="0"  sizeLock="0"  contentLock="0"  wantsDrops="0"  autoFitContents="0"  autoMinimumSize="1"  padding="5,5,5,5" >
             <Content>&amp;lt;font color=&amp;quot;#000000&amp;quot; face=&amp;quot;SansSerif&amp;quot; style=&amp;quot;font-size:12pt;&amp;quot;&amp;gt;&amp;#xA;&amp;lt;input type=&amp;quot;fjml&amp;quot; value=&amp;quot;%3CAnno+name%3D%22fj.anno.samplename%22+%2F%3E&amp;quot; style=&amp;quot;font-style:; font-family:SansSerif; font-weight:normal; color:#000000;&amp;quot;&amp;gt;&amp;lt;br style=&amp;quot;font-style:; font-family:SansSerif; font-weight:normal; color:#000000;&amp;quot;&amp;gt;&amp;lt;input type=&amp;quot;fjml&amp;quot; value=&amp;quot;%3CAnno+name%3D%22fj.anno.popname%22+%2F%3E&amp;quot; style=&amp;quot;font-style:; font-family:SansSerif; font-weight:normal; color:#000000;&amp;quot;&amp;gt;&amp;lt;br style=&amp;quot;font-style:; font-family:SansSerif; font-weight:normal; color:#000000;&amp;quot;&amp;gt;&amp;lt;input type=&amp;quot;fjml&amp;quot; value=&amp;quot;%3CStatistic+name%3D%22Count%22++id%3D%22%22++ancestor%3D%22%22+%2F%3E&amp;quot; style=&amp;quot;font-style:; font-family:SansSerif; font-weight:normal; color:#000000;&amp;quot;&amp;gt;&amp;lt;/font&amp;gt;</Content>
             <WindowPosition x="0"  y="340"  width="125"  height="70"  displayed="1"  panelState="" />
           </Annotation>
           <Legend lineWeight="Hairline"  fill="#ffffff"  stroke="#000000"  lineStyle="Solid"  gradientColor="#808080"  gradientStyle="le.gradientstyle.none"  enabled="1"  xScale="1"  yScale="1"  aspectRatioLock="0"  alpha="1"  figID="com.treestar.flowjo.charting.legend.FigLegend@3e3ab67a#1609223151587"  rotation="0"  lock="0"  sizeLock="0"  contentLock="0"  wantsDrops="0"  rows="3"  columns="4"  drawGrid="1"  autoFitContents="0"  showHeader="1" >
             <RowSizes>
               <Size index="0"  value="15" />
               <Size index="1"  value="15" />
               <Size index="2"  value="15" />
             </RowSizes>
             <ColSizes>
               <Size index="0"  value="15" />
               <Size index="1"  value="15" />
               <Size index="2"  value="15" />
               <Size index="3"  value="15" />
             </ColSizes>
             <WindowPosition x="280"  y="0"  width="60"  height="45"  displayed="0"  panelState="" />
             <Columns>
               <Anno name="fj.anno.samplename" />
               <Anno name="fj.anno.popname" />
               <Statistic name="Count"  id=""  ancestor="" />
             </Columns>
           </Legend>
           <Ancestry lineWeight="Hairline"  fill="#ffffff"  stroke="#000000"  lineStyle="Solid"  gradientColor="#808080"  gradientStyle="le.gradientstyle.none"  enabled="1"  xScale="1"  yScale="1"  aspectRatioLock="0"  alpha="1"  figID="com.treestar.flowjo.charting.FigChartRow@26a28c4a#1609223151585"  rotation="0"  lock="0"  sizeLock="0"  contentLock="0"  wantsDrops="0"  backgating="0"  horizontal="0"  backgatingLargeDots="0"  backgatingContours="0" >
             <WindowPosition x="0"  y="0"  width="0"  height="1"  displayed="0"  panelState="" />
           </Ancestry>
           <Multigraph lineWeight="Hairline"  fill="#00ffffff"  stroke="#000000"  lineStyle="Solid"  gradientColor="#808080"  gradientStyle="le.gradientstyle.none"  enabled="1"  xScale="1"  yScale="1"  aspectRatioLock="1"  alpha="1"  figID="com.treestar.flowjo.charting.FigChartGrid@79a86216#1609223151586"  rotation="0"  lock="0"  sizeLock="0"  contentLock="0"  wantsDrops="0"  annoOffsetX="0"  annoOffsetY="0"  type="NONE"  rows="0"  columns="0" >
             <WindowPosition x="0"  y="0"  width="0"  height="1"  displayed="0"  panelState="" />
             <Parameters/>
           </Multigraph>
           <PopModelList>
             <DataLayer path="T cells/CD3/1/CD8"  panelValue="1"  discriminatorValue=""  sampleGMID="0"  sampleID="1" >
               <LegendSpec color="#000000"  text=""  chartFill="le.chartfill.tinted.40"  lineWeight="Normal"  lineStyle="Solid"  control="0" />
             </DataLayer>
           </PopModelList>
           <WindowPosition x="951"  y="262"  width="256"  height="256"  displayed="1"  panelState="" />
         </ChartData>
         <ChartData x="1307"  y="261"  width="0"  height="0"  lineWeight="Hairline"  fill="#ffffff"  stroke="#000000"  lineStyle="Solid"  gradientColor="#808080"  gradientStyle="le.gradientstyle.none"  enabled="1"  xScale="1"  yScale="1"  aspectRatioLock="0"  alpha="1"  figID="com.treestar.flowjo.charting.FigChartBox@f7b04c#1609223191946"  rotation="0"  lock="0"  sizeLock="0"  contentLock="0"  wantsDrops="0"  dependents="1"  showSampleName="1"  showFullPath="1"  showFreq="0"  showCount="1"  showPopulationName="1"  showGraphTitle="0"  showMedians="0"  useShortName="1"  showKeyword="0"  keyword=""  showStatistic="0"  statistic=""  offsetHistograms="0"  offsetX="0"  offsetY="0"  flipH="0"  flipV="0"  showAdjunctHistograms="0"  scaleH="1"  scaleV="1"  panelIndex="-1"  z="9" >
           <Graph smoothing="0"  backColor="#ffffff"  foreColor="#000000"  type="Pseudocolor"  fast="1"  rowCount="56447" >
             <Axis dimension="x"  name="Comp-FL4-A"  label=""  auto="auto" />
             <Axis dimension="y"  name="Comp-FL2-A"  label=""  auto="auto" />
             <GraphSettings level="5%"  smoothingHighResolution="1"  contourHighResolution="1"  histogramSmoothingCount="0"  graphResolution="256"  showOutliers="0"  drawLargeDots="0"  dotsToDraw="8000"  tint="le.chartfill.tinted.40"  lineWeight="le.lineweight.normal"  lineStyle="le.linestyle.solid" />
             <GraphEnvironment showGrid="0"  showAxes=""  showGates="1"  showFreqOnPlots="1"  showGateNameOnPlots="1"  showMedians="0"  showUncomped="0"  addEventParam="0"  lastYAxisName="" >
               <TextTraits font="SansSerif"  size="12"  name="Labels"  style="plain"  color="#000000"  background="#00ffffff"  just="left" />
               <TextTraits font="SansSerif"  size="12"  name="LayoutGates"  style="plain"  color="#000000"  background="#00ffffff"  just="left" />
               <TextTraits font="SansSerif"  size="10"  name="Numbers"  style="plain"  color="#000000"  background="#00ffffff"  just="left" />
               <TextTraits font="SansSerif"  size="10"  name="Legend"  style="plain"  color="#000000"  background="#00ffffff"  just="left" />
               <WindowPosition x="465"  y="175"  width="390"  height="520"  displayed="1"  panelState="---" />
             </GraphEnvironment>
           </Graph>
           <Annotation lineWeight="NoLine"  fill="#00ffffff"  stroke="#808080"  lineStyle="Solid"  gradientColor="#808080"  gradientStyle="le.gradientstyle.none"  enabled="1"  xScale="1"  yScale="1"  aspectRatioLock="0"  alpha="1"  figID="com.treestar.flowjo.charting.FigChartAnnotation@45a4062f#1609223191954"  rotation="0"  lock="0"  sizeLock="0"  contentLock="0"  wantsDrops="0"  autoFitContents="0"  autoMinimumSize="1"  padding="5,5,5,5" >
             <Content>&amp;lt;font color=&amp;quot;#000000&amp;quot; face=&amp;quot;SansSerif&amp;quot; style=&amp;quot;font-size:12pt;&amp;quot;&amp;gt;&amp;#xA;&amp;lt;input type=&amp;quot;fjml&amp;quot; value=&amp;quot;%3CAnno+name%3D%22fj.anno.samplename%22+%2F%3E&amp;quot; style=&amp;quot;font-style:; font-family:SansSerif; font-weight:normal; color:#000000;&amp;quot;&amp;gt;&amp;lt;br style=&amp;quot;font-style:; font-family:SansSerif; font-weight:normal; color:#000000;&amp;quot;&amp;gt;&amp;lt;input type=&amp;quot;fjml&amp;quot; value=&amp;quot;%3CAnno+name%3D%22fj.anno.popname%22+%2F%3E&amp;quot; style=&amp;quot;font-style:; font-family:SansSerif; font-weight:normal; color:#000000;&amp;quot;&amp;gt;&amp;lt;br style=&amp;quot;font-style:; font-family:SansSerif; font-weight:normal; color:#000000;&amp;quot;&amp;gt;&amp;lt;input type=&amp;quot;fjml&amp;quot; value=&amp;quot;%3CStatistic+name%3D%22Count%22++id%3D%22%22++ancestor%3D%22%22+%2F%3E&amp;quot; style=&amp;quot;font-style:; font-family:SansSerif; font-weight:normal; color:#000000;&amp;quot;&amp;gt;&amp;lt;/font&amp;gt;</Content>
             <WindowPosition x="0"  y="340"  width="181"  height="70"  displayed="1"  panelState="" />
           </Annotation>
           <Legend lineWeight="Hairline"  fill="#ffffff"  stroke="#000000"  lineStyle="Solid"  gradientColor="#808080"  gradientStyle="le.gradientstyle.none"  enabled="1"  xScale="1"  yScale="1"  aspectRatioLock="0"  alpha="1"  figID="com.treestar.flowjo.charting.legend.FigLegend@13921b61#1609223191955"  rotation="0"  lock="0"  sizeLock="0"  contentLock="0"  wantsDrops="0"  rows="3"  columns="4"  drawGrid="1"  autoFitContents="0"  showHeader="1" >
             <RowSizes>
               <Size index="0"  value="15" />
               <Size index="1"  value="15" />
               <Size index="2"  value="15" />
             </RowSizes>
             <ColSizes>
               <Size index="0"  value="15" />
               <Size index="1"  value="15" />
               <Size index="2"  value="15" />
               <Size index="3"  value="15" />
             </ColSizes>
             <WindowPosition x="280"  y="0"  width="60"  height="45"  displayed="0"  panelState="" />
             <Columns>
               <Anno name="fj.anno.samplename" />
               <Anno name="fj.anno.popname" />
               <Statistic name="Count"  id=""  ancestor="" />
             </Columns>
           </Legend>
           <Ancestry lineWeight="Hairline"  fill="#ffffff"  stroke="#000000"  lineStyle="Solid"  gradientColor="#808080"  gradientStyle="le.gradientstyle.none"  enabled="1"  xScale="1"  yScale="1"  aspectRatioLock="0"  alpha="1"  figID="com.treestar.flowjo.charting.FigChartRow@cce6e07#1609223191952"  rotation="0"  lock="0"  sizeLock="0"  contentLock="0"  wantsDrops="0"  backgating="0"  horizontal="0"  backgatingLargeDots="0"  backgatingContours="0" >
             <WindowPosition x="0"  y="0"  width="0"  height="1"  displayed="0"  panelState="" />
           </Ancestry>
           <Multigraph lineWeight="Hairline"  fill="#00ffffff"  stroke="#000000"  lineStyle="Solid"  gradientColor="#808080"  gradientStyle="le.gradientstyle.none"  enabled="1"  xScale="1"  yScale="1"  aspectRatioLock="1"  alpha="1"  figID="com.treestar.flowjo.charting.FigChartGrid@44999422#1609223191954"  rotation="0"  lock="0"  sizeLock="0"  contentLock="0"  wantsDrops="0"  annoOffsetX="0"  annoOffsetY="0"  type="NONE"  rows="0"  columns="0" >
             <WindowPosition x="0"  y="0"  width="0"  height="1"  displayed="0"  panelState="" />
             <Parameters/>
           </Multigraph>
           <PopModelList>
             <DataLayer path="T cells/CD3/1/CD8"  panelValue="1"  discriminatorValue=""  sampleGMID="1"  sampleID="2" >
               <LegendSpec color="#000000"  text=""  chartFill="le.chartfill.tinted.40"  lineWeight="Normal"  lineStyle="Solid"  control="0" />
             </DataLayer>
           </PopModelList>
           <WindowPosition x="1307"  y="261"  width="256"  height="256"  displayed="1"  panelState="" />
         </ChartData>
         <ChartData x="2016"  y="261"  width="0"  height="0"  lineWeight="Hairline"  fill="#ffffff"  stroke="#000000"  lineStyle="Solid"  gradientColor="#808080"  gradientStyle="le.gradientstyle.none"  enabled="1"  xScale="1"  yScale="1"  aspectRatioLock="0"  alpha="1"  figID="com.treestar.flowjo.charting.FigChartBox@a06a125#1609223200227"  rotation="0"  lock="0"  sizeLock="0"  contentLock="0"  wantsDrops="0"  dependents="1"  showSampleName="1"  showFullPath="1"  showFreq="0"  showCount="1"  showPopulationName="1"  showGraphTitle="0"  showMedians="0"  useShortName="1"  showKeyword="0"  keyword=""  showStatistic="0"  statistic=""  offsetHistograms="0"  offsetX="0"  offsetY="0"  flipH="0"  flipV="0"  showAdjunctHistograms="0"  scaleH="1"  scaleV="1"  panelIndex="-1"  z="18" >
           <Graph smoothing="0"  backColor="#ffffff"  foreColor="#000000"  type="Pseudocolor"  fast="1"  rowCount="48600" >
             <Axis dimension="x"  name="Comp-FL4-A"  label=""  auto="auto" />
             <Axis dimension="y"  name="Comp-FL2-A"  label=""  auto="auto" />
             <GraphSettings level="5%"  smoothingHighResolution="1"  contourHighResolution="1"  histogramSmoothingCount="0"  graphResolution="256"  showOutliers="0"  drawLargeDots="0"  dotsToDraw="8000"  tint="le.chartfill.tinted.40"  lineWeight="le.lineweight.normal"  lineStyle="le.linestyle.solid" />
             <GraphEnvironment showGrid="0"  showAxes=""  showGates="1"  showFreqOnPlots="1"  showGateNameOnPlots="1"  showMedians="0"  showUncomped="0"  addEventParam="0"  lastYAxisName="" >
               <TextTraits font="SansSerif"  size="12"  name="Labels"  style="plain"  color="#000000"  background="#00ffffff"  just="left" />
               <TextTraits font="SansSerif"  size="12"  name="LayoutGates"  style="plain"  color="#000000"  background="#00ffffff"  just="left" />
               <TextTraits font="SansSerif"  size="10"  name="Numbers"  style="plain"  color="#000000"  background="#00ffffff"  just="left" />
               <TextTraits font="SansSerif"  size="10"  name="Legend"  style="plain"  color="#000000"  background="#00ffffff"  just="left" />
               <WindowPosition x="465"  y="175"  width="390"  height="520"  displayed="1"  panelState="---" />
             </GraphEnvironment>
           </Graph>
           <Annotation lineWeight="NoLine"  fill="#00ffffff"  stroke="#808080"  lineStyle="Solid"  gradientColor="#808080"  gradientStyle="le.gradientstyle.none"  enabled="1"  xScale="1"  yScale="1"  aspectRatioLock="0"  alpha="1"  figID="com.treestar.flowjo.charting.FigChartAnnotation@3951fc4f#1609223200232"  rotation="0"  lock="0"  sizeLock="0"  contentLock="0"  wantsDrops="0"  autoFitContents="0"  autoMinimumSize="1"  padding="5,5,5,5" >
             <Content>&amp;lt;font color=&amp;quot;#000000&amp;quot; face=&amp;quot;SansSerif&amp;quot; style=&amp;quot;font-size:12pt;&amp;quot;&amp;gt;&amp;#xA;&amp;lt;input type=&amp;quot;fjml&amp;quot; value=&amp;quot;%3CAnno+name%3D%22fj.anno.samplename%22+%2F%3E&amp;quot; style=&amp;quot;font-style:; font-family:SansSerif; font-weight:normal; color:#000000;&amp;quot;&amp;gt;&amp;lt;br style=&amp;quot;font-style:; font-family:SansSerif; font-weight:normal; color:#000000;&amp;quot;&amp;gt;&amp;lt;input type=&amp;quot;fjml&amp;quot; value=&amp;quot;%3CAnno+name%3D%22fj.anno.popname%22+%2F%3E&amp;quot; style=&amp;quot;font-style:; font-family:SansSerif; font-weight:normal; color:#000000;&amp;quot;&amp;gt;&amp;lt;br style=&amp;quot;font-style:; font-family:SansSerif; font-weight:normal; color:#000000;&amp;quot;&amp;gt;&amp;lt;input type=&amp;quot;fjml&amp;quot; value=&amp;quot;%3CStatistic+name%3D%22Count%22++id%3D%22%22++ancestor%3D%22%22+%2F%3E&amp;quot; style=&amp;quot;font-style:; font-family:SansSerif; font-weight:normal; color:#000000;&amp;quot;&amp;gt;&amp;lt;/font&amp;gt;</Content>
             <WindowPosition x="0"  y="340"  width="124"  height="70"  displayed="1"  panelState="" />
           </Annotation>
           <Legend lineWeight="Hairline"  fill="#ffffff"  stroke="#000000"  lineStyle="Solid"  gradientColor="#808080"  gradientStyle="le.gradientstyle.none"  enabled="1"  xScale="1"  yScale="1"  aspectRatioLock="0"  alpha="1"  figID="com.treestar.flowjo.charting.legend.FigLegend@358bc3ef#1609223200233"  rotation="0"  lock="0"  sizeLock="0"  contentLock="0"  wantsDrops="0"  rows="3"  columns="4"  drawGrid="1"  autoFitContents="0"  showHeader="1" >
             <RowSizes>
               <Size index="0"  value="15" />
               <Size index="1"  value="15" />
               <Size index="2"  value="15" />
             </RowSizes>
             <ColSizes>
               <Size index="0"  value="15" />
               <Size index="1"  value="15" />
               <Size index="2"  value="15" />
               <Size index="3"  value="15" />
             </ColSizes>
             <WindowPosition x="280"  y="0"  width="60"  height="45"  displayed="0"  panelState="" />
             <Columns>
               <Anno name="fj.anno.samplename" />
               <Anno name="fj.anno.popname" />
               <Statistic name="Count"  id=""  ancestor="" />
             </Columns>
           </Legend>
           <Ancestry lineWeight="Hairline"  fill="#ffffff"  stroke="#000000"  lineStyle="Solid"  gradientColor="#808080"  gradientStyle="le.gradientstyle.none"  enabled="1"  xScale="1"  yScale="1"  aspectRatioLock="0"  alpha="1"  figID="com.treestar.flowjo.charting.FigChartRow@57ba81f3#1609223200230"  rotation="0"  lock="0"  sizeLock="0"  contentLock="0"  wantsDrops="0"  backgating="0"  horizontal="0"  backgatingLargeDots="0"  backgatingContours="0" >
             <WindowPosition x="0"  y="0"  width="0"  height="1"  displayed="0"  panelState="" />
           </Ancestry>
           <Multigraph lineWeight="Hairline"  fill="#00ffffff"  stroke="#000000"  lineStyle="Solid"  gradientColor="#808080"  gradientStyle="le.gradientstyle.none"  enabled="1"  xScale="1"  yScale="1"  aspectRatioLock="1"  alpha="1"  figID="com.treestar.flowjo.charting.FigChartGrid@34b18838#1609223200232"  rotation="0"  lock="0"  sizeLock="0"  contentLock="0"  wantsDrops="0"  annoOffsetX="0"  annoOffsetY="0"  type="NONE"  rows="0"  columns="0" >
             <WindowPosition x="0"  y="0"  width="0"  height="1"  displayed="0"  panelState="" />
             <Parameters/>
           </Multigraph>
           <PopModelList>
             <DataLayer path="T cells/CD3/1/CD8"  panelValue="1"  discriminatorValue=""  sampleGMID="2"  sampleID="3" >
               <LegendSpec color="#000000"  text=""  chartFill="le.chartfill.tinted.40"  lineWeight="Normal"  lineStyle="Solid"  control="0" />
             </DataLayer>
           </PopModelList>
           <WindowPosition x="2016"  y="261"  width="256"  height="256"  displayed="1"  panelState="" />
         </ChartData>
         <ChartData x="1662"  y="265"  width="0"  height="0"  lineWeight="Hairline"  fill="#ffffff"  stroke="#000000"  lineStyle="Solid"  gradientColor="#808080"  gradientStyle="le.gradientstyle.none"  enabled="1"  xScale="1"  yScale="1"  aspectRatioLock="0"  alpha="1"  figID="com.treestar.flowjo.charting.FigChartBox@55362fc#1609223209352"  rotation="0"  lock="0"  sizeLock="0"  contentLock="0"  wantsDrops="0"  dependents="1"  showSampleName="1"  showFullPath="1"  showFreq="0"  showCount="1"  showPopulationName="1"  showGraphTitle="0"  showMedians="0"  useShortName="1"  showKeyword="0"  keyword=""  showStatistic="0"  statistic=""  offsetHistograms="0"  offsetX="0"  offsetY="0"  flipH="0"  flipV="0"  showAdjunctHistograms="0"  scaleH="1"  scaleV="1"  panelIndex="-1"  z="27" >
           <Graph smoothing="0"  backColor="#ffffff"  foreColor="#000000"  type="Pseudocolor"  fast="1"  rowCount="33815" >
             <Axis dimension="x"  name="Comp-FL4-A"  label=""  auto="auto" />
             <Axis dimension="y"  name="Comp-FL2-A"  label=""  auto="auto" />
             <GraphSettings level="5%"  smoothingHighResolution="1"  contourHighResolution="1"  histogramSmoothingCount="0"  graphResolution="256"  showOutliers="0"  drawLargeDots="0"  dotsToDraw="8000"  tint="le.chartfill.tinted.40"  lineWeight="le.lineweight.normal"  lineStyle="le.linestyle.solid" />
             <GraphEnvironment showGrid="0"  showAxes=""  showGates="1"  showFreqOnPlots="1"  showGateNameOnPlots="1"  showMedians="0"  showUncomped="0"  addEventParam="0"  lastYAxisName="" >
               <TextTraits font="SansSerif"  size="12"  name="Labels"  style="plain"  color="#000000"  background="#00ffffff"  just="left" />
               <TextTraits font="SansSerif"  size="12"  name="LayoutGates"  style="plain"  color="#000000"  background="#00ffffff"  just="left" />
               <TextTraits font="SansSerif"  size="10"  name="Numbers"  style="plain"  color="#000000"  background="#00ffffff"  just="left" />
               <TextTraits font="SansSerif"  size="10"  name="Legend"  style="plain"  color="#000000"  background="#00ffffff"  just="left" />
               <WindowPosition x="465"  y="175"  width="390"  height="520"  displayed="1"  panelState="---" />
             </GraphEnvironment>
           </Graph>
           <Annotation lineWeight="NoLine"  fill="#00ffffff"  stroke="#808080"  lineStyle="Solid"  gradientColor="#808080"  gradientStyle="le.gradientstyle.none"  enabled="1"  xScale="1"  yScale="1"  aspectRatioLock="0"  alpha="1"  figID="com.treestar.flowjo.charting.FigChartAnnotation@4eb9786e#1609223209389"  rotation="0"  lock="0"  sizeLock="0"  contentLock="0"  wantsDrops="0"  autoFitContents="0"  autoMinimumSize="1"  padding="5,5,5,5" >
             <Content>&amp;lt;font color=&amp;quot;#000000&amp;quot; face=&amp;quot;SansSerif&amp;quot; style=&amp;quot;font-size:12pt;&amp;quot;&amp;gt;&amp;#xA;&amp;lt;input type=&amp;quot;fjml&amp;quot; value=&amp;quot;%3CAnno+name%3D%22fj.anno.samplename%22+%2F%3E&amp;quot; style=&amp;quot;font-style:; font-family:SansSerif; font-weight:normal; color:#000000;&amp;quot;&amp;gt;&amp;lt;br style=&amp;quot;font-style:; font-family:SansSerif; font-weight:normal; color:#000000;&amp;quot;&amp;gt;&amp;lt;input type=&amp;quot;fjml&amp;quot; value=&amp;quot;%3CAnno+name%3D%22fj.anno.popname%22+%2F%3E&amp;quot; style=&amp;quot;font-style:; font-family:SansSerif; font-weight:normal; color:#000000;&amp;quot;&amp;gt;&amp;lt;br style=&amp;quot;font-style:; font-family:SansSerif; font-weight:normal; color:#000000;&amp;quot;&amp;gt;&amp;lt;input type=&amp;quot;fjml&amp;quot; value=&amp;quot;%3CStatistic+name%3D%22Count%22++id%3D%22%22++ancestor%3D%22%22+%2F%3E&amp;quot; style=&amp;quot;font-style:; font-family:SansSerif; font-weight:normal; color:#000000;&amp;quot;&amp;gt;&amp;lt;/font&amp;gt;</Content>
             <WindowPosition x="0"  y="340"  width="124"  height="70"  displayed="1"  panelState="" />
           </Annotation>
           <Legend lineWeight="Hairline"  fill="#ffffff"  stroke="#000000"  lineStyle="Solid"  gradientColor="#808080"  gradientStyle="le.gradientstyle.none"  enabled="1"  xScale="1"  yScale="1"  aspectRatioLock="0"  alpha="1"  figID="com.treestar.flowjo.charting.legend.FigLegend@7291a622#1609223209389"  rotation="0"  lock="0"  sizeLock="0"  contentLock="0"  wantsDrops="0"  rows="3"  columns="4"  drawGrid="1"  autoFitContents="0"  showHeader="1" >
             <RowSizes>
               <Size index="0"  value="15" />
               <Size index="1"  value="15" />
               <Size index="2"  value="15" />
             </RowSizes>
             <ColSizes>
               <Size index="0"  value="15" />
               <Size index="1"  value="15" />
               <Size index="2"  value="15" />
               <Size index="3"  value="15" />
             </ColSizes>
             <WindowPosition x="280"  y="0"  width="60"  height="45"  displayed="0"  panelState="" />
             <Columns>
               <Anno name="fj.anno.samplename" />
               <Anno name="fj.anno.popname" />
               <Statistic name="Count"  id=""  ancestor="" />
             </Columns>
           </Legend>
           <Ancestry lineWeight="Hairline"  fill="#ffffff"  stroke="#000000"  lineStyle="Solid"  gradientColor="#808080"  gradientStyle="le.gradientstyle.none"  enabled="1"  xScale="1"  yScale="1"  aspectRatioLock="0"  alpha="1"  figID="com.treestar.flowjo.charting.FigChartRow@6e40a022#1609223209384"  rotation="0"  lock="0"  sizeLock="0"  contentLock="0"  wantsDrops="0"  backgating="0"  horizontal="0"  backgatingLargeDots="0"  backgatingContours="0" >
             <WindowPosition x="0"  y="0"  width="0"  height="1"  displayed="0"  panelState="" />
           </Ancestry>
           <Multigraph lineWeight="Hairline"  fill="#00ffffff"  stroke="#000000"  lineStyle="Solid"  gradientColor="#808080"  gradientStyle="le.gradientstyle.none"  enabled="1"  xScale="1"  yScale="1"  aspectRatioLock="1"  alpha="1"  figID="com.treestar.flowjo.charting.FigChartGrid@3cb71800#1609223209387"  rotation="0"  lock="0"  sizeLock="0"  contentLock="0"  wantsDrops="0"  annoOffsetX="0"  annoOffsetY="0"  type="NONE"  rows="0"  columns="0" >
             <WindowPosition x="0"  y="0"  width="0"  height="1"  displayed="0"  panelState="" />
             <Parameters/>
           </Multigraph>
           <PopModelList>
             <DataLayer path="T cells/CD3/1/CD8"  panelValue="1"  discriminatorValue=""  sampleGMID="3"  sampleID="4" >
               <LegendSpec color="#000000"  text=""  chartFill="le.chartfill.tinted.40"  lineWeight="Normal"  lineStyle="Solid"  control="0" />
             </DataLayer>
           </PopModelList>
           <WindowPosition x="1662"  y="265"  width="256"  height="256"  displayed="1"  panelState="" />
         </ChartData>
         <ChartData x="966"  y="749"  width="0"  height="0"  lineWeight="Hairline"  fill="#ffffff"  stroke="#000000"  lineStyle="Solid"  gradientColor="#808080"  gradientStyle="le.gradientstyle.none"  enabled="1"  xScale="1"  yScale="1"  aspectRatioLock="0"  alpha="1"  figID="com.treestar.flowjo.charting.FigChartBox@3d2c5698#1609223297750"  rotation="0"  lock="0"  sizeLock="0"  contentLock="0"  wantsDrops="0"  dependents="1"  showSampleName="1"  showFullPath="1"  showFreq="0"  showCount="1"  showPopulationName="1"  showGraphTitle="0"  showMedians="0"  useShortName="1"  showKeyword="0"  keyword=""  showStatistic="0"  statistic=""  offsetHistograms="0"  offsetX="0"  offsetY="0"  flipH="0"  flipV="0"  showAdjunctHistograms="0"  scaleH="1"  scaleV="1"  panelIndex="-1"  z="36" >
           <Graph smoothing="0"  backColor="#ffffff"  foreColor="#000000"  type="Pseudocolor"  fast="1"  rowCount="63118" >
             <Axis dimension="x"  name="Comp-FL3-A"  label=""  auto="auto" />
             <Axis dimension="y"  name="Comp-FL2-A"  label=""  auto="auto" />
             <GraphSettings level="5%"  smoothingHighResolution="1"  contourHighResolution="1"  histogramSmoothingCount="0"  graphResolution="256"  showOutliers="0"  drawLargeDots="0"  dotsToDraw="8000"  tint="le.chartfill.tinted.40"  lineWeight="le.lineweight.normal"  lineStyle="le.linestyle.solid" />
             <GraphEnvironment showGrid="0"  showAxes=""  showGates="1"  showFreqOnPlots="1"  showGateNameOnPlots="1"  showMedians="0"  showUncomped="0"  addEventParam="0"  lastYAxisName="" >
               <TextTraits font="SansSerif"  size="12"  name="Labels"  style="plain"  color="#000000"  background="#00ffffff"  just="left" />
               <TextTraits font="SansSerif"  size="12"  name="LayoutGates"  style="plain"  color="#000000"  background="#00ffffff"  just="left" />
               <TextTraits font="SansSerif"  size="10"  name="Numbers"  style="plain"  color="#000000"  background="#00ffffff"  just="left" />
               <TextTraits font="SansSerif"  size="10"  name="Legend"  style="plain"  color="#000000"  background="#00ffffff"  just="left" />
               <WindowPosition x="465"  y="175"  width="390"  height="520"  displayed="1"  panelState="---" />
             </GraphEnvironment>
           </Graph>
           <Annotation lineWeight="NoLine"  fill="#00ffffff"  stroke="#808080"  lineStyle="Solid"  gradientColor="#808080"  gradientStyle="le.gradientstyle.none"  enabled="1"  xScale="1"  yScale="1"  aspectRatioLock="0"  alpha="1"  figID="com.treestar.flowjo.charting.FigChartAnnotation@79120cce#1609223297757"  rotation="0"  lock="0"  sizeLock="0"  contentLock="0"  wantsDrops="0"  autoFitContents="0"  autoMinimumSize="1"  padding="5,5,5,5" >
             <Content>&amp;lt;font color=&amp;quot;#000000&amp;quot; face=&amp;quot;SansSerif&amp;quot; style=&amp;quot;font-size:12pt;&amp;quot;&amp;gt;&amp;#xA;&amp;lt;input type=&amp;quot;fjml&amp;quot; value=&amp;quot;%3CAnno+name%3D%22fj.anno.samplename%22+%2F%3E&amp;quot; style=&amp;quot;font-style:; font-family:SansSerif; font-weight:normal; color:#000000;&amp;quot;&amp;gt;&amp;lt;br style=&amp;quot;font-style:; font-family:SansSerif; font-weight:normal; color:#000000;&amp;quot;&amp;gt;&amp;lt;input type=&amp;quot;fjml&amp;quot; value=&amp;quot;%3CAnno+name%3D%22fj.anno.popname%22+%2F%3E&amp;quot; style=&amp;quot;font-style:; font-family:SansSerif; font-weight:normal; color:#000000;&amp;quot;&amp;gt;&amp;lt;br style=&amp;quot;font-style:; font-family:SansSerif; font-weight:normal; color:#000000;&amp;quot;&amp;gt;&amp;lt;input type=&amp;quot;fjml&amp;quot; value=&amp;quot;%3CStatistic+name%3D%22Count%22++id%3D%22%22++ancestor%3D%22%22+%2F%3E&amp;quot; style=&amp;quot;font-style:; font-family:SansSerif; font-weight:normal; color:#000000;&amp;quot;&amp;gt;&amp;lt;/font&amp;gt;</Content>
             <WindowPosition x="0"  y="340"  width="125"  height="70"  displayed="1"  panelState="" />
           </Annotation>
           <Legend lineWeight="Hairline"  fill="#ffffff"  stroke="#000000"  lineStyle="Solid"  gradientColor="#808080"  gradientStyle="le.gradientstyle.none"  enabled="1"  xScale="1"  yScale="1"  aspectRatioLock="0"  alpha="1"  figID="com.treestar.flowjo.charting.legend.FigLegend@1006e67b#1609223297757"  rotation="0"  lock="0"  sizeLock="0"  contentLock="0"  wantsDrops="0"  rows="3"  columns="4"  drawGrid="1"  autoFitContents="0"  showHeader="1" >
             <RowSizes>
               <Size index="0"  value="15" />
               <Size index="1"  value="15" />
               <Size index="2"  value="15" />
             </RowSizes>
             <ColSizes>
               <Size index="0"  value="15" />
               <Size index="1"  value="15" />
               <Size index="2"  value="15" />
               <Size index="3"  value="15" />
             </ColSizes>
             <WindowPosition x="280"  y="0"  width="60"  height="45"  displayed="0"  panelState="" />
             <Columns>
               <Anno name="fj.anno.samplename" />
               <Anno name="fj.anno.popname" />
               <Statistic name="Count"  id=""  ancestor="" />
             </Columns>
           </Legend>
           <Ancestry lineWeight="Hairline"  fill="#ffffff"  stroke="#000000"  lineStyle="Solid"  gradientColor="#808080"  gradientStyle="le.gradientstyle.none"  enabled="1"  xScale="1"  yScale="1"  aspectRatioLock="0"  alpha="1"  figID="com.treestar.flowjo.charting.FigChartRow@794a1c4e#1609223297754"  rotation="0"  lock="0"  sizeLock="0"  contentLock="0"  wantsDrops="0"  backgating="0"  horizontal="0"  backgatingLargeDots="0"  backgatingContours="0" >
             <WindowPosition x="0"  y="0"  width="0"  height="1"  displayed="0"  panelState="" />
           </Ancestry>
           <Multigraph lineWeight="Hairline"  fill="#00ffffff"  stroke="#000000"  lineStyle="Solid"  gradientColor="#808080"  gradientStyle="le.gradientstyle.none"  enabled="1"  xScale="1"  yScale="1"  aspectRatioLock="1"  alpha="1"  figID="com.treestar.flowjo.charting.FigChartGrid@756a9ce7#1609223297756"  rotation="0"  lock="0"  sizeLock="0"  contentLock="0"  wantsDrops="0"  annoOffsetX="0"  annoOffsetY="0"  type="NONE"  rows="0"  columns="0" >
             <WindowPosition x="0"  y="0"  width="0"  height="1"  displayed="0"  panelState="" />
             <Parameters/>
           </Multigraph>
           <PopModelList>
             <DataLayer path="T cells/CD3/1/CD4"  panelValue="1"  discriminatorValue=""  sampleGMID="0"  sampleID="1" >
               <LegendSpec color="#000000"  text=""  chartFill="le.chartfill.tinted.40"  lineWeight="Normal"  lineStyle="Solid"  control="0" />
             </DataLayer>
           </PopModelList>
           <WindowPosition x="966"  y="749"  width="256"  height="256"  displayed="1"  panelState="" />
         </ChartData>
         <ChartData x="1330"  y="748"  width="0"  height="0"  lineWeight="Hairline"  fill="#ffffff"  stroke="#000000"  lineStyle="Solid"  gradientColor="#808080"  gradientStyle="le.gradientstyle.none"  enabled="1"  xScale="1"  yScale="1"  aspectRatioLock="0"  alpha="1"  figID="com.treestar.flowjo.charting.FigChartBox@53e0a8b5#1609223306658"  rotation="0"  lock="0"  sizeLock="0"  contentLock="0"  wantsDrops="0"  dependents="1"  showSampleName="1"  showFullPath="1"  showFreq="0"  showCount="1"  showPopulationName="1"  showGraphTitle="0"  showMedians="0"  useShortName="1"  showKeyword="0"  keyword=""  showStatistic="0"  statistic=""  offsetHistograms="0"  offsetX="0"  offsetY="0"  flipH="0"  flipV="0"  showAdjunctHistograms="0"  scaleH="1"  scaleV="1"  panelIndex="-1"  z="45" >
           <Graph smoothing="0"  backColor="#ffffff"  foreColor="#000000"  type="Pseudocolor"  fast="1"  rowCount="56447" >
             <Axis dimension="x"  name="Comp-FL3-A"  label=""  auto="auto" />
             <Axis dimension="y"  name="Comp-FL2-A"  label=""  auto="auto" />
             <GraphSettings level="5%"  smoothingHighResolution="1"  contourHighResolution="1"  histogramSmoothingCount="0"  graphResolution="256"  showOutliers="0"  drawLargeDots="0"  dotsToDraw="8000"  tint="le.chartfill.tinted.40"  lineWeight="le.lineweight.normal"  lineStyle="le.linestyle.solid" />
             <GraphEnvironment showGrid="0"  showAxes=""  showGates="1"  showFreqOnPlots="1"  showGateNameOnPlots="1"  showMedians="0"  showUncomped="0"  addEventParam="0"  lastYAxisName="" >
               <TextTraits font="SansSerif"  size="12"  name="Labels"  style="plain"  color="#000000"  background="#00ffffff"  just="left" />
               <TextTraits font="SansSerif"  size="12"  name="LayoutGates"  style="plain"  color="#000000"  background="#00ffffff"  just="left" />
               <TextTraits font="SansSerif"  size="10"  name="Numbers"  style="plain"  color="#000000"  background="#00ffffff"  just="left" />
               <TextTraits font="SansSerif"  size="10"  name="Legend"  style="plain"  color="#000000"  background="#00ffffff"  just="left" />
               <WindowPosition x="465"  y="175"  width="390"  height="520"  displayed="1"  panelState="---" />
             </GraphEnvironment>
           </Graph>
           <Annotation lineWeight="NoLine"  fill="#00ffffff"  stroke="#808080"  lineStyle="Solid"  gradientColor="#808080"  gradientStyle="le.gradientstyle.none"  enabled="1"  xScale="1"  yScale="1"  aspectRatioLock="0"  alpha="1"  figID="com.treestar.flowjo.charting.FigChartAnnotation@244ad134#1609223306665"  rotation="0"  lock="0"  sizeLock="0"  contentLock="0"  wantsDrops="0"  autoFitContents="0"  autoMinimumSize="1"  padding="5,5,5,5" >
             <Content>&amp;lt;font color=&amp;quot;#000000&amp;quot; face=&amp;quot;SansSerif&amp;quot; style=&amp;quot;font-size:12pt;&amp;quot;&amp;gt;&amp;#xA;&amp;lt;input type=&amp;quot;fjml&amp;quot; value=&amp;quot;%3CAnno+name%3D%22fj.anno.samplename%22+%2F%3E&amp;quot; style=&amp;quot;font-style:; font-family:SansSerif; font-weight:normal; color:#000000;&amp;quot;&amp;gt;&amp;lt;br style=&amp;quot;font-style:; font-family:SansSerif; font-weight:normal; color:#000000;&amp;quot;&amp;gt;&amp;lt;input type=&amp;quot;fjml&amp;quot; value=&amp;quot;%3CAnno+name%3D%22fj.anno.popname%22+%2F%3E&amp;quot; style=&amp;quot;font-style:; font-family:SansSerif; font-weight:normal; color:#000000;&amp;quot;&amp;gt;&amp;lt;br style=&amp;quot;font-style:; font-family:SansSerif; font-weight:normal; color:#000000;&amp;quot;&amp;gt;&amp;lt;input type=&amp;quot;fjml&amp;quot; value=&amp;quot;%3CStatistic+name%3D%22Count%22++id%3D%22%22++ancestor%3D%22%22+%2F%3E&amp;quot; style=&amp;quot;font-style:; font-family:SansSerif; font-weight:normal; color:#000000;&amp;quot;&amp;gt;&amp;lt;/font&amp;gt;</Content>
             <WindowPosition x="0"  y="340"  width="181"  height="70"  displayed="1"  panelState="" />
           </Annotation>
           <Legend lineWeight="Hairline"  fill="#ffffff"  stroke="#000000"  lineStyle="Solid"  gradientColor="#808080"  gradientStyle="le.gradientstyle.none"  enabled="1"  xScale="1"  yScale="1"  aspectRatioLock="0"  alpha="1"  figID="com.treestar.flowjo.charting.legend.FigLegend@2becbf89#1609223306666"  rotation="0"  lock="0"  sizeLock="0"  contentLock="0"  wantsDrops="0"  rows="3"  columns="4"  drawGrid="1"  autoFitContents="0"  showHeader="1" >
             <RowSizes>
               <Size index="0"  value="15" />
               <Size index="1"  value="15" />
               <Size index="2"  value="15" />
             </RowSizes>
             <ColSizes>
               <Size index="0"  value="15" />
               <Size index="1"  value="15" />
               <Size index="2"  value="15" />
               <Size index="3"  value="15" />
             </ColSizes>
             <WindowPosition x="280"  y="0"  width="60"  height="45"  displayed="0"  panelState="" />
             <Columns>
               <Anno name="fj.anno.samplename" />
               <Anno name="fj.anno.popname" />
               <Statistic name="Count"  id=""  ancestor="" />
             </Columns>
           </Legend>
           <Ancestry lineWeight="Hairline"  fill="#ffffff"  stroke="#000000"  lineStyle="Solid"  gradientColor="#808080"  gradientStyle="le.gradientstyle.none"  enabled="1"  xScale="1"  yScale="1"  aspectRatioLock="0"  alpha="1"  figID="com.treestar.flowjo.charting.FigChartRow@fafc86a#1609223306662"  rotation="0"  lock="0"  sizeLock="0"  contentLock="0"  wantsDrops="0"  backgating="0"  horizontal="0"  backgatingLargeDots="0"  backgatingContours="0" >
             <WindowPosition x="0"  y="0"  width="0"  height="1"  displayed="0"  panelState="" />
           </Ancestry>
           <Multigraph lineWeight="Hairline"  fill="#00ffffff"  stroke="#000000"  lineStyle="Solid"  gradientColor="#808080"  gradientStyle="le.gradientstyle.none"  enabled="1"  xScale="1"  yScale="1"  aspectRatioLock="1"  alpha="1"  figID="com.treestar.flowjo.charting.FigChartGrid@428fe9f3#1609223306664"  rotation="0"  lock="0"  sizeLock="0"  contentLock="0"  wantsDrops="0"  annoOffsetX="0"  annoOffsetY="0"  type="NONE"  rows="0"  columns="0" >
             <WindowPosition x="0"  y="0"  width="0"  height="1"  displayed="0"  panelState="" />
             <Parameters/>
           </Multigraph>
           <PopModelList>
             <DataLayer path="T cells/CD3/1/CD4"  panelValue="1"  discriminatorValue=""  sampleGMID="1"  sampleID="2" >
               <LegendSpec color="#000000"  text=""  chartFill="le.chartfill.tinted.40"  lineWeight="Normal"  lineStyle="Solid"  control="0" />
             </DataLayer>
           </PopModelList>
           <WindowPosition x="1330"  y="748"  width="256"  height="256"  displayed="1"  panelState="" />
         </ChartData>
         <ChartData x="2046"  y="754"  width="0"  height="0"  lineWeight="Hairline"  fill="#ffffff"  stroke="#000000"  lineStyle="Solid"  gradientColor="#808080"  gradientStyle="le.gradientstyle.none"  enabled="1"  xScale="1"  yScale="1"  aspectRatioLock="0"  alpha="1"  figID="com.treestar.flowjo.charting.FigChartBox@35d0aad9#1609223317107"  rotation="0"  lock="0"  sizeLock="0"  contentLock="0"  wantsDrops="0"  dependents="1"  showSampleName="1"  showFullPath="1"  showFreq="0"  showCount="1"  showPopulationName="1"  showGraphTitle="0"  showMedians="0"  useShortName="1"  showKeyword="0"  keyword=""  showStatistic="0"  statistic=""  offsetHistograms="0"  offsetX="0"  offsetY="0"  flipH="0"  flipV="0"  showAdjunctHistograms="0"  scaleH="1"  scaleV="1"  panelIndex="-1"  z="54" >
           <Graph smoothing="0"  backColor="#ffffff"  foreColor="#000000"  type="Pseudocolor"  fast="1"  rowCount="48600" >
             <Axis dimension="x"  name="Comp-FL3-A"  label=""  auto="auto" />
             <Axis dimension="y"  name="Comp-FL2-A"  label=""  auto="auto" />
             <GraphSettings level="5%"  smoothingHighResolution="1"  contourHighResolution="1"  histogramSmoothingCount="0"  graphResolution="256"  showOutliers="0"  drawLargeDots="0"  dotsToDraw="8000"  tint="le.chartfill.tinted.40"  lineWeight="le.lineweight.normal"  lineStyle="le.linestyle.solid" />
             <GraphEnvironment showGrid="0"  showAxes=""  showGates="1"  showFreqOnPlots="1"  showGateNameOnPlots="1"  showMedians="0"  showUncomped="0"  addEventParam="0"  lastYAxisName="" >
               <TextTraits font="SansSerif"  size="12"  name="Labels"  style="plain"  color="#000000"  background="#00ffffff"  just="left" />
               <TextTraits font="SansSerif"  size="12"  name="LayoutGates"  style="plain"  color="#000000"  background="#00ffffff"  just="left" />
               <TextTraits font="SansSerif"  size="10"  name="Numbers"  style="plain"  color="#000000"  background="#00ffffff"  just="left" />
               <TextTraits font="SansSerif"  size="10"  name="Legend"  style="plain"  color="#000000"  background="#00ffffff"  just="left" />
               <WindowPosition x="465"  y="175"  width="390"  height="520"  displayed="1"  panelState="---" />
             </GraphEnvironment>
           </Graph>
           <Annotation lineWeight="NoLine"  fill="#00ffffff"  stroke="#808080"  lineStyle="Solid"  gradientColor="#808080"  gradientStyle="le.gradientstyle.none"  enabled="1"  xScale="1"  yScale="1"  aspectRatioLock="0"  alpha="1"  figID="com.treestar.flowjo.charting.FigChartAnnotation@78da820b#1609223317115"  rotation="0"  lock="0"  sizeLock="0"  contentLock="0"  wantsDrops="0"  autoFitContents="0"  autoMinimumSize="1"  padding="5,5,5,5" >
             <Content>&amp;lt;font color=&amp;quot;#000000&amp;quot; face=&amp;quot;SansSerif&amp;quot; style=&amp;quot;font-size:12pt;&amp;quot;&amp;gt;&amp;#xA;&amp;lt;input type=&amp;quot;fjml&amp;quot; value=&amp;quot;%3CAnno+name%3D%22fj.anno.samplename%22+%2F%3E&amp;quot; style=&amp;quot;font-style:; font-family:SansSerif; font-weight:normal; color:#000000;&amp;quot;&amp;gt;&amp;lt;br style=&amp;quot;font-style:; font-family:SansSerif; font-weight:normal; color:#000000;&amp;quot;&amp;gt;&amp;lt;input type=&amp;quot;fjml&amp;quot; value=&amp;quot;%3CAnno+name%3D%22fj.anno.popname%22+%2F%3E&amp;quot; style=&amp;quot;font-style:; font-family:SansSerif; font-weight:normal; color:#000000;&amp;quot;&amp;gt;&amp;lt;br style=&amp;quot;font-style:; font-family:SansSerif; font-weight:normal; color:#000000;&amp;quot;&amp;gt;&amp;lt;input type=&amp;quot;fjml&amp;quot; value=&amp;quot;%3CStatistic+name%3D%22Count%22++id%3D%22%22++ancestor%3D%22%22+%2F%3E&amp;quot; style=&amp;quot;font-style:; font-family:SansSerif; font-weight:normal; color:#000000;&amp;quot;&amp;gt;&amp;lt;/font&amp;gt;</Content>
             <WindowPosition x="0"  y="340"  width="124"  height="70"  displayed="1"  panelState="" />
           </Annotation>
           <Legend lineWeight="Hairline"  fill="#ffffff"  stroke="#000000"  lineStyle="Solid"  gradientColor="#808080"  gradientStyle="le.gradientstyle.none"  enabled="1"  xScale="1"  yScale="1"  aspectRatioLock="0"  alpha="1"  figID="com.treestar.flowjo.charting.legend.FigLegend@518fde29#1609223317115"  rotation="0"  lock="0"  sizeLock="0"  contentLock="0"  wantsDrops="0"  rows="3"  columns="4"  drawGrid="1"  autoFitContents="0"  showHeader="1" >
             <RowSizes>
               <Size index="0"  value="15" />
               <Size index="1"  value="15" />
               <Size index="2"  value="15" />
             </RowSizes>
             <ColSizes>
               <Size index="0"  value="15" />
               <Size index="1"  value="15" />
               <Size index="2"  value="15" />
               <Size index="3"  value="15" />
             </ColSizes>
             <WindowPosition x="280"  y="0"  width="60"  height="45"  displayed="0"  panelState="" />
             <Columns>
               <Anno name="fj.anno.samplename" />
               <Anno name="fj.anno.popname" />
               <Statistic name="Count"  id=""  ancestor="" />
             </Columns>
           </Legend>
           <Ancestry lineWeight="Hairline"  fill="#ffffff"  stroke="#000000"  lineStyle="Solid"  gradientColor="#808080"  gradientStyle="le.gradientstyle.none"  enabled="1"  xScale="1"  yScale="1"  aspectRatioLock="0"  alpha="1"  figID="com.treestar.flowjo.charting.FigChartRow@1b83fe98#1609223317111"  rotation="0"  lock="0"  sizeLock="0"  contentLock="0"  wantsDrops="0"  backgating="0"  horizontal="0"  backgatingLargeDots="0"  backgatingContours="0" >
             <WindowPosition x="0"  y="0"  width="0"  height="1"  displayed="0"  panelState="" />
           </Ancestry>
           <Multigraph lineWeight="Hairline"  fill="#00ffffff"  stroke="#000000"  lineStyle="Solid"  gradientColor="#808080"  gradientStyle="le.gradientstyle.none"  enabled="1"  xScale="1"  yScale="1"  aspectRatioLock="1"  alpha="1"  figID="com.treestar.flowjo.charting.FigChartGrid@259faa44#1609223317113"  rotation="0"  lock="0"  sizeLock="0"  contentLock="0"  wantsDrops="0"  annoOffsetX="0"  annoOffsetY="0"  type="NONE"  rows="0"  columns="0" >
             <WindowPosition x="0"  y="0"  width="0"  height="1"  displayed="0"  panelState="" />
             <Parameters/>
           </Multigraph>
           <PopModelList>
             <DataLayer path="T cells/CD3/1/CD4"  panelValue="1"  discriminatorValue=""  sampleGMID="2"  sampleID="3" >
               <LegendSpec color="#000000"  text=""  chartFill="le.chartfill.tinted.40"  lineWeight="Normal"  lineStyle="Solid"  control="0" />
             </DataLayer>
           </PopModelList>
           <WindowPosition x="2046"  y="754"  width="256"  height="256"  displayed="1"  panelState="" />
         </ChartData>
         <ChartData x="1692"  y="753"  width="0"  height="0"  lineWeight="Hairline"  fill="#ffffff"  stroke="#000000"  lineStyle="Solid"  gradientColor="#808080"  gradientStyle="le.gradientstyle.none"  enabled="1"  xScale="1"  yScale="1"  aspectRatioLock="0"  alpha="1"  figID="com.treestar.flowjo.charting.FigChartBox@50c4d85d#1609223341567"  rotation="0"  lock="0"  sizeLock="0"  contentLock="0"  wantsDrops="0"  dependents="1"  showSampleName="1"  showFullPath="1"  showFreq="0"  showCount="1"  showPopulationName="1"  showGraphTitle="0"  showMedians="0"  useShortName="1"  showKeyword="0"  keyword=""  showStatistic="0"  statistic=""  offsetHistograms="0"  offsetX="0"  offsetY="0"  flipH="0"  flipV="0"  showAdjunctHistograms="0"  scaleH="1"  scaleV="1"  panelIndex="-1"  z="63" >
           <Graph smoothing="0"  backColor="#ffffff"  foreColor="#000000"  type="Pseudocolor"  fast="1"  rowCount="33815" >
             <Axis dimension="x"  name="Comp-FL3-A"  label=""  auto="auto" />
             <Axis dimension="y"  name="Comp-FL2-A"  label=""  auto="auto" />
             <GraphSettings level="5%"  smoothingHighResolution="1"  contourHighResolution="1"  histogramSmoothingCount="0"  graphResolution="256"  showOutliers="0"  drawLargeDots="0"  dotsToDraw="8000"  tint="le.chartfill.tinted.40"  lineWeight="le.lineweight.normal"  lineStyle="le.linestyle.solid" />
             <GraphEnvironment showGrid="0"  showAxes=""  showGates="1"  showFreqOnPlots="1"  showGateNameOnPlots="1"  showMedians="0"  showUncomped="0"  addEventParam="0"  lastYAxisName="" >
               <TextTraits font="SansSerif"  size="12"  name="Labels"  style="plain"  color="#000000"  background="#00ffffff"  just="left" />
               <TextTraits font="SansSerif"  size="12"  name="LayoutGates"  style="plain"  color="#000000"  background="#00ffffff"  just="left" />
               <TextTraits font="SansSerif"  size="10"  name="Numbers"  style="plain"  color="#000000"  background="#00ffffff"  just="left" />
               <TextTraits font="SansSerif"  size="10"  name="Legend"  style="plain"  color="#000000"  background="#00ffffff"  just="left" />
               <WindowPosition x="465"  y="175"  width="390"  height="520"  displayed="1"  panelState="---" />
             </GraphEnvironment>
           </Graph>
           <Annotation lineWeight="NoLine"  fill="#00ffffff"  stroke="#808080"  lineStyle="Solid"  gradientColor="#808080"  gradientStyle="le.gradientstyle.none"  enabled="1"  xScale="1"  yScale="1"  aspectRatioLock="0"  alpha="1"  figID="com.treestar.flowjo.charting.FigChartAnnotation@608e21af#1609223341575"  rotation="0"  lock="0"  sizeLock="0"  contentLock="0"  wantsDrops="0"  autoFitContents="0"  autoMinimumSize="1"  padding="5,5,5,5" >
             <Content>&amp;lt;font color=&amp;quot;#000000&amp;quot; face=&amp;quot;SansSerif&amp;quot; style=&amp;quot;font-size:12pt;&amp;quot;&amp;gt;&amp;#xA;&amp;lt;input type=&amp;quot;fjml&amp;quot; value=&amp;quot;%3CAnno+name%3D%22fj.anno.samplename%22+%2F%3E&amp;quot; style=&amp;quot;font-style:; font-family:SansSerif; font-weight:normal; color:#000000;&amp;quot;&amp;gt;&amp;lt;br style=&amp;quot;font-style:; font-family:SansSerif; font-weight:normal; color:#000000;&amp;quot;&amp;gt;&amp;lt;input type=&amp;quot;fjml&amp;quot; value=&amp;quot;%3CAnno+name%3D%22fj.anno.popname%22+%2F%3E&amp;quot; style=&amp;quot;font-style:; font-family:SansSerif; font-weight:normal; color:#000000;&amp;quot;&amp;gt;&amp;lt;br style=&amp;quot;font-style:; font-family:SansSerif; font-weight:normal; color:#000000;&amp;quot;&amp;gt;&amp;lt;input type=&amp;quot;fjml&amp;quot; value=&amp;quot;%3CStatistic+name%3D%22Count%22++id%3D%22%22++ancestor%3D%22%22+%2F%3E&amp;quot; style=&amp;quot;font-style:; font-family:SansSerif; font-weight:normal; color:#000000;&amp;quot;&amp;gt;&amp;lt;/font&amp;gt;</Content>
             <WindowPosition x="0"  y="340"  width="124"  height="70"  displayed="1"  panelState="" />
           </Annotation>
           <Legend lineWeight="Hairline"  fill="#ffffff"  stroke="#000000"  lineStyle="Solid"  gradientColor="#808080"  gradientStyle="le.gradientstyle.none"  enabled="1"  xScale="1"  yScale="1"  aspectRatioLock="0"  alpha="1"  figID="com.treestar.flowjo.charting.legend.FigLegend@134599af#1609223341575"  rotation="0"  lock="0"  sizeLock="0"  contentLock="0"  wantsDrops="0"  rows="3"  columns="4"  drawGrid="1"  autoFitContents="0"  showHeader="1" >
             <RowSizes>
               <Size index="0"  value="15" />
               <Size index="1"  value="15" />
               <Size index="2"  value="15" />
             </RowSizes>
             <ColSizes>
               <Size index="0"  value="15" />
               <Size index="1"  value="15" />
               <Size index="2"  value="15" />
               <Size index="3"  value="15" />
             </ColSizes>
             <WindowPosition x="280"  y="0"  width="60"  height="45"  displayed="0"  panelState="" />
             <Columns>
               <Anno name="fj.anno.samplename" />
               <Anno name="fj.anno.popname" />
               <Statistic name="Count"  id=""  ancestor="" />
             </Columns>
           </Legend>
           <Ancestry lineWeight="Hairline"  fill="#ffffff"  stroke="#000000"  lineStyle="Solid"  gradientColor="#808080"  gradientStyle="le.gradientstyle.none"  enabled="1"  xScale="1"  yScale="1"  aspectRatioLock="0"  alpha="1"  figID="com.treestar.flowjo.charting.FigChartRow@a9080c#1609223341571"  rotation="0"  lock="0"  sizeLock="0"  contentLock="0"  wantsDrops="0"  backgating="0"  horizontal="0"  backgatingLargeDots="0"  backgatingContours="0" >
             <WindowPosition x="0"  y="0"  width="0"  height="1"  displayed="0"  panelState="" />
           </Ancestry>
           <Multigraph lineWeight="Hairline"  fill="#00ffffff"  stroke="#000000"  lineStyle="Solid"  gradientColor="#808080"  gradientStyle="le.gradientstyle.none"  enabled="1"  xScale="1"  yScale="1"  aspectRatioLock="1"  alpha="1"  figID="com.treestar.flowjo.charting.FigChartGrid@70e568b2#1609223341574"  rotation="0"  lock="0"  sizeLock="0"  contentLock="0"  wantsDrops="0"  annoOffsetX="0"  annoOffsetY="0"  type="NONE"  rows="0"  columns="0" >
             <WindowPosition x="0"  y="0"  width="0"  height="1"  displayed="0"  panelState="" />
             <Parameters/>
           </Multigraph>
           <PopModelList>
             <DataLayer path="T cells/CD3/1/CD4"  panelValue="1"  discriminatorValue=""  sampleGMID="3"  sampleID="4" >
               <LegendSpec color="#000000"  text=""  chartFill="le.chartfill.tinted.40"  lineWeight="Normal"  lineStyle="Solid"  control="0" />
             </DataLayer>
           </PopModelList>
           <WindowPosition x="1692"  y="753"  width="256"  height="256"  displayed="1"  panelState="" />
         </ChartData>
         <ChartData x="977"  y="1282"  width="0"  height="0"  lineWeight="Hairline"  fill="#ffffff"  stroke="#000000"  lineStyle="Solid"  gradientColor="#808080"  gradientStyle="le.gradientstyle.none"  enabled="1"  xScale="1"  yScale="1"  aspectRatioLock="0"  alpha="1"  figID="com.treestar.flowjo.charting.FigChartBox@50a9918a#1609223913246"  rotation="0"  lock="0"  sizeLock="0"  contentLock="0"  wantsDrops="0"  dependents="1"  showSampleName="1"  showFullPath="1"  showFreq="0"  showCount="1"  showPopulationName="1"  showGraphTitle="0"  showMedians="0"  useShortName="1"  showKeyword="0"  keyword=""  showStatistic="0"  statistic=""  offsetHistograms="0"  offsetX="0"  offsetY="0"  flipH="0"  flipV="0"  showAdjunctHistograms="0"  scaleH="1"  scaleV="1"  panelIndex="-1"  z="72" >
           <Graph smoothing="0"  backColor="#ffffff"  foreColor="#000000"  type="Pseudocolor"  fast="1"  rowCount="63118" >
             <Axis dimension="x"  name="Comp-FL3-A"  label=""  auto="auto" />
             <Axis dimension="y"  name="Comp-FL4-A"  label=""  auto="auto" />
             <GraphSettings level="5%"  smoothingHighResolution="1"  contourHighResolution="1"  histogramSmoothingCount="0"  graphResolution="256"  showOutliers="0"  drawLargeDots="0"  dotsToDraw="8000"  tint="le.chartfill.tinted.40"  lineWeight="le.lineweight.normal"  lineStyle="le.linestyle.solid" />
             <GraphEnvironment showGrid="0"  showAxes=""  showGates="1"  showFreqOnPlots="1"  showGateNameOnPlots="1"  showMedians="0"  showUncomped="0"  addEventParam="0"  lastYAxisName="" >
               <TextTraits font="SansSerif"  size="12"  name="Labels"  style="plain"  color="#000000"  background="#00ffffff"  just="left" />
               <TextTraits font="SansSerif"  size="12"  name="LayoutGates"  style="plain"  color="#000000"  background="#00ffffff"  just="left" />
               <TextTraits font="SansSerif"  size="10"  name="Numbers"  style="plain"  color="#000000"  background="#00ffffff"  just="left" />
               <TextTraits font="SansSerif"  size="10"  name="Legend"  style="plain"  color="#000000"  background="#00ffffff"  just="left" />
               <WindowPosition x="465"  y="175"  width="390"  height="520"  displayed="1"  panelState="---" />
             </GraphEnvironment>
           </Graph>
           <Annotation lineWeight="NoLine"  fill="#00ffffff"  stroke="#808080"  lineStyle="Solid"  gradientColor="#808080"  gradientStyle="le.gradientstyle.none"  enabled="1"  xScale="1"  yScale="1"  aspectRatioLock="0"  alpha="1"  figID="com.treestar.flowjo.charting.FigChartAnnotation@4e4d012c#1609223913253"  rotation="0"  lock="0"  sizeLock="0"  contentLock="0"  wantsDrops="0"  autoFitContents="0"  autoMinimumSize="1"  padding="5,5,5,5" >
             <Content>&amp;lt;font color=&amp;quot;#000000&amp;quot; face=&amp;quot;SansSerif&amp;quot; style=&amp;quot;font-size:12pt;&amp;quot;&amp;gt;&amp;#xA;&amp;lt;input type=&amp;quot;fjml&amp;quot; value=&amp;quot;%3CAnno+name%3D%22fj.anno.samplename%22+%2F%3E&amp;quot; style=&amp;quot;font-style:; font-family:SansSerif; font-weight:normal; color:#000000;&amp;quot;&amp;gt;&amp;lt;br style=&amp;quot;font-style:; font-family:SansSerif; font-weight:normal; color:#000000;&amp;quot;&amp;gt;&amp;lt;input type=&amp;quot;fjml&amp;quot; value=&amp;quot;%3CAnno+name%3D%22fj.anno.popname%22+%2F%3E&amp;quot; style=&amp;quot;font-style:; font-family:SansSerif; font-weight:normal; color:#000000;&amp;quot;&amp;gt;&amp;lt;br style=&amp;quot;font-style:; font-family:SansSerif; font-weight:normal; color:#000000;&amp;quot;&amp;gt;&amp;lt;input type=&amp;quot;fjml&amp;quot; value=&amp;quot;%3CStatistic+name%3D%22Count%22++id%3D%22%22++ancestor%3D%22%22+%2F%3E&amp;quot; style=&amp;quot;font-style:; font-family:SansSerif; font-weight:normal; color:#000000;&amp;quot;&amp;gt;&amp;lt;/font&amp;gt;</Content>
             <WindowPosition x="0"  y="340"  width="125"  height="70"  displayed="1"  panelState="" />
           </Annotation>
           <Legend lineWeight="Hairline"  fill="#ffffff"  stroke="#000000"  lineStyle="Solid"  gradientColor="#808080"  gradientStyle="le.gradientstyle.none"  enabled="1"  xScale="1"  yScale="1"  aspectRatioLock="0"  alpha="1"  figID="com.treestar.flowjo.charting.legend.FigLegend@218817dd#1609223913254"  rotation="0"  lock="0"  sizeLock="0"  contentLock="0"  wantsDrops="0"  rows="3"  columns="4"  drawGrid="1"  autoFitContents="0"  showHeader="1" >
             <RowSizes>
               <Size index="0"  value="15" />
               <Size index="1"  value="15" />
               <Size index="2"  value="15" />
             </RowSizes>
             <ColSizes>
               <Size index="0"  value="15" />
               <Size index="1"  value="15" />
               <Size index="2"  value="15" />
               <Size index="3"  value="15" />
             </ColSizes>
             <WindowPosition x="280"  y="0"  width="60"  height="45"  displayed="0"  panelState="" />
             <Columns>
               <Anno name="fj.anno.samplename" />
               <Anno name="fj.anno.popname" />
               <Statistic name="Count"  id=""  ancestor="" />
             </Columns>
           </Legend>
           <Ancestry lineWeight="Hairline"  fill="#ffffff"  stroke="#000000"  lineStyle="Solid"  gradientColor="#808080"  gradientStyle="le.gradientstyle.none"  enabled="1"  xScale="1"  yScale="1"  aspectRatioLock="0"  alpha="1"  figID="com.treestar.flowjo.charting.FigChartRow@4190845f#1609223913250"  rotation="0"  lock="0"  sizeLock="0"  contentLock="0"  wantsDrops="0"  backgating="0"  horizontal="0"  backgatingLargeDots="0"  backgatingContours="0" >
             <WindowPosition x="0"  y="0"  width="0"  height="1"  displayed="0"  panelState="" />
           </Ancestry>
           <Multigraph lineWeight="Hairline"  fill="#00ffffff"  stroke="#000000"  lineStyle="Solid"  gradientColor="#808080"  gradientStyle="le.gradientstyle.none"  enabled="1"  xScale="1"  yScale="1"  aspectRatioLock="1"  alpha="1"  figID="com.treestar.flowjo.charting.FigChartGrid@1713efc9#1609223913252"  rotation="0"  lock="0"  sizeLock="0"  contentLock="0"  wantsDrops="0"  annoOffsetX="0"  annoOffsetY="0"  type="NONE"  rows="0"  columns="0" >
             <WindowPosition x="0"  y="0"  width="0"  height="1"  displayed="0"  panelState="" />
             <Parameters/>
           </Multigraph>
           <PopModelList>
             <DataLayer path="T cells/CD3/1"  panelValue="1"  discriminatorValue=""  sampleGMID="0"  sampleID="1" >
               <LegendSpec color="#000000"  text=""  chartFill="le.chartfill.tinted.40"  lineWeight="Normal"  lineStyle="Solid"  control="0" />
             </DataLayer>
           </PopModelList>
           <WindowPosition x="977"  y="1282"  width="256"  height="256"  displayed="1"  panelState="" />
         </ChartData>
         <ChartData x="1331"  y="1273"  width="0"  height="0"  lineWeight="Hairline"  fill="#ffffff"  stroke="#000000"  lineStyle="Solid"  gradientColor="#808080"  gradientStyle="le.gradientstyle.none"  enabled="1"  xScale="1"  yScale="1"  aspectRatioLock="0"  alpha="1"  figID="com.treestar.flowjo.charting.FigChartBox@45d8d111#1609223921582"  rotation="0"  lock="0"  sizeLock="0"  contentLock="0"  wantsDrops="0"  dependents="1"  showSampleName="1"  showFullPath="1"  showFreq="0"  showCount="1"  showPopulationName="1"  showGraphTitle="0"  showMedians="0"  useShortName="1"  showKeyword="0"  keyword=""  showStatistic="0"  statistic=""  offsetHistograms="0"  offsetX="0"  offsetY="0"  flipH="0"  flipV="0"  showAdjunctHistograms="0"  scaleH="1"  scaleV="1"  panelIndex="-1"  z="81" >
           <Graph smoothing="0"  backColor="#ffffff"  foreColor="#000000"  type="Pseudocolor"  fast="1"  rowCount="56447" >
             <Axis dimension="x"  name="Comp-FL3-A"  label=""  auto="auto" />
             <Axis dimension="y"  name="Comp-FL4-A"  label=""  auto="auto" />
             <GraphSettings level="5%"  smoothingHighResolution="1"  contourHighResolution="1"  histogramSmoothingCount="0"  graphResolution="256"  showOutliers="0"  drawLargeDots="0"  dotsToDraw="8000"  tint="le.chartfill.tinted.40"  lineWeight="le.lineweight.normal"  lineStyle="le.linestyle.solid" />
             <GraphEnvironment showGrid="0"  showAxes=""  showGates="1"  showFreqOnPlots="1"  showGateNameOnPlots="1"  showMedians="0"  showUncomped="0"  addEventParam="0"  lastYAxisName="" >
               <TextTraits font="SansSerif"  size="12"  name="Labels"  style="plain"  color="#000000"  background="#00ffffff"  just="left" />
               <TextTraits font="SansSerif"  size="12"  name="LayoutGates"  style="plain"  color="#000000"  background="#00ffffff"  just="left" />
               <TextTraits font="SansSerif"  size="10"  name="Numbers"  style="plain"  color="#000000"  background="#00ffffff"  just="left" />
               <TextTraits font="SansSerif"  size="10"  name="Legend"  style="plain"  color="#000000"  background="#00ffffff"  just="left" />
               <WindowPosition x="465"  y="175"  width="390"  height="520"  displayed="1"  panelState="---" />
             </GraphEnvironment>
           </Graph>
           <Annotation lineWeight="NoLine"  fill="#00ffffff"  stroke="#808080"  lineStyle="Solid"  gradientColor="#808080"  gradientStyle="le.gradientstyle.none"  enabled="1"  xScale="1"  yScale="1"  aspectRatioLock="0"  alpha="1"  figID="com.treestar.flowjo.charting.FigChartAnnotation@42dba430#1609223921590"  rotation="0"  lock="0"  sizeLock="0"  contentLock="0"  wantsDrops="0"  autoFitContents="0"  autoMinimumSize="1"  padding="5,5,5,5" >
             <Content>&amp;lt;font color=&amp;quot;#000000&amp;quot; face=&amp;quot;SansSerif&amp;quot; style=&amp;quot;font-size:12pt;&amp;quot;&amp;gt;&amp;#xA;&amp;lt;input type=&amp;quot;fjml&amp;quot; value=&amp;quot;%3CAnno+name%3D%22fj.anno.samplename%22+%2F%3E&amp;quot; style=&amp;quot;font-style:; font-family:SansSerif; font-weight:normal; color:#000000;&amp;quot;&amp;gt;&amp;lt;br style=&amp;quot;font-style:; font-family:SansSerif; font-weight:normal; color:#000000;&amp;quot;&amp;gt;&amp;lt;input type=&amp;quot;fjml&amp;quot; value=&amp;quot;%3CAnno+name%3D%22fj.anno.popname%22+%2F%3E&amp;quot; style=&amp;quot;font-style:; font-family:SansSerif; font-weight:normal; color:#000000;&amp;quot;&amp;gt;&amp;lt;br style=&amp;quot;font-style:; font-family:SansSerif; font-weight:normal; color:#000000;&amp;quot;&amp;gt;&amp;lt;input type=&amp;quot;fjml&amp;quot; value=&amp;quot;%3CStatistic+name%3D%22Count%22++id%3D%22%22++ancestor%3D%22%22+%2F%3E&amp;quot; style=&amp;quot;font-style:; font-family:SansSerif; font-weight:normal; color:#000000;&amp;quot;&amp;gt;&amp;lt;/font&amp;gt;</Content>
             <WindowPosition x="0"  y="340"  width="181"  height="70"  displayed="1"  panelState="" />
           </Annotation>
           <Legend lineWeight="Hairline"  fill="#ffffff"  stroke="#000000"  lineStyle="Solid"  gradientColor="#808080"  gradientStyle="le.gradientstyle.none"  enabled="1"  xScale="1"  yScale="1"  aspectRatioLock="0"  alpha="1"  figID="com.treestar.flowjo.charting.legend.FigLegend@61f86d9a#1609223921590"  rotation="0"  lock="0"  sizeLock="0"  contentLock="0"  wantsDrops="0"  rows="3"  columns="4"  drawGrid="1"  autoFitContents="0"  showHeader="1" >
             <RowSizes>
               <Size index="0"  value="15" />
               <Size index="1"  value="15" />
               <Size index="2"  value="15" />
             </RowSizes>
             <ColSizes>
               <Size index="0"  value="15" />
               <Size index="1"  value="15" />
               <Size index="2"  value="15" />
               <Size index="3"  value="15" />
             </ColSizes>
             <WindowPosition x="280"  y="0"  width="60"  height="45"  displayed="0"  panelState="" />
             <Columns>
               <Anno name="fj.anno.samplename" />
               <Anno name="fj.anno.popname" />
               <Statistic name="Count"  id=""  ancestor="" />
             </Columns>
           </Legend>
           <Ancestry lineWeight="Hairline"  fill="#ffffff"  stroke="#000000"  lineStyle="Solid"  gradientColor="#808080"  gradientStyle="le.gradientstyle.none"  enabled="1"  xScale="1"  yScale="1"  aspectRatioLock="0"  alpha="1"  figID="com.treestar.flowjo.charting.FigChartRow@287cde15#1609223921587"  rotation="0"  lock="0"  sizeLock="0"  contentLock="0"  wantsDrops="0"  backgating="0"  horizontal="0"  backgatingLargeDots="0"  backgatingContours="0" >
             <WindowPosition x="0"  y="0"  width="0"  height="1"  displayed="0"  panelState="" />
           </Ancestry>
           <Multigraph lineWeight="Hairline"  fill="#00ffffff"  stroke="#000000"  lineStyle="Solid"  gradientColor="#808080"  gradientStyle="le.gradientstyle.none"  enabled="1"  xScale="1"  yScale="1"  aspectRatioLock="1"  alpha="1"  figID="com.treestar.flowjo.charting.FigChartGrid@62bf32ef#1609223921589"  rotation="0"  lock="0"  sizeLock="0"  contentLock="0"  wantsDrops="0"  annoOffsetX="0"  annoOffsetY="0"  type="NONE"  rows="0"  columns="0" >
             <WindowPosition x="0"  y="0"  width="0"  height="1"  displayed="0"  panelState="" />
             <Parameters/>
           </Multigraph>
           <PopModelList>
             <DataLayer path="T cells/CD3/1"  panelValue="1"  discriminatorValue=""  sampleGMID="1"  sampleID="2" >
               <LegendSpec color="#000000"  text=""  chartFill="le.chartfill.tinted.40"  lineWeight="Normal"  lineStyle="Solid"  control="0" />
             </DataLayer>
           </PopModelList>
           <WindowPosition x="1331"  y="1273"  width="256"  height="256"  displayed="1"  panelState="" />
         </ChartData>
         <ChartData x="1716"  y="1276"  width="0"  height="0"  lineWeight="Hairline"  fill="#ffffff"  stroke="#000000"  lineStyle="Solid"  gradientColor="#808080"  gradientStyle="le.gradientstyle.none"  enabled="1"  xScale="1"  yScale="1"  aspectRatioLock="0"  alpha="1"  figID="com.treestar.flowjo.charting.FigChartBox@559e0b9e#1609223929375"  rotation="0"  lock="0"  sizeLock="0"  contentLock="0"  wantsDrops="0"  dependents="1"  showSampleName="1"  showFullPath="1"  showFreq="0"  showCount="1"  showPopulationName="1"  showGraphTitle="0"  showMedians="0"  useShortName="1"  showKeyword="0"  keyword=""  showStatistic="0"  statistic=""  offsetHistograms="0"  offsetX="0"  offsetY="0"  flipH="0"  flipV="0"  showAdjunctHistograms="0"  scaleH="1"  scaleV="1"  panelIndex="-1"  z="90" >
           <Graph smoothing="0"  backColor="#ffffff"  foreColor="#000000"  type="Pseudocolor"  fast="1"  rowCount="48600" >
             <Axis dimension="x"  name="Comp-FL3-A"  label=""  auto="auto" />
             <Axis dimension="y"  name="Comp-FL4-A"  label=""  auto="auto" />
             <GraphSettings level="5%"  smoothingHighResolution="1"  contourHighResolution="1"  histogramSmoothingCount="0"  graphResolution="256"  showOutliers="0"  drawLargeDots="0"  dotsToDraw="8000"  tint="le.chartfill.tinted.40"  lineWeight="le.lineweight.normal"  lineStyle="le.linestyle.solid" />
             <GraphEnvironment showGrid="0"  showAxes=""  showGates="1"  showFreqOnPlots="1"  showGateNameOnPlots="1"  showMedians="0"  showUncomped="0"  addEventParam="0"  lastYAxisName="" >
               <TextTraits font="SansSerif"  size="12"  name="Labels"  style="plain"  color="#000000"  background="#00ffffff"  just="left" />
               <TextTraits font="SansSerif"  size="12"  name="LayoutGates"  style="plain"  color="#000000"  background="#00ffffff"  just="left" />
               <TextTraits font="SansSerif"  size="10"  name="Numbers"  style="plain"  color="#000000"  background="#00ffffff"  just="left" />
               <TextTraits font="SansSerif"  size="10"  name="Legend"  style="plain"  color="#000000"  background="#00ffffff"  just="left" />
               <WindowPosition x="465"  y="175"  width="390"  height="520"  displayed="1"  panelState="---" />
             </GraphEnvironment>
           </Graph>
           <Annotation lineWeight="NoLine"  fill="#00ffffff"  stroke="#808080"  lineStyle="Solid"  gradientColor="#808080"  gradientStyle="le.gradientstyle.none"  enabled="1"  xScale="1"  yScale="1"  aspectRatioLock="0"  alpha="1"  figID="com.treestar.flowjo.charting.FigChartAnnotation@743df88c#1609223929384"  rotation="0"  lock="0"  sizeLock="0"  contentLock="0"  wantsDrops="0"  autoFitContents="0"  autoMinimumSize="1"  padding="5,5,5,5" >
             <Content>&amp;lt;font color=&amp;quot;#000000&amp;quot; face=&amp;quot;SansSerif&amp;quot; style=&amp;quot;font-size:12pt;&amp;quot;&amp;gt;&amp;#xA;&amp;lt;input type=&amp;quot;fjml&amp;quot; value=&amp;quot;%3CAnno+name%3D%22fj.anno.samplename%22+%2F%3E&amp;quot; style=&amp;quot;font-style:; font-family:SansSerif; font-weight:normal; color:#000000;&amp;quot;&amp;gt;&amp;lt;br style=&amp;quot;font-style:; font-family:SansSerif; font-weight:normal; color:#000000;&amp;quot;&amp;gt;&amp;lt;input type=&amp;quot;fjml&amp;quot; value=&amp;quot;%3CAnno+name%3D%22fj.anno.popname%22+%2F%3E&amp;quot; style=&amp;quot;font-style:; font-family:SansSerif; font-weight:normal; color:#000000;&amp;quot;&amp;gt;&amp;lt;br style=&amp;quot;font-style:; font-family:SansSerif; font-weight:normal; color:#000000;&amp;quot;&amp;gt;&amp;lt;input type=&amp;quot;fjml&amp;quot; value=&amp;quot;%3CStatistic+name%3D%22Count%22++id%3D%22%22++ancestor%3D%22%22+%2F%3E&amp;quot; style=&amp;quot;font-style:; font-family:SansSerif; font-weight:normal; color:#000000;&amp;quot;&amp;gt;&amp;lt;/font&amp;gt;</Content>
             <WindowPosition x="0"  y="340"  width="124"  height="70"  displayed="1"  panelState="" />
           </Annotation>
           <Legend lineWeight="Hairline"  fill="#ffffff"  stroke="#000000"  lineStyle="Solid"  gradientColor="#808080"  gradientStyle="le.gradientstyle.none"  enabled="1"  xScale="1"  yScale="1"  aspectRatioLock="0"  alpha="1"  figID="com.treestar.flowjo.charting.legend.FigLegend@1088eaf3#1609223929384"  rotation="0"  lock="0"  sizeLock="0"  contentLock="0"  wantsDrops="0"  rows="3"  columns="4"  drawGrid="1"  autoFitContents="0"  showHeader="1" >
             <RowSizes>
               <Size index="0"  value="15" />
               <Size index="1"  value="15" />
               <Size index="2"  value="15" />
             </RowSizes>
             <ColSizes>
               <Size index="0"  value="15" />
               <Size index="1"  value="15" />
               <Size index="2"  value="15" />
               <Size index="3"  value="15" />
             </ColSizes>
             <WindowPosition x="280"  y="0"  width="60"  height="45"  displayed="0"  panelState="" />
             <Columns>
               <Anno name="fj.anno.samplename" />
               <Anno name="fj.anno.popname" />
               <Statistic name="Count"  id=""  ancestor="" />
             </Columns>
           </Legend>
           <Ancestry lineWeight="Hairline"  fill="#ffffff"  stroke="#000000"  lineStyle="Solid"  gradientColor="#808080"  gradientStyle="le.gradientstyle.none"  enabled="1"  xScale="1"  yScale="1"  aspectRatioLock="0"  alpha="1"  figID="com.treestar.flowjo.charting.FigChartRow@5aca9943#1609223929379"  rotation="0"  lock="0"  sizeLock="0"  contentLock="0"  wantsDrops="0"  backgating="0"  horizontal="0"  backgatingLargeDots="0"  backgatingContours="0" >
             <WindowPosition x="0"  y="0"  width="0"  height="1"  displayed="0"  panelState="" />
           </Ancestry>
           <Multigraph lineWeight="Hairline"  fill="#00ffffff"  stroke="#000000"  lineStyle="Solid"  gradientColor="#808080"  gradientStyle="le.gradientstyle.none"  enabled="1"  xScale="1"  yScale="1"  aspectRatioLock="1"  alpha="1"  figID="com.treestar.flowjo.charting.FigChartGrid@2b142c46#1609223929382"  rotation="0"  lock="0"  sizeLock="0"  contentLock="0"  wantsDrops="0"  annoOffsetX="0"  annoOffsetY="0"  type="NONE"  rows="0"  columns="0" >
             <WindowPosition x="0"  y="0"  width="0"  height="1"  displayed="0"  panelState="" />
             <Parameters/>
           </Multigraph>
           <PopModelList>
             <DataLayer path="T cells/CD3/1"  panelValue="1"  discriminatorValue=""  sampleGMID="2"  sampleID="3" >
               <LegendSpec color="#000000"  text=""  chartFill="le.chartfill.tinted.40"  lineWeight="Normal"  lineStyle="Solid"  control="0" />
             </DataLayer>
           </PopModelList>
           <WindowPosition x="1716"  y="1276"  width="256"  height="256"  displayed="1"  panelState="" />
         </ChartData>
         <ChartData x="2074"  y="1286"  width="0"  height="0"  lineWeight="Hairline"  fill="#ffffff"  stroke="#000000"  lineStyle="Solid"  gradientColor="#808080"  gradientStyle="le.gradientstyle.none"  enabled="1"  xScale="1"  yScale="1"  aspectRatioLock="0"  alpha="1"  figID="com.treestar.flowjo.charting.FigChartBox@546ed89#1609223937239"  rotation="0"  lock="0"  sizeLock="0"  contentLock="0"  wantsDrops="0"  dependents="1"  showSampleName="1"  showFullPath="1"  showFreq="0"  showCount="1"  showPopulationName="1"  showGraphTitle="0"  showMedians="0"  useShortName="1"  showKeyword="0"  keyword=""  showStatistic="0"  statistic=""  offsetHistograms="0"  offsetX="0"  offsetY="0"  flipH="0"  flipV="0"  showAdjunctHistograms="0"  scaleH="1"  scaleV="1"  panelIndex="-1"  z="99" >
           <Graph smoothing="0"  backColor="#ffffff"  foreColor="#000000"  type="Pseudocolor"  fast="1"  rowCount="33815" >
             <Axis dimension="x"  name="Comp-FL3-A"  label=""  auto="auto" />
             <Axis dimension="y"  name="Comp-FL4-A"  label=""  auto="auto" />
             <GraphSettings level="5%"  smoothingHighResolution="1"  contourHighResolution="1"  histogramSmoothingCount="0"  graphResolution="256"  showOutliers="0"  drawLargeDots="0"  dotsToDraw="8000"  tint="le.chartfill.tinted.40"  lineWeight="le.lineweight.normal"  lineStyle="le.linestyle.solid" />
             <GraphEnvironment showGrid="0"  showAxes=""  showGates="1"  showFreqOnPlots="1"  showGateNameOnPlots="1"  showMedians="0"  showUncomped="0"  addEventParam="0"  lastYAxisName="" >
               <TextTraits font="SansSerif"  size="12"  name="Labels"  style="plain"  color="#000000"  background="#00ffffff"  just="left" />
               <TextTraits font="SansSerif"  size="12"  name="LayoutGates"  style="plain"  color="#000000"  background="#00ffffff"  just="left" />
               <TextTraits font="SansSerif"  size="10"  name="Numbers"  style="plain"  color="#000000"  background="#00ffffff"  just="left" />
               <TextTraits font="SansSerif"  size="10"  name="Legend"  style="plain"  color="#000000"  background="#00ffffff"  just="left" />
               <WindowPosition x="465"  y="175"  width="390"  height="520"  displayed="1"  panelState="---" />
             </GraphEnvironment>
           </Graph>
           <Annotation lineWeight="NoLine"  fill="#00ffffff"  stroke="#808080"  lineStyle="Solid"  gradientColor="#808080"  gradientStyle="le.gradientstyle.none"  enabled="1"  xScale="1"  yScale="1"  aspectRatioLock="0"  alpha="1"  figID="com.treestar.flowjo.charting.FigChartAnnotation@53d5bde#1609223937247"  rotation="0"  lock="0"  sizeLock="0"  contentLock="0"  wantsDrops="0"  autoFitContents="0"  autoMinimumSize="1"  padding="5,5,5,5" >
             <Content>&amp;lt;font color=&amp;quot;#000000&amp;quot; face=&amp;quot;SansSerif&amp;quot; style=&amp;quot;font-size:12pt;&amp;quot;&amp;gt;&amp;#xA;&amp;lt;input type=&amp;quot;fjml&amp;quot; value=&amp;quot;%3CAnno+name%3D%22fj.anno.samplename%22+%2F%3E&amp;quot; style=&amp;quot;font-style:; font-family:SansSerif; font-weight:normal; color:#000000;&amp;quot;&amp;gt;&amp;lt;br style=&amp;quot;font-style:; font-family:SansSerif; font-weight:normal; color:#000000;&amp;quot;&amp;gt;&amp;lt;input type=&amp;quot;fjml&amp;quot; value=&amp;quot;%3CAnno+name%3D%22fj.anno.popname%22+%2F%3E&amp;quot; style=&amp;quot;font-style:; font-family:SansSerif; font-weight:normal; color:#000000;&amp;quot;&amp;gt;&amp;lt;br style=&amp;quot;font-style:; font-family:SansSerif; font-weight:normal; color:#000000;&amp;quot;&amp;gt;&amp;lt;input type=&amp;quot;fjml&amp;quot; value=&amp;quot;%3CStatistic+name%3D%22Count%22++id%3D%22%22++ancestor%3D%22%22+%2F%3E&amp;quot; style=&amp;quot;font-style:; font-family:SansSerif; font-weight:normal; color:#000000;&amp;quot;&amp;gt;&amp;lt;/font&amp;gt;</Content>
             <WindowPosition x="0"  y="340"  width="124"  height="70"  displayed="1"  panelState="" />
           </Annotation>
           <Legend lineWeight="Hairline"  fill="#ffffff"  stroke="#000000"  lineStyle="Solid"  gradientColor="#808080"  gradientStyle="le.gradientstyle.none"  enabled="1"  xScale="1"  yScale="1"  aspectRatioLock="0"  alpha="1"  figID="com.treestar.flowjo.charting.legend.FigLegend@7f5a4e81#1609223937247"  rotation="0"  lock="0"  sizeLock="0"  contentLock="0"  wantsDrops="0"  rows="3"  columns="4"  drawGrid="1"  autoFitContents="0"  showHeader="1" >
             <RowSizes>
               <Size index="0"  value="15" />
               <Size index="1"  value="15" />
               <Size index="2"  value="15" />
             </RowSizes>
             <ColSizes>
               <Size index="0"  value="15" />
               <Size index="1"  value="15" />
               <Size index="2"  value="15" />
               <Size index="3"  value="15" />
             </ColSizes>
             <WindowPosition x="280"  y="0"  width="60"  height="45"  displayed="0"  panelState="" />
             <Columns>
               <Anno name="fj.anno.samplename" />
               <Anno name="fj.anno.popname" />
               <Statistic name="Count"  id=""  ancestor="" />
             </Columns>
           </Legend>
           <Ancestry lineWeight="Hairline"  fill="#ffffff"  stroke="#000000"  lineStyle="Solid"  gradientColor="#808080"  gradientStyle="le.gradientstyle.none"  enabled="1"  xScale="1"  yScale="1"  aspectRatioLock="0"  alpha="1"  figID="com.treestar.flowjo.charting.FigChartRow@68a51bed#1609223937244"  rotation="0"  lock="0"  sizeLock="0"  contentLock="0"  wantsDrops="0"  backgating="0"  horizontal="0"  backgatingLargeDots="0"  backgatingContours="0" >
             <WindowPosition x="0"  y="0"  width="0"  height="1"  displayed="0"  panelState="" />
           </Ancestry>
           <Multigraph lineWeight="Hairline"  fill="#00ffffff"  stroke="#000000"  lineStyle="Solid"  gradientColor="#808080"  gradientStyle="le.gradientstyle.none"  enabled="1"  xScale="1"  yScale="1"  aspectRatioLock="1"  alpha="1"  figID="com.treestar.flowjo.charting.FigChartGrid@2fcc9a47#1609223937246"  rotation="0"  lock="0"  sizeLock="0"  contentLock="0"  wantsDrops="0"  annoOffsetX="0"  annoOffsetY="0"  type="NONE"  rows="0"  columns="0" >
             <WindowPosition x="0"  y="0"  width="0"  height="1"  displayed="0"  panelState="" />
             <Parameters/>
           </Multigraph>
           <PopModelList>
             <DataLayer path="T cells/CD3/1"  panelValue="1"  discriminatorValue=""  sampleGMID="3"  sampleID="4" >
               <LegendSpec color="#000000"  text=""  chartFill="le.chartfill.tinted.40"  lineWeight="Normal"  lineStyle="Solid"  control="0" />
             </DataLayer>
           </PopModelList>
           <WindowPosition x="2074"  y="1286"  width="256"  height="256"  displayed="1"  panelState="" />
         </ChartData>
         <ChartData x="962"  y="1790"  width="0"  height="0"  lineWeight="Hairline"  fill="#ffffff"  stroke="#000000"  lineStyle="Solid"  gradientColor="#808080"  gradientStyle="le.gradientstyle.none"  enabled="1"  xScale="1"  yScale="1"  aspectRatioLock="0"  alpha="1"  figID="com.treestar.flowjo.charting.FigChartBox@4a0bbc3f#1609224009715"  rotation="0"  lock="0"  sizeLock="0"  contentLock="0"  wantsDrops="0"  dependents="1"  showSampleName="1"  showFullPath="1"  showFreq="0"  showCount="1"  showPopulationName="1"  showGraphTitle="0"  showMedians="0"  useShortName="1"  showKeyword="0"  keyword=""  showStatistic="0"  statistic=""  offsetHistograms="0"  offsetX="0"  offsetY="0"  flipH="0"  flipV="0"  showAdjunctHistograms="0"  scaleH="1"  scaleV="1"  panelIndex="-1"  z="108" >
           <Graph smoothing="0"  backColor="#ffffff"  foreColor="#000000"  type="Pseudocolor"  fast="1"  rowCount="63118" >
             <Axis dimension="x"  name="Comp-FL1-A"  label=""  auto="auto" />
             <Axis dimension="y"  name="SSC-A"  label=""  auto="auto" />
             <GraphSettings level="5%"  smoothingHighResolution="1"  contourHighResolution="1"  histogramSmoothingCount="0"  graphResolution="256"  showOutliers="0"  drawLargeDots="0"  dotsToDraw="8000"  tint="le.chartfill.tinted.40"  lineWeight="le.lineweight.normal"  lineStyle="le.linestyle.solid" />
             <GraphEnvironment showGrid="0"  showAxes=""  showGates="1"  showFreqOnPlots="1"  showGateNameOnPlots="1"  showMedians="0"  showUncomped="0"  addEventParam="0"  lastYAxisName="" >
               <TextTraits font="SansSerif"  size="12"  name="Labels"  style="plain"  color="#000000"  background="#00ffffff"  just="left" />
               <TextTraits font="SansSerif"  size="12"  name="LayoutGates"  style="plain"  color="#000000"  background="#00ffffff"  just="left" />
               <TextTraits font="SansSerif"  size="10"  name="Numbers"  style="plain"  color="#000000"  background="#00ffffff"  just="left" />
               <TextTraits font="SansSerif"  size="10"  name="Legend"  style="plain"  color="#000000"  background="#00ffffff"  just="left" />
               <WindowPosition x="465"  y="175"  width="390"  height="520"  displayed="1"  panelState="---" />
             </GraphEnvironment>
           </Graph>
           <Annotation lineWeight="NoLine"  fill="#00ffffff"  stroke="#808080"  lineStyle="Solid"  gradientColor="#808080"  gradientStyle="le.gradientstyle.none"  enabled="1"  xScale="1"  yScale="1"  aspectRatioLock="0"  alpha="1"  figID="com.treestar.flowjo.charting.FigChartAnnotation@14f733a1#1609224009723"  rotation="0"  lock="0"  sizeLock="0"  contentLock="0"  wantsDrops="0"  autoFitContents="0"  autoMinimumSize="1"  padding="5,5,5,5" >
             <Content>&amp;lt;font color=&amp;quot;#000000&amp;quot; face=&amp;quot;SansSerif&amp;quot; style=&amp;quot;font-size:12pt;&amp;quot;&amp;gt;&amp;#xA;&amp;lt;input type=&amp;quot;fjml&amp;quot; value=&amp;quot;%3CAnno+name%3D%22fj.anno.samplename%22+%2F%3E&amp;quot; style=&amp;quot;font-style:; font-family:SansSerif; font-weight:normal; color:#000000;&amp;quot;&amp;gt;&amp;lt;br style=&amp;quot;font-style:; font-family:SansSerif; font-weight:normal; color:#000000;&amp;quot;&amp;gt;&amp;lt;input type=&amp;quot;fjml&amp;quot; value=&amp;quot;%3CAnno+name%3D%22fj.anno.popname%22+%2F%3E&amp;quot; style=&amp;quot;font-style:; font-family:SansSerif; font-weight:normal; color:#000000;&amp;quot;&amp;gt;&amp;lt;br style=&amp;quot;font-style:; font-family:SansSerif; font-weight:normal; color:#000000;&amp;quot;&amp;gt;&amp;lt;input type=&amp;quot;fjml&amp;quot; value=&amp;quot;%3CStatistic+name%3D%22Count%22++id%3D%22%22++ancestor%3D%22%22+%2F%3E&amp;quot; style=&amp;quot;font-style:; font-family:SansSerif; font-weight:normal; color:#000000;&amp;quot;&amp;gt;&amp;lt;/font&amp;gt;</Content>
             <WindowPosition x="0"  y="340"  width="125"  height="70"  displayed="1"  panelState="" />
           </Annotation>
           <Legend lineWeight="Hairline"  fill="#ffffff"  stroke="#000000"  lineStyle="Solid"  gradientColor="#808080"  gradientStyle="le.gradientstyle.none"  enabled="1"  xScale="1"  yScale="1"  aspectRatioLock="0"  alpha="1"  figID="com.treestar.flowjo.charting.legend.FigLegend@715e99c7#1609224009723"  rotation="0"  lock="0"  sizeLock="0"  contentLock="0"  wantsDrops="0"  rows="3"  columns="4"  drawGrid="1"  autoFitContents="0"  showHeader="1" >
             <RowSizes>
               <Size index="0"  value="15" />
               <Size index="1"  value="15" />
               <Size index="2"  value="15" />
             </RowSizes>
             <ColSizes>
               <Size index="0"  value="15" />
               <Size index="1"  value="15" />
               <Size index="2"  value="15" />
               <Size index="3"  value="15" />
             </ColSizes>
             <WindowPosition x="280"  y="0"  width="60"  height="45"  displayed="0"  panelState="" />
             <Columns>
               <Anno name="fj.anno.samplename" />
               <Anno name="fj.anno.popname" />
               <Statistic name="Count"  id=""  ancestor="" />
             </Columns>
           </Legend>
           <Ancestry lineWeight="Hairline"  fill="#ffffff"  stroke="#000000"  lineStyle="Solid"  gradientColor="#808080"  gradientStyle="le.gradientstyle.none"  enabled="1"  xScale="1"  yScale="1"  aspectRatioLock="0"  alpha="1"  figID="com.treestar.flowjo.charting.FigChartRow@14bb6596#1609224009719"  rotation="0"  lock="0"  sizeLock="0"  contentLock="0"  wantsDrops="0"  backgating="0"  horizontal="0"  backgatingLargeDots="0"  backgatingContours="0" >
             <WindowPosition x="0"  y="0"  width="0"  height="1"  displayed="0"  panelState="" />
           </Ancestry>
           <Multigraph lineWeight="Hairline"  fill="#00ffffff"  stroke="#000000"  lineStyle="Solid"  gradientColor="#808080"  gradientStyle="le.gradientstyle.none"  enabled="1"  xScale="1"  yScale="1"  aspectRatioLock="1"  alpha="1"  figID="com.treestar.flowjo.charting.FigChartGrid@1b0a657c#1609224009721"  rotation="0"  lock="0"  sizeLock="0"  contentLock="0"  wantsDrops="0"  annoOffsetX="0"  annoOffsetY="0"  type="NONE"  rows="0"  columns="0" >
             <WindowPosition x="0"  y="0"  width="0"  height="1"  displayed="0"  panelState="" />
             <Parameters/>
           </Multigraph>
           <PopModelList>
             <DataLayer path="T cells"  panelValue="1"  discriminatorValue=""  sampleGMID="0"  sampleID="1" >
               <LegendSpec color="#000000"  text=""  chartFill="le.chartfill.tinted.40"  lineWeight="Normal"  lineStyle="Solid"  control="0" />
             </DataLayer>
           </PopModelList>
           <WindowPosition x="962"  y="1790"  width="256"  height="256"  displayed="1"  panelState="" />
         </ChartData>
         <ChartData x="1335"  y="1793"  width="0"  height="0"  lineWeight="Hairline"  fill="#ffffff"  stroke="#000000"  lineStyle="Solid"  gradientColor="#808080"  gradientStyle="le.gradientstyle.none"  enabled="1"  xScale="1"  yScale="1"  aspectRatioLock="0"  alpha="1"  figID="com.treestar.flowjo.charting.FigChartBox@37e462cf#1609224023418"  rotation="0"  lock="0"  sizeLock="0"  contentLock="0"  wantsDrops="0"  dependents="1"  showSampleName="1"  showFullPath="1"  showFreq="0"  showCount="1"  showPopulationName="1"  showGraphTitle="0"  showMedians="0"  useShortName="1"  showKeyword="0"  keyword=""  showStatistic="0"  statistic=""  offsetHistograms="0"  offsetX="0"  offsetY="0"  flipH="0"  flipV="0"  showAdjunctHistograms="0"  scaleH="1"  scaleV="1"  panelIndex="-1"  z="117" >
           <Graph smoothing="0"  backColor="#ffffff"  foreColor="#000000"  type="Pseudocolor"  fast="1"  rowCount="56447" >
             <Axis dimension="x"  name="Comp-FL1-A"  label=""  auto="auto" />
             <Axis dimension="y"  name="SSC-A"  label=""  auto="auto" />
             <GraphSettings level="5%"  smoothingHighResolution="1"  contourHighResolution="1"  histogramSmoothingCount="0"  graphResolution="256"  showOutliers="0"  drawLargeDots="0"  dotsToDraw="8000"  tint="le.chartfill.tinted.40"  lineWeight="le.lineweight.normal"  lineStyle="le.linestyle.solid" />
             <GraphEnvironment showGrid="0"  showAxes=""  showGates="1"  showFreqOnPlots="1"  showGateNameOnPlots="1"  showMedians="0"  showUncomped="0"  addEventParam="0"  lastYAxisName="" >
               <TextTraits font="SansSerif"  size="12"  name="Labels"  style="plain"  color="#000000"  background="#00ffffff"  just="left" />
               <TextTraits font="SansSerif"  size="12"  name="LayoutGates"  style="plain"  color="#000000"  background="#00ffffff"  just="left" />
               <TextTraits font="SansSerif"  size="10"  name="Numbers"  style="plain"  color="#000000"  background="#00ffffff"  just="left" />
               <TextTraits font="SansSerif"  size="10"  name="Legend"  style="plain"  color="#000000"  background="#00ffffff"  just="left" />
               <WindowPosition x="465"  y="175"  width="390"  height="520"  displayed="1"  panelState="---" />
             </GraphEnvironment>
           </Graph>
           <Annotation lineWeight="NoLine"  fill="#00ffffff"  stroke="#808080"  lineStyle="Solid"  gradientColor="#808080"  gradientStyle="le.gradientstyle.none"  enabled="1"  xScale="1"  yScale="1"  aspectRatioLock="0"  alpha="1"  figID="com.treestar.flowjo.charting.FigChartAnnotation@41abda7b#1609224023425"  rotation="0"  lock="0"  sizeLock="0"  contentLock="0"  wantsDrops="0"  autoFitContents="0"  autoMinimumSize="1"  padding="5,5,5,5" >
             <Content>&amp;lt;font color=&amp;quot;#000000&amp;quot; face=&amp;quot;SansSerif&amp;quot; style=&amp;quot;font-size:12pt;&amp;quot;&amp;gt;&amp;#xA;&amp;lt;input type=&amp;quot;fjml&amp;quot; value=&amp;quot;%3CAnno+name%3D%22fj.anno.samplename%22+%2F%3E&amp;quot; style=&amp;quot;font-style:; font-family:SansSerif; font-weight:normal; color:#000000;&amp;quot;&amp;gt;&amp;lt;br style=&amp;quot;font-style:; font-family:SansSerif; font-weight:normal; color:#000000;&amp;quot;&amp;gt;&amp;lt;input type=&amp;quot;fjml&amp;quot; value=&amp;quot;%3CAnno+name%3D%22fj.anno.popname%22+%2F%3E&amp;quot; style=&amp;quot;font-style:; font-family:SansSerif; font-weight:normal; color:#000000;&amp;quot;&amp;gt;&amp;lt;br style=&amp;quot;font-style:; font-family:SansSerif; font-weight:normal; color:#000000;&amp;quot;&amp;gt;&amp;lt;input type=&amp;quot;fjml&amp;quot; value=&amp;quot;%3CStatistic+name%3D%22Count%22++id%3D%22%22++ancestor%3D%22%22+%2F%3E&amp;quot; style=&amp;quot;font-style:; font-family:SansSerif; font-weight:normal; color:#000000;&amp;quot;&amp;gt;&amp;lt;/font&amp;gt;</Content>
             <WindowPosition x="0"  y="340"  width="181"  height="70"  displayed="1"  panelState="" />
           </Annotation>
           <Legend lineWeight="Hairline"  fill="#ffffff"  stroke="#000000"  lineStyle="Solid"  gradientColor="#808080"  gradientStyle="le.gradientstyle.none"  enabled="1"  xScale="1"  yScale="1"  aspectRatioLock="0"  alpha="1"  figID="com.treestar.flowjo.charting.legend.FigLegend@7994e2eb#1609224023425"  rotation="0"  lock="0"  sizeLock="0"  contentLock="0"  wantsDrops="0"  rows="3"  columns="4"  drawGrid="1"  autoFitContents="0"  showHeader="1" >
             <RowSizes>
               <Size index="0"  value="15" />
               <Size index="1"  value="15" />
               <Size index="2"  value="15" />
             </RowSizes>
             <ColSizes>
               <Size index="0"  value="15" />
               <Size index="1"  value="15" />
               <Size index="2"  value="15" />
               <Size index="3"  value="15" />
             </ColSizes>
             <WindowPosition x="280"  y="0"  width="60"  height="45"  displayed="0"  panelState="" />
             <Columns>
               <Anno name="fj.anno.samplename" />
               <Anno name="fj.anno.popname" />
               <Statistic name="Count"  id=""  ancestor="" />
             </Columns>
           </Legend>
           <Ancestry lineWeight="Hairline"  fill="#ffffff"  stroke="#000000"  lineStyle="Solid"  gradientColor="#808080"  gradientStyle="le.gradientstyle.none"  enabled="1"  xScale="1"  yScale="1"  aspectRatioLock="0"  alpha="1"  figID="com.treestar.flowjo.charting.FigChartRow@697d5d10#1609224023421"  rotation="0"  lock="0"  sizeLock="0"  contentLock="0"  wantsDrops="0"  backgating="0"  horizontal="0"  backgatingLargeDots="0"  backgatingContours="0" >
             <WindowPosition x="0"  y="0"  width="0"  height="1"  displayed="0"  panelState="" />
           </Ancestry>
           <Multigraph lineWeight="Hairline"  fill="#00ffffff"  stroke="#000000"  lineStyle="Solid"  gradientColor="#808080"  gradientStyle="le.gradientstyle.none"  enabled="1"  xScale="1"  yScale="1"  aspectRatioLock="1"  alpha="1"  figID="com.treestar.flowjo.charting.FigChartGrid@f5a75dd#1609224023423"  rotation="0"  lock="0"  sizeLock="0"  contentLock="0"  wantsDrops="0"  annoOffsetX="0"  annoOffsetY="0"  type="NONE"  rows="0"  columns="0" >
             <WindowPosition x="0"  y="0"  width="0"  height="1"  displayed="0"  panelState="" />
             <Parameters/>
           </Multigraph>
           <PopModelList>
             <DataLayer path="T cells"  panelValue="1"  discriminatorValue=""  sampleGMID="1"  sampleID="2" >
               <LegendSpec color="#000000"  text=""  chartFill="le.chartfill.tinted.40"  lineWeight="Normal"  lineStyle="Solid"  control="0" />
             </DataLayer>
           </PopModelList>
           <WindowPosition x="1335"  y="1793"  width="256"  height="256"  displayed="1"  panelState="" />
         </ChartData>
         <ChartData x="1704"  y="1800"  width="0"  height="0"  lineWeight="Hairline"  fill="#ffffff"  stroke="#000000"  lineStyle="Solid"  gradientColor="#808080"  gradientStyle="le.gradientstyle.none"  enabled="1"  xScale="1"  yScale="1"  aspectRatioLock="0"  alpha="1"  figID="com.treestar.flowjo.charting.FigChartBox@419bd86#1609224040144"  rotation="0"  lock="0"  sizeLock="0"  contentLock="0"  wantsDrops="0"  dependents="1"  showSampleName="1"  showFullPath="1"  showFreq="0"  showCount="1"  showPopulationName="1"  showGraphTitle="0"  showMedians="0"  useShortName="1"  showKeyword="0"  keyword=""  showStatistic="0"  statistic=""  offsetHistograms="0"  offsetX="0"  offsetY="0"  flipH="0"  flipV="0"  showAdjunctHistograms="0"  scaleH="1"  scaleV="1"  panelIndex="-1"  z="126" >
           <Graph smoothing="0"  backColor="#ffffff"  foreColor="#000000"  type="Pseudocolor"  fast="1"  rowCount="48600" >
             <Axis dimension="x"  name="Comp-FL1-A"  label=""  auto="auto" />
             <Axis dimension="y"  name="SSC-A"  label=""  auto="auto" />
             <GraphSettings level="5%"  smoothingHighResolution="1"  contourHighResolution="1"  histogramSmoothingCount="0"  graphResolution="256"  showOutliers="0"  drawLargeDots="0"  dotsToDraw="8000"  tint="le.chartfill.tinted.40"  lineWeight="le.lineweight.normal"  lineStyle="le.linestyle.solid" />
             <GraphEnvironment showGrid="0"  showAxes=""  showGates="1"  showFreqOnPlots="1"  showGateNameOnPlots="1"  showMedians="0"  showUncomped="0"  addEventParam="0"  lastYAxisName="" >
               <TextTraits font="SansSerif"  size="12"  name="Labels"  style="plain"  color="#000000"  background="#00ffffff"  just="left" />
               <TextTraits font="SansSerif"  size="12"  name="LayoutGates"  style="plain"  color="#000000"  background="#00ffffff"  just="left" />
               <TextTraits font="SansSerif"  size="10"  name="Numbers"  style="plain"  color="#000000"  background="#00ffffff"  just="left" />
               <TextTraits font="SansSerif"  size="10"  name="Legend"  style="plain"  color="#000000"  background="#00ffffff"  just="left" />
               <WindowPosition x="465"  y="175"  width="390"  height="520"  displayed="1"  panelState="---" />
             </GraphEnvironment>
           </Graph>
           <Annotation lineWeight="NoLine"  fill="#00ffffff"  stroke="#808080"  lineStyle="Solid"  gradientColor="#808080"  gradientStyle="le.gradientstyle.none"  enabled="1"  xScale="1"  yScale="1"  aspectRatioLock="0"  alpha="1"  figID="com.treestar.flowjo.charting.FigChartAnnotation@1790b8#1609224040153"  rotation="0"  lock="0"  sizeLock="0"  contentLock="0"  wantsDrops="0"  autoFitContents="0"  autoMinimumSize="1"  padding="5,5,5,5" >
             <Content>&amp;lt;font color=&amp;quot;#000000&amp;quot; face=&amp;quot;SansSerif&amp;quot; style=&amp;quot;font-size:12pt;&amp;quot;&amp;gt;&amp;#xA;&amp;lt;input type=&amp;quot;fjml&amp;quot; value=&amp;quot;%3CAnno+name%3D%22fj.anno.samplename%22+%2F%3E&amp;quot; style=&amp;quot;font-style:; font-family:SansSerif; font-weight:normal; color:#000000;&amp;quot;&amp;gt;&amp;lt;br style=&amp;quot;font-style:; font-family:SansSerif; font-weight:normal; color:#000000;&amp;quot;&amp;gt;&amp;lt;input type=&amp;quot;fjml&amp;quot; value=&amp;quot;%3CAnno+name%3D%22fj.anno.popname%22+%2F%3E&amp;quot; style=&amp;quot;font-style:; font-family:SansSerif; font-weight:normal; color:#000000;&amp;quot;&amp;gt;&amp;lt;br style=&amp;quot;font-style:; font-family:SansSerif; font-weight:normal; color:#000000;&amp;quot;&amp;gt;&amp;lt;input type=&amp;quot;fjml&amp;quot; value=&amp;quot;%3CStatistic+name%3D%22Count%22++id%3D%22%22++ancestor%3D%22%22+%2F%3E&amp;quot; style=&amp;quot;font-style:; font-family:SansSerif; font-weight:normal; color:#000000;&amp;quot;&amp;gt;&amp;lt;/font&amp;gt;</Content>
             <WindowPosition x="0"  y="340"  width="124"  height="70"  displayed="1"  panelState="" />
           </Annotation>
           <Legend lineWeight="Hairline"  fill="#ffffff"  stroke="#000000"  lineStyle="Solid"  gradientColor="#808080"  gradientStyle="le.gradientstyle.none"  enabled="1"  xScale="1"  yScale="1"  aspectRatioLock="0"  alpha="1"  figID="com.treestar.flowjo.charting.legend.FigLegend@b1e2014#1609224040153"  rotation="0"  lock="0"  sizeLock="0"  contentLock="0"  wantsDrops="0"  rows="3"  columns="4"  drawGrid="1"  autoFitContents="0"  showHeader="1" >
             <RowSizes>
               <Size index="0"  value="15" />
               <Size index="1"  value="15" />
               <Size index="2"  value="15" />
             </RowSizes>
             <ColSizes>
               <Size index="0"  value="15" />
               <Size index="1"  value="15" />
               <Size index="2"  value="15" />
               <Size index="3"  value="15" />
             </ColSizes>
             <WindowPosition x="280"  y="0"  width="60"  height="45"  displayed="0"  panelState="" />
             <Columns>
               <Anno name="fj.anno.samplename" />
               <Anno name="fj.anno.popname" />
               <Statistic name="Count"  id=""  ancestor="" />
             </Columns>
           </Legend>
           <Ancestry lineWeight="Hairline"  fill="#ffffff"  stroke="#000000"  lineStyle="Solid"  gradientColor="#808080"  gradientStyle="le.gradientstyle.none"  enabled="1"  xScale="1"  yScale="1"  aspectRatioLock="0"  alpha="1"  figID="com.treestar.flowjo.charting.FigChartRow@28e6ab6d#1609224040150"  rotation="0"  lock="0"  sizeLock="0"  contentLock="0"  wantsDrops="0"  backgating="0"  horizontal="0"  backgatingLargeDots="0"  backgatingContours="0" >
             <WindowPosition x="0"  y="0"  width="0"  height="1"  displayed="0"  panelState="" />
           </Ancestry>
           <Multigraph lineWeight="Hairline"  fill="#00ffffff"  stroke="#000000"  lineStyle="Solid"  gradientColor="#808080"  gradientStyle="le.gradientstyle.none"  enabled="1"  xScale="1"  yScale="1"  aspectRatioLock="1"  alpha="1"  figID="com.treestar.flowjo.charting.FigChartGrid@667d5d86#1609224040152"  rotation="0"  lock="0"  sizeLock="0"  contentLock="0"  wantsDrops="0"  annoOffsetX="0"  annoOffsetY="0"  type="NONE"  rows="0"  columns="0" >
             <WindowPosition x="0"  y="0"  width="0"  height="1"  displayed="0"  panelState="" />
             <Parameters/>
           </Multigraph>
           <PopModelList>
             <DataLayer path="T cells"  panelValue="1"  discriminatorValue=""  sampleGMID="2"  sampleID="3" >
               <LegendSpec color="#000000"  text=""  chartFill="le.chartfill.tinted.40"  lineWeight="Normal"  lineStyle="Solid"  control="0" />
             </DataLayer>
           </PopModelList>
           <WindowPosition x="1704"  y="1800"  width="256"  height="256"  displayed="1"  panelState="" />
         </ChartData>
         <ChartData x="2074"  y="1809"  width="0"  height="0"  lineWeight="Hairline"  fill="#ffffff"  stroke="#000000"  lineStyle="Solid"  gradientColor="#808080"  gradientStyle="le.gradientstyle.none"  enabled="1"  xScale="1"  yScale="1"  aspectRatioLock="0"  alpha="1"  figID="com.treestar.flowjo.charting.FigChartBox@b7c5361#1609224048712"  rotation="0"  lock="0"  sizeLock="0"  contentLock="0"  wantsDrops="0"  dependents="1"  showSampleName="1"  showFullPath="1"  showFreq="0"  showCount="1"  showPopulationName="1"  showGraphTitle="0"  showMedians="0"  useShortName="1"  showKeyword="0"  keyword=""  showStatistic="0"  statistic=""  offsetHistograms="0"  offsetX="0"  offsetY="0"  flipH="0"  flipV="0"  showAdjunctHistograms="0"  scaleH="1"  scaleV="1"  panelIndex="-1"  z="135" >
           <Graph smoothing="0"  backColor="#ffffff"  foreColor="#000000"  type="Pseudocolor"  fast="1"  rowCount="33815" >
             <Axis dimension="x"  name="Comp-FL1-A"  label=""  auto="auto" />
             <Axis dimension="y"  name="SSC-A"  label=""  auto="auto" />
             <GraphSettings level="5%"  smoothingHighResolution="1"  contourHighResolution="1"  histogramSmoothingCount="0"  graphResolution="256"  showOutliers="0"  drawLargeDots="0"  dotsToDraw="8000"  tint="le.chartfill.tinted.40"  lineWeight="le.lineweight.normal"  lineStyle="le.linestyle.solid" />
             <GraphEnvironment showGrid="0"  showAxes=""  showGates="1"  showFreqOnPlots="1"  showGateNameOnPlots="1"  showMedians="0"  showUncomped="0"  addEventParam="0"  lastYAxisName="" >
               <TextTraits font="SansSerif"  size="12"  name="Labels"  style="plain"  color="#000000"  background="#00ffffff"  just="left" />
               <TextTraits font="SansSerif"  size="12"  name="LayoutGates"  style="plain"  color="#000000"  background="#00ffffff"  just="left" />
               <TextTraits font="SansSerif"  size="10"  name="Numbers"  style="plain"  color="#000000"  background="#00ffffff"  just="left" />
               <TextTraits font="SansSerif"  size="10"  name="Legend"  style="plain"  color="#000000"  background="#00ffffff"  just="left" />
               <WindowPosition x="465"  y="175"  width="390"  height="520"  displayed="1"  panelState="---" />
             </GraphEnvironment>
           </Graph>
           <Annotation lineWeight="NoLine"  fill="#00ffffff"  stroke="#808080"  lineStyle="Solid"  gradientColor="#808080"  gradientStyle="le.gradientstyle.none"  enabled="1"  xScale="1"  yScale="1"  aspectRatioLock="0"  alpha="1"  figID="com.treestar.flowjo.charting.FigChartAnnotation@67ffcd0b#1609224048720"  rotation="0"  lock="0"  sizeLock="0"  contentLock="0"  wantsDrops="0"  autoFitContents="0"  autoMinimumSize="1"  padding="5,5,5,5" >
             <Content>&amp;lt;font color=&amp;quot;#000000&amp;quot; face=&amp;quot;SansSerif&amp;quot; style=&amp;quot;font-size:12pt;&amp;quot;&amp;gt;&amp;#xA;&amp;lt;input type=&amp;quot;fjml&amp;quot; value=&amp;quot;%3CAnno+name%3D%22fj.anno.samplename%22+%2F%3E&amp;quot; style=&amp;quot;font-style:; font-family:SansSerif; font-weight:normal; color:#000000;&amp;quot;&amp;gt;&amp;lt;br style=&amp;quot;font-style:; font-family:SansSerif; font-weight:normal; color:#000000;&amp;quot;&amp;gt;&amp;lt;input type=&amp;quot;fjml&amp;quot; value=&amp;quot;%3CAnno+name%3D%22fj.anno.popname%22+%2F%3E&amp;quot; style=&amp;quot;font-style:; font-family:SansSerif; font-weight:normal; color:#000000;&amp;quot;&amp;gt;&amp;lt;br style=&amp;quot;font-style:; font-family:SansSerif; font-weight:normal; color:#000000;&amp;quot;&amp;gt;&amp;lt;input type=&amp;quot;fjml&amp;quot; value=&amp;quot;%3CStatistic+name%3D%22Count%22++id%3D%22%22++ancestor%3D%22%22+%2F%3E&amp;quot; style=&amp;quot;font-style:; font-family:SansSerif; font-weight:normal; color:#000000;&amp;quot;&amp;gt;&amp;lt;/font&amp;gt;</Content>
             <WindowPosition x="0"  y="340"  width="124"  height="70"  displayed="1"  panelState="" />
           </Annotation>
           <Legend lineWeight="Hairline"  fill="#ffffff"  stroke="#000000"  lineStyle="Solid"  gradientColor="#808080"  gradientStyle="le.gradientstyle.none"  enabled="1"  xScale="1"  yScale="1"  aspectRatioLock="0"  alpha="1"  figID="com.treestar.flowjo.charting.legend.FigLegend@4aeec284#1609224048720"  rotation="0"  lock="0"  sizeLock="0"  contentLock="0"  wantsDrops="0"  rows="3"  columns="4"  drawGrid="1"  autoFitContents="0"  showHeader="1" >
             <RowSizes>
               <Size index="0"  value="15" />
               <Size index="1"  value="15" />
               <Size index="2"  value="15" />
             </RowSizes>
             <ColSizes>
               <Size index="0"  value="15" />
               <Size index="1"  value="15" />
               <Size index="2"  value="15" />
               <Size index="3"  value="15" />
             </ColSizes>
             <WindowPosition x="280"  y="0"  width="60"  height="45"  displayed="0"  panelState="" />
             <Columns>
               <Anno name="fj.anno.samplename" />
               <Anno name="fj.anno.popname" />
               <Statistic name="Count"  id=""  ancestor="" />
             </Columns>
           </Legend>
           <Ancestry lineWeight="Hairline"  fill="#ffffff"  stroke="#000000"  lineStyle="Solid"  gradientColor="#808080"  gradientStyle="le.gradientstyle.none"  enabled="1"  xScale="1"  yScale="1"  aspectRatioLock="0"  alpha="1"  figID="com.treestar.flowjo.charting.FigChartRow@17b8fbac#1609224048716"  rotation="0"  lock="0"  sizeLock="0"  contentLock="0"  wantsDrops="0"  backgating="0"  horizontal="0"  backgatingLargeDots="0"  backgatingContours="0" >
             <WindowPosition x="0"  y="0"  width="0"  height="1"  displayed="0"  panelState="" />
           </Ancestry>
           <Multigraph lineWeight="Hairline"  fill="#00ffffff"  stroke="#000000"  lineStyle="Solid"  gradientColor="#808080"  gradientStyle="le.gradientstyle.none"  enabled="1"  xScale="1"  yScale="1"  aspectRatioLock="1"  alpha="1"  figID="com.treestar.flowjo.charting.FigChartGrid@3a2ba17#1609224048719"  rotation="0"  lock="0"  sizeLock="0"  contentLock="0"  wantsDrops="0"  annoOffsetX="0"  annoOffsetY="0"  type="NONE"  rows="0"  columns="0" >
             <WindowPosition x="0"  y="0"  width="0"  height="1"  displayed="0"  panelState="" />
             <Parameters/>
           </Multigraph>
           <PopModelList>
             <DataLayer path="T cells"  panelValue="1"  discriminatorValue=""  sampleGMID="3"  sampleID="4" >
               <LegendSpec color="#000000"  text=""  chartFill="le.chartfill.tinted.40"  lineWeight="Normal"  lineStyle="Solid"  control="0" />
             </DataLayer>
           </PopModelList>
           <WindowPosition x="2074"  y="1809"  width="256"  height="256"  displayed="1"  panelState="" />
         </ChartData>
       </FigList>
     </Layout>
     <WindowPosition x="-9"  y="-9"  width="1938"  height="1048"  displayed="0" />
   </LayoutEditor>
   <Scripts>
     <Script lang="text/javascript"  name="New Script" />
   </Scripts>
   <Exports/>
   <SOPS/>
   <experiment/>
 </Workspace>
