# Supplementary material for: A therapeutic regimen using neoantigen-specific TCR-T cells for HLA-A*2402-positive solid tumors
Source: EMBO Mol Med. 2025 Jan 2;17(2):365–83. doi: 10.1038/s44321-024-00184-1 (PMC11821884; doi:10.1038/s44321-024-00184-1)
Supplement: Supplementary file 6 — Source data Fig. 4 [file 44321_2024_184_MOESM6_ESM.zip › Fig 4/Fig 4C-D/25-Jul-2024.wsp]

<?xml version="1.0" encoding="UTF-8"?>
 <Workspace version="20.0"  modDate="Thu Jul 25 14:47:52 CST 2024"  clientTimestamp="1721890072552"  flowJoVersion="10.6.2"  drawRowBorders="1"  drawColumnBorders="1"  hideCompNodes="1"  curGroup="All Samples"  groupPaneHeight="-1"  xmlns:xsi="http://www.w3.org/2001/XMLSchema-instance"  xmlns:gating="http://www.isac-net.org/std/Gating-ML/v2.0/gating"  xmlns:transforms="http://www.isac-net.org/std/Gating-ML/v2.0/transformations"  xmlns:data-type="http://www.isac-net.org/std/Gating-ML/v2.0/datatypes"  xsi:schemaLocation="http://www.isac-net.org/std/Gating-ML/v2.0/gating http://www.isac-net.org/std/Gating-ML/v2.0/gating/Gating-ML.v2.0.xsd http://www.isac-net.org/std/Gating-ML/v2.0/transformations http://www.isac-net.org/std/Gating-ML/v2.0/gating/Transformations.v2.0.xsd http://www.isac-net.org/std/Gating-ML/v2.0/datatypes http://www.isac-net.org/std/Gating-ML/v2.0/gating/DataTypes.v2.0.xsd "  nonAutoSaveFileName="file:/C:/Users/byc/Desktop/25-Jul-2024.wsp" >
   <WindowPosition x="-7"  y="-7"  width="1551"  height="839"  displayed="1"  panelState="" />
   <TextTraits font="SansSerif"  size="11"  name=""  style="plain"  color="#000000"  background="#00ffffff"  just="left" />
   <Columns>
     <TColumn width="310" >
       <Property key="fj.appnode.prop.name" />
     </TColumn>
     <TColumn width="151" >
       <Property key="fj.appnode.prop.statistic" />
     </TColumn>
     <TColumn width="150" >
       <Property key="fj.appnode.prop.ncells" />
     </TColumn>
     <TColumn width="151" >
       <Reagent channel="PE-A" />
     </TColumn>
     <TColumn width="150" >
       <Reagent channel="BV605-A" />
     </TColumn>
     <TColumn width="151" >
       <Reagent channel="BV510-A" />
     </TColumn>
     <TColumn width="150" >
       <Reagent channel="BV421-A" />
     </TColumn>
     <TColumn width="151" >
       <Reagent channel="APC-Cy7-A" />
     </TColumn>
     <TColumn width="150" >
       <Reagent channel="APC-A" />
     </TColumn>
   </Columns>
   <Matrices>
     <transforms:spilloverMatrix spectral="0"  prefix="Comp-"  name="Acquisition-defined"  editable="0"  color="#c0c0c0"  version="FlowJo-10.6.2"  status="FINALIZED"  transforms:id="e5a92035-b416-4179-abe8-46b2fa799049"  suffix="" >
       <data-type:parameters>
         <data-type:parameter data-type:name="PE-Cy7-A"  userProvidedCompInfix="Comp-PE-Cy7-A" />
         <data-type:parameter data-type:name="APC-A"  userProvidedCompInfix="Comp-APC-A" />
         <data-type:parameter data-type:name="APC-Cy7-A"  userProvidedCompInfix="Comp-APC-Cy7-A" />
         <data-type:parameter data-type:name="BV421-A"  userProvidedCompInfix="Comp-BV421-A" />
         <data-type:parameter data-type:name="BV510-A"  userProvidedCompInfix="Comp-BV510-A" />
         <data-type:parameter data-type:name="BV605-A"  userProvidedCompInfix="Comp-BV605-A" />
         <data-type:parameter data-type:name="PE-A"  userProvidedCompInfix="Comp-PE-A" />
       </data-type:parameters>
       <transforms:spillover data-type:parameter="PE-Cy7-A"  userProvidedCompInfix="Comp-PE-Cy7-A" >
         <transforms:coefficient data-type:parameter="PE-Cy7-A"  transforms:value="1" />
         <transforms:coefficient data-type:parameter="APC-A"  transforms:value="0" />
         <transforms:coefficient data-type:parameter="APC-Cy7-A"  transforms:value="0" />
         <transforms:coefficient data-type:parameter="BV421-A"  transforms:value="0" />
         <transforms:coefficient data-type:parameter="BV510-A"  transforms:value="0" />
         <transforms:coefficient data-type:parameter="BV605-A"  transforms:value="0" />
         <transforms:coefficient data-type:parameter="PE-A"  transforms:value="0" />
       </transforms:spillover>
       <transforms:spillover data-type:parameter="APC-A"  userProvidedCompInfix="Comp-APC-A" >
         <transforms:coefficient data-type:parameter="PE-Cy7-A"  transforms:value="0" />
         <transforms:coefficient data-type:parameter="APC-A"  transforms:value="1" />
         <transforms:coefficient data-type:parameter="APC-Cy7-A"  transforms:value="0.0799999982" />
         <transforms:coefficient data-type:parameter="BV421-A"  transforms:value="0" />
         <transforms:coefficient data-type:parameter="BV510-A"  transforms:value="0" />
         <transforms:coefficient data-type:parameter="BV605-A"  transforms:value="0" />
         <transforms:coefficient data-type:parameter="PE-A"  transforms:value="0" />
       </transforms:spillover>
       <transforms:spillover data-type:parameter="APC-Cy7-A"  userProvidedCompInfix="Comp-APC-Cy7-A" >
         <transforms:coefficient data-type:parameter="PE-Cy7-A"  transforms:value="0" />
         <transforms:coefficient data-type:parameter="APC-A"  transforms:value="0.0399999991" />
         <transforms:coefficient data-type:parameter="APC-Cy7-A"  transforms:value="1" />
         <transforms:coefficient data-type:parameter="BV421-A"  transforms:value="0" />
         <transforms:coefficient data-type:parameter="BV510-A"  transforms:value="0" />
         <transforms:coefficient data-type:parameter="BV605-A"  transforms:value="0.0099999206" />
         <transforms:coefficient data-type:parameter="PE-A"  transforms:value="0" />
       </transforms:spillover>
       <transforms:spillover data-type:parameter="BV421-A"  userProvidedCompInfix="Comp-BV421-A" >
         <transforms:coefficient data-type:parameter="PE-Cy7-A"  transforms:value="0" />
         <transforms:coefficient data-type:parameter="APC-A"  transforms:value="0" />
         <transforms:coefficient data-type:parameter="APC-Cy7-A"  transforms:value="0" />
         <transforms:coefficient data-type:parameter="BV421-A"  transforms:value="1" />
         <transforms:coefficient data-type:parameter="BV510-A"  transforms:value="0.0900000036" />
         <transforms:coefficient data-type:parameter="BV605-A"  transforms:value="0.006999996" />
         <transforms:coefficient data-type:parameter="PE-A"  transforms:value="0" />
       </transforms:spillover>
       <transforms:spillover data-type:parameter="BV510-A"  userProvidedCompInfix="Comp-BV510-A" >
         <transforms:coefficient data-type:parameter="PE-Cy7-A"  transforms:value="0" />
         <transforms:coefficient data-type:parameter="APC-A"  transforms:value="0" />
         <transforms:coefficient data-type:parameter="APC-Cy7-A"  transforms:value="0" />
         <transforms:coefficient data-type:parameter="BV421-A"  transforms:value="0.1899999976" />
         <transforms:coefficient data-type:parameter="BV510-A"  transforms:value="1" />
         <transforms:coefficient data-type:parameter="BV605-A"  transforms:value="0.0600000061" />
         <transforms:coefficient data-type:parameter="PE-A"  transforms:value="0" />
       </transforms:spillover>
       <transforms:spillover data-type:parameter="BV605-A"  userProvidedCompInfix="Comp-BV605-A" >
         <transforms:coefficient data-type:parameter="PE-Cy7-A"  transforms:value="0" />
         <transforms:coefficient data-type:parameter="APC-A"  transforms:value="0" />
         <transforms:coefficient data-type:parameter="APC-Cy7-A"  transforms:value="0" />
         <transforms:coefficient data-type:parameter="BV421-A"  transforms:value="0.200000003" />
         <transforms:coefficient data-type:parameter="BV510-A"  transforms:value="0.0400000028" />
         <transforms:coefficient data-type:parameter="BV605-A"  transforms:value="1" />
         <transforms:coefficient data-type:parameter="PE-A"  transforms:value="0" />
       </transforms:spillover>
       <transforms:spillover data-type:parameter="PE-A"  userProvidedCompInfix="Comp-PE-A" >
         <transforms:coefficient data-type:parameter="PE-Cy7-A"  transforms:value="0" />
         <transforms:coefficient data-type:parameter="APC-A"  transforms:value="0" />
         <transforms:coefficient data-type:parameter="APC-Cy7-A"  transforms:value="0" />
         <transforms:coefficient data-type:parameter="BV421-A"  transforms:value="0" />
         <transforms:coefficient data-type:parameter="BV510-A"  transforms:value="0" />
         <transforms:coefficient data-type:parameter="BV605-A"  transforms:value="0" />
         <transforms:coefficient data-type:parameter="PE-A"  transforms:value="1" />
       </transforms:spillover>
     </transforms:spilloverMatrix>
   </Matrices>
   <Cytometers>
     <Cytometer name="DIVA"  cyt="FACSAriaII"  useFCS3="1"  extraNegs="0"  widthBasis="-100"  linMin="0"  logMin="3"  linMax="262144"  logMax="262144"  linearRescale="1"  logRescale="1"  linFromKW="1"  logFromKW="1"  useGain="0"  useTransform="1"  transformType="BIEX"  manufacturer=""  serialnumber=""  homepage="workspaces-and-samples/flowjo-and-your-cytometer/ws-cytometer-bd/"  icon="bd.PNG" >
       <LinParams>
         <Param>time</Param>
       </LinParams>
       <LogParams/>
       <FilterParams/>
       <TransformStore>
         <MatrixID matrixId="e5a92035-b416-4179-abe8-46b2fa799049" >
           <Transforms>
             <transforms:log transforms:offset="3"  transforms:decades="4.9414186672" >
               <data-type:parameter data-type:name="BV605-A" />
             </transforms:log>
             <transforms:linear transforms:minRange="0"  transforms:maxRange="262144"  gain="1" >
               <data-type:parameter data-type:name="FSC-H" />
             </transforms:linear>
             <transforms:log transforms:offset="3"  transforms:decades="5.9414186672" >
               <data-type:parameter data-type:name="APC-A" />
             </transforms:log>
             <transforms:biex transforms:length="256"  transforms:maxRange="262144"  transforms:neg="0"  transforms:width="-100"  transforms:pos="4.418539922" >
               <data-type:parameter data-type:name="PE-Cy7-A" />
             </transforms:biex>
             <transforms:log transforms:offset="3"  transforms:decades="6.4414186672" >
               <data-type:parameter data-type:name="BV421-A" />
             </transforms:log>
             <transforms:biex transforms:length="256"  transforms:maxRange="262144"  transforms:neg="0"  transforms:width="-100"  transforms:pos="4.418539922" >
               <data-type:parameter data-type:name="BV510-A" />
             </transforms:biex>
             <transforms:linear transforms:minRange="0"  transforms:maxRange="262144"  gain="1" >
               <data-type:parameter data-type:name="FSC-A" />
             </transforms:linear>
             <transforms:log transforms:offset="3"  transforms:decades="4.9414186672" >
               <data-type:parameter data-type:name="PE-A" />
             </transforms:log>
             <transforms:log transforms:offset="3"  transforms:decades="4.9414186672" >
               <data-type:parameter data-type:name="APC-Cy7-A" />
             </transforms:log>
             <transforms:linear transforms:minRange="0"  transforms:maxRange="262144"  gain="1" >
               <data-type:parameter data-type:name="SSC-A" />
             </transforms:linear>
           </Transforms>
         </MatrixID>
       </TransformStore>
     </Cytometer>
   </Cytometers>
   <Groups>
     <GroupNode name="All Samples"  annotation=""  owningGroup="All Samples"  expanded="1"  sortPriority="10"  count="-1" >
       <Graph smoothing="0"  backColor="#ffffff"  foreColor="#000000"  type="Pseudocolor"  fast="1" >
         <Axis dimension="x"  name=""  label=""  auto="auto" />
         <Axis dimension="y"  name=""  label=""  auto="auto" />
         <GraphSettings level="5%"  smoothingHighResolution="1"  contourHighResolution="1"  histogramSmoothingCount="0"  graphResolution="256"  showOutliers="0"  drawLargeDots="0"  dotsToDraw="8000"  tint="le.chartfill.tinted.40"  lineWeight="le.lineweight.normal"  lineStyle="le.linestyle.solid" />
         <GraphEnvironment showGrid="0"  showAxes="tnlTNL"  showGates="1"  showFreqOnPlots="1"  showGateNameOnPlots="1"  showMedians="0"  showUncomped="0"  addEventParam="0"  lastYAxisName="" >
           <TextTraits font="SansSerif"  size="11"  name="Labels"  style="plain"  color="#000000"  background="#00ffffff"  just="left" />
           <TextTraits font="SansSerif"  size="11"  name="LayoutGates"  style="plain"  color="#000000"  background="#00ffffff"  just="left" />
           <TextTraits font="SansSerif"  size="9"  name="Numbers"  style="plain"  color="#000000"  background="#00ffffff"  just="left" />
           <TextTraits font="SansSerif"  size="9"  name="Legend"  style="plain"  color="#000000"  background="#00ffffff"  just="left" />
         </GraphEnvironment>
       </Graph>
       <Subpopulations>
         <Population name="Lymphocytes"  annotation=""  owningGroup="All Samples"  expanded="1"  sortPriority="10"  count="20274" >
           <Graph smoothing="0"  backColor="#ffffff"  foreColor="#000000"  heatMapStatParameter="Comp-PE-Cy7-A"  type="Pseudocolor"  fast="1" >
             <Axis dimension="x"  name="FSC-A"  label=""  auto="auto" />
             <Axis dimension="y"  name="SSC-A"  label=""  auto="auto" />
             <GraphSettings level="5%"  smoothingHighResolution="1"  contourHighResolution="1"  histogramSmoothingCount="0"  graphResolution="256"  showOutliers="0"  drawLargeDots="0"  dotsToDraw="8000"  tint="le.chartfill.tinted.40"  lineWeight="le.lineweight.normal"  lineStyle="le.linestyle.solid" />
             <GraphEnvironment showGrid="0"  showAxes="tnlTNL"  showGates="1"  showFreqOnPlots="1"  showGateNameOnPlots="1"  showMedians="0"  showUncomped="0"  addEventParam="0"  lastYAxisName="" >
               <TextTraits font="SansSerif"  size="11"  name="Labels"  style="plain"  color="#000000"  background="#00ffffff"  just="left" />
               <TextTraits font="SansSerif"  size="11"  name="LayoutGates"  style="plain"  color="#000000"  background="#00ffffff"  just="left" />
               <TextTraits font="SansSerif"  size="9"  name="Numbers"  style="plain"  color="#000000"  background="#00ffffff"  just="left" />
               <TextTraits font="SansSerif"  size="9"  name="Legend"  style="plain"  color="#000000"  background="#00ffffff"  just="left" />
               <WindowPosition x="0"  y="0"  width="392"  height="584"  displayed="1"  panelState="---" />
             </GraphEnvironment>
           </Graph>
           <Gate gating:id="ID2074122843" >
             <gating:PolygonGate eventsInside="1"  annoOffsetX="-36"  annoOffsetY="-71"  tint="#000000"  isTinted="0"  lineWeight="Normal"  userDefined="1"  quadId="-1"  gateResolution="256" >
               <gating:dimension>
                 <data-type:fcs-dimension data-type:name="FSC-A" />
               </gating:dimension>
               <gating:dimension>
                 <data-type:fcs-dimension data-type:name="SSC-A" />
               </gating:dimension>
               <gating:vertex>
                 <gating:coordinate data-type:value="115780.2666666667" />
                 <gating:coordinate data-type:value="12192.7441860465" />
               </gating:vertex>
               <gating:vertex>
                 <gating:coordinate data-type:value="234837.3333333333" />
                 <gating:coordinate data-type:value="49990.2511627907" />
               </gating:vertex>
               <gating:vertex>
                 <gating:coordinate data-type:value="259959.4666666667" />
                 <gating:coordinate data-type:value="71937.1906976744" />
               </gating:vertex>
               <gating:vertex>
                 <gating:coordinate data-type:value="258867.2" />
                 <gating:coordinate data-type:value="154847.8511627907" />
               </gating:vertex>
               <gating:vertex>
                 <gating:coordinate data-type:value="212992" />
                 <gating:coordinate data-type:value="180452.6139534884" />
               </gating:vertex>
               <gating:vertex>
                 <gating:coordinate data-type:value="157286.4" />
                 <gating:coordinate data-type:value="149970.7534883721" />
               </gating:vertex>
               <gating:vertex>
                 <gating:coordinate data-type:value="76458.6666666667" />
                 <gating:coordinate data-type:value="52428.8" />
               </gating:vertex>
               <gating:vertex>
                 <gating:coordinate data-type:value="55705.6" />
                 <gating:coordinate data-type:value="10973.4697674419" />
               </gating:vertex>
               <gating:vertex>
                 <gating:coordinate data-type:value="68812.8" />
                 <gating:coordinate data-type:value="3657.823255814" />
               </gating:vertex>
             </gating:PolygonGate>
           </Gate>
           <Subpopulations>
             <Population name="CD3, SSC-A subset"  annotation=""  owningGroup="All Samples"  expanded="1"  sortPriority="10"  count="12249" >
               <Graph smoothing="0"  backColor="#ffffff"  foreColor="#000000"  heatMapStatParameter="Comp-PE-Cy7-A"  type="Pseudocolor"  fast="1" >
                 <Axis dimension="x"  name="Comp-BV510-A"  label=""  auto="auto" />
                 <Axis dimension="y"  name="SSC-A"  label=""  auto="auto" />
                 <GraphSettings level="5%"  smoothingHighResolution="1"  contourHighResolution="1"  histogramSmoothingCount="0"  graphResolution="256"  showOutliers="0"  drawLargeDots="0"  dotsToDraw="8000"  tint="le.chartfill.tinted.40"  lineWeight="le.lineweight.normal"  lineStyle="le.linestyle.solid" />
                 <GraphEnvironment showGrid="0"  showAxes="tnlTNL"  showGates="1"  showFreqOnPlots="1"  showGateNameOnPlots="1"  showMedians="0"  showUncomped="0"  addEventParam="0"  lastYAxisName="" >
                   <TextTraits font="SansSerif"  size="11"  name="Labels"  style="plain"  color="#000000"  background="#00ffffff"  just="left" />
                   <TextTraits font="SansSerif"  size="11"  name="LayoutGates"  style="plain"  color="#000000"  background="#00ffffff"  just="left" />
                   <TextTraits font="SansSerif"  size="9"  name="Numbers"  style="plain"  color="#000000"  background="#00ffffff"  just="left" />
                   <TextTraits font="SansSerif"  size="9"  name="Legend"  style="plain"  color="#000000"  background="#00ffffff"  just="left" />
                   <WindowPosition x="0"  y="0"  width="392"  height="584"  displayed="1"  panelState="---" />
                 </GraphEnvironment>
               </Graph>
               <Gate gating:id="ID401524871"  gating:parent_id="ID2074122843" >
                 <gating:PolygonGate eventsInside="1"  annoOffsetX="7"  annoOffsetY="-113"  tint="#000000"  isTinted="0"  lineWeight="Normal"  userDefined="1"  quadId="-1"  gateResolution="256" >
                   <gating:dimension>
                     <data-type:fcs-dimension data-type:name="Comp-BV510-A" />
                   </gating:dimension>
                   <gating:dimension>
                     <data-type:fcs-dimension data-type:name="SSC-A" />
                   </gating:dimension>
                   <gating:vertex>
                     <gating:coordinate data-type:value="74681.4563121821" />
                     <gating:coordinate data-type:value="69498.6418604651" />
                   </gating:vertex>
                   <gating:vertex>
                     <gating:coordinate data-type:value="53522.7339524442" />
                     <gating:coordinate data-type:value="156067.1255813953" />
                   </gating:vertex>
                   <gating:vertex>
                     <gating:coordinate data-type:value="9464.5250228277" />
                     <gating:coordinate data-type:value="176794.7906976744" />
                   </gating:vertex>
                   <gating:vertex>
                     <gating:coordinate data-type:value="3291.054047588" />
                     <gating:coordinate data-type:value="180452.6139534884" />
                   </gating:vertex>
                   <gating:vertex>
                     <gating:coordinate data-type:value="1449.0580996384" />
                     <gating:coordinate data-type:value="132900.911627907" />
                   </gating:vertex>
                   <gating:vertex>
                     <gating:coordinate data-type:value="909.5219359479" />
                     <gating:coordinate data-type:value="60963.7209302326" />
                   </gating:vertex>
                   <gating:vertex>
                     <gating:coordinate data-type:value="877.8278791897" />
                     <gating:coordinate data-type:value="23166.2139534884" />
                   </gating:vertex>
                   <gating:vertex>
                     <gating:coordinate data-type:value="1192.5828293237" />
                     <gating:coordinate data-type:value="7315.6465116279" />
                   </gating:vertex>
                   <gating:vertex>
                     <gating:coordinate data-type:value="4506.6465278662" />
                     <gating:coordinate data-type:value="3657.823255814" />
                   </gating:vertex>
                   <gating:vertex>
                     <gating:coordinate data-type:value="45346.1036450791" />
                     <gating:coordinate data-type:value="23166.2139534884" />
                   </gating:vertex>
                 </gating:PolygonGate>
               </Gate>
               <Subpopulations>
                 <Population name="CD4"  annotation=""  owningGroup="All Samples"  expanded="1"  sortPriority="10"  count="6427" >
                   <Graph smoothing="0"  backColor="#ffffff"  foreColor="#000000"  heatMapStatParameter="Comp-PE-Cy7-A"  type="Pseudocolor"  fast="1" >
                     <Axis dimension="x"  name="Comp-BV605-A"  label=""  auto="auto" />
                     <Axis dimension="y"  name="Comp-APC-Cy7-A"  label=""  auto="auto" />
                     <GraphSettings level="5%"  smoothingHighResolution="1"  contourHighResolution="1"  histogramSmoothingCount="0"  graphResolution="256"  showOutliers="0"  drawLargeDots="0"  dotsToDraw="8000"  tint="le.chartfill.tinted.40"  lineWeight="le.lineweight.normal"  lineStyle="le.linestyle.solid" />
                     <GraphEnvironment showGrid="0"  showAxes="tnlTNL"  showGates="1"  showFreqOnPlots="1"  showGateNameOnPlots="1"  showMedians="0"  showUncomped="0"  addEventParam="0"  lastYAxisName="" >
                       <TextTraits font="SansSerif"  size="11"  name="Labels"  style="plain"  color="#000000"  background="#00ffffff"  just="left" />
                       <TextTraits font="SansSerif"  size="11"  name="LayoutGates"  style="plain"  color="#000000"  background="#00ffffff"  just="left" />
                       <TextTraits font="SansSerif"  size="9"  name="Numbers"  style="plain"  color="#000000"  background="#00ffffff"  just="left" />
                       <TextTraits font="SansSerif"  size="9"  name="Legend"  style="plain"  color="#000000"  background="#00ffffff"  just="left" />
                       <WindowPosition x="0"  y="0"  width="392"  height="584"  displayed="1"  panelState="---" />
                     </GraphEnvironment>
                   </Graph>
                   <Gate gating:id="ID2136811664"  gating:parent_id="ID401524871" >
                     <gating:PolygonGate eventsInside="1"  annoOffsetX="4"  annoOffsetY="-70"  tint="#000000"  isTinted="0"  lineWeight="Normal"  userDefined="1"  quadId="-1"  gateResolution="256" >
                       <gating:dimension>
                         <data-type:fcs-dimension data-type:name="Comp-BV605-A" />
                       </gating:dimension>
                       <gating:dimension>
                         <data-type:fcs-dimension data-type:name="Comp-APC-Cy7-A" />
                       </gating:dimension>
                       <gating:vertex>
                         <gating:coordinate data-type:value="8232.3737149621" />
                         <gating:coordinate data-type:value="7562.3359254124" />
                       </gating:vertex>
                       <gating:vertex>
                         <gating:coordinate data-type:value="8632.057443715" />
                         <gating:coordinate data-type:value="698.884721677" />
                       </gating:vertex>
                       <gating:vertex>
                         <gating:coordinate data-type:value="1985.3987491677" />
                         <gating:coordinate data-type:value="128.5104907449" />
                       </gating:vertex>
                       <gating:vertex>
                         <gating:coordinate data-type:value="5.8260026385" />
                         <gating:coordinate data-type:value="128.5104907449" />
                       </gating:vertex>
                       <gating:vertex>
                         <gating:coordinate data-type:value="5.8260026385" />
                         <gating:coordinate data-type:value="7172.5341145631" />
                       </gating:vertex>
                     </gating:PolygonGate>
                   </Gate>
                   <Subpopulations>
                     <Population name="Q1: CD62L- , CD45RO+"  annotation=""  owningGroup="All Samples"  expanded="1"  sortPriority="10"  count="1650" >
                       <Graph smoothing="13"  backColor="#ffffff"  foreColor="#000000"  heatMapStatParameter="Comp-PE-Cy7-A"  type="Density"  fast="1" >
                         <Axis dimension="x"  name="Comp-BV421-A"  label=""  auto="auto" />
                         <Axis dimension="y"  name="Comp-PE-A"  label=""  auto="auto" />
                         <GraphSettings level="5%"  smoothingHighResolution="1"  contourHighResolution="1"  histogramSmoothingCount="0"  graphResolution="256"  showOutliers="0"  drawLargeDots="0"  dotsToDraw="8000"  tint="le.chartfill.tinted.40"  lineWeight="le.lineweight.normal"  lineStyle="le.linestyle.solid" />
                         <GraphEnvironment showGrid="0"  showAxes="tnlTNL"  showGates="1"  showFreqOnPlots="1"  showGateNameOnPlots="1"  showMedians="0"  showUncomped="0"  addEventParam="0"  lastYAxisName="" >
                           <TextTraits font="SansSerif"  size="11"  name="Labels"  style="plain"  color="#000000"  background="#00ffffff"  just="left" />
                           <TextTraits font="SansSerif"  size="11"  name="LayoutGates"  style="plain"  color="#000000"  background="#00ffffff"  just="left" />
                           <TextTraits font="SansSerif"  size="9"  name="Numbers"  style="plain"  color="#000000"  background="#00ffffff"  just="left" />
                           <TextTraits font="SansSerif"  size="9"  name="Legend"  style="plain"  color="#000000"  background="#00ffffff"  just="left" />
                           <WindowPosition x="548"  y="30"  width="392"  height="699"  displayed="1"  panelState="+--" />
                         </GraphEnvironment>
                       </Graph>
                       <Gate gating:id="ID1450581241"  gating:parent_id="ID2136811664" >
                         <gating:RectangleGate eventsInside="1"  annoOffsetX="0"  annoOffsetY="0"  tint="#000000"  isTinted="0"  lineWeight="Normal"  userDefined="1"  percentX="0"  percentY="0" >
                           <gating:dimension gating:max="6002.723258345474" >
                             <data-type:fcs-dimension data-type:name="Comp-BV421-A" />
                           </gating:dimension>
                           <gating:dimension gating:min="158.8078450427781" >
                             <data-type:fcs-dimension data-type:name="Comp-PE-A" />
                           </gating:dimension>
                         </gating:RectangleGate>
                       </Gate>
                     </Population>
                     <Population name="Q2: CD62L+ , CD45RO+"  annotation=""  owningGroup="All Samples"  expanded="1"  sortPriority="10"  count="2027" >
                       <Graph smoothing="13"  backColor="#ffffff"  foreColor="#000000"  heatMapStatParameter="Comp-PE-Cy7-A"  type="Density"  fast="1" >
                         <Axis dimension="x"  name="Comp-BV421-A"  label=""  auto="auto" />
                         <Axis dimension="y"  name="Comp-PE-A"  label=""  auto="auto" />
                         <GraphSettings level="5%"  smoothingHighResolution="1"  contourHighResolution="1"  histogramSmoothingCount="0"  graphResolution="256"  showOutliers="0"  drawLargeDots="0"  dotsToDraw="8000"  tint="le.chartfill.tinted.40"  lineWeight="le.lineweight.normal"  lineStyle="le.linestyle.solid" />
                         <GraphEnvironment showGrid="0"  showAxes="tnlTNL"  showGates="1"  showFreqOnPlots="1"  showGateNameOnPlots="1"  showMedians="0"  showUncomped="0"  addEventParam="0"  lastYAxisName="" >
                           <TextTraits font="SansSerif"  size="11"  name="Labels"  style="plain"  color="#000000"  background="#00ffffff"  just="left" />
                           <TextTraits font="SansSerif"  size="11"  name="LayoutGates"  style="plain"  color="#000000"  background="#00ffffff"  just="left" />
                           <TextTraits font="SansSerif"  size="9"  name="Numbers"  style="plain"  color="#000000"  background="#00ffffff"  just="left" />
                           <TextTraits font="SansSerif"  size="9"  name="Legend"  style="plain"  color="#000000"  background="#00ffffff"  just="left" />
                           <WindowPosition x="548"  y="30"  width="392"  height="699"  displayed="1"  panelState="+--" />
                         </GraphEnvironment>
                       </Graph>
                       <Gate gating:id="ID1916579955"  gating:parent_id="ID2136811664" >
                         <gating:RectangleGate eventsInside="1"  annoOffsetX="0"  annoOffsetY="0"  tint="#000000"  isTinted="0"  lineWeight="Normal"  userDefined="1"  percentX="0"  percentY="0" >
                           <gating:dimension gating:min="6002.723258345474" >
                             <data-type:fcs-dimension data-type:name="Comp-BV421-A" />
                           </gating:dimension>
                           <gating:dimension gating:min="158.8078450427781" >
                             <data-type:fcs-dimension data-type:name="Comp-PE-A" />
                           </gating:dimension>
                         </gating:RectangleGate>
                       </Gate>
                     </Population>
                     <Population name="Q3: CD62L+ , CD45RO-"  annotation=""  owningGroup="All Samples"  expanded="1"  sortPriority="10"  count="2169" >
                       <Graph smoothing="13"  backColor="#ffffff"  foreColor="#000000"  heatMapStatParameter="Comp-PE-Cy7-A"  type="Density"  fast="1" >
                         <Axis dimension="x"  name="Comp-BV421-A"  label=""  auto="auto" />
                         <Axis dimension="y"  name="Comp-PE-A"  label=""  auto="auto" />
                         <GraphSettings level="5%"  smoothingHighResolution="1"  contourHighResolution="1"  histogramSmoothingCount="0"  graphResolution="256"  showOutliers="0"  drawLargeDots="0"  dotsToDraw="8000"  tint="le.chartfill.tinted.40"  lineWeight="le.lineweight.normal"  lineStyle="le.linestyle.solid" />
                         <GraphEnvironment showGrid="0"  showAxes="tnlTNL"  showGates="1"  showFreqOnPlots="1"  showGateNameOnPlots="1"  showMedians="0"  showUncomped="0"  addEventParam="0"  lastYAxisName="" >
                           <TextTraits font="SansSerif"  size="11"  name="Labels"  style="plain"  color="#000000"  background="#00ffffff"  just="left" />
                           <TextTraits font="SansSerif"  size="11"  name="LayoutGates"  style="plain"  color="#000000"  background="#00ffffff"  just="left" />
                           <TextTraits font="SansSerif"  size="9"  name="Numbers"  style="plain"  color="#000000"  background="#00ffffff"  just="left" />
                           <TextTraits font="SansSerif"  size="9"  name="Legend"  style="plain"  color="#000000"  background="#00ffffff"  just="left" />
                           <WindowPosition x="548"  y="30"  width="392"  height="699"  displayed="1"  panelState="+--" />
                         </GraphEnvironment>
                       </Graph>
                       <Gate gating:id="ID573961426"  gating:parent_id="ID2136811664" >
                         <gating:RectangleGate eventsInside="1"  annoOffsetX="0"  annoOffsetY="0"  tint="#000000"  isTinted="0"  lineWeight="Normal"  userDefined="1"  percentX="0"  percentY="0" >
                           <gating:dimension gating:min="6002.723258345474" >
                             <data-type:fcs-dimension data-type:name="Comp-BV421-A" />
                           </gating:dimension>
                           <gating:dimension gating:max="158.8078450427781" >
                             <data-type:fcs-dimension data-type:name="Comp-PE-A" />
                           </gating:dimension>
                         </gating:RectangleGate>
                       </Gate>
                     </Population>
                     <Population name="Q4: CD62L- , CD45RO-"  annotation=""  owningGroup="All Samples"  expanded="1"  sortPriority="10"  count="370" >
                       <Graph smoothing="13"  backColor="#ffffff"  foreColor="#000000"  heatMapStatParameter="Comp-PE-Cy7-A"  type="Density"  fast="1" >
                         <Axis dimension="x"  name="Comp-BV421-A"  label=""  auto="auto" />
                         <Axis dimension="y"  name="Comp-PE-A"  label=""  auto="auto" />
                         <GraphSettings level="5%"  smoothingHighResolution="1"  contourHighResolution="1"  histogramSmoothingCount="0"  graphResolution="256"  showOutliers="0"  drawLargeDots="0"  dotsToDraw="8000"  tint="le.chartfill.tinted.40"  lineWeight="le.lineweight.normal"  lineStyle="le.linestyle.solid" />
                         <GraphEnvironment showGrid="0"  showAxes="tnlTNL"  showGates="1"  showFreqOnPlots="1"  showGateNameOnPlots="1"  showMedians="0"  showUncomped="0"  addEventParam="0"  lastYAxisName="" >
                           <TextTraits font="SansSerif"  size="11"  name="Labels"  style="plain"  color="#000000"  background="#00ffffff"  just="left" />
                           <TextTraits font="SansSerif"  size="11"  name="LayoutGates"  style="plain"  color="#000000"  background="#00ffffff"  just="left" />
                           <TextTraits font="SansSerif"  size="9"  name="Numbers"  style="plain"  color="#000000"  background="#00ffffff"  just="left" />
                           <TextTraits font="SansSerif"  size="9"  name="Legend"  style="plain"  color="#000000"  background="#00ffffff"  just="left" />
                           <WindowPosition x="548"  y="30"  width="392"  height="699"  displayed="1"  panelState="+--" />
                         </GraphEnvironment>
                       </Graph>
                       <Gate gating:id="ID979858433"  gating:parent_id="ID2136811664" >
                         <gating:RectangleGate eventsInside="1"  annoOffsetX="0"  annoOffsetY="0"  tint="#000000"  isTinted="0"  lineWeight="Normal"  userDefined="1"  percentX="0"  percentY="0" >
                           <gating:dimension gating:max="6002.723258345474" >
                             <data-type:fcs-dimension data-type:name="Comp-BV421-A" />
                           </gating:dimension>
                           <gating:dimension gating:max="158.8078450427781" >
                             <data-type:fcs-dimension data-type:name="Comp-PE-A" />
                           </gating:dimension>
                         </gating:RectangleGate>
                       </Gate>
                     </Population>
                   </Subpopulations>
                 </Population>
                 <Population name="CD8"  annotation=""  owningGroup="All Samples"  expanded="1"  sortPriority="10"  count="2386" >
                   <Graph smoothing="0"  backColor="#ffffff"  foreColor="#000000"  heatMapStatParameter="Comp-PE-Cy7-A"  type="Pseudocolor"  fast="1" >
                     <Axis dimension="x"  name="Comp-BV605-A"  label=""  auto="auto" />
                     <Axis dimension="y"  name="Comp-APC-Cy7-A"  label=""  auto="auto" />
                     <GraphSettings level="5%"  smoothingHighResolution="1"  contourHighResolution="1"  histogramSmoothingCount="0"  graphResolution="256"  showOutliers="0"  drawLargeDots="0"  dotsToDraw="8000"  tint="le.chartfill.tinted.40"  lineWeight="le.lineweight.normal"  lineStyle="le.linestyle.solid" />
                     <GraphEnvironment showGrid="0"  showAxes="tnlTNL"  showGates="1"  showFreqOnPlots="1"  showGateNameOnPlots="1"  showMedians="0"  showUncomped="0"  addEventParam="0"  lastYAxisName="" >
                       <TextTraits font="SansSerif"  size="11"  name="Labels"  style="plain"  color="#000000"  background="#00ffffff"  just="left" />
                       <TextTraits font="SansSerif"  size="11"  name="LayoutGates"  style="plain"  color="#000000"  background="#00ffffff"  just="left" />
                       <TextTraits font="SansSerif"  size="9"  name="Numbers"  style="plain"  color="#000000"  background="#00ffffff"  just="left" />
                       <TextTraits font="SansSerif"  size="9"  name="Legend"  style="plain"  color="#000000"  background="#00ffffff"  just="left" />
                       <WindowPosition x="0"  y="0"  width="392"  height="584"  displayed="1"  panelState="---" />
                     </GraphEnvironment>
                   </Graph>
                   <Gate gating:id="ID1196066419"  gating:parent_id="ID401524871" >
                     <gating:PolygonGate eventsInside="1"  annoOffsetX="5"  annoOffsetY="-5"  tint="#000000"  isTinted="0"  lineWeight="Normal"  userDefined="1"  quadId="-1"  gateResolution="256" >
                       <gating:dimension>
                         <data-type:fcs-dimension data-type:name="Comp-BV605-A" />
                       </gating:dimension>
                       <gating:dimension>
                         <data-type:fcs-dimension data-type:name="Comp-APC-Cy7-A" />
                       </gating:dimension>
                       <gating:vertex>
                         <gating:coordinate data-type:value="13225.6651149635" />
                         <gating:coordinate data-type:value="662.8605972832" />
                       </gating:vertex>
                       <gating:vertex>
                         <gating:coordinate data-type:value="2766.7661588902" />
                         <gating:coordinate data-type:value="103.9932644829" />
                       </gating:vertex>
                       <gating:vertex>
                         <gating:coordinate data-type:value="3041.9421033022" />
                         <gating:coordinate data-type:value="3.3349393489" />
                       </gating:vertex>
                       <gating:vertex>
                         <gating:coordinate data-type:value="66290.5821617623" />
                         <gating:coordinate data-type:value="3.516181484" />
                       </gating:vertex>
                       <gating:vertex>
                         <gating:coordinate data-type:value="66290.5821617623" />
                         <gating:coordinate data-type:value="698.884721677" />
                       </gating:vertex>
                     </gating:PolygonGate>
                   </Gate>
                   <Subpopulations>
                     <Population name="Q1: CD62L- , CD45RO+"  annotation=""  owningGroup="All Samples"  expanded="1"  sortPriority="10"  count="1650" >
                       <Graph smoothing="13"  backColor="#ffffff"  foreColor="#000000"  heatMapStatParameter="Comp-PE-Cy7-A"  type="Density"  fast="1" >
                         <Axis dimension="x"  name="Comp-BV421-A"  label=""  auto="auto" />
                         <Axis dimension="y"  name="Comp-PE-A"  label=""  auto="auto" />
                         <GraphSettings level="5%"  smoothingHighResolution="1"  contourHighResolution="1"  histogramSmoothingCount="0"  graphResolution="256"  showOutliers="0"  drawLargeDots="0"  dotsToDraw="8000"  tint="le.chartfill.tinted.40"  lineWeight="le.lineweight.normal"  lineStyle="le.linestyle.solid" />
                         <GraphEnvironment showGrid="0"  showAxes="tnlTNL"  showGates="1"  showFreqOnPlots="1"  showGateNameOnPlots="1"  showMedians="0"  showUncomped="0"  addEventParam="0"  lastYAxisName="" >
                           <TextTraits font="SansSerif"  size="11"  name="Labels"  style="plain"  color="#000000"  background="#00ffffff"  just="left" />
                           <TextTraits font="SansSerif"  size="11"  name="LayoutGates"  style="plain"  color="#000000"  background="#00ffffff"  just="left" />
                           <TextTraits font="SansSerif"  size="9"  name="Numbers"  style="plain"  color="#000000"  background="#00ffffff"  just="left" />
                           <TextTraits font="SansSerif"  size="9"  name="Legend"  style="plain"  color="#000000"  background="#00ffffff"  just="left" />
                           <WindowPosition x="548"  y="30"  width="392"  height="699"  displayed="1"  panelState="+--" />
                         </GraphEnvironment>
                       </Graph>
                       <Gate gating:id="ID1181182914"  gating:parent_id="ID1196066419" >
                         <gating:RectangleGate eventsInside="1"  annoOffsetX="0"  annoOffsetY="0"  tint="#000000"  isTinted="0"  lineWeight="Normal"  userDefined="1"  percentX="0"  percentY="0" >
                           <gating:dimension gating:max="6002.723258345474" >
                             <data-type:fcs-dimension data-type:name="Comp-BV421-A" />
                           </gating:dimension>
                           <gating:dimension gating:min="158.8078450427781" >
                             <data-type:fcs-dimension data-type:name="Comp-PE-A" />
                           </gating:dimension>
                         </gating:RectangleGate>
                       </Gate>
                     </Population>
                     <Population name="Q2: CD62L+ , CD45RO+"  annotation=""  owningGroup="All Samples"  expanded="1"  sortPriority="10"  count="2027" >
                       <Graph smoothing="13"  backColor="#ffffff"  foreColor="#000000"  heatMapStatParameter="Comp-PE-Cy7-A"  type="Density"  fast="1" >
                         <Axis dimension="x"  name="Comp-BV421-A"  label=""  auto="auto" />
                         <Axis dimension="y"  name="Comp-PE-A"  label=""  auto="auto" />
                         <GraphSettings level="5%"  smoothingHighResolution="1"  contourHighResolution="1"  histogramSmoothingCount="0"  graphResolution="256"  showOutliers="0"  drawLargeDots="0"  dotsToDraw="8000"  tint="le.chartfill.tinted.40"  lineWeight="le.lineweight.normal"  lineStyle="le.linestyle.solid" />
                         <GraphEnvironment showGrid="0"  showAxes="tnlTNL"  showGates="1"  showFreqOnPlots="1"  showGateNameOnPlots="1"  showMedians="0"  showUncomped="0"  addEventParam="0"  lastYAxisName="" >
                           <TextTraits font="SansSerif"  size="11"  name="Labels"  style="plain"  color="#000000"  background="#00ffffff"  just="left" />
                           <TextTraits font="SansSerif"  size="11"  name="LayoutGates"  style="plain"  color="#000000"  background="#00ffffff"  just="left" />
                           <TextTraits font="SansSerif"  size="9"  name="Numbers"  style="plain"  color="#000000"  background="#00ffffff"  just="left" />
                           <TextTraits font="SansSerif"  size="9"  name="Legend"  style="plain"  color="#000000"  background="#00ffffff"  just="left" />
                           <WindowPosition x="548"  y="30"  width="392"  height="699"  displayed="1"  panelState="+--" />
                         </GraphEnvironment>
                       </Graph>
                       <Gate gating:id="ID1590697350"  gating:parent_id="ID1196066419" >
                         <gating:RectangleGate eventsInside="1"  annoOffsetX="0"  annoOffsetY="0"  tint="#000000"  isTinted="0"  lineWeight="Normal"  userDefined="1"  percentX="0"  percentY="0" >
                           <gating:dimension gating:min="6002.723258345474" >
                             <data-type:fcs-dimension data-type:name="Comp-BV421-A" />
                           </gating:dimension>
                           <gating:dimension gating:min="158.8078450427781" >
                             <data-type:fcs-dimension data-type:name="Comp-PE-A" />
                           </gating:dimension>
                         </gating:RectangleGate>
                       </Gate>
                     </Population>
                     <Population name="Q3: CD62L+ , CD45RO-"  annotation=""  owningGroup="All Samples"  expanded="1"  sortPriority="10"  count="2169" >
                       <Graph smoothing="13"  backColor="#ffffff"  foreColor="#000000"  heatMapStatParameter="Comp-PE-Cy7-A"  type="Density"  fast="1" >
                         <Axis dimension="x"  name="Comp-BV421-A"  label=""  auto="auto" />
                         <Axis dimension="y"  name="Comp-PE-A"  label=""  auto="auto" />
                         <GraphSettings level="5%"  smoothingHighResolution="1"  contourHighResolution="1"  histogramSmoothingCount="0"  graphResolution="256"  showOutliers="0"  drawLargeDots="0"  dotsToDraw="8000"  tint="le.chartfill.tinted.40"  lineWeight="le.lineweight.normal"  lineStyle="le.linestyle.solid" />
                         <GraphEnvironment showGrid="0"  showAxes="tnlTNL"  showGates="1"  showFreqOnPlots="1"  showGateNameOnPlots="1"  showMedians="0"  showUncomped="0"  addEventParam="0"  lastYAxisName="" >
                           <TextTraits font="SansSerif"  size="11"  name="Labels"  style="plain"  color="#000000"  background="#00ffffff"  just="left" />
                           <TextTraits font="SansSerif"  size="11"  name="LayoutGates"  style="plain"  color="#000000"  background="#00ffffff"  just="left" />
                           <TextTraits font="SansSerif"  size="9"  name="Numbers"  style="plain"  color="#000000"  background="#00ffffff"  just="left" />
                           <TextTraits font="SansSerif"  size="9"  name="Legend"  style="plain"  color="#000000"  background="#00ffffff"  just="left" />
                           <WindowPosition x="548"  y="30"  width="392"  height="699"  displayed="1"  panelState="+--" />
                         </GraphEnvironment>
                       </Graph>
                       <Gate gating:id="ID1207412101"  gating:parent_id="ID1196066419" >
                         <gating:RectangleGate eventsInside="1"  annoOffsetX="0"  annoOffsetY="0"  tint="#000000"  isTinted="0"  lineWeight="Normal"  userDefined="1"  percentX="0"  percentY="0" >
                           <gating:dimension gating:min="6002.723258345474" >
                             <data-type:fcs-dimension data-type:name="Comp-BV421-A" />
                           </gating:dimension>
                           <gating:dimension gating:max="158.8078450427781" >
                             <data-type:fcs-dimension data-type:name="Comp-PE-A" />
                           </gating:dimension>
                         </gating:RectangleGate>
                       </Gate>
                     </Population>
                     <Population name="Q4: CD62L- , CD45RO-"  annotation=""  owningGroup="All Samples"  expanded="1"  sortPriority="10"  count="370" >
                       <Graph smoothing="13"  backColor="#ffffff"  foreColor="#000000"  heatMapStatParameter="Comp-PE-Cy7-A"  type="Density"  fast="1" >
                         <Axis dimension="x"  name="Comp-BV421-A"  label=""  auto="auto" />
                         <Axis dimension="y"  name="Comp-PE-A"  label=""  auto="auto" />
                         <GraphSettings level="5%"  smoothingHighResolution="1"  contourHighResolution="1"  histogramSmoothingCount="0"  graphResolution="256"  showOutliers="0"  drawLargeDots="0"  dotsToDraw="8000"  tint="le.chartfill.tinted.40"  lineWeight="le.lineweight.normal"  lineStyle="le.linestyle.solid" />
                         <GraphEnvironment showGrid="0"  showAxes="tnlTNL"  showGates="1"  showFreqOnPlots="1"  showGateNameOnPlots="1"  showMedians="0"  showUncomped="0"  addEventParam="0"  lastYAxisName="" >
                           <TextTraits font="SansSerif"  size="11"  name="Labels"  style="plain"  color="#000000"  background="#00ffffff"  just="left" />
                           <TextTraits font="SansSerif"  size="11"  name="LayoutGates"  style="plain"  color="#000000"  background="#00ffffff"  just="left" />
                           <TextTraits font="SansSerif"  size="9"  name="Numbers"  style="plain"  color="#000000"  background="#00ffffff"  just="left" />
                           <TextTraits font="SansSerif"  size="9"  name="Legend"  style="plain"  color="#000000"  background="#00ffffff"  just="left" />
                           <WindowPosition x="548"  y="30"  width="392"  height="699"  displayed="1"  panelState="+--" />
                         </GraphEnvironment>
                       </Graph>
                       <Gate gating:id="ID1260334643"  gating:parent_id="ID1196066419" >
                         <gating:RectangleGate eventsInside="1"  annoOffsetX="0"  annoOffsetY="0"  tint="#000000"  isTinted="0"  lineWeight="Normal"  userDefined="1"  percentX="0"  percentY="0" >
                           <gating:dimension gating:max="6002.723258345474" >
                             <data-type:fcs-dimension data-type:name="Comp-BV421-A" />
                           </gating:dimension>
                           <gating:dimension gating:max="158.8078450427781" >
                             <data-type:fcs-dimension data-type:name="Comp-PE-A" />
                           </gating:dimension>
                         </gating:RectangleGate>
                       </Gate>
                     </Population>
                   </Subpopulations>
                 </Population>
               </Subpopulations>
             </Population>
           </Subpopulations>
         </Population>
       </Subpopulations>
       <Group name="All Samples"  live="1"  role="ws.group.dlog.test"  key=""  synchronized="0"  foreground="#000000"  fontStyle="bold" >
         <Criteria/>
         <BlacklistedSamples>
           <SampleRef sampleID="11" />
           <SampleRef sampleID="12" />
           <SampleRef sampleID="9" />
           <SampleRef sampleID="10" />
         </BlacklistedSamples>
         <SampleRefs>
           <SampleRef sampleID="1" />
           <SampleRef sampleID="2" />
           <SampleRef sampleID="3" />
           <SampleRef sampleID="4" />
           <SampleRef sampleID="5" />
           <SampleRef sampleID="6" />
           <SampleRef sampleID="7" />
           <SampleRef sampleID="8" />
         </SampleRefs>
         <Keywords/>
       </Group>
     </GroupNode>
     <GroupNode name="Compensation"  annotation=""  owningGroup="Compensation"  expanded="1"  sortPriority="10"  count="-1" >
       <Graph smoothing="0"  backColor="#ffffff"  foreColor="#000000"  type="Pseudocolor"  fast="1" >
         <Axis dimension="x"  name=""  label=""  auto="auto" />
         <Axis dimension="y"  name=""  label=""  auto="auto" />
         <GraphSettings level="5%"  smoothingHighResolution="1"  contourHighResolution="1"  histogramSmoothingCount="0"  graphResolution="256"  showOutliers="0"  drawLargeDots="0"  dotsToDraw="8000"  tint="le.chartfill.tinted.40"  lineWeight="le.lineweight.normal"  lineStyle="le.linestyle.solid" />
         <GraphEnvironment showGrid="0"  showAxes="tnlTNL"  showGates="1"  showFreqOnPlots="1"  showGateNameOnPlots="1"  showMedians="0"  showUncomped="0"  addEventParam="0"  lastYAxisName="" >
           <TextTraits font="SansSerif"  size="11"  name="Labels"  style="plain"  color="#000000"  background="#00ffffff"  just="left" />
           <TextTraits font="SansSerif"  size="11"  name="LayoutGates"  style="plain"  color="#000000"  background="#00ffffff"  just="left" />
           <TextTraits font="SansSerif"  size="9"  name="Numbers"  style="plain"  color="#000000"  background="#00ffffff"  just="left" />
           <TextTraits font="SansSerif"  size="9"  name="Legend"  style="plain"  color="#000000"  background="#00ffffff"  just="left" />
         </GraphEnvironment>
       </Graph>
       <Group name="Compensation"  live="1"  role="ws.group.dlog.compensation"  key=""  synchronized="0"  foreground="#bc1900"  fontStyle="bold" >
         <Criteria>
           <Criterion connector="And"  keyword="$FIL"  function="Contains"  value="comp" />
           <Criterion connector="Or"  keyword="$FIL"  function="Contains"  value="unstained" />
         </Criteria>
         <Keywords/>
       </Group>
     </GroupNode>
   </Groups>
   <SampleList>
     <Sample>
       <DataSet uri="file:/F:/鼓楼医院/manuscript/投稿/embo%20j/revise/data/Fig%204/记忆细胞/20240528_Tube_011_009.fcs"  sampleID="1" />
       <transforms:spilloverMatrix spectral="0"  prefix="Comp-"  name="Acquisition-defined"  editable="0"  color="#c0c0c0"  version="FlowJo-10.6.2"  status="FINALIZED"  transforms:id="e5a92035-b416-4179-abe8-46b2fa799049"  suffix="" >
         <data-type:parameters>
           <data-type:parameter data-type:name="PE-Cy7-A"  userProvidedCompInfix="Comp-PE-Cy7-A" />
           <data-type:parameter data-type:name="APC-A"  userProvidedCompInfix="Comp-APC-A" />
           <data-type:parameter data-type:name="APC-Cy7-A"  userProvidedCompInfix="Comp-APC-Cy7-A" />
           <data-type:parameter data-type:name="BV421-A"  userProvidedCompInfix="Comp-BV421-A" />
           <data-type:parameter data-type:name="BV510-A"  userProvidedCompInfix="Comp-BV510-A" />
           <data-type:parameter data-type:name="BV605-A"  userProvidedCompInfix="Comp-BV605-A" />
           <data-type:parameter data-type:name="PE-A"  userProvidedCompInfix="Comp-PE-A" />
         </data-type:parameters>
         <transforms:spillover data-type:parameter="PE-Cy7-A"  userProvidedCompInfix="Comp-PE-Cy7-A" >
           <transforms:coefficient data-type:parameter="PE-Cy7-A"  transforms:value="1" />
           <transforms:coefficient data-type:parameter="APC-A"  transforms:value="0" />
           <transforms:coefficient data-type:parameter="APC-Cy7-A"  transforms:value="0" />
           <transforms:coefficient data-type:parameter="BV421-A"  transforms:value="0" />
           <transforms:coefficient data-type:parameter="BV510-A"  transforms:value="0" />
           <transforms:coefficient data-type:parameter="BV605-A"  transforms:value="0" />
           <transforms:coefficient data-type:parameter="PE-A"  transforms:value="0" />
         </transforms:spillover>
         <transforms:spillover data-type:parameter="APC-A"  userProvidedCompInfix="Comp-APC-A" >
           <transforms:coefficient data-type:parameter="PE-Cy7-A"  transforms:value="0" />
           <transforms:coefficient data-type:parameter="APC-A"  transforms:value="1" />
           <transforms:coefficient data-type:parameter="APC-Cy7-A"  transforms:value="0.0799999982" />
           <transforms:coefficient data-type:parameter="BV421-A"  transforms:value="0" />
           <transforms:coefficient data-type:parameter="BV510-A"  transforms:value="0" />
           <transforms:coefficient data-type:parameter="BV605-A"  transforms:value="0" />
           <transforms:coefficient data-type:parameter="PE-A"  transforms:value="0" />
         </transforms:spillover>
         <transforms:spillover data-type:parameter="APC-Cy7-A"  userProvidedCompInfix="Comp-APC-Cy7-A" >
           <transforms:coefficient data-type:parameter="PE-Cy7-A"  transforms:value="0" />
           <transforms:coefficient data-type:parameter="APC-A"  transforms:value="0.0399999991" />
           <transforms:coefficient data-type:parameter="APC-Cy7-A"  transforms:value="1" />
           <transforms:coefficient data-type:parameter="BV421-A"  transforms:value="0" />
           <transforms:coefficient data-type:parameter="BV510-A"  transforms:value="0" />
           <transforms:coefficient data-type:parameter="BV605-A"  transforms:value="0.0099999206" />
           <transforms:coefficient data-type:parameter="PE-A"  transforms:value="0" />
         </transforms:spillover>
         <transforms:spillover data-type:parameter="BV421-A"  userProvidedCompInfix="Comp-BV421-A" >
           <transforms:coefficient data-type:parameter="PE-Cy7-A"  transforms:value="0" />
           <transforms:coefficient data-type:parameter="APC-A"  transforms:value="0" />
           <transforms:coefficient data-type:parameter="APC-Cy7-A"  transforms:value="0" />
           <transforms:coefficient data-type:parameter="BV421-A"  transforms:value="1" />
           <transforms:coefficient data-type:parameter="BV510-A"  transforms:value="0.0900000036" />
           <transforms:coefficient data-type:parameter="BV605-A"  transforms:value="0.006999996" />
           <transforms:coefficient data-type:parameter="PE-A"  transforms:value="0" />
         </transforms:spillover>
         <transforms:spillover data-type:parameter="BV510-A"  userProvidedCompInfix="Comp-BV510-A" >
           <transforms:coefficient data-type:parameter="PE-Cy7-A"  transforms:value="0" />
           <transforms:coefficient data-type:parameter="APC-A"  transforms:value="0" />
           <transforms:coefficient data-type:parameter="APC-Cy7-A"  transforms:value="0" />
           <transforms:coefficient data-type:parameter="BV421-A"  transforms:value="0.1899999976" />
           <transforms:coefficient data-type:parameter="BV510-A"  transforms:value="1" />
           <transforms:coefficient data-type:parameter="BV605-A"  transforms:value="0.0600000061" />
           <transforms:coefficient data-type:parameter="PE-A"  transforms:value="0" />
         </transforms:spillover>
         <transforms:spillover data-type:parameter="BV605-A"  userProvidedCompInfix="Comp-BV605-A" >
           <transforms:coefficient data-type:parameter="PE-Cy7-A"  transforms:value="0" />
           <transforms:coefficient data-type:parameter="APC-A"  transforms:value="0" />
           <transforms:coefficient data-type:parameter="APC-Cy7-A"  transforms:value="0" />
           <transforms:coefficient data-type:parameter="BV421-A"  transforms:value="0.200000003" />
           <transforms:coefficient data-type:parameter="BV510-A"  transforms:value="0.0400000028" />
           <transforms:coefficient data-type:parameter="BV605-A"  transforms:value="1" />
           <transforms:coefficient data-type:parameter="PE-A"  transforms:value="0" />
         </transforms:spillover>
         <transforms:spillover data-type:parameter="PE-A"  userProvidedCompInfix="Comp-PE-A" >
           <transforms:coefficient data-type:parameter="PE-Cy7-A"  transforms:value="0" />
           <transforms:coefficient data-type:parameter="APC-A"  transforms:value="0" />
           <transforms:coefficient data-type:parameter="APC-Cy7-A"  transforms:value="0" />
           <transforms:coefficient data-type:parameter="BV421-A"  transforms:value="0" />
           <transforms:coefficient data-type:parameter="BV510-A"  transforms:value="0" />
           <transforms:coefficient data-type:parameter="BV605-A"  transforms:value="0" />
           <transforms:coefficient data-type:parameter="PE-A"  transforms:value="1" />
         </transforms:spillover>
       </transforms:spilloverMatrix>
       <Transformations>
         <transforms:linear transforms:minRange="0"  transforms:maxRange="262144"  gain="1" >
           <data-type:parameter data-type:name="FSC-A" />
         </transforms:linear>
         <transforms:linear transforms:minRange="0"  transforms:maxRange="262144"  gain="1" >
           <data-type:parameter data-type:name="FSC-H" />
         </transforms:linear>
         <transforms:linear transforms:minRange="0"  transforms:maxRange="262144"  gain="1" >
           <data-type:parameter data-type:name="SSC-A" />
         </transforms:linear>
         <transforms:biex transforms:length="256"  transforms:maxRange="262144"  transforms:neg="0"  transforms:width="-100"  transforms:pos="4.418539922" >
           <data-type:parameter data-type:name="PE-Cy7-A" />
         </transforms:biex>
         <transforms:log transforms:offset="3"  transforms:decades="5.9414186672" >
           <data-type:parameter data-type:name="APC-A" />
         </transforms:log>
         <transforms:log transforms:offset="3"  transforms:decades="4.9414186672" >
           <data-type:parameter data-type:name="APC-Cy7-A" />
         </transforms:log>
         <transforms:log transforms:offset="3"  transforms:decades="6.4414186672" >
           <data-type:parameter data-type:name="BV421-A" />
         </transforms:log>
         <transforms:biex transforms:length="256"  transforms:maxRange="262144"  transforms:neg="0"  transforms:width="-100"  transforms:pos="4.418539922" >
           <data-type:parameter data-type:name="BV510-A" />
         </transforms:biex>
         <transforms:log transforms:offset="3"  transforms:decades="4.9414186672" >
           <data-type:parameter data-type:name="BV605-A" />
         </transforms:log>
         <transforms:log transforms:offset="3"  transforms:decades="4.9414186672" >
           <data-type:parameter data-type:name="PE-A" />
         </transforms:log>
         <transforms:linear transforms:minRange="0.3297664403"  transforms:maxRange="63"  gain="0.0104356468" >
           <data-type:parameter data-type:name="Time" />
         </transforms:linear>
         <transforms:biex transforms:length="256"  transforms:maxRange="262144"  transforms:neg="0"  transforms:width="-100"  transforms:pos="4.418539922" >
           <data-type:parameter data-type:name="Comp-PE-Cy7-A" />
         </transforms:biex>
         <transforms:log transforms:offset="3"  transforms:decades="5.9414186672" >
           <data-type:parameter data-type:name="Comp-APC-A" />
         </transforms:log>
         <transforms:log transforms:offset="3"  transforms:decades="4.9414186672" >
           <data-type:parameter data-type:name="Comp-APC-Cy7-A" />
         </transforms:log>
         <transforms:log transforms:offset="3"  transforms:decades="6.4414186672" >
           <data-type:parameter data-type:name="Comp-BV421-A" />
         </transforms:log>
         <transforms:biex transforms:length="256"  transforms:maxRange="262144"  transforms:neg="0"  transforms:width="-100"  transforms:pos="4.418539922" >
           <data-type:parameter data-type:name="Comp-BV510-A" />
         </transforms:biex>
         <transforms:log transforms:offset="3"  transforms:decades="4.9414186672" >
           <data-type:parameter data-type:name="Comp-BV605-A" />
         </transforms:log>
         <transforms:log transforms:offset="3"  transforms:decades="4.9414186672" >
           <data-type:parameter data-type:name="Comp-PE-A" />
         </transforms:log>
       </Transformations>
       <Keywords>
         <Keyword name="FJ_FCS_VERSION"  value="3" />
         <Keyword name="$BEGINANALYSIS"  value="0" />
         <Keyword name="$ENDANALYSIS"  value="0" />
         <Keyword name="$BEGINSTEXT"  value="0" />
         <Keyword name="$ENDSTEXT"  value="0" />
         <Keyword name="$BEGINDATA"  value="2649" />
         <Keyword name="$ENDDATA"  value="2072100            " />
         <Keyword name="$FIL"  value="20240528_Tube_011_009.fcs" />
         <Keyword name="$SYS"  value="Windows XP 5.1" />
         <Keyword name="$TOT"  value="47033              " />
         <Keyword name="$PAR"  value="11" />
         <Keyword name="$MODE"  value="L" />
         <Keyword name="$BYTEORD"  value="4,3,2,1" />
         <Keyword name="$DATATYPE"  value="F" />
         <Keyword name="$NEXTDATA"  value="0" />
         <Keyword name="CREATOR"  value="BD FACSDiva Software Version 7.0" />
         <Keyword name="TUBE NAME"  value="Tube_011" />
         <Keyword name="$SRC"  value="20240528" />
         <Keyword name="EXPERIMENT NAME"  value="20240428 T" />
         <Keyword name="GUID"  value="57dddf0d-e24f-4822-88bc-f8302ca4046f" />
         <Keyword name="$DATE"  value="04-JUN-2024" />
         <Keyword name="$BTIM"  value="16:11:40" />
         <Keyword name="$ETIM"  value="16:12:43" />
         <Keyword name="$CYT"  value="FACSAriaII" />
         <Keyword name="SETTINGS"  value="Cytometer" />
         <Keyword name="CYTNUM"  value="1" />
         <Keyword name="WINDOW EXTENSION"  value="2.00" />
         <Keyword name="EXPORT USER NAME"  value="Administrator" />
         <Keyword name="EXPORT TIME"  value="07-JUN-2024-16:21:08" />
         <Keyword name="$OP"  value="Administrator" />
         <Keyword name="FSC ASF"  value="1.02" />
         <Keyword name="AUTOBS"  value="TRUE" />
         <Keyword name="$INST"  value=" " />
         <Keyword name="LASER1NAME"  value="Blue" />
         <Keyword name="LASER1DELAY"  value="0.00" />
         <Keyword name="LASER1ASF"  value="1.11" />
         <Keyword name="LASER2NAME"  value="Red" />
         <Keyword name="LASER2DELAY"  value="-32.48" />
         <Keyword name="LASER2ASF"  value="1.24" />
         <Keyword name="LASER3NAME"  value="Violet" />
         <Keyword name="LASER3DELAY"  value="26.00" />
         <Keyword name="LASER3ASF"  value="0.80" />
         <Keyword name="$TIMESTEP"  value="0.01" />
         <Keyword name="SPILL"  value="7,PE-Cy7-A,APC-A,APC-Cy7-A,BV421-A,BV510-A,BV605-A,PE-A,1,0,0,0,0,0,0,0,1,0.07999999702400004,0,0,0,0,0,0.03999999851200002,1,0,0,0.009999920877797676,0,0,0,0,1,0.089999999867,0.0069999959091799815,0,0,0,0,0.18999999909999996,1,0.06000000542110006,0,0,0,0,0.19999999710799996,0.040000001060000005,1,0,0,0,0,0,0,0,1" />
         <Keyword name="APPLY COMPENSATION"  value="TRUE" />
         <Keyword name="THRESHOLD"  value="FSC,31194" />
         <Keyword name="$P1N"  value="FSC-A" />
         <Keyword name="$P1R"  value="262144" />
         <Keyword name="$P1B"  value="32" />
         <Keyword name="$P1E"  value="0,0" />
         <Keyword name="$P1V"  value="230" />
         <Keyword name="$P1G"  value="1.0" />
         <Keyword name="P1DISPLAY"  value="LIN" />
         <Keyword name="P1BS"  value="0" />
         <Keyword name="P1MS"  value="0" />
         <Keyword name="$P2N"  value="FSC-H" />
         <Keyword name="$P2R"  value="262144" />
         <Keyword name="$P2B"  value="32" />
         <Keyword name="$P2E"  value="0,0" />
         <Keyword name="$P2V"  value="230" />
         <Keyword name="$P2G"  value="1.0" />
         <Keyword name="P2DISPLAY"  value="LIN" />
         <Keyword name="P2BS"  value="0" />
         <Keyword name="P2MS"  value="0" />
         <Keyword name="$P3N"  value="SSC-A" />
         <Keyword name="$P3R"  value="262144" />
         <Keyword name="$P3B"  value="32" />
         <Keyword name="$P3E"  value="0,0" />
         <Keyword name="$P3V"  value="390" />
         <Keyword name="$P3G"  value="1.0" />
         <Keyword name="P3DISPLAY"  value="LIN" />
         <Keyword name="P3BS"  value="0" />
         <Keyword name="P3MS"  value="0" />
         <Keyword name="$P4N"  value="PE-Cy7-A" />
         <Keyword name="$P4S"  value="CD28" />
         <Keyword name="$P4R"  value="262144" />
         <Keyword name="$P4B"  value="32" />
         <Keyword name="$P4E"  value="0,0" />
         <Keyword name="$P4V"  value="590" />
         <Keyword name="$P4G"  value="1.0" />
         <Keyword name="P4DISPLAY"  value="LOG" />
         <Keyword name="P4BS"  value="74" />
         <Keyword name="P4MS"  value="0" />
         <Keyword name="$P5N"  value="APC-A" />
         <Keyword name="$P5S"  value="TIM3" />
         <Keyword name="$P5R"  value="262144" />
         <Keyword name="$P5B"  value="32" />
         <Keyword name="$P5E"  value="0,0" />
         <Keyword name="$P5V"  value="630" />
         <Keyword name="$P5G"  value="1.0" />
         <Keyword name="P5DISPLAY"  value="LOG" />
         <Keyword name="P5BS"  value="101" />
         <Keyword name="P5MS"  value="0" />
         <Keyword name="$P6N"  value="APC-Cy7-A" />
         <Keyword name="$P6S"  value="CD4" />
         <Keyword name="$P6R"  value="262144" />
         <Keyword name="$P6B"  value="32" />
         <Keyword name="$P6E"  value="0,0" />
         <Keyword name="$P6V"  value="620" />
         <Keyword name="$P6G"  value="1.0" />
         <Keyword name="P6DISPLAY"  value="LOG" />
         <Keyword name="P6BS"  value="162" />
         <Keyword name="P6MS"  value="0" />
         <Keyword name="$P7N"  value="BV421-A" />
         <Keyword name="$P7S"  value="CD62L" />
         <Keyword name="$P7R"  value="262144" />
         <Keyword name="$P7B"  value="32" />
         <Keyword name="$P7E"  value="0,0" />
         <Keyword name="$P7V"  value="500" />
         <Keyword name="$P7G"  value="1.0" />
         <Keyword name="P7DISPLAY"  value="LOG" />
         <Keyword name="P7BS"  value="4109" />
         <Keyword name="P7MS"  value="0" />
         <Keyword name="$P8N"  value="BV510-A" />
         <Keyword name="$P8S"  value="CD3" />
         <Keyword name="$P8R"  value="262144" />
         <Keyword name="$P8B"  value="32" />
         <Keyword name="$P8E"  value="0,0" />
         <Keyword name="$P8V"  value="540" />
         <Keyword name="$P8G"  value="1.0" />
         <Keyword name="P8DISPLAY"  value="LOG" />
         <Keyword name="P8BS"  value="2373" />
         <Keyword name="P8MS"  value="0" />
         <Keyword name="$P9N"  value="BV605-A" />
         <Keyword name="$P9S"  value="CD8" />
         <Keyword name="$P9R"  value="262144" />
         <Keyword name="$P9B"  value="32" />
         <Keyword name="$P9E"  value="0,0" />
         <Keyword name="$P9V"  value="520" />
         <Keyword name="$P9G"  value="1.0" />
         <Keyword name="P9DISPLAY"  value="LOG" />
         <Keyword name="P9BS"  value="233" />
         <Keyword name="P9MS"  value="0" />
         <Keyword name="$P10N"  value="PE-A" />
         <Keyword name="$P10R"  value="262144" />
         <Keyword name="$P10B"  value="32" />
         <Keyword name="$P10E"  value="0,0" />
         <Keyword name="$P10V"  value="550" />
         <Keyword name="$P10G"  value="1.0" />
         <Keyword name="P10DISPLAY"  value="LOG" />
         <Keyword name="P10BS"  value="76" />
         <Keyword name="P10MS"  value="0" />
         <Keyword name="$P11N"  value="Time" />
         <Keyword name="$P11R"  value="262144" />
         <Keyword name="$P11B"  value="32" />
         <Keyword name="$P11E"  value="0,0" />
         <Keyword name="$P11G"  value="0.01" />
         <Keyword name="P11BS"  value="0" />
         <Keyword name="P11MS"  value="0" />
         <Keyword name="CST SETUP STATUS"  value=" " />
         <Keyword name="CST BEADS LOT ID"  value=" " />
         <Keyword name="CYTOMETER CONFIG NAME"  value=" " />
         <Keyword name="CYTOMETER CONFIG CREATE DATE"  value=" " />
         <Keyword name="CST SETUP DATE"  value=" " />
         <Keyword name="CST BASELINE DATE"  value=" " />
         <Keyword name="CST BEADS EXPIRED"  value="False" />
         <Keyword name="CST PERFORMANCE EXPIRED"  value=" " />
         <Keyword name="CST REGULATORY STATUS"  value=" " />
         <Keyword name="SAMPLE ID"  value=" " />
         <Keyword name="PATIENT ID"  value=" " />
         <Keyword name="$P1S"  value="" />
         <Keyword name="$P2S"  value="" />
         <Keyword name="$P3S"  value="" />
         <Keyword name="$P10S"  value="CD45RO" />
         <Keyword name="$P11S"  value="" />
         <Keyword name="$P12N"  value="Comp-PE-Cy7-A" />
         <Keyword name="$P12S"  value="CD28" />
         <Keyword name="$P12R"  value="262144" />
         <Keyword name="$P13N"  value="Comp-APC-A" />
         <Keyword name="$P13S"  value="TIM3" />
         <Keyword name="$P13R"  value="262144" />
         <Keyword name="$P14N"  value="Comp-APC-Cy7-A" />
         <Keyword name="$P14S"  value="CD4" />
         <Keyword name="$P14R"  value="262144" />
         <Keyword name="$P15N"  value="Comp-BV421-A" />
         <Keyword name="$P15S"  value="CD62L" />
         <Keyword name="$P15R"  value="262144" />
         <Keyword name="$P16N"  value="Comp-BV510-A" />
         <Keyword name="$P16S"  value="CD3" />
         <Keyword name="$P16R"  value="262144" />
         <Keyword name="$P17N"  value="Comp-BV605-A" />
         <Keyword name="$P17S"  value="CD8" />
         <Keyword name="$P17R"  value="262144" />
         <Keyword name="$P18N"  value="Comp-PE-A" />
         <Keyword name="$P18S"  value="CD45RO" />
         <Keyword name="$P18R"  value="262144" />
       </Keywords>
       <SampleNode name="20240528_Tube_011_009.fcs"  annotation=""  owningGroup=""  expanded="1"  sortPriority="10"  count="47033"  sampleID="1" >
         <Graph smoothing="0"  backColor="#ffffff"  foreColor="#000000"  heatMapStatParameter="Comp-PE-Cy7-A"  type="Histogram"  fast="1" >
           <Axis dimension="x"  name="Comp-APC-A"  label=""  auto="auto" />
           <Axis dimension="y"  name=""  label=""  auto="auto" />
           <GraphSettings level="5%"  smoothingHighResolution="1"  contourHighResolution="1"  histogramSmoothingCount="0"  graphResolution="256"  showOutliers="0"  drawLargeDots="0"  dotsToDraw="8000"  tint="le.chartfill.tinted.40"  lineWeight="le.lineweight.normal"  lineStyle="le.linestyle.solid" />
           <GraphEnvironment showGrid="0"  showAxes="H"  showGates="1"  showFreqOnPlots="1"  showGateNameOnPlots="1"  showMedians="0"  showUncomped="0"  addEventParam="0"  lastYAxisName="" >
             <TextTraits font="SansSerif"  size="11"  name="Labels"  style="plain"  color="#000000"  background="#00ffffff"  just="left" />
             <TextTraits font="SansSerif"  size="11"  name="LayoutGates"  style="plain"  color="#000000"  background="#00ffffff"  just="left" />
             <TextTraits font="SansSerif"  size="9"  name="Numbers"  style="plain"  color="#000000"  background="#00ffffff"  just="left" />
             <TextTraits font="SansSerif"  size="9"  name="Legend"  style="plain"  color="#000000"  background="#00ffffff"  just="left" />
             <WindowPosition x="0"  y="0"  width="748"  height="710"  displayed="0"  panelState="++" />
           </GraphEnvironment>
         </Graph>
         <Subpopulations>
           <Population name="Lymphocytes"  annotation=""  owningGroup="All Samples"  expanded="1"  sortPriority="10"  count="20274" >
             <Graph smoothing="0"  backColor="#ffffff"  foreColor="#000000"  heatMapStatParameter="Comp-PE-Cy7-A"  type="Pseudocolor"  fast="1" >
               <Axis dimension="x"  name="Comp-BV510-A"  label=""  auto="auto" />
               <Axis dimension="y"  name="SSC-A"  label=""  auto="auto" />
               <GraphSettings level="5%"  smoothingHighResolution="1"  contourHighResolution="1"  histogramSmoothingCount="0"  graphResolution="256"  showOutliers="0"  drawLargeDots="0"  dotsToDraw="8000"  tint="le.chartfill.tinted.40"  lineWeight="le.lineweight.normal"  lineStyle="le.linestyle.solid" />
               <GraphEnvironment showGrid="0"  showAxes="tnlTNL"  showGates="1"  showFreqOnPlots="1"  showGateNameOnPlots="1"  showMedians="0"  showUncomped="0"  addEventParam="0"  lastYAxisName="" >
                 <TextTraits font="SansSerif"  size="11"  name="Labels"  style="plain"  color="#000000"  background="#00ffffff"  just="left" />
                 <TextTraits font="SansSerif"  size="11"  name="LayoutGates"  style="plain"  color="#000000"  background="#00ffffff"  just="left" />
                 <TextTraits font="SansSerif"  size="9"  name="Numbers"  style="plain"  color="#000000"  background="#00ffffff"  just="left" />
                 <TextTraits font="SansSerif"  size="9"  name="Legend"  style="plain"  color="#000000"  background="#00ffffff"  just="left" />
                 <WindowPosition x="0"  y="0"  width="392"  height="584"  displayed="0"  panelState="---" />
               </GraphEnvironment>
             </Graph>
             <Gate gating:id="ID78652640" >
               <gating:PolygonGate eventsInside="1"  annoOffsetX="-36"  annoOffsetY="-71"  tint="#000000"  isTinted="0"  lineWeight="Normal"  userDefined="1"  quadId="-1"  gateResolution="256" >
                 <gating:dimension>
                   <data-type:fcs-dimension data-type:name="FSC-A" />
                 </gating:dimension>
                 <gating:dimension>
                   <data-type:fcs-dimension data-type:name="SSC-A" />
                 </gating:dimension>
                 <gating:vertex>
                   <gating:coordinate data-type:value="115780.2666666667" />
                   <gating:coordinate data-type:value="12192.7441860465" />
                 </gating:vertex>
                 <gating:vertex>
                   <gating:coordinate data-type:value="234837.3333333333" />
                   <gating:coordinate data-type:value="49990.2511627907" />
                 </gating:vertex>
                 <gating:vertex>
                   <gating:coordinate data-type:value="259959.4666666667" />
                   <gating:coordinate data-type:value="71937.1906976744" />
                 </gating:vertex>
                 <gating:vertex>
                   <gating:coordinate data-type:value="258867.2" />
                   <gating:coordinate data-type:value="154847.8511627907" />
                 </gating:vertex>
                 <gating:vertex>
                   <gating:coordinate data-type:value="212992" />
                   <gating:coordinate data-type:value="180452.6139534884" />
                 </gating:vertex>
                 <gating:vertex>
                   <gating:coordinate data-type:value="157286.4" />
                   <gating:coordinate data-type:value="149970.7534883721" />
                 </gating:vertex>
                 <gating:vertex>
                   <gating:coordinate data-type:value="76458.6666666667" />
                   <gating:coordinate data-type:value="52428.8" />
                 </gating:vertex>
                 <gating:vertex>
                   <gating:coordinate data-type:value="55705.6" />
                   <gating:coordinate data-type:value="10973.4697674419" />
                 </gating:vertex>
                 <gating:vertex>
                   <gating:coordinate data-type:value="68812.8" />
                   <gating:coordinate data-type:value="3657.823255814" />
                 </gating:vertex>
               </gating:PolygonGate>
             </Gate>
             <Subpopulations>
               <Population name="CD3, SSC-A subset"  annotation=""  owningGroup="All Samples"  expanded="1"  sortPriority="10"  count="12249" >
                 <Graph smoothing="0"  backColor="#ffffff"  foreColor="#000000"  heatMapStatParameter="Comp-PE-Cy7-A"  type="Pseudocolor"  fast="1" >
                   <Axis dimension="x"  name="Comp-BV605-A"  label=""  auto="auto" />
                   <Axis dimension="y"  name="Comp-APC-Cy7-A"  label=""  auto="auto" />
                   <GraphSettings level="5%"  smoothingHighResolution="1"  contourHighResolution="1"  histogramSmoothingCount="0"  graphResolution="256"  showOutliers="0"  drawLargeDots="0"  dotsToDraw="8000"  tint="le.chartfill.tinted.40"  lineWeight="le.lineweight.normal"  lineStyle="le.linestyle.solid" />
                   <GraphEnvironment showGrid="0"  showAxes="tnlTNL"  showGates="1"  showFreqOnPlots="1"  showGateNameOnPlots="1"  showMedians="0"  showUncomped="0"  addEventParam="0"  lastYAxisName="" >
                     <TextTraits font="SansSerif"  size="11"  name="Labels"  style="plain"  color="#000000"  background="#00ffffff"  just="left" />
                     <TextTraits font="SansSerif"  size="11"  name="LayoutGates"  style="plain"  color="#000000"  background="#00ffffff"  just="left" />
                     <TextTraits font="SansSerif"  size="9"  name="Numbers"  style="plain"  color="#000000"  background="#00ffffff"  just="left" />
                     <TextTraits font="SansSerif"  size="9"  name="Legend"  style="plain"  color="#000000"  background="#00ffffff"  just="left" />
                     <WindowPosition x="172"  y="90"  width="392"  height="584"  displayed="0"  panelState="---" />
                   </GraphEnvironment>
                 </Graph>
                 <Gate gating:id="ID1880470883"  gating:parent_id="ID78652640" >
                   <gating:PolygonGate eventsInside="1"  annoOffsetX="7"  annoOffsetY="-113"  tint="#000000"  isTinted="0"  lineWeight="Normal"  userDefined="1"  quadId="-1"  gateResolution="256" >
                     <gating:dimension>
                       <data-type:fcs-dimension data-type:name="Comp-BV510-A" />
                     </gating:dimension>
                     <gating:dimension>
                       <data-type:fcs-dimension data-type:name="SSC-A" />
                     </gating:dimension>
                     <gating:vertex>
                       <gating:coordinate data-type:value="74681.4563121821" />
                       <gating:coordinate data-type:value="69498.6418604651" />
                     </gating:vertex>
                     <gating:vertex>
                       <gating:coordinate data-type:value="53522.7339524442" />
                       <gating:coordinate data-type:value="156067.1255813953" />
                     </gating:vertex>
                     <gating:vertex>
                       <gating:coordinate data-type:value="9464.5250228277" />
                       <gating:coordinate data-type:value="176794.7906976744" />
                     </gating:vertex>
                     <gating:vertex>
                       <gating:coordinate data-type:value="3291.054047588" />
                       <gating:coordinate data-type:value="180452.6139534884" />
                     </gating:vertex>
                     <gating:vertex>
                       <gating:coordinate data-type:value="1449.0580996384" />
                       <gating:coordinate data-type:value="132900.911627907" />
                     </gating:vertex>
                     <gating:vertex>
                       <gating:coordinate data-type:value="909.5219359479" />
                       <gating:coordinate data-type:value="60963.7209302326" />
                     </gating:vertex>
                     <gating:vertex>
                       <gating:coordinate data-type:value="877.8278791897" />
                       <gating:coordinate data-type:value="23166.2139534884" />
                     </gating:vertex>
                     <gating:vertex>
                       <gating:coordinate data-type:value="1192.5828293237" />
                       <gating:coordinate data-type:value="7315.6465116279" />
                     </gating:vertex>
                     <gating:vertex>
                       <gating:coordinate data-type:value="4506.6465278662" />
                       <gating:coordinate data-type:value="3657.823255814" />
                     </gating:vertex>
                     <gating:vertex>
                       <gating:coordinate data-type:value="45346.1036450791" />
                       <gating:coordinate data-type:value="23166.2139534884" />
                     </gating:vertex>
                   </gating:PolygonGate>
                 </Gate>
                 <Subpopulations>
                   <Population name="CD4"  annotation=""  owningGroup=""  expanded="1"  sortPriority="10"  count="6216" >
                     <Graph smoothing="13"  backColor="#ffffff"  foreColor="#000000"  heatMapStatParameter="Comp-PE-Cy7-A"  type="Density"  fast="1" >
                       <Axis dimension="x"  name="Comp-BV421-A"  label=""  auto="auto" />
                       <Axis dimension="y"  name="Comp-PE-A"  label=""  auto="auto" />
                       <GraphSettings level="5%"  smoothingHighResolution="1"  contourHighResolution="1"  histogramSmoothingCount="0"  graphResolution="256"  showOutliers="0"  drawLargeDots="0"  dotsToDraw="8000"  tint="le.chartfill.tinted.40"  lineWeight="le.lineweight.normal"  lineStyle="le.linestyle.solid" />
                       <GraphEnvironment showGrid="0"  showAxes="tnlTNL"  showGates="1"  showFreqOnPlots="1"  showGateNameOnPlots="1"  showMedians="0"  showUncomped="0"  addEventParam="0"  lastYAxisName="" >
                         <TextTraits font="SansSerif"  size="11"  name="Labels"  style="plain"  color="#000000"  background="#00ffffff"  just="left" />
                         <TextTraits font="SansSerif"  size="11"  name="LayoutGates"  style="plain"  color="#000000"  background="#00ffffff"  just="left" />
                         <TextTraits font="SansSerif"  size="9"  name="Numbers"  style="plain"  color="#000000"  background="#00ffffff"  just="left" />
                         <TextTraits font="SansSerif"  size="9"  name="Legend"  style="plain"  color="#000000"  background="#00ffffff"  just="left" />
                         <WindowPosition x="668"  y="40"  width="392"  height="700"  displayed="0"  panelState="+--" />
                       </GraphEnvironment>
                     </Graph>
                     <Gate gating:id="ID707671383"  gating:parent_id="ID1880470883" >
                       <gating:PolygonGate eventsInside="1"  annoOffsetX="4"  annoOffsetY="-70"  tint="#000000"  isTinted="0"  lineWeight="Normal"  userDefined="1"  quadId="-1"  gateResolution="256" >
                         <gating:dimension>
                           <data-type:fcs-dimension data-type:name="Comp-BV605-A" />
                         </gating:dimension>
                         <gating:dimension>
                           <data-type:fcs-dimension data-type:name="Comp-APC-Cy7-A" />
                         </gating:dimension>
                         <gating:vertex>
                           <gating:coordinate data-type:value="4239.1194576142" />
                           <gating:coordinate data-type:value="15864.3675118421" />
                         </gating:vertex>
                         <gating:vertex>
                           <gating:coordinate data-type:value="4444.9297293672" />
                           <gating:coordinate data-type:value="1466.1295375463" />
                         </gating:vertex>
                         <gating:vertex>
                           <gating:coordinate data-type:value="1022.3469876523" />
                           <gating:coordinate data-type:value="269.5909933666" />
                         </gating:vertex>
                         <gating:vertex>
                           <gating:coordinate data-type:value="3" />
                           <gating:coordinate data-type:value="269.5909933666" />
                         </gating:vertex>
                         <gating:vertex>
                           <gating:coordinate data-type:value="3" />
                           <gating:coordinate data-type:value="15046.6361593755" />
                         </gating:vertex>
                       </gating:PolygonGate>
                     </Gate>
                     <Subpopulations>
                       <Population name="Q1: CD62L- , CD45RO+"  annotation=""  owningGroup="All Samples"  expanded="1"  sortPriority="10"  count="1650" >
                         <Graph smoothing="13"  backColor="#ffffff"  foreColor="#000000"  heatMapStatParameter="Comp-PE-Cy7-A"  type="Density"  fast="1" >
                           <Axis dimension="x"  name="Comp-BV421-A"  label=""  auto="auto" />
                           <Axis dimension="y"  name="Comp-PE-A"  label=""  auto="auto" />
                           <GraphSettings level="5%"  smoothingHighResolution="1"  contourHighResolution="1"  histogramSmoothingCount="0"  graphResolution="256"  showOutliers="0"  drawLargeDots="0"  dotsToDraw="8000"  tint="le.chartfill.tinted.40"  lineWeight="le.lineweight.normal"  lineStyle="le.linestyle.solid" />
                           <GraphEnvironment showGrid="0"  showAxes="tnlTNL"  showGates="1"  showFreqOnPlots="1"  showGateNameOnPlots="1"  showMedians="0"  showUncomped="0"  addEventParam="0"  lastYAxisName="" >
                             <TextTraits font="SansSerif"  size="11"  name="Labels"  style="plain"  color="#000000"  background="#00ffffff"  just="left" />
                             <TextTraits font="SansSerif"  size="11"  name="LayoutGates"  style="plain"  color="#000000"  background="#00ffffff"  just="left" />
                             <TextTraits font="SansSerif"  size="9"  name="Numbers"  style="plain"  color="#000000"  background="#00ffffff"  just="left" />
                             <TextTraits font="SansSerif"  size="9"  name="Legend"  style="plain"  color="#000000"  background="#00ffffff"  just="left" />
                             <WindowPosition x="548"  y="30"  width="392"  height="699"  displayed="1"  panelState="+--" />
                           </GraphEnvironment>
                         </Graph>
                         <Gate gating:id="ID1451925007"  gating:parent_id="ID707671383" >
                           <gating:RectangleGate eventsInside="1"  annoOffsetX="0"  annoOffsetY="0"  tint="#000000"  isTinted="0"  lineWeight="Normal"  userDefined="1"  percentX="0"  percentY="0" >
                             <gating:dimension gating:max="6002.723258345474" >
                               <data-type:fcs-dimension data-type:name="Comp-BV421-A" />
                             </gating:dimension>
                             <gating:dimension gating:min="158.8078450427781" >
                               <data-type:fcs-dimension data-type:name="Comp-PE-A" />
                             </gating:dimension>
                           </gating:RectangleGate>
                         </Gate>
                       </Population>
                       <Population name="Q2: CD62L+ , CD45RO+"  annotation=""  owningGroup="All Samples"  expanded="1"  sortPriority="10"  count="2027" >
                         <Graph smoothing="13"  backColor="#ffffff"  foreColor="#000000"  heatMapStatParameter="Comp-PE-Cy7-A"  type="Density"  fast="1" >
                           <Axis dimension="x"  name="Comp-BV421-A"  label=""  auto="auto" />
                           <Axis dimension="y"  name="Comp-PE-A"  label=""  auto="auto" />
                           <GraphSettings level="5%"  smoothingHighResolution="1"  contourHighResolution="1"  histogramSmoothingCount="0"  graphResolution="256"  showOutliers="0"  drawLargeDots="0"  dotsToDraw="8000"  tint="le.chartfill.tinted.40"  lineWeight="le.lineweight.normal"  lineStyle="le.linestyle.solid" />
                           <GraphEnvironment showGrid="0"  showAxes="tnlTNL"  showGates="1"  showFreqOnPlots="1"  showGateNameOnPlots="1"  showMedians="0"  showUncomped="0"  addEventParam="0"  lastYAxisName="" >
                             <TextTraits font="SansSerif"  size="11"  name="Labels"  style="plain"  color="#000000"  background="#00ffffff"  just="left" />
                             <TextTraits font="SansSerif"  size="11"  name="LayoutGates"  style="plain"  color="#000000"  background="#00ffffff"  just="left" />
                             <TextTraits font="SansSerif"  size="9"  name="Numbers"  style="plain"  color="#000000"  background="#00ffffff"  just="left" />
                             <TextTraits font="SansSerif"  size="9"  name="Legend"  style="plain"  color="#000000"  background="#00ffffff"  just="left" />
                             <WindowPosition x="548"  y="30"  width="392"  height="699"  displayed="1"  panelState="+--" />
                           </GraphEnvironment>
                         </Graph>
                         <Gate gating:id="ID824379116"  gating:parent_id="ID707671383" >
                           <gating:RectangleGate eventsInside="1"  annoOffsetX="0"  annoOffsetY="0"  tint="#000000"  isTinted="0"  lineWeight="Normal"  userDefined="1"  percentX="0"  percentY="0" >
                             <gating:dimension gating:min="6002.723258345474" >
                               <data-type:fcs-dimension data-type:name="Comp-BV421-A" />
                             </gating:dimension>
                             <gating:dimension gating:min="158.8078450427781" >
                               <data-type:fcs-dimension data-type:name="Comp-PE-A" />
                             </gating:dimension>
                           </gating:RectangleGate>
                         </Gate>
                       </Population>
                       <Population name="Q3: CD62L+ , CD45RO-"  annotation=""  owningGroup="All Samples"  expanded="1"  sortPriority="10"  count="2169" >
                         <Graph smoothing="13"  backColor="#ffffff"  foreColor="#000000"  heatMapStatParameter="Comp-PE-Cy7-A"  type="Density"  fast="1" >
                           <Axis dimension="x"  name="Comp-BV421-A"  label=""  auto="auto" />
                           <Axis dimension="y"  name="Comp-PE-A"  label=""  auto="auto" />
                           <GraphSettings level="5%"  smoothingHighResolution="1"  contourHighResolution="1"  histogramSmoothingCount="0"  graphResolution="256"  showOutliers="0"  drawLargeDots="0"  dotsToDraw="8000"  tint="le.chartfill.tinted.40"  lineWeight="le.lineweight.normal"  lineStyle="le.linestyle.solid" />
                           <GraphEnvironment showGrid="0"  showAxes="tnlTNL"  showGates="1"  showFreqOnPlots="1"  showGateNameOnPlots="1"  showMedians="0"  showUncomped="0"  addEventParam="0"  lastYAxisName="" >
                             <TextTraits font="SansSerif"  size="11"  name="Labels"  style="plain"  color="#000000"  background="#00ffffff"  just="left" />
                             <TextTraits font="SansSerif"  size="11"  name="LayoutGates"  style="plain"  color="#000000"  background="#00ffffff"  just="left" />
                             <TextTraits font="SansSerif"  size="9"  name="Numbers"  style="plain"  color="#000000"  background="#00ffffff"  just="left" />
                             <TextTraits font="SansSerif"  size="9"  name="Legend"  style="plain"  color="#000000"  background="#00ffffff"  just="left" />
                             <WindowPosition x="548"  y="30"  width="392"  height="699"  displayed="1"  panelState="+--" />
                           </GraphEnvironment>
                         </Graph>
                         <Gate gating:id="ID339362264"  gating:parent_id="ID707671383" >
                           <gating:RectangleGate eventsInside="1"  annoOffsetX="0"  annoOffsetY="0"  tint="#000000"  isTinted="0"  lineWeight="Normal"  userDefined="1"  percentX="0"  percentY="0" >
                             <gating:dimension gating:min="6002.723258345474" >
                               <data-type:fcs-dimension data-type:name="Comp-BV421-A" />
                             </gating:dimension>
                             <gating:dimension gating:max="158.8078450427781" >
                               <data-type:fcs-dimension data-type:name="Comp-PE-A" />
                             </gating:dimension>
                           </gating:RectangleGate>
                         </Gate>
                       </Population>
                       <Population name="Q4: CD62L- , CD45RO-"  annotation=""  owningGroup="All Samples"  expanded="1"  sortPriority="10"  count="370" >
                         <Graph smoothing="13"  backColor="#ffffff"  foreColor="#000000"  heatMapStatParameter="Comp-PE-Cy7-A"  type="Density"  fast="1" >
                           <Axis dimension="x"  name="Comp-BV421-A"  label=""  auto="auto" />
                           <Axis dimension="y"  name="Comp-PE-A"  label=""  auto="auto" />
                           <GraphSettings level="5%"  smoothingHighResolution="1"  contourHighResolution="1"  histogramSmoothingCount="0"  graphResolution="256"  showOutliers="0"  drawLargeDots="0"  dotsToDraw="8000"  tint="le.chartfill.tinted.40"  lineWeight="le.lineweight.normal"  lineStyle="le.linestyle.solid" />
                           <GraphEnvironment showGrid="0"  showAxes="tnlTNL"  showGates="1"  showFreqOnPlots="1"  showGateNameOnPlots="1"  showMedians="0"  showUncomped="0"  addEventParam="0"  lastYAxisName="" >
                             <TextTraits font="SansSerif"  size="11"  name="Labels"  style="plain"  color="#000000"  background="#00ffffff"  just="left" />
                             <TextTraits font="SansSerif"  size="11"  name="LayoutGates"  style="plain"  color="#000000"  background="#00ffffff"  just="left" />
                             <TextTraits font="SansSerif"  size="9"  name="Numbers"  style="plain"  color="#000000"  background="#00ffffff"  just="left" />
                             <TextTraits font="SansSerif"  size="9"  name="Legend"  style="plain"  color="#000000"  background="#00ffffff"  just="left" />
                             <WindowPosition x="548"  y="30"  width="392"  height="699"  displayed="1"  panelState="+--" />
                           </GraphEnvironment>
                         </Graph>
                         <Gate gating:id="ID101498579"  gating:parent_id="ID707671383" >
                           <gating:RectangleGate eventsInside="1"  annoOffsetX="0"  annoOffsetY="0"  tint="#000000"  isTinted="0"  lineWeight="Normal"  userDefined="1"  percentX="0"  percentY="0" >
                             <gating:dimension gating:max="6002.723258345474" >
                               <data-type:fcs-dimension data-type:name="Comp-BV421-A" />
                             </gating:dimension>
                             <gating:dimension gating:max="158.8078450427781" >
                               <data-type:fcs-dimension data-type:name="Comp-PE-A" />
                             </gating:dimension>
                           </gating:RectangleGate>
                         </Gate>
                       </Population>
                     </Subpopulations>
                   </Population>
                   <Population name="CD8"  annotation=""  owningGroup=""  expanded="1"  sortPriority="10"  count="2334" >
                     <Graph smoothing="13"  backColor="#ffffff"  foreColor="#000000"  heatMapStatParameter="Comp-PE-Cy7-A"  type="Density"  fast="1" >
                       <Axis dimension="x"  name="Comp-BV421-A"  label=""  auto="auto" />
                       <Axis dimension="y"  name="Comp-PE-A"  label=""  auto="auto" />
                       <GraphSettings level="5%"  smoothingHighResolution="1"  contourHighResolution="1"  histogramSmoothingCount="0"  graphResolution="256"  showOutliers="0"  drawLargeDots="0"  dotsToDraw="8000"  tint="le.chartfill.tinted.40"  lineWeight="le.lineweight.normal"  lineStyle="le.linestyle.solid" />
                       <GraphEnvironment showGrid="0"  showAxes="tnlTNL"  showGates="1"  showFreqOnPlots="1"  showGateNameOnPlots="1"  showMedians="0"  showUncomped="0"  addEventParam="0"  lastYAxisName="" >
                         <TextTraits font="SansSerif"  size="11"  name="Labels"  style="plain"  color="#000000"  background="#00ffffff"  just="left" />
                         <TextTraits font="SansSerif"  size="11"  name="LayoutGates"  style="plain"  color="#000000"  background="#00ffffff"  just="left" />
                         <TextTraits font="SansSerif"  size="9"  name="Numbers"  style="plain"  color="#000000"  background="#00ffffff"  just="left" />
                         <TextTraits font="SansSerif"  size="9"  name="Legend"  style="plain"  color="#000000"  background="#00ffffff"  just="left" />
                         <WindowPosition x="656"  y="84"  width="392"  height="700"  displayed="0"  panelState="+--" />
                       </GraphEnvironment>
                     </Graph>
                     <Gate gating:id="ID1625193063"  gating:parent_id="ID1880470883" >
                       <gating:PolygonGate eventsInside="1"  annoOffsetX="20"  annoOffsetY="-109"  tint="#000000"  isTinted="0"  lineWeight="Normal"  userDefined="1"  quadId="-1"  gateResolution="256" >
                         <gating:dimension>
                           <data-type:fcs-dimension data-type:name="Comp-BV605-A" />
                         </gating:dimension>
                         <gating:dimension>
                           <data-type:fcs-dimension data-type:name="Comp-APC-Cy7-A" />
                         </gating:dimension>
                         <gating:vertex>
                           <gating:coordinate data-type:value="15987.2769947701" />
                           <gating:coordinate data-type:value="819.1351726084" />
                         </gating:vertex>
                         <gating:vertex>
                           <gating:coordinate data-type:value="3344.4863889597" />
                           <gating:coordinate data-type:value="128.5104907449" />
                         </gating:vertex>
                         <gating:vertex>
                           <gating:coordinate data-type:value="3677.1210056213" />
                           <gating:coordinate data-type:value="4.1211774095" />
                         </gating:vertex>
                         <gating:vertex>
                           <gating:coordinate data-type:value="80132.5218771491" />
                           <gating:coordinate data-type:value="4.345148797" />
                         </gating:vertex>
                         <gating:vertex>
                           <gating:coordinate data-type:value="80132.5218771491" />
                           <gating:coordinate data-type:value="863.6522663598" />
                         </gating:vertex>
                       </gating:PolygonGate>
                     </Gate>
                     <Subpopulations>
                       <Population name="Q1: CD62L- , CD45RO+"  annotation=""  owningGroup="All Samples"  expanded="1"  sortPriority="10"  count="1465" >
                         <Graph smoothing="13"  backColor="#ffffff"  foreColor="#000000"  heatMapStatParameter="Comp-PE-Cy7-A"  type="Density"  fast="1" >
                           <Axis dimension="x"  name="Comp-BV421-A"  label=""  auto="auto" />
                           <Axis dimension="y"  name="Comp-PE-A"  label=""  auto="auto" />
                           <GraphSettings level="5%"  smoothingHighResolution="1"  contourHighResolution="1"  histogramSmoothingCount="0"  graphResolution="256"  showOutliers="0"  drawLargeDots="0"  dotsToDraw="8000"  tint="le.chartfill.tinted.40"  lineWeight="le.lineweight.normal"  lineStyle="le.linestyle.solid" />
                           <GraphEnvironment showGrid="0"  showAxes="tnlTNL"  showGates="1"  showFreqOnPlots="1"  showGateNameOnPlots="1"  showMedians="0"  showUncomped="0"  addEventParam="0"  lastYAxisName="" >
                             <TextTraits font="SansSerif"  size="11"  name="Labels"  style="plain"  color="#000000"  background="#00ffffff"  just="left" />
                             <TextTraits font="SansSerif"  size="11"  name="LayoutGates"  style="plain"  color="#000000"  background="#00ffffff"  just="left" />
                             <TextTraits font="SansSerif"  size="9"  name="Numbers"  style="plain"  color="#000000"  background="#00ffffff"  just="left" />
                             <TextTraits font="SansSerif"  size="9"  name="Legend"  style="plain"  color="#000000"  background="#00ffffff"  just="left" />
                             <WindowPosition x="548"  y="30"  width="392"  height="699"  displayed="1"  panelState="+--" />
                           </GraphEnvironment>
                         </Graph>
                         <Gate gating:id="ID1250836363"  gating:parent_id="ID1625193063" >
                           <gating:RectangleGate eventsInside="1"  annoOffsetX="0"  annoOffsetY="0"  tint="#000000"  isTinted="0"  lineWeight="Normal"  userDefined="1"  percentX="0"  percentY="0" >
                             <gating:dimension gating:max="6002.723258345474" >
                               <data-type:fcs-dimension data-type:name="Comp-BV421-A" />
                             </gating:dimension>
                             <gating:dimension gating:min="158.8078450427781" >
                               <data-type:fcs-dimension data-type:name="Comp-PE-A" />
                             </gating:dimension>
                           </gating:RectangleGate>
                         </Gate>
                       </Population>
                       <Population name="Q2: CD62L+ , CD45RO+"  annotation=""  owningGroup="All Samples"  expanded="1"  sortPriority="10"  count="864" >
                         <Graph smoothing="13"  backColor="#ffffff"  foreColor="#000000"  heatMapStatParameter="Comp-PE-Cy7-A"  type="Density"  fast="1" >
                           <Axis dimension="x"  name="Comp-BV421-A"  label=""  auto="auto" />
                           <Axis dimension="y"  name="Comp-PE-A"  label=""  auto="auto" />
                           <GraphSettings level="5%"  smoothingHighResolution="1"  contourHighResolution="1"  histogramSmoothingCount="0"  graphResolution="256"  showOutliers="0"  drawLargeDots="0"  dotsToDraw="8000"  tint="le.chartfill.tinted.40"  lineWeight="le.lineweight.normal"  lineStyle="le.linestyle.solid" />
                           <GraphEnvironment showGrid="0"  showAxes="tnlTNL"  showGates="1"  showFreqOnPlots="1"  showGateNameOnPlots="1"  showMedians="0"  showUncomped="0"  addEventParam="0"  lastYAxisName="" >
                             <TextTraits font="SansSerif"  size="11"  name="Labels"  style="plain"  color="#000000"  background="#00ffffff"  just="left" />
                             <TextTraits font="SansSerif"  size="11"  name="LayoutGates"  style="plain"  color="#000000"  background="#00ffffff"  just="left" />
                             <TextTraits font="SansSerif"  size="9"  name="Numbers"  style="plain"  color="#000000"  background="#00ffffff"  just="left" />
                             <TextTraits font="SansSerif"  size="9"  name="Legend"  style="plain"  color="#000000"  background="#00ffffff"  just="left" />
                             <WindowPosition x="548"  y="30"  width="392"  height="699"  displayed="1"  panelState="+--" />
                           </GraphEnvironment>
                         </Graph>
                         <Gate gating:id="ID367230417"  gating:parent_id="ID1625193063" >
                           <gating:RectangleGate eventsInside="1"  annoOffsetX="0"  annoOffsetY="0"  tint="#000000"  isTinted="0"  lineWeight="Normal"  userDefined="1"  percentX="0"  percentY="0" >
                             <gating:dimension gating:min="6002.723258345474" >
                               <data-type:fcs-dimension data-type:name="Comp-BV421-A" />
                             </gating:dimension>
                             <gating:dimension gating:min="158.8078450427781" >
                               <data-type:fcs-dimension data-type:name="Comp-PE-A" />
                             </gating:dimension>
                           </gating:RectangleGate>
                         </Gate>
                       </Population>
                       <Population name="Q3: CD62L+ , CD45RO-"  annotation=""  owningGroup="All Samples"  expanded="1"  sortPriority="10"  count="1" >
                         <Graph smoothing="13"  backColor="#ffffff"  foreColor="#000000"  heatMapStatParameter="Comp-PE-Cy7-A"  type="Density"  fast="1" >
                           <Axis dimension="x"  name="Comp-BV421-A"  label=""  auto="auto" />
                           <Axis dimension="y"  name="Comp-PE-A"  label=""  auto="auto" />
                           <GraphSettings level="5%"  smoothingHighResolution="1"  contourHighResolution="1"  histogramSmoothingCount="0"  graphResolution="256"  showOutliers="0"  drawLargeDots="0"  dotsToDraw="8000"  tint="le.chartfill.tinted.40"  lineWeight="le.lineweight.normal"  lineStyle="le.linestyle.solid" />
                           <GraphEnvironment showGrid="0"  showAxes="tnlTNL"  showGates="1"  showFreqOnPlots="1"  showGateNameOnPlots="1"  showMedians="0"  showUncomped="0"  addEventParam="0"  lastYAxisName="" >
                             <TextTraits font="SansSerif"  size="11"  name="Labels"  style="plain"  color="#000000"  background="#00ffffff"  just="left" />
                             <TextTraits font="SansSerif"  size="11"  name="LayoutGates"  style="plain"  color="#000000"  background="#00ffffff"  just="left" />
                             <TextTraits font="SansSerif"  size="9"  name="Numbers"  style="plain"  color="#000000"  background="#00ffffff"  just="left" />
                             <TextTraits font="SansSerif"  size="9"  name="Legend"  style="plain"  color="#000000"  background="#00ffffff"  just="left" />
                             <WindowPosition x="548"  y="30"  width="392"  height="699"  displayed="1"  panelState="+--" />
                           </GraphEnvironment>
                         </Graph>
                         <Gate gating:id="ID2141495361"  gating:parent_id="ID1625193063" >
                           <gating:RectangleGate eventsInside="1"  annoOffsetX="0"  annoOffsetY="0"  tint="#000000"  isTinted="0"  lineWeight="Normal"  userDefined="1"  percentX="0"  percentY="0" >
                             <gating:dimension gating:min="6002.723258345474" >
                               <data-type:fcs-dimension data-type:name="Comp-BV421-A" />
                             </gating:dimension>
                             <gating:dimension gating:max="158.8078450427781" >
                               <data-type:fcs-dimension data-type:name="Comp-PE-A" />
                             </gating:dimension>
                           </gating:RectangleGate>
                         </Gate>
                       </Population>
                       <Population name="Q4: CD62L- , CD45RO-"  annotation=""  owningGroup="All Samples"  expanded="1"  sortPriority="10"  count="4" >
                         <Graph smoothing="13"  backColor="#ffffff"  foreColor="#000000"  heatMapStatParameter="Comp-PE-Cy7-A"  type="Density"  fast="1" >
                           <Axis dimension="x"  name="Comp-BV421-A"  label=""  auto="auto" />
                           <Axis dimension="y"  name="Comp-PE-A"  label=""  auto="auto" />
                           <GraphSettings level="5%"  smoothingHighResolution="1"  contourHighResolution="1"  histogramSmoothingCount="0"  graphResolution="256"  showOutliers="0"  drawLargeDots="0"  dotsToDraw="8000"  tint="le.chartfill.tinted.40"  lineWeight="le.lineweight.normal"  lineStyle="le.linestyle.solid" />
                           <GraphEnvironment showGrid="0"  showAxes="tnlTNL"  showGates="1"  showFreqOnPlots="1"  showGateNameOnPlots="1"  showMedians="0"  showUncomped="0"  addEventParam="0"  lastYAxisName="" >
                             <TextTraits font="SansSerif"  size="11"  name="Labels"  style="plain"  color="#000000"  background="#00ffffff"  just="left" />
                             <TextTraits font="SansSerif"  size="11"  name="LayoutGates"  style="plain"  color="#000000"  background="#00ffffff"  just="left" />
                             <TextTraits font="SansSerif"  size="9"  name="Numbers"  style="plain"  color="#000000"  background="#00ffffff"  just="left" />
                             <TextTraits font="SansSerif"  size="9"  name="Legend"  style="plain"  color="#000000"  background="#00ffffff"  just="left" />
                             <WindowPosition x="548"  y="30"  width="392"  height="699"  displayed="1"  panelState="+--" />
                           </GraphEnvironment>
                         </Graph>
                         <Gate gating:id="ID1998319107"  gating:parent_id="ID1625193063" >
                           <gating:RectangleGate eventsInside="1"  annoOffsetX="0"  annoOffsetY="0"  tint="#000000"  isTinted="0"  lineWeight="Normal"  userDefined="1"  percentX="0"  percentY="0" >
                             <gating:dimension gating:max="6002.723258345474" >
                               <data-type:fcs-dimension data-type:name="Comp-BV421-A" />
                             </gating:dimension>
                             <gating:dimension gating:max="158.8078450427781" >
                               <data-type:fcs-dimension data-type:name="Comp-PE-A" />
                             </gating:dimension>
                           </gating:RectangleGate>
                         </Gate>
                       </Population>
                     </Subpopulations>
                   </Population>
                 </Subpopulations>
               </Population>
             </Subpopulations>
           </Population>
         </Subpopulations>
       </SampleNode>
     </Sample>
     <Sample>
       <DataSet uri="file:/F:/鼓楼医院/manuscript/投稿/embo%20j/revise/data/Fig%204/记忆细胞/20240528_Tube_012_010.fcs"  sampleID="2" />
       <transforms:spilloverMatrix spectral="0"  prefix="Comp-"  name="Acquisition-defined"  editable="0"  color="#c0c0c0"  version="FlowJo-10.6.2"  status="FINALIZED"  transforms:id="e5a92035-b416-4179-abe8-46b2fa799049"  suffix="" >
         <data-type:parameters>
           <data-type:parameter data-type:name="PE-Cy7-A"  userProvidedCompInfix="Comp-PE-Cy7-A" />
           <data-type:parameter data-type:name="APC-A"  userProvidedCompInfix="Comp-APC-A" />
           <data-type:parameter data-type:name="APC-Cy7-A"  userProvidedCompInfix="Comp-APC-Cy7-A" />
           <data-type:parameter data-type:name="BV421-A"  userProvidedCompInfix="Comp-BV421-A" />
           <data-type:parameter data-type:name="BV510-A"  userProvidedCompInfix="Comp-BV510-A" />
           <data-type:parameter data-type:name="BV605-A"  userProvidedCompInfix="Comp-BV605-A" />
           <data-type:parameter data-type:name="PE-A"  userProvidedCompInfix="Comp-PE-A" />
         </data-type:parameters>
         <transforms:spillover data-type:parameter="PE-Cy7-A"  userProvidedCompInfix="Comp-PE-Cy7-A" >
           <transforms:coefficient data-type:parameter="PE-Cy7-A"  transforms:value="1" />
           <transforms:coefficient data-type:parameter="APC-A"  transforms:value="0" />
           <transforms:coefficient data-type:parameter="APC-Cy7-A"  transforms:value="0" />
           <transforms:coefficient data-type:parameter="BV421-A"  transforms:value="0" />
           <transforms:coefficient data-type:parameter="BV510-A"  transforms:value="0" />
           <transforms:coefficient data-type:parameter="BV605-A"  transforms:value="0" />
           <transforms:coefficient data-type:parameter="PE-A"  transforms:value="0" />
         </transforms:spillover>
         <transforms:spillover data-type:parameter="APC-A"  userProvidedCompInfix="Comp-APC-A" >
           <transforms:coefficient data-type:parameter="PE-Cy7-A"  transforms:value="0" />
           <transforms:coefficient data-type:parameter="APC-A"  transforms:value="1" />
           <transforms:coefficient data-type:parameter="APC-Cy7-A"  transforms:value="0.0799999982" />
           <transforms:coefficient data-type:parameter="BV421-A"  transforms:value="0" />
           <transforms:coefficient data-type:parameter="BV510-A"  transforms:value="0" />
           <transforms:coefficient data-type:parameter="BV605-A"  transforms:value="0" />
           <transforms:coefficient data-type:parameter="PE-A"  transforms:value="0" />
         </transforms:spillover>
         <transforms:spillover data-type:parameter="APC-Cy7-A"  userProvidedCompInfix="Comp-APC-Cy7-A" >
           <transforms:coefficient data-type:parameter="PE-Cy7-A"  transforms:value="0" />
           <transforms:coefficient data-type:parameter="APC-A"  transforms:value="0.0399999991" />
           <transforms:coefficient data-type:parameter="APC-Cy7-A"  transforms:value="1" />
           <transforms:coefficient data-type:parameter="BV421-A"  transforms:value="0" />
           <transforms:coefficient data-type:parameter="BV510-A"  transforms:value="0" />
           <transforms:coefficient data-type:parameter="BV605-A"  transforms:value="0.0099999206" />
           <transforms:coefficient data-type:parameter="PE-A"  transforms:value="0" />
         </transforms:spillover>
         <transforms:spillover data-type:parameter="BV421-A"  userProvidedCompInfix="Comp-BV421-A" >
           <transforms:coefficient data-type:parameter="PE-Cy7-A"  transforms:value="0" />
           <transforms:coefficient data-type:parameter="APC-A"  transforms:value="0" />
           <transforms:coefficient data-type:parameter="APC-Cy7-A"  transforms:value="0" />
           <transforms:coefficient data-type:parameter="BV421-A"  transforms:value="1" />
           <transforms:coefficient data-type:parameter="BV510-A"  transforms:value="0.0900000036" />
           <transforms:coefficient data-type:parameter="BV605-A"  transforms:value="0.006999996" />
           <transforms:coefficient data-type:parameter="PE-A"  transforms:value="0" />
         </transforms:spillover>
         <transforms:spillover data-type:parameter="BV510-A"  userProvidedCompInfix="Comp-BV510-A" >
           <transforms:coefficient data-type:parameter="PE-Cy7-A"  transforms:value="0" />
           <transforms:coefficient data-type:parameter="APC-A"  transforms:value="0" />
           <transforms:coefficient data-type:parameter="APC-Cy7-A"  transforms:value="0" />
           <transforms:coefficient data-type:parameter="BV421-A"  transforms:value="0.1899999976" />
           <transforms:coefficient data-type:parameter="BV510-A"  transforms:value="1" />
           <transforms:coefficient data-type:parameter="BV605-A"  transforms:value="0.0600000061" />
           <transforms:coefficient data-type:parameter="PE-A"  transforms:value="0" />
         </transforms:spillover>
         <transforms:spillover data-type:parameter="BV605-A"  userProvidedCompInfix="Comp-BV605-A" >
           <transforms:coefficient data-type:parameter="PE-Cy7-A"  transforms:value="0" />
           <transforms:coefficient data-type:parameter="APC-A"  transforms:value="0" />
           <transforms:coefficient data-type:parameter="APC-Cy7-A"  transforms:value="0" />
           <transforms:coefficient data-type:parameter="BV421-A"  transforms:value="0.200000003" />
           <transforms:coefficient data-type:parameter="BV510-A"  transforms:value="0.0400000028" />
           <transforms:coefficient data-type:parameter="BV605-A"  transforms:value="1" />
           <transforms:coefficient data-type:parameter="PE-A"  transforms:value="0" />
         </transforms:spillover>
         <transforms:spillover data-type:parameter="PE-A"  userProvidedCompInfix="Comp-PE-A" >
           <transforms:coefficient data-type:parameter="PE-Cy7-A"  transforms:value="0" />
           <transforms:coefficient data-type:parameter="APC-A"  transforms:value="0" />
           <transforms:coefficient data-type:parameter="APC-Cy7-A"  transforms:value="0" />
           <transforms:coefficient data-type:parameter="BV421-A"  transforms:value="0" />
           <transforms:coefficient data-type:parameter="BV510-A"  transforms:value="0" />
           <transforms:coefficient data-type:parameter="BV605-A"  transforms:value="0" />
           <transforms:coefficient data-type:parameter="PE-A"  transforms:value="1" />
         </transforms:spillover>
       </transforms:spilloverMatrix>
       <Transformations>
         <transforms:linear transforms:minRange="0"  transforms:maxRange="262144"  gain="1" >
           <data-type:parameter data-type:name="FSC-A" />
         </transforms:linear>
         <transforms:linear transforms:minRange="0"  transforms:maxRange="262144"  gain="1" >
           <data-type:parameter data-type:name="FSC-H" />
         </transforms:linear>
         <transforms:linear transforms:minRange="0"  transforms:maxRange="262144"  gain="1" >
           <data-type:parameter data-type:name="SSC-A" />
         </transforms:linear>
         <transforms:biex transforms:length="256"  transforms:maxRange="262144"  transforms:neg="0"  transforms:width="-100"  transforms:pos="4.418539922" >
           <data-type:parameter data-type:name="PE-Cy7-A" />
         </transforms:biex>
         <transforms:log transforms:offset="3"  transforms:decades="5.9414186672" >
           <data-type:parameter data-type:name="APC-A" />
         </transforms:log>
         <transforms:log transforms:offset="3"  transforms:decades="4.9414186672" >
           <data-type:parameter data-type:name="APC-Cy7-A" />
         </transforms:log>
         <transforms:log transforms:offset="3"  transforms:decades="6.4414186672" >
           <data-type:parameter data-type:name="BV421-A" />
         </transforms:log>
         <transforms:biex transforms:length="256"  transforms:maxRange="262144"  transforms:neg="0"  transforms:width="-100"  transforms:pos="4.418539922" >
           <data-type:parameter data-type:name="BV510-A" />
         </transforms:biex>
         <transforms:log transforms:offset="3"  transforms:decades="4.9414186672" >
           <data-type:parameter data-type:name="BV605-A" />
         </transforms:log>
         <transforms:log transforms:offset="3"  transforms:decades="4.9414186672" >
           <data-type:parameter data-type:name="PE-A" />
         </transforms:log>
         <transforms:linear transforms:minRange="0.3173777315"  transforms:maxRange="67"  gain="0.0104058273" >
           <data-type:parameter data-type:name="Time" />
         </transforms:linear>
         <transforms:biex transforms:length="256"  transforms:maxRange="262144"  transforms:neg="0"  transforms:width="-100"  transforms:pos="4.418539922" >
           <data-type:parameter data-type:name="Comp-PE-Cy7-A" />
         </transforms:biex>
         <transforms:log transforms:offset="3"  transforms:decades="5.9414186672" >
           <data-type:parameter data-type:name="Comp-APC-A" />
         </transforms:log>
         <transforms:log transforms:offset="3"  transforms:decades="4.9414186672" >
           <data-type:parameter data-type:name="Comp-APC-Cy7-A" />
         </transforms:log>
         <transforms:log transforms:offset="3"  transforms:decades="6.4414186672" >
           <data-type:parameter data-type:name="Comp-BV421-A" />
         </transforms:log>
         <transforms:biex transforms:length="256"  transforms:maxRange="262144"  transforms:neg="0"  transforms:width="-100"  transforms:pos="4.418539922" >
           <data-type:parameter data-type:name="Comp-BV510-A" />
         </transforms:biex>
         <transforms:log transforms:offset="3"  transforms:decades="4.9414186672" >
           <data-type:parameter data-type:name="Comp-BV605-A" />
         </transforms:log>
         <transforms:log transforms:offset="3"  transforms:decades="4.9414186672" >
           <data-type:parameter data-type:name="Comp-PE-A" />
         </transforms:log>
       </Transformations>
       <Keywords>
         <Keyword name="FJ_FCS_VERSION"  value="3" />
         <Keyword name="$BEGINANALYSIS"  value="0" />
         <Keyword name="$ENDANALYSIS"  value="0" />
         <Keyword name="$BEGINSTEXT"  value="0" />
         <Keyword name="$ENDSTEXT"  value="0" />
         <Keyword name="$BEGINDATA"  value="2648" />
         <Keyword name="$ENDDATA"  value="2002359            " />
         <Keyword name="$FIL"  value="20240528_Tube_012_010.fcs" />
         <Keyword name="$SYS"  value="Windows XP 5.1" />
         <Keyword name="$TOT"  value="45448              " />
         <Keyword name="$PAR"  value="11" />
         <Keyword name="$MODE"  value="L" />
         <Keyword name="$BYTEORD"  value="4,3,2,1" />
         <Keyword name="$DATATYPE"  value="F" />
         <Keyword name="$NEXTDATA"  value="0" />
         <Keyword name="CREATOR"  value="BD FACSDiva Software Version 7.0" />
         <Keyword name="TUBE NAME"  value="Tube_012" />
         <Keyword name="$SRC"  value="20240528" />
         <Keyword name="EXPERIMENT NAME"  value="20240428 T" />
         <Keyword name="GUID"  value="45ca9447-e0de-4ed8-965d-9c767c872272" />
         <Keyword name="$DATE"  value="04-JUN-2024" />
         <Keyword name="$BTIM"  value="16:13:17" />
         <Keyword name="$ETIM"  value="16:14:24" />
         <Keyword name="$CYT"  value="FACSAriaII" />
         <Keyword name="SETTINGS"  value="Cytometer" />
         <Keyword name="CYTNUM"  value="1" />
         <Keyword name="WINDOW EXTENSION"  value="2.00" />
         <Keyword name="EXPORT USER NAME"  value="Administrator" />
         <Keyword name="EXPORT TIME"  value="07-JUN-2024-16:21:10" />
         <Keyword name="$OP"  value="Administrator" />
         <Keyword name="FSC ASF"  value="1.02" />
         <Keyword name="AUTOBS"  value="TRUE" />
         <Keyword name="$INST"  value=" " />
         <Keyword name="LASER1NAME"  value="Blue" />
         <Keyword name="LASER1DELAY"  value="0.00" />
         <Keyword name="LASER1ASF"  value="1.11" />
         <Keyword name="LASER2NAME"  value="Red" />
         <Keyword name="LASER2DELAY"  value="-32.48" />
         <Keyword name="LASER2ASF"  value="1.24" />
         <Keyword name="LASER3NAME"  value="Violet" />
         <Keyword name="LASER3DELAY"  value="26.00" />
         <Keyword name="LASER3ASF"  value="0.80" />
         <Keyword name="$TIMESTEP"  value="0.01" />
         <Keyword name="SPILL"  value="7,PE-Cy7-A,APC-A,APC-Cy7-A,BV421-A,BV510-A,BV605-A,PE-A,1,0,0,0,0,0,0,0,1,0.07999999702400004,0,0,0,0,0,0.03999999851200002,1,0,0,0.009999920877797676,0,0,0,0,1,0.089999999867,0.0069999959091799815,0,0,0,0,0.18999999909999996,1,0.06000000542110006,0,0,0,0,0.19999999710799996,0.040000001060000005,1,0,0,0,0,0,0,0,1" />
         <Keyword name="APPLY COMPENSATION"  value="TRUE" />
         <Keyword name="THRESHOLD"  value="FSC,31194" />
         <Keyword name="$P1N"  value="FSC-A" />
         <Keyword name="$P1R"  value="262144" />
         <Keyword name="$P1B"  value="32" />
         <Keyword name="$P1E"  value="0,0" />
         <Keyword name="$P1V"  value="230" />
         <Keyword name="$P1G"  value="1.0" />
         <Keyword name="P1DISPLAY"  value="LIN" />
         <Keyword name="P1BS"  value="0" />
         <Keyword name="P1MS"  value="0" />
         <Keyword name="$P2N"  value="FSC-H" />
         <Keyword name="$P2R"  value="262144" />
         <Keyword name="$P2B"  value="32" />
         <Keyword name="$P2E"  value="0,0" />
         <Keyword name="$P2V"  value="230" />
         <Keyword name="$P2G"  value="1.0" />
         <Keyword name="P2DISPLAY"  value="LIN" />
         <Keyword name="P2BS"  value="0" />
         <Keyword name="P2MS"  value="0" />
         <Keyword name="$P3N"  value="SSC-A" />
         <Keyword name="$P3R"  value="262144" />
         <Keyword name="$P3B"  value="32" />
         <Keyword name="$P3E"  value="0,0" />
         <Keyword name="$P3V"  value="390" />
         <Keyword name="$P3G"  value="1.0" />
         <Keyword name="P3DISPLAY"  value="LIN" />
         <Keyword name="P3BS"  value="0" />
         <Keyword name="P3MS"  value="0" />
         <Keyword name="$P4N"  value="PE-Cy7-A" />
         <Keyword name="$P4S"  value="CD28" />
         <Keyword name="$P4R"  value="262144" />
         <Keyword name="$P4B"  value="32" />
         <Keyword name="$P4E"  value="0,0" />
         <Keyword name="$P4V"  value="590" />
         <Keyword name="$P4G"  value="1.0" />
         <Keyword name="P4DISPLAY"  value="LOG" />
         <Keyword name="P4BS"  value="97" />
         <Keyword name="P4MS"  value="0" />
         <Keyword name="$P5N"  value="APC-A" />
         <Keyword name="$P5S"  value="TIM3" />
         <Keyword name="$P5R"  value="262144" />
         <Keyword name="$P5B"  value="32" />
         <Keyword name="$P5E"  value="0,0" />
         <Keyword name="$P5V"  value="630" />
         <Keyword name="$P5G"  value="1.0" />
         <Keyword name="P5DISPLAY"  value="LOG" />
         <Keyword name="P5BS"  value="102" />
         <Keyword name="P5MS"  value="0" />
         <Keyword name="$P6N"  value="APC-Cy7-A" />
         <Keyword name="$P6S"  value="CD4" />
         <Keyword name="$P6R"  value="262144" />
         <Keyword name="$P6B"  value="32" />
         <Keyword name="$P6E"  value="0,0" />
         <Keyword name="$P6V"  value="620" />
         <Keyword name="$P6G"  value="1.0" />
         <Keyword name="P6DISPLAY"  value="LOG" />
         <Keyword name="P6BS"  value="174" />
         <Keyword name="P6MS"  value="0" />
         <Keyword name="$P7N"  value="BV421-A" />
         <Keyword name="$P7S"  value="CD62L" />
         <Keyword name="$P7R"  value="262144" />
         <Keyword name="$P7B"  value="32" />
         <Keyword name="$P7E"  value="0,0" />
         <Keyword name="$P7V"  value="500" />
         <Keyword name="$P7G"  value="1.0" />
         <Keyword name="P7DISPLAY"  value="LOG" />
         <Keyword name="P7BS"  value="403" />
         <Keyword name="P7MS"  value="0" />
         <Keyword name="$P8N"  value="BV510-A" />
         <Keyword name="$P8S"  value="CD3" />
         <Keyword name="$P8R"  value="262144" />
         <Keyword name="$P8B"  value="32" />
         <Keyword name="$P8E"  value="0,0" />
         <Keyword name="$P8V"  value="540" />
         <Keyword name="$P8G"  value="1.0" />
         <Keyword name="P8DISPLAY"  value="LOG" />
         <Keyword name="P8BS"  value="2459" />
         <Keyword name="P8MS"  value="0" />
         <Keyword name="$P9N"  value="BV605-A" />
         <Keyword name="$P9S"  value="CD8" />
         <Keyword name="$P9R"  value="262144" />
         <Keyword name="$P9B"  value="32" />
         <Keyword name="$P9E"  value="0,0" />
         <Keyword name="$P9V"  value="520" />
         <Keyword name="$P9G"  value="1.0" />
         <Keyword name="P9DISPLAY"  value="LOG" />
         <Keyword name="P9BS"  value="329" />
         <Keyword name="P9MS"  value="0" />
         <Keyword name="$P10N"  value="PE-A" />
         <Keyword name="$P10R"  value="262144" />
         <Keyword name="$P10B"  value="32" />
         <Keyword name="$P10E"  value="0,0" />
         <Keyword name="$P10V"  value="550" />
         <Keyword name="$P10G"  value="1.0" />
         <Keyword name="P10DISPLAY"  value="LOG" />
         <Keyword name="P10BS"  value="78" />
         <Keyword name="P10MS"  value="0" />
         <Keyword name="$P11N"  value="Time" />
         <Keyword name="$P11R"  value="262144" />
         <Keyword name="$P11B"  value="32" />
         <Keyword name="$P11E"  value="0,0" />
         <Keyword name="$P11G"  value="0.01" />
         <Keyword name="P11BS"  value="0" />
         <Keyword name="P11MS"  value="0" />
         <Keyword name="CST SETUP STATUS"  value=" " />
         <Keyword name="CST BEADS LOT ID"  value=" " />
         <Keyword name="CYTOMETER CONFIG NAME"  value=" " />
         <Keyword name="CYTOMETER CONFIG CREATE DATE"  value=" " />
         <Keyword name="CST SETUP DATE"  value=" " />
         <Keyword name="CST BASELINE DATE"  value=" " />
         <Keyword name="CST BEADS EXPIRED"  value="False" />
         <Keyword name="CST PERFORMANCE EXPIRED"  value=" " />
         <Keyword name="CST REGULATORY STATUS"  value=" " />
         <Keyword name="SAMPLE ID"  value=" " />
         <Keyword name="PATIENT ID"  value=" " />
         <Keyword name="$P1S"  value="" />
         <Keyword name="$P2S"  value="" />
         <Keyword name="$P3S"  value="" />
         <Keyword name="$P10S"  value="CD45RO" />
         <Keyword name="$P11S"  value="" />
         <Keyword name="$P12N"  value="Comp-PE-Cy7-A" />
         <Keyword name="$P12S"  value="CD28" />
         <Keyword name="$P12R"  value="262144" />
         <Keyword name="$P13N"  value="Comp-APC-A" />
         <Keyword name="$P13S"  value="TIM3" />
         <Keyword name="$P13R"  value="262144" />
         <Keyword name="$P14N"  value="Comp-APC-Cy7-A" />
         <Keyword name="$P14S"  value="CD4" />
         <Keyword name="$P14R"  value="262144" />
         <Keyword name="$P15N"  value="Comp-BV421-A" />
         <Keyword name="$P15S"  value="CD62L" />
         <Keyword name="$P15R"  value="262144" />
         <Keyword name="$P16N"  value="Comp-BV510-A" />
         <Keyword name="$P16S"  value="CD3" />
         <Keyword name="$P16R"  value="262144" />
         <Keyword name="$P17N"  value="Comp-BV605-A" />
         <Keyword name="$P17S"  value="CD8" />
         <Keyword name="$P17R"  value="262144" />
         <Keyword name="$P18N"  value="Comp-PE-A" />
         <Keyword name="$P18S"  value="CD45RO" />
         <Keyword name="$P18R"  value="262144" />
       </Keywords>
       <SampleNode name="20240528_Tube_012_010.fcs"  annotation=""  owningGroup=""  expanded="1"  sortPriority="10"  count="45448"  sampleID="2" >
         <Graph smoothing="0"  backColor="#ffffff"  foreColor="#000000"  type="Pseudocolor"  fast="1" >
           <Axis dimension="x"  name="FSC-A"  label=""  auto="auto" />
           <Axis dimension="y"  name="SSC-A"  label=""  auto="auto" />
           <GraphSettings level="5%"  smoothingHighResolution="1"  contourHighResolution="1"  histogramSmoothingCount="0"  graphResolution="256"  showOutliers="0"  drawLargeDots="0"  dotsToDraw="8000"  tint="le.chartfill.tinted.40"  lineWeight="le.lineweight.normal"  lineStyle="le.linestyle.solid" />
           <GraphEnvironment showGrid="0"  showAxes="tnlTNL"  showGates="1"  showFreqOnPlots="1"  showGateNameOnPlots="1"  showMedians="0"  showUncomped="0"  addEventParam="0"  lastYAxisName="" >
             <TextTraits font="SansSerif"  size="11"  name="Labels"  style="plain"  color="#000000"  background="#00ffffff"  just="left" />
             <TextTraits font="SansSerif"  size="11"  name="LayoutGates"  style="plain"  color="#000000"  background="#00ffffff"  just="left" />
             <TextTraits font="SansSerif"  size="9"  name="Numbers"  style="plain"  color="#000000"  background="#00ffffff"  just="left" />
             <TextTraits font="SansSerif"  size="9"  name="Legend"  style="plain"  color="#000000"  background="#00ffffff"  just="left" />
           </GraphEnvironment>
         </Graph>
         <Subpopulations>
           <Population name="Lymphocytes"  annotation=""  owningGroup="All Samples"  expanded="1"  sortPriority="10"  count="22688" >
             <Graph smoothing="0"  backColor="#ffffff"  foreColor="#000000"  heatMapStatParameter="Comp-PE-Cy7-A"  type="Pseudocolor"  fast="1" >
               <Axis dimension="x"  name="FSC-A"  label=""  auto="auto" />
               <Axis dimension="y"  name="SSC-A"  label=""  auto="auto" />
               <GraphSettings level="5%"  smoothingHighResolution="1"  contourHighResolution="1"  histogramSmoothingCount="0"  graphResolution="256"  showOutliers="0"  drawLargeDots="0"  dotsToDraw="8000"  tint="le.chartfill.tinted.40"  lineWeight="le.lineweight.normal"  lineStyle="le.linestyle.solid" />
               <GraphEnvironment showGrid="0"  showAxes="tnlTNL"  showGates="1"  showFreqOnPlots="1"  showGateNameOnPlots="1"  showMedians="0"  showUncomped="0"  addEventParam="0"  lastYAxisName="" >
                 <TextTraits font="SansSerif"  size="11"  name="Labels"  style="plain"  color="#000000"  background="#00ffffff"  just="left" />
                 <TextTraits font="SansSerif"  size="11"  name="LayoutGates"  style="plain"  color="#000000"  background="#00ffffff"  just="left" />
                 <TextTraits font="SansSerif"  size="9"  name="Numbers"  style="plain"  color="#000000"  background="#00ffffff"  just="left" />
                 <TextTraits font="SansSerif"  size="9"  name="Legend"  style="plain"  color="#000000"  background="#00ffffff"  just="left" />
                 <WindowPosition x="0"  y="0"  width="392"  height="584"  displayed="1"  panelState="---" />
               </GraphEnvironment>
             </Graph>
             <Gate gating:id="ID491713912" >
               <gating:PolygonGate eventsInside="1"  annoOffsetX="-36"  annoOffsetY="-71"  tint="#000000"  isTinted="0"  lineWeight="Normal"  userDefined="1"  quadId="-1"  gateResolution="256" >
                 <gating:dimension>
                   <data-type:fcs-dimension data-type:name="FSC-A" />
                 </gating:dimension>
                 <gating:dimension>
                   <data-type:fcs-dimension data-type:name="SSC-A" />
                 </gating:dimension>
                 <gating:vertex>
                   <gating:coordinate data-type:value="115780.2666666667" />
                   <gating:coordinate data-type:value="12192.7441860465" />
                 </gating:vertex>
                 <gating:vertex>
                   <gating:coordinate data-type:value="234837.3333333333" />
                   <gating:coordinate data-type:value="49990.2511627907" />
                 </gating:vertex>
                 <gating:vertex>
                   <gating:coordinate data-type:value="259959.4666666667" />
                   <gating:coordinate data-type:value="71937.1906976744" />
                 </gating:vertex>
                 <gating:vertex>
                   <gating:coordinate data-type:value="258867.2" />
                   <gating:coordinate data-type:value="154847.8511627907" />
                 </gating:vertex>
                 <gating:vertex>
                   <gating:coordinate data-type:value="212992" />
                   <gating:coordinate data-type:value="180452.6139534884" />
                 </gating:vertex>
                 <gating:vertex>
                   <gating:coordinate data-type:value="157286.4" />
                   <gating:coordinate data-type:value="149970.7534883721" />
                 </gating:vertex>
                 <gating:vertex>
                   <gating:coordinate data-type:value="76458.6666666667" />
                   <gating:coordinate data-type:value="52428.8" />
                 </gating:vertex>
                 <gating:vertex>
                   <gating:coordinate data-type:value="55705.6" />
                   <gating:coordinate data-type:value="10973.4697674419" />
                 </gating:vertex>
                 <gating:vertex>
                   <gating:coordinate data-type:value="68812.8" />
                   <gating:coordinate data-type:value="3657.823255814" />
                 </gating:vertex>
               </gating:PolygonGate>
             </Gate>
             <Subpopulations>
               <Population name="CD3, SSC-A subset"  annotation=""  owningGroup="All Samples"  expanded="1"  sortPriority="10"  count="14903" >
                 <Graph smoothing="0"  backColor="#ffffff"  foreColor="#000000"  heatMapStatParameter="Comp-PE-Cy7-A"  type="Pseudocolor"  fast="1" >
                   <Axis dimension="x"  name="Comp-BV605-A"  label=""  auto="auto" />
                   <Axis dimension="y"  name="Comp-APC-Cy7-A"  label=""  auto="auto" />
                   <GraphSettings level="5%"  smoothingHighResolution="1"  contourHighResolution="1"  histogramSmoothingCount="0"  graphResolution="256"  showOutliers="0"  drawLargeDots="0"  dotsToDraw="8000"  tint="le.chartfill.tinted.40"  lineWeight="le.lineweight.normal"  lineStyle="le.linestyle.solid" />
                   <GraphEnvironment showGrid="0"  showAxes="tnlTNL"  showGates="1"  showFreqOnPlots="1"  showGateNameOnPlots="1"  showMedians="0"  showUncomped="0"  addEventParam="0"  lastYAxisName="" >
                     <TextTraits font="SansSerif"  size="11"  name="Labels"  style="plain"  color="#000000"  background="#00ffffff"  just="left" />
                     <TextTraits font="SansSerif"  size="11"  name="LayoutGates"  style="plain"  color="#000000"  background="#00ffffff"  just="left" />
                     <TextTraits font="SansSerif"  size="9"  name="Numbers"  style="plain"  color="#000000"  background="#00ffffff"  just="left" />
                     <TextTraits font="SansSerif"  size="9"  name="Legend"  style="plain"  color="#000000"  background="#00ffffff"  just="left" />
                     <WindowPosition x="172"  y="90"  width="392"  height="584"  displayed="0"  panelState="---" />
                   </GraphEnvironment>
                 </Graph>
                 <Gate gating:id="ID1102227986"  gating:parent_id="ID491713912" >
                   <gating:PolygonGate eventsInside="1"  annoOffsetX="7"  annoOffsetY="-113"  tint="#000000"  isTinted="0"  lineWeight="Normal"  userDefined="1"  quadId="-1"  gateResolution="256" >
                     <gating:dimension>
                       <data-type:fcs-dimension data-type:name="Comp-BV510-A" />
                     </gating:dimension>
                     <gating:dimension>
                       <data-type:fcs-dimension data-type:name="SSC-A" />
                     </gating:dimension>
                     <gating:vertex>
                       <gating:coordinate data-type:value="74681.4563121821" />
                       <gating:coordinate data-type:value="69498.6418604651" />
                     </gating:vertex>
                     <gating:vertex>
                       <gating:coordinate data-type:value="53522.7339524442" />
                       <gating:coordinate data-type:value="156067.1255813953" />
                     </gating:vertex>
                     <gating:vertex>
                       <gating:coordinate data-type:value="9464.5250228277" />
                       <gating:coordinate data-type:value="176794.7906976744" />
                     </gating:vertex>
                     <gating:vertex>
                       <gating:coordinate data-type:value="3291.054047588" />
                       <gating:coordinate data-type:value="180452.6139534884" />
                     </gating:vertex>
                     <gating:vertex>
                       <gating:coordinate data-type:value="1449.0580996384" />
                       <gating:coordinate data-type:value="132900.911627907" />
                     </gating:vertex>
                     <gating:vertex>
                       <gating:coordinate data-type:value="909.5219359479" />
                       <gating:coordinate data-type:value="60963.7209302326" />
                     </gating:vertex>
                     <gating:vertex>
                       <gating:coordinate data-type:value="877.8278791897" />
                       <gating:coordinate data-type:value="23166.2139534884" />
                     </gating:vertex>
                     <gating:vertex>
                       <gating:coordinate data-type:value="1192.5828293237" />
                       <gating:coordinate data-type:value="7315.6465116279" />
                     </gating:vertex>
                     <gating:vertex>
                       <gating:coordinate data-type:value="4506.6465278662" />
                       <gating:coordinate data-type:value="3657.823255814" />
                     </gating:vertex>
                     <gating:vertex>
                       <gating:coordinate data-type:value="45346.1036450791" />
                       <gating:coordinate data-type:value="23166.2139534884" />
                     </gating:vertex>
                   </gating:PolygonGate>
                 </Gate>
                 <Subpopulations>
                   <Population name="CD4"  annotation=""  owningGroup=""  expanded="1"  sortPriority="10"  count="9521" >
                     <Graph smoothing="13"  backColor="#ffffff"  foreColor="#000000"  heatMapStatParameter="Comp-PE-Cy7-A"  type="Density"  fast="1" >
                       <Axis dimension="x"  name="Comp-BV421-A"  label=""  auto="auto" />
                       <Axis dimension="y"  name="Comp-PE-A"  label=""  auto="auto" />
                       <GraphSettings level="5%"  smoothingHighResolution="1"  contourHighResolution="1"  histogramSmoothingCount="0"  graphResolution="256"  showOutliers="0"  drawLargeDots="0"  dotsToDraw="8000"  tint="le.chartfill.tinted.40"  lineWeight="le.lineweight.normal"  lineStyle="le.linestyle.solid" />
                       <GraphEnvironment showGrid="0"  showAxes="tnlTNL"  showGates="1"  showFreqOnPlots="1"  showGateNameOnPlots="1"  showMedians="0"  showUncomped="0"  addEventParam="0"  lastYAxisName="" >
                         <TextTraits font="SansSerif"  size="11"  name="Labels"  style="plain"  color="#000000"  background="#00ffffff"  just="left" />
                         <TextTraits font="SansSerif"  size="11"  name="LayoutGates"  style="plain"  color="#000000"  background="#00ffffff"  just="left" />
                         <TextTraits font="SansSerif"  size="9"  name="Numbers"  style="plain"  color="#000000"  background="#00ffffff"  just="left" />
                         <TextTraits font="SansSerif"  size="9"  name="Legend"  style="plain"  color="#000000"  background="#00ffffff"  just="left" />
                         <WindowPosition x="668"  y="40"  width="392"  height="700"  displayed="0"  panelState="+--" />
                       </GraphEnvironment>
                     </Graph>
                     <Gate gating:id="ID462362600"  gating:parent_id="ID1102227986" >
                       <gating:PolygonGate eventsInside="1"  annoOffsetX="4"  annoOffsetY="-70"  tint="#000000"  isTinted="0"  lineWeight="Normal"  userDefined="1"  quadId="-1"  gateResolution="256" >
                         <gating:dimension>
                           <data-type:fcs-dimension data-type:name="Comp-BV605-A" />
                         </gating:dimension>
                         <gating:dimension>
                           <data-type:fcs-dimension data-type:name="Comp-APC-Cy7-A" />
                         </gating:dimension>
                         <gating:vertex>
                           <gating:coordinate data-type:value="4239.1194576142" />
                           <gating:coordinate data-type:value="15864.3675118421" />
                         </gating:vertex>
                         <gating:vertex>
                           <gating:coordinate data-type:value="4444.9297293672" />
                           <gating:coordinate data-type:value="1466.1295375463" />
                         </gating:vertex>
                         <gating:vertex>
                           <gating:coordinate data-type:value="1022.3469876523" />
                           <gating:coordinate data-type:value="269.5909933666" />
                         </gating:vertex>
                         <gating:vertex>
                           <gating:coordinate data-type:value="3" />
                           <gating:coordinate data-type:value="269.5909933666" />
                         </gating:vertex>
                         <gating:vertex>
                           <gating:coordinate data-type:value="3" />
                           <gating:coordinate data-type:value="15046.6361593755" />
                         </gating:vertex>
                       </gating:PolygonGate>
                     </Gate>
                     <Subpopulations>
                       <Population name="Q1: CD62L- , CD45RO+"  annotation=""  owningGroup="All Samples"  expanded="1"  sortPriority="10"  count="2564" >
                         <Graph smoothing="13"  backColor="#ffffff"  foreColor="#000000"  heatMapStatParameter="Comp-PE-Cy7-A"  type="Density"  fast="1" >
                           <Axis dimension="x"  name="Comp-BV421-A"  label=""  auto="auto" />
                           <Axis dimension="y"  name="Comp-PE-A"  label=""  auto="auto" />
                           <GraphSettings level="5%"  smoothingHighResolution="1"  contourHighResolution="1"  histogramSmoothingCount="0"  graphResolution="256"  showOutliers="0"  drawLargeDots="0"  dotsToDraw="8000"  tint="le.chartfill.tinted.40"  lineWeight="le.lineweight.normal"  lineStyle="le.linestyle.solid" />
                           <GraphEnvironment showGrid="0"  showAxes="tnlTNL"  showGates="1"  showFreqOnPlots="1"  showGateNameOnPlots="1"  showMedians="0"  showUncomped="0"  addEventParam="0"  lastYAxisName="" >
                             <TextTraits font="SansSerif"  size="11"  name="Labels"  style="plain"  color="#000000"  background="#00ffffff"  just="left" />
                             <TextTraits font="SansSerif"  size="11"  name="LayoutGates"  style="plain"  color="#000000"  background="#00ffffff"  just="left" />
                             <TextTraits font="SansSerif"  size="9"  name="Numbers"  style="plain"  color="#000000"  background="#00ffffff"  just="left" />
                             <TextTraits font="SansSerif"  size="9"  name="Legend"  style="plain"  color="#000000"  background="#00ffffff"  just="left" />
                             <WindowPosition x="548"  y="30"  width="392"  height="699"  displayed="1"  panelState="+--" />
                           </GraphEnvironment>
                         </Graph>
                         <Gate gating:id="ID1577201631"  gating:parent_id="ID462362600" >
                           <gating:RectangleGate eventsInside="1"  annoOffsetX="0"  annoOffsetY="0"  tint="#000000"  isTinted="0"  lineWeight="Normal"  userDefined="1"  percentX="0"  percentY="0" >
                             <gating:dimension gating:max="6002.723258345474" >
                               <data-type:fcs-dimension data-type:name="Comp-BV421-A" />
                             </gating:dimension>
                             <gating:dimension gating:min="158.8078450427781" >
                               <data-type:fcs-dimension data-type:name="Comp-PE-A" />
                             </gating:dimension>
                           </gating:RectangleGate>
                         </Gate>
                       </Population>
                       <Population name="Q2: CD62L+ , CD45RO+"  annotation=""  owningGroup="All Samples"  expanded="1"  sortPriority="10"  count="5057" >
                         <Graph smoothing="13"  backColor="#ffffff"  foreColor="#000000"  heatMapStatParameter="Comp-PE-Cy7-A"  type="Density"  fast="1" >
                           <Axis dimension="x"  name="Comp-BV421-A"  label=""  auto="auto" />
                           <Axis dimension="y"  name="Comp-PE-A"  label=""  auto="auto" />
                           <GraphSettings level="5%"  smoothingHighResolution="1"  contourHighResolution="1"  histogramSmoothingCount="0"  graphResolution="256"  showOutliers="0"  drawLargeDots="0"  dotsToDraw="8000"  tint="le.chartfill.tinted.40"  lineWeight="le.lineweight.normal"  lineStyle="le.linestyle.solid" />
                           <GraphEnvironment showGrid="0"  showAxes="tnlTNL"  showGates="1"  showFreqOnPlots="1"  showGateNameOnPlots="1"  showMedians="0"  showUncomped="0"  addEventParam="0"  lastYAxisName="" >
                             <TextTraits font="SansSerif"  size="11"  name="Labels"  style="plain"  color="#000000"  background="#00ffffff"  just="left" />
                             <TextTraits font="SansSerif"  size="11"  name="LayoutGates"  style="plain"  color="#000000"  background="#00ffffff"  just="left" />
                             <TextTraits font="SansSerif"  size="9"  name="Numbers"  style="plain"  color="#000000"  background="#00ffffff"  just="left" />
                             <TextTraits font="SansSerif"  size="9"  name="Legend"  style="plain"  color="#000000"  background="#00ffffff"  just="left" />
                             <WindowPosition x="548"  y="30"  width="392"  height="699"  displayed="1"  panelState="+--" />
                           </GraphEnvironment>
                         </Graph>
                         <Gate gating:id="ID288818291"  gating:parent_id="ID462362600" >
                           <gating:RectangleGate eventsInside="1"  annoOffsetX="0"  annoOffsetY="0"  tint="#000000"  isTinted="0"  lineWeight="Normal"  userDefined="1"  percentX="0"  percentY="0" >
                             <gating:dimension gating:min="6002.723258345474" >
                               <data-type:fcs-dimension data-type:name="Comp-BV421-A" />
                             </gating:dimension>
                             <gating:dimension gating:min="158.8078450427781" >
                               <data-type:fcs-dimension data-type:name="Comp-PE-A" />
                             </gating:dimension>
                           </gating:RectangleGate>
                         </Gate>
                       </Population>
                       <Population name="Q3: CD62L+ , CD45RO-"  annotation=""  owningGroup="All Samples"  expanded="1"  sortPriority="10"  count="1521" >
                         <Graph smoothing="13"  backColor="#ffffff"  foreColor="#000000"  heatMapStatParameter="Comp-PE-Cy7-A"  type="Density"  fast="1" >
                           <Axis dimension="x"  name="Comp-BV421-A"  label=""  auto="auto" />
                           <Axis dimension="y"  name="Comp-PE-A"  label=""  auto="auto" />
                           <GraphSettings level="5%"  smoothingHighResolution="1"  contourHighResolution="1"  histogramSmoothingCount="0"  graphResolution="256"  showOutliers="0"  drawLargeDots="0"  dotsToDraw="8000"  tint="le.chartfill.tinted.40"  lineWeight="le.lineweight.normal"  lineStyle="le.linestyle.solid" />
                           <GraphEnvironment showGrid="0"  showAxes="tnlTNL"  showGates="1"  showFreqOnPlots="1"  showGateNameOnPlots="1"  showMedians="0"  showUncomped="0"  addEventParam="0"  lastYAxisName="" >
                             <TextTraits font="SansSerif"  size="11"  name="Labels"  style="plain"  color="#000000"  background="#00ffffff"  just="left" />
                             <TextTraits font="SansSerif"  size="11"  name="LayoutGates"  style="plain"  color="#000000"  background="#00ffffff"  just="left" />
                             <TextTraits font="SansSerif"  size="9"  name="Numbers"  style="plain"  color="#000000"  background="#00ffffff"  just="left" />
                             <TextTraits font="SansSerif"  size="9"  name="Legend"  style="plain"  color="#000000"  background="#00ffffff"  just="left" />
                             <WindowPosition x="548"  y="30"  width="392"  height="699"  displayed="1"  panelState="+--" />
                           </GraphEnvironment>
                         </Graph>
                         <Gate gating:id="ID364337983"  gating:parent_id="ID462362600" >
                           <gating:RectangleGate eventsInside="1"  annoOffsetX="0"  annoOffsetY="0"  tint="#000000"  isTinted="0"  lineWeight="Normal"  userDefined="1"  percentX="0"  percentY="0" >
                             <gating:dimension gating:min="6002.723258345474" >
                               <data-type:fcs-dimension data-type:name="Comp-BV421-A" />
                             </gating:dimension>
                             <gating:dimension gating:max="158.8078450427781" >
                               <data-type:fcs-dimension data-type:name="Comp-PE-A" />
                             </gating:dimension>
                           </gating:RectangleGate>
                         </Gate>
                       </Population>
                       <Population name="Q4: CD62L- , CD45RO-"  annotation=""  owningGroup="All Samples"  expanded="1"  sortPriority="10"  count="379" >
                         <Graph smoothing="13"  backColor="#ffffff"  foreColor="#000000"  heatMapStatParameter="Comp-PE-Cy7-A"  type="Density"  fast="1" >
                           <Axis dimension="x"  name="Comp-BV421-A"  label=""  auto="auto" />
                           <Axis dimension="y"  name="Comp-PE-A"  label=""  auto="auto" />
                           <GraphSettings level="5%"  smoothingHighResolution="1"  contourHighResolution="1"  histogramSmoothingCount="0"  graphResolution="256"  showOutliers="0"  drawLargeDots="0"  dotsToDraw="8000"  tint="le.chartfill.tinted.40"  lineWeight="le.lineweight.normal"  lineStyle="le.linestyle.solid" />
                           <GraphEnvironment showGrid="0"  showAxes="tnlTNL"  showGates="1"  showFreqOnPlots="1"  showGateNameOnPlots="1"  showMedians="0"  showUncomped="0"  addEventParam="0"  lastYAxisName="" >
                             <TextTraits font="SansSerif"  size="11"  name="Labels"  style="plain"  color="#000000"  background="#00ffffff"  just="left" />
                             <TextTraits font="SansSerif"  size="11"  name="LayoutGates"  style="plain"  color="#000000"  background="#00ffffff"  just="left" />
                             <TextTraits font="SansSerif"  size="9"  name="Numbers"  style="plain"  color="#000000"  background="#00ffffff"  just="left" />
                             <TextTraits font="SansSerif"  size="9"  name="Legend"  style="plain"  color="#000000"  background="#00ffffff"  just="left" />
                             <WindowPosition x="548"  y="30"  width="392"  height="699"  displayed="1"  panelState="+--" />
                           </GraphEnvironment>
                         </Graph>
                         <Gate gating:id="ID599313174"  gating:parent_id="ID462362600" >
                           <gating:RectangleGate eventsInside="1"  annoOffsetX="0"  annoOffsetY="0"  tint="#000000"  isTinted="0"  lineWeight="Normal"  userDefined="1"  percentX="0"  percentY="0" >
                             <gating:dimension gating:max="6002.723258345474" >
                               <data-type:fcs-dimension data-type:name="Comp-BV421-A" />
                             </gating:dimension>
                             <gating:dimension gating:max="158.8078450427781" >
                               <data-type:fcs-dimension data-type:name="Comp-PE-A" />
                             </gating:dimension>
                           </gating:RectangleGate>
                         </Gate>
                       </Population>
                     </Subpopulations>
                   </Population>
                   <Population name="CD8"  annotation=""  owningGroup="All Samples"  expanded="1"  sortPriority="10"  count="2342" >
                     <Graph smoothing="13"  backColor="#ffffff"  foreColor="#000000"  heatMapStatParameter="Comp-PE-Cy7-A"  type="Density"  fast="1" >
                       <Axis dimension="x"  name="Comp-BV421-A"  label=""  auto="auto" />
                       <Axis dimension="y"  name="Comp-PE-A"  label=""  auto="auto" />
                       <GraphSettings level="5%"  smoothingHighResolution="1"  contourHighResolution="1"  histogramSmoothingCount="0"  graphResolution="256"  showOutliers="0"  drawLargeDots="0"  dotsToDraw="8000"  tint="le.chartfill.tinted.40"  lineWeight="le.lineweight.normal"  lineStyle="le.linestyle.solid" />
                       <GraphEnvironment showGrid="0"  showAxes="tnlTNL"  showGates="1"  showFreqOnPlots="1"  showGateNameOnPlots="1"  showMedians="0"  showUncomped="0"  addEventParam="0"  lastYAxisName="" >
                         <TextTraits font="SansSerif"  size="11"  name="Labels"  style="plain"  color="#000000"  background="#00ffffff"  just="left" />
                         <TextTraits font="SansSerif"  size="11"  name="LayoutGates"  style="plain"  color="#000000"  background="#00ffffff"  just="left" />
                         <TextTraits font="SansSerif"  size="9"  name="Numbers"  style="plain"  color="#000000"  background="#00ffffff"  just="left" />
                         <TextTraits font="SansSerif"  size="9"  name="Legend"  style="plain"  color="#000000"  background="#00ffffff"  just="left" />
                         <WindowPosition x="656"  y="84"  width="392"  height="700"  displayed="0"  panelState="+--" />
                       </GraphEnvironment>
                     </Graph>
                     <Gate gating:id="ID1799721344"  gating:parent_id="ID1102227986" >
                       <gating:PolygonGate eventsInside="1"  annoOffsetX="5"  annoOffsetY="-5"  tint="#000000"  isTinted="0"  lineWeight="Normal"  userDefined="1"  quadId="-1"  gateResolution="256" >
                         <gating:dimension>
                           <data-type:fcs-dimension data-type:name="Comp-BV605-A" />
                         </gating:dimension>
                         <gating:dimension>
                           <data-type:fcs-dimension data-type:name="Comp-APC-Cy7-A" />
                         </gating:dimension>
                         <gating:vertex>
                           <gating:coordinate data-type:value="13225.6651149635" />
                           <gating:coordinate data-type:value="662.8605972832" />
                         </gating:vertex>
                         <gating:vertex>
                           <gating:coordinate data-type:value="2766.7661588902" />
                           <gating:coordinate data-type:value="103.9932644829" />
                         </gating:vertex>
                         <gating:vertex>
                           <gating:coordinate data-type:value="3041.9421033022" />
                           <gating:coordinate data-type:value="3.3349393489" />
                         </gating:vertex>
                         <gating:vertex>
                           <gating:coordinate data-type:value="66290.5821617623" />
                           <gating:coordinate data-type:value="3.516181484" />
                         </gating:vertex>
                         <gating:vertex>
                           <gating:coordinate data-type:value="66290.5821617623" />
                           <gating:coordinate data-type:value="698.884721677" />
                         </gating:vertex>
                       </gating:PolygonGate>
                     </Gate>
                     <Subpopulations>
                       <Population name="Q1: CD62L- , CD45RO+"  annotation=""  owningGroup="All Samples"  expanded="1"  sortPriority="10"  count="1352" >
                         <Graph smoothing="13"  backColor="#ffffff"  foreColor="#000000"  heatMapStatParameter="Comp-PE-Cy7-A"  type="Density"  fast="1" >
                           <Axis dimension="x"  name="Comp-BV421-A"  label=""  auto="auto" />
                           <Axis dimension="y"  name="Comp-PE-A"  label=""  auto="auto" />
                           <GraphSettings level="5%"  smoothingHighResolution="1"  contourHighResolution="1"  histogramSmoothingCount="0"  graphResolution="256"  showOutliers="0"  drawLargeDots="0"  dotsToDraw="8000"  tint="le.chartfill.tinted.40"  lineWeight="le.lineweight.normal"  lineStyle="le.linestyle.solid" />
                           <GraphEnvironment showGrid="0"  showAxes="tnlTNL"  showGates="1"  showFreqOnPlots="1"  showGateNameOnPlots="1"  showMedians="0"  showUncomped="0"  addEventParam="0"  lastYAxisName="" >
                             <TextTraits font="SansSerif"  size="11"  name="Labels"  style="plain"  color="#000000"  background="#00ffffff"  just="left" />
                             <TextTraits font="SansSerif"  size="11"  name="LayoutGates"  style="plain"  color="#000000"  background="#00ffffff"  just="left" />
                             <TextTraits font="SansSerif"  size="9"  name="Numbers"  style="plain"  color="#000000"  background="#00ffffff"  just="left" />
                             <TextTraits font="SansSerif"  size="9"  name="Legend"  style="plain"  color="#000000"  background="#00ffffff"  just="left" />
                             <WindowPosition x="548"  y="30"  width="392"  height="699"  displayed="1"  panelState="+--" />
                           </GraphEnvironment>
                         </Graph>
                         <Gate gating:id="ID1324440447"  gating:parent_id="ID1799721344" >
                           <gating:RectangleGate eventsInside="1"  annoOffsetX="0"  annoOffsetY="0"  tint="#000000"  isTinted="0"  lineWeight="Normal"  userDefined="1"  percentX="0"  percentY="0" >
                             <gating:dimension gating:max="6002.723258345474" >
                               <data-type:fcs-dimension data-type:name="Comp-BV421-A" />
                             </gating:dimension>
                             <gating:dimension gating:min="158.8078450427781" >
                               <data-type:fcs-dimension data-type:name="Comp-PE-A" />
                             </gating:dimension>
                           </gating:RectangleGate>
                         </Gate>
                       </Population>
                       <Population name="Q2: CD62L+ , CD45RO+"  annotation=""  owningGroup="All Samples"  expanded="1"  sortPriority="10"  count="985" >
                         <Graph smoothing="13"  backColor="#ffffff"  foreColor="#000000"  heatMapStatParameter="Comp-PE-Cy7-A"  type="Density"  fast="1" >
                           <Axis dimension="x"  name="Comp-BV421-A"  label=""  auto="auto" />
                           <Axis dimension="y"  name="Comp-PE-A"  label=""  auto="auto" />
                           <GraphSettings level="5%"  smoothingHighResolution="1"  contourHighResolution="1"  histogramSmoothingCount="0"  graphResolution="256"  showOutliers="0"  drawLargeDots="0"  dotsToDraw="8000"  tint="le.chartfill.tinted.40"  lineWeight="le.lineweight.normal"  lineStyle="le.linestyle.solid" />
                           <GraphEnvironment showGrid="0"  showAxes="tnlTNL"  showGates="1"  showFreqOnPlots="1"  showGateNameOnPlots="1"  showMedians="0"  showUncomped="0"  addEventParam="0"  lastYAxisName="" >
                             <TextTraits font="SansSerif"  size="11"  name="Labels"  style="plain"  color="#000000"  background="#00ffffff"  just="left" />
                             <TextTraits font="SansSerif"  size="11"  name="LayoutGates"  style="plain"  color="#000000"  background="#00ffffff"  just="left" />
                             <TextTraits font="SansSerif"  size="9"  name="Numbers"  style="plain"  color="#000000"  background="#00ffffff"  just="left" />
                             <TextTraits font="SansSerif"  size="9"  name="Legend"  style="plain"  color="#000000"  background="#00ffffff"  just="left" />
                             <WindowPosition x="548"  y="30"  width="392"  height="699"  displayed="1"  panelState="+--" />
                           </GraphEnvironment>
                         </Graph>
                         <Gate gating:id="ID89766886"  gating:parent_id="ID1799721344" >
                           <gating:RectangleGate eventsInside="1"  annoOffsetX="0"  annoOffsetY="0"  tint="#000000"  isTinted="0"  lineWeight="Normal"  userDefined="1"  percentX="0"  percentY="0" >
                             <gating:dimension gating:min="6002.723258345474" >
                               <data-type:fcs-dimension data-type:name="Comp-BV421-A" />
                             </gating:dimension>
                             <gating:dimension gating:min="158.8078450427781" >
                               <data-type:fcs-dimension data-type:name="Comp-PE-A" />
                             </gating:dimension>
                           </gating:RectangleGate>
                         </Gate>
                       </Population>
                       <Population name="Q3: CD62L+ , CD45RO-"  annotation=""  owningGroup="All Samples"  expanded="1"  sortPriority="10"  count="1" >
                         <Graph smoothing="13"  backColor="#ffffff"  foreColor="#000000"  heatMapStatParameter="Comp-PE-Cy7-A"  type="Density"  fast="1" >
                           <Axis dimension="x"  name="Comp-BV421-A"  label=""  auto="auto" />
                           <Axis dimension="y"  name="Comp-PE-A"  label=""  auto="auto" />
                           <GraphSettings level="5%"  smoothingHighResolution="1"  contourHighResolution="1"  histogramSmoothingCount="0"  graphResolution="256"  showOutliers="0"  drawLargeDots="0"  dotsToDraw="8000"  tint="le.chartfill.tinted.40"  lineWeight="le.lineweight.normal"  lineStyle="le.linestyle.solid" />
                           <GraphEnvironment showGrid="0"  showAxes="tnlTNL"  showGates="1"  showFreqOnPlots="1"  showGateNameOnPlots="1"  showMedians="0"  showUncomped="0"  addEventParam="0"  lastYAxisName="" >
                             <TextTraits font="SansSerif"  size="11"  name="Labels"  style="plain"  color="#000000"  background="#00ffffff"  just="left" />
                             <TextTraits font="SansSerif"  size="11"  name="LayoutGates"  style="plain"  color="#000000"  background="#00ffffff"  just="left" />
                             <TextTraits font="SansSerif"  size="9"  name="Numbers"  style="plain"  color="#000000"  background="#00ffffff"  just="left" />
                             <TextTraits font="SansSerif"  size="9"  name="Legend"  style="plain"  color="#000000"  background="#00ffffff"  just="left" />
                             <WindowPosition x="548"  y="30"  width="392"  height="699"  displayed="1"  panelState="+--" />
                           </GraphEnvironment>
                         </Graph>
                         <Gate gating:id="ID2122639828"  gating:parent_id="ID1799721344" >
                           <gating:RectangleGate eventsInside="1"  annoOffsetX="0"  annoOffsetY="0"  tint="#000000"  isTinted="0"  lineWeight="Normal"  userDefined="1"  percentX="0"  percentY="0" >
                             <gating:dimension gating:min="6002.723258345474" >
                               <data-type:fcs-dimension data-type:name="Comp-BV421-A" />
                             </gating:dimension>
                             <gating:dimension gating:max="158.8078450427781" >
                               <data-type:fcs-dimension data-type:name="Comp-PE-A" />
                             </gating:dimension>
                           </gating:RectangleGate>
                         </Gate>
                       </Population>
                       <Population name="Q4: CD62L- , CD45RO-"  annotation=""  owningGroup="All Samples"  expanded="1"  sortPriority="10"  count="4" >
                         <Graph smoothing="13"  backColor="#ffffff"  foreColor="#000000"  heatMapStatParameter="Comp-PE-Cy7-A"  type="Density"  fast="1" >
                           <Axis dimension="x"  name="Comp-BV421-A"  label=""  auto="auto" />
                           <Axis dimension="y"  name="Comp-PE-A"  label=""  auto="auto" />
                           <GraphSettings level="5%"  smoothingHighResolution="1"  contourHighResolution="1"  histogramSmoothingCount="0"  graphResolution="256"  showOutliers="0"  drawLargeDots="0"  dotsToDraw="8000"  tint="le.chartfill.tinted.40"  lineWeight="le.lineweight.normal"  lineStyle="le.linestyle.solid" />
                           <GraphEnvironment showGrid="0"  showAxes="tnlTNL"  showGates="1"  showFreqOnPlots="1"  showGateNameOnPlots="1"  showMedians="0"  showUncomped="0"  addEventParam="0"  lastYAxisName="" >
                             <TextTraits font="SansSerif"  size="11"  name="Labels"  style="plain"  color="#000000"  background="#00ffffff"  just="left" />
                             <TextTraits font="SansSerif"  size="11"  name="LayoutGates"  style="plain"  color="#000000"  background="#00ffffff"  just="left" />
                             <TextTraits font="SansSerif"  size="9"  name="Numbers"  style="plain"  color="#000000"  background="#00ffffff"  just="left" />
                             <TextTraits font="SansSerif"  size="9"  name="Legend"  style="plain"  color="#000000"  background="#00ffffff"  just="left" />
                             <WindowPosition x="548"  y="30"  width="392"  height="699"  displayed="1"  panelState="+--" />
                           </GraphEnvironment>
                         </Graph>
                         <Gate gating:id="ID670061253"  gating:parent_id="ID1799721344" >
                           <gating:RectangleGate eventsInside="1"  annoOffsetX="0"  annoOffsetY="0"  tint="#000000"  isTinted="0"  lineWeight="Normal"  userDefined="1"  percentX="0"  percentY="0" >
                             <gating:dimension gating:max="6002.723258345474" >
                               <data-type:fcs-dimension data-type:name="Comp-BV421-A" />
                             </gating:dimension>
                             <gating:dimension gating:max="158.8078450427781" >
                               <data-type:fcs-dimension data-type:name="Comp-PE-A" />
                             </gating:dimension>
                           </gating:RectangleGate>
                         </Gate>
                       </Population>
                     </Subpopulations>
                   </Population>
                 </Subpopulations>
               </Population>
             </Subpopulations>
           </Population>
         </Subpopulations>
       </SampleNode>
     </Sample>
     <Sample>
       <DataSet uri="file:/F:/鼓楼医院/manuscript/投稿/embo%20j/revise/data/Fig%204/记忆细胞/20240528_Tube_013_011.fcs"  sampleID="3" />
       <transforms:spilloverMatrix spectral="0"  prefix="Comp-"  name="Acquisition-defined"  editable="0"  color="#c0c0c0"  version="FlowJo-10.6.2"  status="FINALIZED"  transforms:id="e5a92035-b416-4179-abe8-46b2fa799049"  suffix="" >
         <data-type:parameters>
           <data-type:parameter data-type:name="PE-Cy7-A"  userProvidedCompInfix="Comp-PE-Cy7-A" />
           <data-type:parameter data-type:name="APC-A"  userProvidedCompInfix="Comp-APC-A" />
           <data-type:parameter data-type:name="APC-Cy7-A"  userProvidedCompInfix="Comp-APC-Cy7-A" />
           <data-type:parameter data-type:name="BV421-A"  userProvidedCompInfix="Comp-BV421-A" />
           <data-type:parameter data-type:name="BV510-A"  userProvidedCompInfix="Comp-BV510-A" />
           <data-type:parameter data-type:name="BV605-A"  userProvidedCompInfix="Comp-BV605-A" />
           <data-type:parameter data-type:name="PE-A"  userProvidedCompInfix="Comp-PE-A" />
         </data-type:parameters>
         <transforms:spillover data-type:parameter="PE-Cy7-A"  userProvidedCompInfix="Comp-PE-Cy7-A" >
           <transforms:coefficient data-type:parameter="PE-Cy7-A"  transforms:value="1" />
           <transforms:coefficient data-type:parameter="APC-A"  transforms:value="0" />
           <transforms:coefficient data-type:parameter="APC-Cy7-A"  transforms:value="0" />
           <transforms:coefficient data-type:parameter="BV421-A"  transforms:value="0" />
           <transforms:coefficient data-type:parameter="BV510-A"  transforms:value="0" />
           <transforms:coefficient data-type:parameter="BV605-A"  transforms:value="0" />
           <transforms:coefficient data-type:parameter="PE-A"  transforms:value="0" />
         </transforms:spillover>
         <transforms:spillover data-type:parameter="APC-A"  userProvidedCompInfix="Comp-APC-A" >
           <transforms:coefficient data-type:parameter="PE-Cy7-A"  transforms:value="0" />
           <transforms:coefficient data-type:parameter="APC-A"  transforms:value="1" />
           <transforms:coefficient data-type:parameter="APC-Cy7-A"  transforms:value="0.0799999982" />
           <transforms:coefficient data-type:parameter="BV421-A"  transforms:value="0" />
           <transforms:coefficient data-type:parameter="BV510-A"  transforms:value="0" />
           <transforms:coefficient data-type:parameter="BV605-A"  transforms:value="0" />
           <transforms:coefficient data-type:parameter="PE-A"  transforms:value="0" />
         </transforms:spillover>
         <transforms:spillover data-type:parameter="APC-Cy7-A"  userProvidedCompInfix="Comp-APC-Cy7-A" >
           <transforms:coefficient data-type:parameter="PE-Cy7-A"  transforms:value="0" />
           <transforms:coefficient data-type:parameter="APC-A"  transforms:value="0.0399999991" />
           <transforms:coefficient data-type:parameter="APC-Cy7-A"  transforms:value="1" />
           <transforms:coefficient data-type:parameter="BV421-A"  transforms:value="0" />
           <transforms:coefficient data-type:parameter="BV510-A"  transforms:value="0" />
           <transforms:coefficient data-type:parameter="BV605-A"  transforms:value="0.0099999206" />
           <transforms:coefficient data-type:parameter="PE-A"  transforms:value="0" />
         </transforms:spillover>
         <transforms:spillover data-type:parameter="BV421-A"  userProvidedCompInfix="Comp-BV421-A" >
           <transforms:coefficient data-type:parameter="PE-Cy7-A"  transforms:value="0" />
           <transforms:coefficient data-type:parameter="APC-A"  transforms:value="0" />
           <transforms:coefficient data-type:parameter="APC-Cy7-A"  transforms:value="0" />
           <transforms:coefficient data-type:parameter="BV421-A"  transforms:value="1" />
           <transforms:coefficient data-type:parameter="BV510-A"  transforms:value="0.0900000036" />
           <transforms:coefficient data-type:parameter="BV605-A"  transforms:value="0.006999996" />
           <transforms:coefficient data-type:parameter="PE-A"  transforms:value="0" />
         </transforms:spillover>
         <transforms:spillover data-type:parameter="BV510-A"  userProvidedCompInfix="Comp-BV510-A" >
           <transforms:coefficient data-type:parameter="PE-Cy7-A"  transforms:value="0" />
           <transforms:coefficient data-type:parameter="APC-A"  transforms:value="0" />
           <transforms:coefficient data-type:parameter="APC-Cy7-A"  transforms:value="0" />
           <transforms:coefficient data-type:parameter="BV421-A"  transforms:value="0.1899999976" />
           <transforms:coefficient data-type:parameter="BV510-A"  transforms:value="1" />
           <transforms:coefficient data-type:parameter="BV605-A"  transforms:value="0.0600000061" />
           <transforms:coefficient data-type:parameter="PE-A"  transforms:value="0" />
         </transforms:spillover>
         <transforms:spillover data-type:parameter="BV605-A"  userProvidedCompInfix="Comp-BV605-A" >
           <transforms:coefficient data-type:parameter="PE-Cy7-A"  transforms:value="0" />
           <transforms:coefficient data-type:parameter="APC-A"  transforms:value="0" />
           <transforms:coefficient data-type:parameter="APC-Cy7-A"  transforms:value="0" />
           <transforms:coefficient data-type:parameter="BV421-A"  transforms:value="0.200000003" />
           <transforms:coefficient data-type:parameter="BV510-A"  transforms:value="0.0400000028" />
           <transforms:coefficient data-type:parameter="BV605-A"  transforms:value="1" />
           <transforms:coefficient data-type:parameter="PE-A"  transforms:value="0" />
         </transforms:spillover>
         <transforms:spillover data-type:parameter="PE-A"  userProvidedCompInfix="Comp-PE-A" >
           <transforms:coefficient data-type:parameter="PE-Cy7-A"  transforms:value="0" />
           <transforms:coefficient data-type:parameter="APC-A"  transforms:value="0" />
           <transforms:coefficient data-type:parameter="APC-Cy7-A"  transforms:value="0" />
           <transforms:coefficient data-type:parameter="BV421-A"  transforms:value="0" />
           <transforms:coefficient data-type:parameter="BV510-A"  transforms:value="0" />
           <transforms:coefficient data-type:parameter="BV605-A"  transforms:value="0" />
           <transforms:coefficient data-type:parameter="PE-A"  transforms:value="1" />
         </transforms:spillover>
       </transforms:spilloverMatrix>
       <Transformations>
         <transforms:linear transforms:minRange="0"  transforms:maxRange="262144"  gain="1" >
           <data-type:parameter data-type:name="FSC-A" />
         </transforms:linear>
         <transforms:linear transforms:minRange="0"  transforms:maxRange="262144"  gain="1" >
           <data-type:parameter data-type:name="FSC-H" />
         </transforms:linear>
         <transforms:linear transforms:minRange="0"  transforms:maxRange="262144"  gain="1" >
           <data-type:parameter data-type:name="SSC-A" />
         </transforms:linear>
         <transforms:biex transforms:length="256"  transforms:maxRange="262144"  transforms:neg="0"  transforms:width="-100"  transforms:pos="4.418539922" >
           <data-type:parameter data-type:name="PE-Cy7-A" />
         </transforms:biex>
         <transforms:log transforms:offset="3"  transforms:decades="5.9414186672" >
           <data-type:parameter data-type:name="APC-A" />
         </transforms:log>
         <transforms:log transforms:offset="3"  transforms:decades="4.9414186672" >
           <data-type:parameter data-type:name="APC-Cy7-A" />
         </transforms:log>
         <transforms:log transforms:offset="3"  transforms:decades="6.4414186672" >
           <data-type:parameter data-type:name="BV421-A" />
         </transforms:log>
         <transforms:biex transforms:length="256"  transforms:maxRange="262144"  transforms:neg="0"  transforms:width="-100"  transforms:pos="4.418539922" >
           <data-type:parameter data-type:name="BV510-A" />
         </transforms:biex>
         <transforms:log transforms:offset="3"  transforms:decades="4.9414186672" >
           <data-type:parameter data-type:name="BV605-A" />
         </transforms:log>
         <transforms:log transforms:offset="3"  transforms:decades="4.9414186672" >
           <data-type:parameter data-type:name="PE-A" />
         </transforms:log>
         <transforms:linear transforms:minRange="0.3471039182"  transforms:maxRange="35"  gain="0.0106473595" >
           <data-type:parameter data-type:name="Time" />
         </transforms:linear>
         <transforms:biex transforms:length="256"  transforms:maxRange="262144"  transforms:neg="0"  transforms:width="-100"  transforms:pos="4.418539922" >
           <data-type:parameter data-type:name="Comp-PE-Cy7-A" />
         </transforms:biex>
         <transforms:log transforms:offset="3"  transforms:decades="5.9414186672" >
           <data-type:parameter data-type:name="Comp-APC-A" />
         </transforms:log>
         <transforms:log transforms:offset="3"  transforms:decades="4.9414186672" >
           <data-type:parameter data-type:name="Comp-APC-Cy7-A" />
         </transforms:log>
         <transforms:log transforms:offset="3"  transforms:decades="6.4414186672" >
           <data-type:parameter data-type:name="Comp-BV421-A" />
         </transforms:log>
         <transforms:biex transforms:length="256"  transforms:maxRange="262144"  transforms:neg="0"  transforms:width="-100"  transforms:pos="4.418539922" >
           <data-type:parameter data-type:name="Comp-BV510-A" />
         </transforms:biex>
         <transforms:log transforms:offset="3"  transforms:decades="4.9414186672" >
           <data-type:parameter data-type:name="Comp-BV605-A" />
         </transforms:log>
         <transforms:log transforms:offset="3"  transforms:decades="4.9414186672" >
           <data-type:parameter data-type:name="Comp-PE-A" />
         </transforms:log>
       </Transformations>
       <Keywords>
         <Keyword name="FJ_FCS_VERSION"  value="3" />
         <Keyword name="$BEGINANALYSIS"  value="0" />
         <Keyword name="$ENDANALYSIS"  value="0" />
         <Keyword name="$BEGINSTEXT"  value="0" />
         <Keyword name="$ENDSTEXT"  value="0" />
         <Keyword name="$BEGINDATA"  value="2648" />
         <Keyword name="$ENDDATA"  value="1663999            " />
         <Keyword name="$FIL"  value="20240528_Tube_013_011.fcs" />
         <Keyword name="$SYS"  value="Windows XP 5.1" />
         <Keyword name="$TOT"  value="37758              " />
         <Keyword name="$PAR"  value="11" />
         <Keyword name="$MODE"  value="L" />
         <Keyword name="$BYTEORD"  value="4,3,2,1" />
         <Keyword name="$DATATYPE"  value="F" />
         <Keyword name="$NEXTDATA"  value="0" />
         <Keyword name="CREATOR"  value="BD FACSDiva Software Version 7.0" />
         <Keyword name="TUBE NAME"  value="Tube_013" />
         <Keyword name="$SRC"  value="20240528" />
         <Keyword name="EXPERIMENT NAME"  value="20240428 T" />
         <Keyword name="GUID"  value="500569d4-5410-493a-b453-a2097bac5195" />
         <Keyword name="$DATE"  value="04-JUN-2024" />
         <Keyword name="$BTIM"  value="16:14:53" />
         <Keyword name="$ETIM"  value="16:15:28" />
         <Keyword name="$CYT"  value="FACSAriaII" />
         <Keyword name="SETTINGS"  value="Cytometer" />
         <Keyword name="CYTNUM"  value="1" />
         <Keyword name="WINDOW EXTENSION"  value="2.00" />
         <Keyword name="EXPORT USER NAME"  value="Administrator" />
         <Keyword name="EXPORT TIME"  value="07-JUN-2024-16:21:13" />
         <Keyword name="$OP"  value="Administrator" />
         <Keyword name="FSC ASF"  value="1.02" />
         <Keyword name="AUTOBS"  value="TRUE" />
         <Keyword name="$INST"  value=" " />
         <Keyword name="LASER1NAME"  value="Blue" />
         <Keyword name="LASER1DELAY"  value="0.00" />
         <Keyword name="LASER1ASF"  value="1.11" />
         <Keyword name="LASER2NAME"  value="Red" />
         <Keyword name="LASER2DELAY"  value="-32.48" />
         <Keyword name="LASER2ASF"  value="1.24" />
         <Keyword name="LASER3NAME"  value="Violet" />
         <Keyword name="LASER3DELAY"  value="26.00" />
         <Keyword name="LASER3ASF"  value="0.80" />
         <Keyword name="$TIMESTEP"  value="0.01" />
         <Keyword name="SPILL"  value="7,PE-Cy7-A,APC-A,APC-Cy7-A,BV421-A,BV510-A,BV605-A,PE-A,1,0,0,0,0,0,0,0,1,0.07999999702400004,0,0,0,0,0,0.03999999851200002,1,0,0,0.009999920877797676,0,0,0,0,1,0.089999999867,0.0069999959091799815,0,0,0,0,0.18999999909999996,1,0.06000000542110006,0,0,0,0,0.19999999710799996,0.040000001060000005,1,0,0,0,0,0,0,0,1" />
         <Keyword name="APPLY COMPENSATION"  value="TRUE" />
         <Keyword name="THRESHOLD"  value="FSC,31194" />
         <Keyword name="$P1N"  value="FSC-A" />
         <Keyword name="$P1R"  value="262144" />
         <Keyword name="$P1B"  value="32" />
         <Keyword name="$P1E"  value="0,0" />
         <Keyword name="$P1V"  value="230" />
         <Keyword name="$P1G"  value="1.0" />
         <Keyword name="P1DISPLAY"  value="LIN" />
         <Keyword name="P1BS"  value="0" />
         <Keyword name="P1MS"  value="0" />
         <Keyword name="$P2N"  value="FSC-H" />
         <Keyword name="$P2R"  value="262144" />
         <Keyword name="$P2B"  value="32" />
         <Keyword name="$P2E"  value="0,0" />
         <Keyword name="$P2V"  value="230" />
         <Keyword name="$P2G"  value="1.0" />
         <Keyword name="P2DISPLAY"  value="LIN" />
         <Keyword name="P2BS"  value="0" />
         <Keyword name="P2MS"  value="0" />
         <Keyword name="$P3N"  value="SSC-A" />
         <Keyword name="$P3R"  value="262144" />
         <Keyword name="$P3B"  value="32" />
         <Keyword name="$P3E"  value="0,0" />
         <Keyword name="$P3V"  value="390" />
         <Keyword name="$P3G"  value="1.0" />
         <Keyword name="P3DISPLAY"  value="LIN" />
         <Keyword name="P3BS"  value="0" />
         <Keyword name="P3MS"  value="0" />
         <Keyword name="$P4N"  value="PE-Cy7-A" />
         <Keyword name="$P4S"  value="CD28" />
         <Keyword name="$P4R"  value="262144" />
         <Keyword name="$P4B"  value="32" />
         <Keyword name="$P4E"  value="0,0" />
         <Keyword name="$P4V"  value="590" />
         <Keyword name="$P4G"  value="1.0" />
         <Keyword name="P4DISPLAY"  value="LOG" />
         <Keyword name="P4BS"  value="126" />
         <Keyword name="P4MS"  value="0" />
         <Keyword name="$P5N"  value="APC-A" />
         <Keyword name="$P5S"  value="TIM3" />
         <Keyword name="$P5R"  value="262144" />
         <Keyword name="$P5B"  value="32" />
         <Keyword name="$P5E"  value="0,0" />
         <Keyword name="$P5V"  value="630" />
         <Keyword name="$P5G"  value="1.0" />
         <Keyword name="P5DISPLAY"  value="LOG" />
         <Keyword name="P5BS"  value="64" />
         <Keyword name="P5MS"  value="0" />
         <Keyword name="$P6N"  value="APC-Cy7-A" />
         <Keyword name="$P6S"  value="CD4" />
         <Keyword name="$P6R"  value="262144" />
         <Keyword name="$P6B"  value="32" />
         <Keyword name="$P6E"  value="0,0" />
         <Keyword name="$P6V"  value="620" />
         <Keyword name="$P6G"  value="1.0" />
         <Keyword name="P6DISPLAY"  value="LOG" />
         <Keyword name="P6BS"  value="166" />
         <Keyword name="P6MS"  value="0" />
         <Keyword name="$P7N"  value="BV421-A" />
         <Keyword name="$P7S"  value="CD62L" />
         <Keyword name="$P7R"  value="262144" />
         <Keyword name="$P7B"  value="32" />
         <Keyword name="$P7E"  value="0,0" />
         <Keyword name="$P7V"  value="500" />
         <Keyword name="$P7G"  value="1.0" />
         <Keyword name="P7DISPLAY"  value="LOG" />
         <Keyword name="P7BS"  value="345" />
         <Keyword name="P7MS"  value="0" />
         <Keyword name="$P8N"  value="BV510-A" />
         <Keyword name="$P8S"  value="CD3" />
         <Keyword name="$P8R"  value="262144" />
         <Keyword name="$P8B"  value="32" />
         <Keyword name="$P8E"  value="0,0" />
         <Keyword name="$P8V"  value="540" />
         <Keyword name="$P8G"  value="1.0" />
         <Keyword name="P8DISPLAY"  value="LOG" />
         <Keyword name="P8BS"  value="1469" />
         <Keyword name="P8MS"  value="0" />
         <Keyword name="$P9N"  value="BV605-A" />
         <Keyword name="$P9S"  value="CD8" />
         <Keyword name="$P9R"  value="262144" />
         <Keyword name="$P9B"  value="32" />
         <Keyword name="$P9E"  value="0,0" />
         <Keyword name="$P9V"  value="520" />
         <Keyword name="$P9G"  value="1.0" />
         <Keyword name="P9DISPLAY"  value="LOG" />
         <Keyword name="P9BS"  value="437" />
         <Keyword name="P9MS"  value="0" />
         <Keyword name="$P10N"  value="PE-A" />
         <Keyword name="$P10R"  value="262144" />
         <Keyword name="$P10B"  value="32" />
         <Keyword name="$P10E"  value="0,0" />
         <Keyword name="$P10V"  value="550" />
         <Keyword name="$P10G"  value="1.0" />
         <Keyword name="P10DISPLAY"  value="LOG" />
         <Keyword name="P10BS"  value="63" />
         <Keyword name="P10MS"  value="0" />
         <Keyword name="$P11N"  value="Time" />
         <Keyword name="$P11R"  value="262144" />
         <Keyword name="$P11B"  value="32" />
         <Keyword name="$P11E"  value="0,0" />
         <Keyword name="$P11G"  value="0.01" />
         <Keyword name="P11BS"  value="0" />
         <Keyword name="P11MS"  value="0" />
         <Keyword name="CST SETUP STATUS"  value=" " />
         <Keyword name="CST BEADS LOT ID"  value=" " />
         <Keyword name="CYTOMETER CONFIG NAME"  value=" " />
         <Keyword name="CYTOMETER CONFIG CREATE DATE"  value=" " />
         <Keyword name="CST SETUP DATE"  value=" " />
         <Keyword name="CST BASELINE DATE"  value=" " />
         <Keyword name="CST BEADS EXPIRED"  value="False" />
         <Keyword name="CST PERFORMANCE EXPIRED"  value=" " />
         <Keyword name="CST REGULATORY STATUS"  value=" " />
         <Keyword name="SAMPLE ID"  value=" " />
         <Keyword name="PATIENT ID"  value=" " />
         <Keyword name="$P1S"  value="" />
         <Keyword name="$P2S"  value="" />
         <Keyword name="$P3S"  value="" />
         <Keyword name="$P10S"  value="CD45RO" />
         <Keyword name="$P11S"  value="" />
         <Keyword name="$P12N"  value="Comp-PE-Cy7-A" />
         <Keyword name="$P12S"  value="CD28" />
         <Keyword name="$P12R"  value="262144" />
         <Keyword name="$P13N"  value="Comp-APC-A" />
         <Keyword name="$P13S"  value="TIM3" />
         <Keyword name="$P13R"  value="262144" />
         <Keyword name="$P14N"  value="Comp-APC-Cy7-A" />
         <Keyword name="$P14S"  value="CD4" />
         <Keyword name="$P14R"  value="262144" />
         <Keyword name="$P15N"  value="Comp-BV421-A" />
         <Keyword name="$P15S"  value="CD62L" />
         <Keyword name="$P15R"  value="262144" />
         <Keyword name="$P16N"  value="Comp-BV510-A" />
         <Keyword name="$P16S"  value="CD3" />
         <Keyword name="$P16R"  value="262144" />
         <Keyword name="$P17N"  value="Comp-BV605-A" />
         <Keyword name="$P17S"  value="CD8" />
         <Keyword name="$P17R"  value="262144" />
         <Keyword name="$P18N"  value="Comp-PE-A" />
         <Keyword name="$P18S"  value="CD45RO" />
         <Keyword name="$P18R"  value="262144" />
       </Keywords>
       <SampleNode name="20240528_Tube_013_011.fcs"  annotation=""  owningGroup=""  expanded="1"  sortPriority="10"  count="37758"  sampleID="3" >
         <Graph smoothing="0"  backColor="#ffffff"  foreColor="#000000"  type="Pseudocolor"  fast="1" >
           <Axis dimension="x"  name="FSC-A"  label=""  auto="auto" />
           <Axis dimension="y"  name="SSC-A"  label=""  auto="auto" />
           <GraphSettings level="5%"  smoothingHighResolution="1"  contourHighResolution="1"  histogramSmoothingCount="0"  graphResolution="256"  showOutliers="0"  drawLargeDots="0"  dotsToDraw="8000"  tint="le.chartfill.tinted.40"  lineWeight="le.lineweight.normal"  lineStyle="le.linestyle.solid" />
           <GraphEnvironment showGrid="0"  showAxes="tnlTNL"  showGates="1"  showFreqOnPlots="1"  showGateNameOnPlots="1"  showMedians="0"  showUncomped="0"  addEventParam="0"  lastYAxisName="" >
             <TextTraits font="SansSerif"  size="11"  name="Labels"  style="plain"  color="#000000"  background="#00ffffff"  just="left" />
             <TextTraits font="SansSerif"  size="11"  name="LayoutGates"  style="plain"  color="#000000"  background="#00ffffff"  just="left" />
             <TextTraits font="SansSerif"  size="9"  name="Numbers"  style="plain"  color="#000000"  background="#00ffffff"  just="left" />
             <TextTraits font="SansSerif"  size="9"  name="Legend"  style="plain"  color="#000000"  background="#00ffffff"  just="left" />
           </GraphEnvironment>
         </Graph>
         <Subpopulations>
           <Population name="Lymphocytes"  annotation=""  owningGroup="All Samples"  expanded="1"  sortPriority="10"  count="18862" >
             <Graph smoothing="0"  backColor="#ffffff"  foreColor="#000000"  heatMapStatParameter="Comp-PE-Cy7-A"  type="Pseudocolor"  fast="1" >
               <Axis dimension="x"  name="FSC-A"  label=""  auto="auto" />
               <Axis dimension="y"  name="SSC-A"  label=""  auto="auto" />
               <GraphSettings level="5%"  smoothingHighResolution="1"  contourHighResolution="1"  histogramSmoothingCount="0"  graphResolution="256"  showOutliers="0"  drawLargeDots="0"  dotsToDraw="8000"  tint="le.chartfill.tinted.40"  lineWeight="le.lineweight.normal"  lineStyle="le.linestyle.solid" />
               <GraphEnvironment showGrid="0"  showAxes="tnlTNL"  showGates="1"  showFreqOnPlots="1"  showGateNameOnPlots="1"  showMedians="0"  showUncomped="0"  addEventParam="0"  lastYAxisName="" >
                 <TextTraits font="SansSerif"  size="11"  name="Labels"  style="plain"  color="#000000"  background="#00ffffff"  just="left" />
                 <TextTraits font="SansSerif"  size="11"  name="LayoutGates"  style="plain"  color="#000000"  background="#00ffffff"  just="left" />
                 <TextTraits font="SansSerif"  size="9"  name="Numbers"  style="plain"  color="#000000"  background="#00ffffff"  just="left" />
                 <TextTraits font="SansSerif"  size="9"  name="Legend"  style="plain"  color="#000000"  background="#00ffffff"  just="left" />
                 <WindowPosition x="0"  y="0"  width="392"  height="584"  displayed="1"  panelState="---" />
               </GraphEnvironment>
             </Graph>
             <Gate gating:id="ID355428765" >
               <gating:PolygonGate eventsInside="1"  annoOffsetX="-36"  annoOffsetY="-71"  tint="#000000"  isTinted="0"  lineWeight="Normal"  userDefined="1"  quadId="-1"  gateResolution="256" >
                 <gating:dimension>
                   <data-type:fcs-dimension data-type:name="FSC-A" />
                 </gating:dimension>
                 <gating:dimension>
                   <data-type:fcs-dimension data-type:name="SSC-A" />
                 </gating:dimension>
                 <gating:vertex>
                   <gating:coordinate data-type:value="115780.2666666667" />
                   <gating:coordinate data-type:value="12192.7441860465" />
                 </gating:vertex>
                 <gating:vertex>
                   <gating:coordinate data-type:value="234837.3333333333" />
                   <gating:coordinate data-type:value="49990.2511627907" />
                 </gating:vertex>
                 <gating:vertex>
                   <gating:coordinate data-type:value="259959.4666666667" />
                   <gating:coordinate data-type:value="71937.1906976744" />
                 </gating:vertex>
                 <gating:vertex>
                   <gating:coordinate data-type:value="258867.2" />
                   <gating:coordinate data-type:value="154847.8511627907" />
                 </gating:vertex>
                 <gating:vertex>
                   <gating:coordinate data-type:value="212992" />
                   <gating:coordinate data-type:value="180452.6139534884" />
                 </gating:vertex>
                 <gating:vertex>
                   <gating:coordinate data-type:value="157286.4" />
                   <gating:coordinate data-type:value="149970.7534883721" />
                 </gating:vertex>
                 <gating:vertex>
                   <gating:coordinate data-type:value="76458.6666666667" />
                   <gating:coordinate data-type:value="52428.8" />
                 </gating:vertex>
                 <gating:vertex>
                   <gating:coordinate data-type:value="55705.6" />
                   <gating:coordinate data-type:value="10973.4697674419" />
                 </gating:vertex>
                 <gating:vertex>
                   <gating:coordinate data-type:value="68812.8" />
                   <gating:coordinate data-type:value="3657.823255814" />
                 </gating:vertex>
               </gating:PolygonGate>
             </Gate>
             <Subpopulations>
               <Population name="CD3, SSC-A subset"  annotation=""  owningGroup="All Samples"  expanded="1"  sortPriority="10"  count="16541" >
                 <Graph smoothing="0"  backColor="#ffffff"  foreColor="#000000"  heatMapStatParameter="Comp-PE-Cy7-A"  type="Pseudocolor"  fast="1" >
                   <Axis dimension="x"  name="Comp-BV605-A"  label=""  auto="auto" />
                   <Axis dimension="y"  name="Comp-APC-Cy7-A"  label=""  auto="auto" />
                   <GraphSettings level="5%"  smoothingHighResolution="1"  contourHighResolution="1"  histogramSmoothingCount="0"  graphResolution="256"  showOutliers="0"  drawLargeDots="0"  dotsToDraw="8000"  tint="le.chartfill.tinted.40"  lineWeight="le.lineweight.normal"  lineStyle="le.linestyle.solid" />
                   <GraphEnvironment showGrid="0"  showAxes="tnlTNL"  showGates="1"  showFreqOnPlots="1"  showGateNameOnPlots="1"  showMedians="0"  showUncomped="0"  addEventParam="0"  lastYAxisName="" >
                     <TextTraits font="SansSerif"  size="11"  name="Labels"  style="plain"  color="#000000"  background="#00ffffff"  just="left" />
                     <TextTraits font="SansSerif"  size="11"  name="LayoutGates"  style="plain"  color="#000000"  background="#00ffffff"  just="left" />
                     <TextTraits font="SansSerif"  size="9"  name="Numbers"  style="plain"  color="#000000"  background="#00ffffff"  just="left" />
                     <TextTraits font="SansSerif"  size="9"  name="Legend"  style="plain"  color="#000000"  background="#00ffffff"  just="left" />
                     <WindowPosition x="172"  y="90"  width="392"  height="584"  displayed="0"  panelState="---" />
                   </GraphEnvironment>
                 </Graph>
                 <Gate gating:id="ID148656133"  gating:parent_id="ID355428765" >
                   <gating:PolygonGate eventsInside="1"  annoOffsetX="7"  annoOffsetY="-113"  tint="#000000"  isTinted="0"  lineWeight="Normal"  userDefined="1"  quadId="-1"  gateResolution="256" >
                     <gating:dimension>
                       <data-type:fcs-dimension data-type:name="Comp-BV510-A" />
                     </gating:dimension>
                     <gating:dimension>
                       <data-type:fcs-dimension data-type:name="SSC-A" />
                     </gating:dimension>
                     <gating:vertex>
                       <gating:coordinate data-type:value="74681.4563121821" />
                       <gating:coordinate data-type:value="69498.6418604651" />
                     </gating:vertex>
                     <gating:vertex>
                       <gating:coordinate data-type:value="53522.7339524442" />
                       <gating:coordinate data-type:value="156067.1255813953" />
                     </gating:vertex>
                     <gating:vertex>
                       <gating:coordinate data-type:value="9464.5250228277" />
                       <gating:coordinate data-type:value="176794.7906976744" />
                     </gating:vertex>
                     <gating:vertex>
                       <gating:coordinate data-type:value="3291.054047588" />
                       <gating:coordinate data-type:value="180452.6139534884" />
                     </gating:vertex>
                     <gating:vertex>
                       <gating:coordinate data-type:value="1449.0580996384" />
                       <gating:coordinate data-type:value="132900.911627907" />
                     </gating:vertex>
                     <gating:vertex>
                       <gating:coordinate data-type:value="909.5219359479" />
                       <gating:coordinate data-type:value="60963.7209302326" />
                     </gating:vertex>
                     <gating:vertex>
                       <gating:coordinate data-type:value="877.8278791897" />
                       <gating:coordinate data-type:value="23166.2139534884" />
                     </gating:vertex>
                     <gating:vertex>
                       <gating:coordinate data-type:value="1192.5828293237" />
                       <gating:coordinate data-type:value="7315.6465116279" />
                     </gating:vertex>
                     <gating:vertex>
                       <gating:coordinate data-type:value="4506.6465278662" />
                       <gating:coordinate data-type:value="3657.823255814" />
                     </gating:vertex>
                     <gating:vertex>
                       <gating:coordinate data-type:value="45346.1036450791" />
                       <gating:coordinate data-type:value="23166.2139534884" />
                     </gating:vertex>
                   </gating:PolygonGate>
                 </Gate>
                 <Subpopulations>
                   <Population name="CD4"  annotation=""  owningGroup=""  expanded="1"  sortPriority="10"  count="10162" >
                     <Graph smoothing="13"  backColor="#ffffff"  foreColor="#000000"  heatMapStatParameter="Comp-PE-Cy7-A"  type="Density"  fast="1" >
                       <Axis dimension="x"  name="Comp-BV421-A"  label=""  auto="auto" />
                       <Axis dimension="y"  name="Comp-PE-A"  label=""  auto="auto" />
                       <GraphSettings level="5%"  smoothingHighResolution="1"  contourHighResolution="1"  histogramSmoothingCount="0"  graphResolution="256"  showOutliers="0"  drawLargeDots="0"  dotsToDraw="8000"  tint="le.chartfill.tinted.40"  lineWeight="le.lineweight.normal"  lineStyle="le.linestyle.solid" />
                       <GraphEnvironment showGrid="0"  showAxes="tnlTNL"  showGates="1"  showFreqOnPlots="1"  showGateNameOnPlots="1"  showMedians="0"  showUncomped="0"  addEventParam="0"  lastYAxisName="" >
                         <TextTraits font="SansSerif"  size="11"  name="Labels"  style="plain"  color="#000000"  background="#00ffffff"  just="left" />
                         <TextTraits font="SansSerif"  size="11"  name="LayoutGates"  style="plain"  color="#000000"  background="#00ffffff"  just="left" />
                         <TextTraits font="SansSerif"  size="9"  name="Numbers"  style="plain"  color="#000000"  background="#00ffffff"  just="left" />
                         <TextTraits font="SansSerif"  size="9"  name="Legend"  style="plain"  color="#000000"  background="#00ffffff"  just="left" />
                         <WindowPosition x="668"  y="40"  width="392"  height="700"  displayed="0"  panelState="+--" />
                       </GraphEnvironment>
                     </Graph>
                     <Gate gating:id="ID1206597164"  gating:parent_id="ID148656133" >
                       <gating:PolygonGate eventsInside="1"  annoOffsetX="4"  annoOffsetY="-70"  tint="#000000"  isTinted="0"  lineWeight="Normal"  userDefined="1"  quadId="-1"  gateResolution="256" >
                         <gating:dimension>
                           <data-type:fcs-dimension data-type:name="Comp-BV605-A" />
                         </gating:dimension>
                         <gating:dimension>
                           <data-type:fcs-dimension data-type:name="Comp-APC-Cy7-A" />
                         </gating:dimension>
                         <gating:vertex>
                           <gating:coordinate data-type:value="6494.9955088115" />
                           <gating:coordinate data-type:value="20669.9523431073" />
                         </gating:vertex>
                         <gating:vertex>
                           <gating:coordinate data-type:value="6810.3291067599" />
                           <gating:coordinate data-type:value="1910.2449339555" />
                         </gating:vertex>
                         <gating:vertex>
                           <gating:coordinate data-type:value="1566.3958422597" />
                           <gating:coordinate data-type:value="351.2546580165" />
                         </gating:vertex>
                         <gating:vertex>
                           <gating:coordinate data-type:value="4.5964702626" />
                           <gating:coordinate data-type:value="351.2546580165" />
                         </gating:vertex>
                         <gating:vertex>
                           <gating:coordinate data-type:value="4.5964702626" />
                           <gating:coordinate data-type:value="19604.5163544156" />
                         </gating:vertex>
                       </gating:PolygonGate>
                     </Gate>
                     <Subpopulations>
                       <Population name="Q1: CD62L- , CD45RO+"  annotation=""  owningGroup="All Samples"  expanded="1"  sortPriority="10"  count="2940" >
                         <Graph smoothing="13"  backColor="#ffffff"  foreColor="#000000"  heatMapStatParameter="Comp-PE-Cy7-A"  type="Density"  fast="1" >
                           <Axis dimension="x"  name="Comp-BV421-A"  label=""  auto="auto" />
                           <Axis dimension="y"  name="Comp-PE-A"  label=""  auto="auto" />
                           <GraphSettings level="5%"  smoothingHighResolution="1"  contourHighResolution="1"  histogramSmoothingCount="0"  graphResolution="256"  showOutliers="0"  drawLargeDots="0"  dotsToDraw="8000"  tint="le.chartfill.tinted.40"  lineWeight="le.lineweight.normal"  lineStyle="le.linestyle.solid" />
                           <GraphEnvironment showGrid="0"  showAxes="tnlTNL"  showGates="1"  showFreqOnPlots="1"  showGateNameOnPlots="1"  showMedians="0"  showUncomped="0"  addEventParam="0"  lastYAxisName="" >
                             <TextTraits font="SansSerif"  size="11"  name="Labels"  style="plain"  color="#000000"  background="#00ffffff"  just="left" />
                             <TextTraits font="SansSerif"  size="11"  name="LayoutGates"  style="plain"  color="#000000"  background="#00ffffff"  just="left" />
                             <TextTraits font="SansSerif"  size="9"  name="Numbers"  style="plain"  color="#000000"  background="#00ffffff"  just="left" />
                             <TextTraits font="SansSerif"  size="9"  name="Legend"  style="plain"  color="#000000"  background="#00ffffff"  just="left" />
                             <WindowPosition x="548"  y="30"  width="392"  height="699"  displayed="1"  panelState="+--" />
                           </GraphEnvironment>
                         </Graph>
                         <Gate gating:id="ID1449742974"  gating:parent_id="ID1206597164" >
                           <gating:RectangleGate eventsInside="1"  annoOffsetX="0"  annoOffsetY="0"  tint="#000000"  isTinted="0"  lineWeight="Normal"  userDefined="1"  percentX="0"  percentY="0" >
                             <gating:dimension gating:max="6002.723258345474" >
                               <data-type:fcs-dimension data-type:name="Comp-BV421-A" />
                             </gating:dimension>
                             <gating:dimension gating:min="158.8078450427781" >
                               <data-type:fcs-dimension data-type:name="Comp-PE-A" />
                             </gating:dimension>
                           </gating:RectangleGate>
                         </Gate>
                       </Population>
                       <Population name="Q2: CD62L+ , CD45RO+"  annotation=""  owningGroup="All Samples"  expanded="1"  sortPriority="10"  count="6381" >
                         <Graph smoothing="13"  backColor="#ffffff"  foreColor="#000000"  heatMapStatParameter="Comp-PE-Cy7-A"  type="Density"  fast="1" >
                           <Axis dimension="x"  name="Comp-BV421-A"  label=""  auto="auto" />
                           <Axis dimension="y"  name="Comp-PE-A"  label=""  auto="auto" />
                           <GraphSettings level="5%"  smoothingHighResolution="1"  contourHighResolution="1"  histogramSmoothingCount="0"  graphResolution="256"  showOutliers="0"  drawLargeDots="0"  dotsToDraw="8000"  tint="le.chartfill.tinted.40"  lineWeight="le.lineweight.normal"  lineStyle="le.linestyle.solid" />
                           <GraphEnvironment showGrid="0"  showAxes="tnlTNL"  showGates="1"  showFreqOnPlots="1"  showGateNameOnPlots="1"  showMedians="0"  showUncomped="0"  addEventParam="0"  lastYAxisName="" >
                             <TextTraits font="SansSerif"  size="11"  name="Labels"  style="plain"  color="#000000"  background="#00ffffff"  just="left" />
                             <TextTraits font="SansSerif"  size="11"  name="LayoutGates"  style="plain"  color="#000000"  background="#00ffffff"  just="left" />
                             <TextTraits font="SansSerif"  size="9"  name="Numbers"  style="plain"  color="#000000"  background="#00ffffff"  just="left" />
                             <TextTraits font="SansSerif"  size="9"  name="Legend"  style="plain"  color="#000000"  background="#00ffffff"  just="left" />
                             <WindowPosition x="548"  y="30"  width="392"  height="699"  displayed="1"  panelState="+--" />
                           </GraphEnvironment>
                         </Graph>
                         <Gate gating:id="ID354762976"  gating:parent_id="ID1206597164" >
                           <gating:RectangleGate eventsInside="1"  annoOffsetX="0"  annoOffsetY="0"  tint="#000000"  isTinted="0"  lineWeight="Normal"  userDefined="1"  percentX="0"  percentY="0" >
                             <gating:dimension gating:min="6002.723258345474" >
                               <data-type:fcs-dimension data-type:name="Comp-BV421-A" />
                             </gating:dimension>
                             <gating:dimension gating:min="158.8078450427781" >
                               <data-type:fcs-dimension data-type:name="Comp-PE-A" />
                             </gating:dimension>
                           </gating:RectangleGate>
                         </Gate>
                       </Population>
                       <Population name="Q3: CD62L+ , CD45RO-"  annotation=""  owningGroup="All Samples"  expanded="1"  sortPriority="10"  count="500" >
                         <Graph smoothing="13"  backColor="#ffffff"  foreColor="#000000"  heatMapStatParameter="Comp-PE-Cy7-A"  type="Density"  fast="1" >
                           <Axis dimension="x"  name="Comp-BV421-A"  label=""  auto="auto" />
                           <Axis dimension="y"  name="Comp-PE-A"  label=""  auto="auto" />
                           <GraphSettings level="5%"  smoothingHighResolution="1"  contourHighResolution="1"  histogramSmoothingCount="0"  graphResolution="256"  showOutliers="0"  drawLargeDots="0"  dotsToDraw="8000"  tint="le.chartfill.tinted.40"  lineWeight="le.lineweight.normal"  lineStyle="le.linestyle.solid" />
                           <GraphEnvironment showGrid="0"  showAxes="tnlTNL"  showGates="1"  showFreqOnPlots="1"  showGateNameOnPlots="1"  showMedians="0"  showUncomped="0"  addEventParam="0"  lastYAxisName="" >
                             <TextTraits font="SansSerif"  size="11"  name="Labels"  style="plain"  color="#000000"  background="#00ffffff"  just="left" />
                             <TextTraits font="SansSerif"  size="11"  name="LayoutGates"  style="plain"  color="#000000"  background="#00ffffff"  just="left" />
                             <TextTraits font="SansSerif"  size="9"  name="Numbers"  style="plain"  color="#000000"  background="#00ffffff"  just="left" />
                             <TextTraits font="SansSerif"  size="9"  name="Legend"  style="plain"  color="#000000"  background="#00ffffff"  just="left" />
                             <WindowPosition x="548"  y="30"  width="392"  height="699"  displayed="1"  panelState="+--" />
                           </GraphEnvironment>
                         </Graph>
                         <Gate gating:id="ID175921485"  gating:parent_id="ID1206597164" >
                           <gating:RectangleGate eventsInside="1"  annoOffsetX="0"  annoOffsetY="0"  tint="#000000"  isTinted="0"  lineWeight="Normal"  userDefined="1"  percentX="0"  percentY="0" >
                             <gating:dimension gating:min="6002.723258345474" >
                               <data-type:fcs-dimension data-type:name="Comp-BV421-A" />
                             </gating:dimension>
                             <gating:dimension gating:max="158.8078450427781" >
                               <data-type:fcs-dimension data-type:name="Comp-PE-A" />
                             </gating:dimension>
                           </gating:RectangleGate>
                         </Gate>
                       </Population>
                       <Population name="Q4: CD62L- , CD45RO-"  annotation=""  owningGroup="All Samples"  expanded="1"  sortPriority="10"  count="341" >
                         <Graph smoothing="13"  backColor="#ffffff"  foreColor="#000000"  heatMapStatParameter="Comp-PE-Cy7-A"  type="Density"  fast="1" >
                           <Axis dimension="x"  name="Comp-BV421-A"  label=""  auto="auto" />
                           <Axis dimension="y"  name="Comp-PE-A"  label=""  auto="auto" />
                           <GraphSettings level="5%"  smoothingHighResolution="1"  contourHighResolution="1"  histogramSmoothingCount="0"  graphResolution="256"  showOutliers="0"  drawLargeDots="0"  dotsToDraw="8000"  tint="le.chartfill.tinted.40"  lineWeight="le.lineweight.normal"  lineStyle="le.linestyle.solid" />
                           <GraphEnvironment showGrid="0"  showAxes="tnlTNL"  showGates="1"  showFreqOnPlots="1"  showGateNameOnPlots="1"  showMedians="0"  showUncomped="0"  addEventParam="0"  lastYAxisName="" >
                             <TextTraits font="SansSerif"  size="11"  name="Labels"  style="plain"  color="#000000"  background="#00ffffff"  just="left" />
                             <TextTraits font="SansSerif"  size="11"  name="LayoutGates"  style="plain"  color="#000000"  background="#00ffffff"  just="left" />
                             <TextTraits font="SansSerif"  size="9"  name="Numbers"  style="plain"  color="#000000"  background="#00ffffff"  just="left" />
                             <TextTraits font="SansSerif"  size="9"  name="Legend"  style="plain"  color="#000000"  background="#00ffffff"  just="left" />
                             <WindowPosition x="548"  y="30"  width="392"  height="699"  displayed="1"  panelState="+--" />
                           </GraphEnvironment>
                         </Graph>
                         <Gate gating:id="ID1302189906"  gating:parent_id="ID1206597164" >
                           <gating:RectangleGate eventsInside="1"  annoOffsetX="0"  annoOffsetY="0"  tint="#000000"  isTinted="0"  lineWeight="Normal"  userDefined="1"  percentX="0"  percentY="0" >
                             <gating:dimension gating:max="6002.723258345474" >
                               <data-type:fcs-dimension data-type:name="Comp-BV421-A" />
                             </gating:dimension>
                             <gating:dimension gating:max="158.8078450427781" >
                               <data-type:fcs-dimension data-type:name="Comp-PE-A" />
                             </gating:dimension>
                           </gating:RectangleGate>
                         </Gate>
                       </Population>
                     </Subpopulations>
                   </Population>
                   <Population name="CD8"  annotation=""  owningGroup="All Samples"  expanded="1"  sortPriority="10"  count="3564" >
                     <Graph smoothing="13"  backColor="#ffffff"  foreColor="#000000"  heatMapStatParameter="Comp-PE-Cy7-A"  type="Density"  fast="1" >
                       <Axis dimension="x"  name="Comp-BV421-A"  label=""  auto="auto" />
                       <Axis dimension="y"  name="Comp-PE-A"  label=""  auto="auto" />
                       <GraphSettings level="5%"  smoothingHighResolution="1"  contourHighResolution="1"  histogramSmoothingCount="0"  graphResolution="256"  showOutliers="0"  drawLargeDots="0"  dotsToDraw="8000"  tint="le.chartfill.tinted.40"  lineWeight="le.lineweight.normal"  lineStyle="le.linestyle.solid" />
                       <GraphEnvironment showGrid="0"  showAxes="tnlTNL"  showGates="1"  showFreqOnPlots="1"  showGateNameOnPlots="1"  showMedians="0"  showUncomped="0"  addEventParam="0"  lastYAxisName="" >
                         <TextTraits font="SansSerif"  size="11"  name="Labels"  style="plain"  color="#000000"  background="#00ffffff"  just="left" />
                         <TextTraits font="SansSerif"  size="11"  name="LayoutGates"  style="plain"  color="#000000"  background="#00ffffff"  just="left" />
                         <TextTraits font="SansSerif"  size="9"  name="Numbers"  style="plain"  color="#000000"  background="#00ffffff"  just="left" />
                         <TextTraits font="SansSerif"  size="9"  name="Legend"  style="plain"  color="#000000"  background="#00ffffff"  just="left" />
                         <WindowPosition x="656"  y="84"  width="392"  height="700"  displayed="0"  panelState="+--" />
                       </GraphEnvironment>
                     </Graph>
                     <Gate gating:id="ID637482790"  gating:parent_id="ID148656133" >
                       <gating:PolygonGate eventsInside="1"  annoOffsetX="5"  annoOffsetY="-5"  tint="#000000"  isTinted="0"  lineWeight="Normal"  userDefined="1"  quadId="-1"  gateResolution="256" >
                         <gating:dimension>
                           <data-type:fcs-dimension data-type:name="Comp-BV605-A" />
                         </gating:dimension>
                         <gating:dimension>
                           <data-type:fcs-dimension data-type:name="Comp-APC-Cy7-A" />
                         </gating:dimension>
                         <gating:vertex>
                           <gating:coordinate data-type:value="13225.6651149635" />
                           <gating:coordinate data-type:value="662.8605972832" />
                         </gating:vertex>
                         <gating:vertex>
                           <gating:coordinate data-type:value="2766.7661588902" />
                           <gating:coordinate data-type:value="103.9932644829" />
                         </gating:vertex>
                         <gating:vertex>
                           <gating:coordinate data-type:value="3041.9421033022" />
                           <gating:coordinate data-type:value="3.3349393489" />
                         </gating:vertex>
                         <gating:vertex>
                           <gating:coordinate data-type:value="66290.5821617623" />
                           <gating:coordinate data-type:value="3.516181484" />
                         </gating:vertex>
                         <gating:vertex>
                           <gating:coordinate data-type:value="66290.5821617623" />
                           <gating:coordinate data-type:value="698.884721677" />
                         </gating:vertex>
                       </gating:PolygonGate>
                     </Gate>
                     <Subpopulations>
                       <Population name="Q1: CD62L- , CD45RO+"  annotation=""  owningGroup="All Samples"  expanded="1"  sortPriority="10"  count="1943" >
                         <Graph smoothing="13"  backColor="#ffffff"  foreColor="#000000"  heatMapStatParameter="Comp-PE-Cy7-A"  type="Density"  fast="1" >
                           <Axis dimension="x"  name="Comp-BV421-A"  label=""  auto="auto" />
                           <Axis dimension="y"  name="Comp-PE-A"  label=""  auto="auto" />
                           <GraphSettings level="5%"  smoothingHighResolution="1"  contourHighResolution="1"  histogramSmoothingCount="0"  graphResolution="256"  showOutliers="0"  drawLargeDots="0"  dotsToDraw="8000"  tint="le.chartfill.tinted.40"  lineWeight="le.lineweight.normal"  lineStyle="le.linestyle.solid" />
                           <GraphEnvironment showGrid="0"  showAxes="tnlTNL"  showGates="1"  showFreqOnPlots="1"  showGateNameOnPlots="1"  showMedians="0"  showUncomped="0"  addEventParam="0"  lastYAxisName="" >
                             <TextTraits font="SansSerif"  size="11"  name="Labels"  style="plain"  color="#000000"  background="#00ffffff"  just="left" />
                             <TextTraits font="SansSerif"  size="11"  name="LayoutGates"  style="plain"  color="#000000"  background="#00ffffff"  just="left" />
                             <TextTraits font="SansSerif"  size="9"  name="Numbers"  style="plain"  color="#000000"  background="#00ffffff"  just="left" />
                             <TextTraits font="SansSerif"  size="9"  name="Legend"  style="plain"  color="#000000"  background="#00ffffff"  just="left" />
                             <WindowPosition x="548"  y="30"  width="392"  height="699"  displayed="1"  panelState="+--" />
                           </GraphEnvironment>
                         </Graph>
                         <Gate gating:id="ID1086902709"  gating:parent_id="ID637482790" >
                           <gating:RectangleGate eventsInside="1"  annoOffsetX="0"  annoOffsetY="0"  tint="#000000"  isTinted="0"  lineWeight="Normal"  userDefined="1"  percentX="0"  percentY="0" >
                             <gating:dimension gating:max="6002.723258345474" >
                               <data-type:fcs-dimension data-type:name="Comp-BV421-A" />
                             </gating:dimension>
                             <gating:dimension gating:min="158.8078450427781" >
                               <data-type:fcs-dimension data-type:name="Comp-PE-A" />
                             </gating:dimension>
                           </gating:RectangleGate>
                         </Gate>
                       </Population>
                       <Population name="Q2: CD62L+ , CD45RO+"  annotation=""  owningGroup="All Samples"  expanded="1"  sortPriority="10"  count="1616" >
                         <Graph smoothing="13"  backColor="#ffffff"  foreColor="#000000"  heatMapStatParameter="Comp-PE-Cy7-A"  type="Density"  fast="1" >
                           <Axis dimension="x"  name="Comp-BV421-A"  label=""  auto="auto" />
                           <Axis dimension="y"  name="Comp-PE-A"  label=""  auto="auto" />
                           <GraphSettings level="5%"  smoothingHighResolution="1"  contourHighResolution="1"  histogramSmoothingCount="0"  graphResolution="256"  showOutliers="0"  drawLargeDots="0"  dotsToDraw="8000"  tint="le.chartfill.tinted.40"  lineWeight="le.lineweight.normal"  lineStyle="le.linestyle.solid" />
                           <GraphEnvironment showGrid="0"  showAxes="tnlTNL"  showGates="1"  showFreqOnPlots="1"  showGateNameOnPlots="1"  showMedians="0"  showUncomped="0"  addEventParam="0"  lastYAxisName="" >
                             <TextTraits font="SansSerif"  size="11"  name="Labels"  style="plain"  color="#000000"  background="#00ffffff"  just="left" />
                             <TextTraits font="SansSerif"  size="11"  name="LayoutGates"  style="plain"  color="#000000"  background="#00ffffff"  just="left" />
                             <TextTraits font="SansSerif"  size="9"  name="Numbers"  style="plain"  color="#000000"  background="#00ffffff"  just="left" />
                             <TextTraits font="SansSerif"  size="9"  name="Legend"  style="plain"  color="#000000"  background="#00ffffff"  just="left" />
                             <WindowPosition x="548"  y="30"  width="392"  height="699"  displayed="1"  panelState="+--" />
                           </GraphEnvironment>
                         </Graph>
                         <Gate gating:id="ID702551346"  gating:parent_id="ID637482790" >
                           <gating:RectangleGate eventsInside="1"  annoOffsetX="0"  annoOffsetY="0"  tint="#000000"  isTinted="0"  lineWeight="Normal"  userDefined="1"  percentX="0"  percentY="0" >
                             <gating:dimension gating:min="6002.723258345474" >
                               <data-type:fcs-dimension data-type:name="Comp-BV421-A" />
                             </gating:dimension>
                             <gating:dimension gating:min="158.8078450427781" >
                               <data-type:fcs-dimension data-type:name="Comp-PE-A" />
                             </gating:dimension>
                           </gating:RectangleGate>
                         </Gate>
                       </Population>
                       <Population name="Q3: CD62L+ , CD45RO-"  annotation=""  owningGroup="All Samples"  expanded="1"  sortPriority="10"  count="0" >
                         <Graph smoothing="13"  backColor="#ffffff"  foreColor="#000000"  heatMapStatParameter="Comp-PE-Cy7-A"  type="Density"  fast="1" >
                           <Axis dimension="x"  name="Comp-BV421-A"  label=""  auto="auto" />
                           <Axis dimension="y"  name="Comp-PE-A"  label=""  auto="auto" />
                           <GraphSettings level="5%"  smoothingHighResolution="1"  contourHighResolution="1"  histogramSmoothingCount="0"  graphResolution="256"  showOutliers="0"  drawLargeDots="0"  dotsToDraw="8000"  tint="le.chartfill.tinted.40"  lineWeight="le.lineweight.normal"  lineStyle="le.linestyle.solid" />
                           <GraphEnvironment showGrid="0"  showAxes="tnlTNL"  showGates="1"  showFreqOnPlots="1"  showGateNameOnPlots="1"  showMedians="0"  showUncomped="0"  addEventParam="0"  lastYAxisName="" >
                             <TextTraits font="SansSerif"  size="11"  name="Labels"  style="plain"  color="#000000"  background="#00ffffff"  just="left" />
                             <TextTraits font="SansSerif"  size="11"  name="LayoutGates"  style="plain"  color="#000000"  background="#00ffffff"  just="left" />
                             <TextTraits font="SansSerif"  size="9"  name="Numbers"  style="plain"  color="#000000"  background="#00ffffff"  just="left" />
                             <TextTraits font="SansSerif"  size="9"  name="Legend"  style="plain"  color="#000000"  background="#00ffffff"  just="left" />
                             <WindowPosition x="548"  y="30"  width="392"  height="699"  displayed="1"  panelState="+--" />
                           </GraphEnvironment>
                         </Graph>
                         <Gate gating:id="ID1067146923"  gating:parent_id="ID637482790" >
                           <gating:RectangleGate eventsInside="1"  annoOffsetX="0"  annoOffsetY="0"  tint="#000000"  isTinted="0"  lineWeight="Normal"  userDefined="1"  percentX="0"  percentY="0" >
                             <gating:dimension gating:min="6002.723258345474" >
                               <data-type:fcs-dimension data-type:name="Comp-BV421-A" />
                             </gating:dimension>
                             <gating:dimension gating:max="158.8078450427781" >
                               <data-type:fcs-dimension data-type:name="Comp-PE-A" />
                             </gating:dimension>
                           </gating:RectangleGate>
                         </Gate>
                       </Population>
                       <Population name="Q4: CD62L- , CD45RO-"  annotation=""  owningGroup="All Samples"  expanded="1"  sortPriority="10"  count="5" >
                         <Graph smoothing="13"  backColor="#ffffff"  foreColor="#000000"  heatMapStatParameter="Comp-PE-Cy7-A"  type="Density"  fast="1" >
                           <Axis dimension="x"  name="Comp-BV421-A"  label=""  auto="auto" />
                           <Axis dimension="y"  name="Comp-PE-A"  label=""  auto="auto" />
                           <GraphSettings level="5%"  smoothingHighResolution="1"  contourHighResolution="1"  histogramSmoothingCount="0"  graphResolution="256"  showOutliers="0"  drawLargeDots="0"  dotsToDraw="8000"  tint="le.chartfill.tinted.40"  lineWeight="le.lineweight.normal"  lineStyle="le.linestyle.solid" />
                           <GraphEnvironment showGrid="0"  showAxes="tnlTNL"  showGates="1"  showFreqOnPlots="1"  showGateNameOnPlots="1"  showMedians="0"  showUncomped="0"  addEventParam="0"  lastYAxisName="" >
                             <TextTraits font="SansSerif"  size="11"  name="Labels"  style="plain"  color="#000000"  background="#00ffffff"  just="left" />
                             <TextTraits font="SansSerif"  size="11"  name="LayoutGates"  style="plain"  color="#000000"  background="#00ffffff"  just="left" />
                             <TextTraits font="SansSerif"  size="9"  name="Numbers"  style="plain"  color="#000000"  background="#00ffffff"  just="left" />
                             <TextTraits font="SansSerif"  size="9"  name="Legend"  style="plain"  color="#000000"  background="#00ffffff"  just="left" />
                             <WindowPosition x="548"  y="30"  width="392"  height="699"  displayed="1"  panelState="+--" />
                           </GraphEnvironment>
                         </Graph>
                         <Gate gating:id="ID328090602"  gating:parent_id="ID637482790" >
                           <gating:RectangleGate eventsInside="1"  annoOffsetX="0"  annoOffsetY="0"  tint="#000000"  isTinted="0"  lineWeight="Normal"  userDefined="1"  percentX="0"  percentY="0" >
                             <gating:dimension gating:max="6002.723258345474" >
                               <data-type:fcs-dimension data-type:name="Comp-BV421-A" />
                             </gating:dimension>
                             <gating:dimension gating:max="158.8078450427781" >
                               <data-type:fcs-dimension data-type:name="Comp-PE-A" />
                             </gating:dimension>
                           </gating:RectangleGate>
                         </Gate>
                       </Population>
                     </Subpopulations>
                   </Population>
                 </Subpopulations>
               </Population>
             </Subpopulations>
           </Population>
         </Subpopulations>
       </SampleNode>
     </Sample>
     <Sample>
       <DataSet uri="file:/F:/鼓楼医院/manuscript/投稿/embo%20j/revise/data/Fig%204/记忆细胞/20240528_Tube_014_012.fcs"  sampleID="4" />
       <transforms:spilloverMatrix spectral="0"  prefix="Comp-"  name="Acquisition-defined"  editable="0"  color="#c0c0c0"  version="FlowJo-10.6.2"  status="FINALIZED"  transforms:id="e5a92035-b416-4179-abe8-46b2fa799049"  suffix="" >
         <data-type:parameters>
           <data-type:parameter data-type:name="PE-Cy7-A"  userProvidedCompInfix="Comp-PE-Cy7-A" />
           <data-type:parameter data-type:name="APC-A"  userProvidedCompInfix="Comp-APC-A" />
           <data-type:parameter data-type:name="APC-Cy7-A"  userProvidedCompInfix="Comp-APC-Cy7-A" />
           <data-type:parameter data-type:name="BV421-A"  userProvidedCompInfix="Comp-BV421-A" />
           <data-type:parameter data-type:name="BV510-A"  userProvidedCompInfix="Comp-BV510-A" />
           <data-type:parameter data-type:name="BV605-A"  userProvidedCompInfix="Comp-BV605-A" />
           <data-type:parameter data-type:name="PE-A"  userProvidedCompInfix="Comp-PE-A" />
         </data-type:parameters>
         <transforms:spillover data-type:parameter="PE-Cy7-A"  userProvidedCompInfix="Comp-PE-Cy7-A" >
           <transforms:coefficient data-type:parameter="PE-Cy7-A"  transforms:value="1" />
           <transforms:coefficient data-type:parameter="APC-A"  transforms:value="0" />
           <transforms:coefficient data-type:parameter="APC-Cy7-A"  transforms:value="0" />
           <transforms:coefficient data-type:parameter="BV421-A"  transforms:value="0" />
           <transforms:coefficient data-type:parameter="BV510-A"  transforms:value="0" />
           <transforms:coefficient data-type:parameter="BV605-A"  transforms:value="0" />
           <transforms:coefficient data-type:parameter="PE-A"  transforms:value="0" />
         </transforms:spillover>
         <transforms:spillover data-type:parameter="APC-A"  userProvidedCompInfix="Comp-APC-A" >
           <transforms:coefficient data-type:parameter="PE-Cy7-A"  transforms:value="0" />
           <transforms:coefficient data-type:parameter="APC-A"  transforms:value="1" />
           <transforms:coefficient data-type:parameter="APC-Cy7-A"  transforms:value="0.0799999982" />
           <transforms:coefficient data-type:parameter="BV421-A"  transforms:value="0" />
           <transforms:coefficient data-type:parameter="BV510-A"  transforms:value="0" />
           <transforms:coefficient data-type:parameter="BV605-A"  transforms:value="0" />
           <transforms:coefficient data-type:parameter="PE-A"  transforms:value="0" />
         </transforms:spillover>
         <transforms:spillover data-type:parameter="APC-Cy7-A"  userProvidedCompInfix="Comp-APC-Cy7-A" >
           <transforms:coefficient data-type:parameter="PE-Cy7-A"  transforms:value="0" />
           <transforms:coefficient data-type:parameter="APC-A"  transforms:value="0.0399999991" />
           <transforms:coefficient data-type:parameter="APC-Cy7-A"  transforms:value="1" />
           <transforms:coefficient data-type:parameter="BV421-A"  transforms:value="0" />
           <transforms:coefficient data-type:parameter="BV510-A"  transforms:value="0" />
           <transforms:coefficient data-type:parameter="BV605-A"  transforms:value="0.0099999206" />
           <transforms:coefficient data-type:parameter="PE-A"  transforms:value="0" />
         </transforms:spillover>
         <transforms:spillover data-type:parameter="BV421-A"  userProvidedCompInfix="Comp-BV421-A" >
           <transforms:coefficient data-type:parameter="PE-Cy7-A"  transforms:value="0" />
           <transforms:coefficient data-type:parameter="APC-A"  transforms:value="0" />
           <transforms:coefficient data-type:parameter="APC-Cy7-A"  transforms:value="0" />
           <transforms:coefficient data-type:parameter="BV421-A"  transforms:value="1" />
           <transforms:coefficient data-type:parameter="BV510-A"  transforms:value="0.0900000036" />
           <transforms:coefficient data-type:parameter="BV605-A"  transforms:value="0.006999996" />
           <transforms:coefficient data-type:parameter="PE-A"  transforms:value="0" />
         </transforms:spillover>
         <transforms:spillover data-type:parameter="BV510-A"  userProvidedCompInfix="Comp-BV510-A" >
           <transforms:coefficient data-type:parameter="PE-Cy7-A"  transforms:value="0" />
           <transforms:coefficient data-type:parameter="APC-A"  transforms:value="0" />
           <transforms:coefficient data-type:parameter="APC-Cy7-A"  transforms:value="0" />
           <transforms:coefficient data-type:parameter="BV421-A"  transforms:value="0.1899999976" />
           <transforms:coefficient data-type:parameter="BV510-A"  transforms:value="1" />
           <transforms:coefficient data-type:parameter="BV605-A"  transforms:value="0.0600000061" />
           <transforms:coefficient data-type:parameter="PE-A"  transforms:value="0" />
         </transforms:spillover>
         <transforms:spillover data-type:parameter="BV605-A"  userProvidedCompInfix="Comp-BV605-A" >
           <transforms:coefficient data-type:parameter="PE-Cy7-A"  transforms:value="0" />
           <transforms:coefficient data-type:parameter="APC-A"  transforms:value="0" />
           <transforms:coefficient data-type:parameter="APC-Cy7-A"  transforms:value="0" />
           <transforms:coefficient data-type:parameter="BV421-A"  transforms:value="0.200000003" />
           <transforms:coefficient data-type:parameter="BV510-A"  transforms:value="0.0400000028" />
           <transforms:coefficient data-type:parameter="BV605-A"  transforms:value="1" />
           <transforms:coefficient data-type:parameter="PE-A"  transforms:value="0" />
         </transforms:spillover>
         <transforms:spillover data-type:parameter="PE-A"  userProvidedCompInfix="Comp-PE-A" >
           <transforms:coefficient data-type:parameter="PE-Cy7-A"  transforms:value="0" />
           <transforms:coefficient data-type:parameter="APC-A"  transforms:value="0" />
           <transforms:coefficient data-type:parameter="APC-Cy7-A"  transforms:value="0" />
           <transforms:coefficient data-type:parameter="BV421-A"  transforms:value="0" />
           <transforms:coefficient data-type:parameter="BV510-A"  transforms:value="0" />
           <transforms:coefficient data-type:parameter="BV605-A"  transforms:value="0" />
           <transforms:coefficient data-type:parameter="PE-A"  transforms:value="1" />
         </transforms:spillover>
       </transforms:spilloverMatrix>
       <Transformations>
         <transforms:linear transforms:minRange="0"  transforms:maxRange="262144"  gain="1" >
           <data-type:parameter data-type:name="FSC-A" />
         </transforms:linear>
         <transforms:linear transforms:minRange="0"  transforms:maxRange="262144"  gain="1" >
           <data-type:parameter data-type:name="FSC-H" />
         </transforms:linear>
         <transforms:linear transforms:minRange="0"  transforms:maxRange="262144"  gain="1" >
           <data-type:parameter data-type:name="SSC-A" />
         </transforms:linear>
         <transforms:biex transforms:length="256"  transforms:maxRange="262144"  transforms:neg="0"  transforms:width="-100"  transforms:pos="4.418539922" >
           <data-type:parameter data-type:name="PE-Cy7-A" />
         </transforms:biex>
         <transforms:log transforms:offset="3"  transforms:decades="5.9414186672" >
           <data-type:parameter data-type:name="APC-A" />
         </transforms:log>
         <transforms:log transforms:offset="3"  transforms:decades="4.9414186672" >
           <data-type:parameter data-type:name="APC-Cy7-A" />
         </transforms:log>
         <transforms:log transforms:offset="3"  transforms:decades="6.4414186672" >
           <data-type:parameter data-type:name="BV421-A" />
         </transforms:log>
         <transforms:biex transforms:length="256"  transforms:maxRange="262144"  transforms:neg="0"  transforms:width="-100"  transforms:pos="4.418539922" >
           <data-type:parameter data-type:name="BV510-A" />
         </transforms:biex>
         <transforms:log transforms:offset="3"  transforms:decades="4.9414186672" >
           <data-type:parameter data-type:name="BV605-A" />
         </transforms:log>
         <transforms:log transforms:offset="3"  transforms:decades="4.9414186672" >
           <data-type:parameter data-type:name="PE-A" />
         </transforms:log>
         <transforms:linear transforms:minRange="0.4376767867"  transforms:maxRange="55"  gain="0.0103714878" >
           <data-type:parameter data-type:name="Time" />
         </transforms:linear>
         <transforms:biex transforms:length="256"  transforms:maxRange="262144"  transforms:neg="0"  transforms:width="-100"  transforms:pos="4.418539922" >
           <data-type:parameter data-type:name="Comp-PE-Cy7-A" />
         </transforms:biex>
         <transforms:log transforms:offset="3"  transforms:decades="5.9414186672" >
           <data-type:parameter data-type:name="Comp-APC-A" />
         </transforms:log>
         <transforms:log transforms:offset="3"  transforms:decades="4.9414186672" >
           <data-type:parameter data-type:name="Comp-APC-Cy7-A" />
         </transforms:log>
         <transforms:log transforms:offset="3"  transforms:decades="6.4414186672" >
           <data-type:parameter data-type:name="Comp-BV421-A" />
         </transforms:log>
         <transforms:biex transforms:length="256"  transforms:maxRange="262144"  transforms:neg="0"  transforms:width="-100"  transforms:pos="4.418539922" >
           <data-type:parameter data-type:name="Comp-BV510-A" />
         </transforms:biex>
         <transforms:log transforms:offset="3"  transforms:decades="4.9414186672" >
           <data-type:parameter data-type:name="Comp-BV605-A" />
         </transforms:log>
         <transforms:log transforms:offset="3"  transforms:decades="4.9414186672" >
           <data-type:parameter data-type:name="Comp-PE-A" />
         </transforms:log>
       </Transformations>
       <Keywords>
         <Keyword name="FJ_FCS_VERSION"  value="3" />
         <Keyword name="$BEGINANALYSIS"  value="0" />
         <Keyword name="$ENDANALYSIS"  value="0" />
         <Keyword name="$BEGINSTEXT"  value="0" />
         <Keyword name="$ENDSTEXT"  value="0" />
         <Keyword name="$BEGINDATA"  value="2646" />
         <Keyword name="$ENDDATA"  value="1911893            " />
         <Keyword name="$FIL"  value="20240528_Tube_014_012.fcs" />
         <Keyword name="$SYS"  value="Windows XP 5.1" />
         <Keyword name="$TOT"  value="43392              " />
         <Keyword name="$PAR"  value="11" />
         <Keyword name="$MODE"  value="L" />
         <Keyword name="$BYTEORD"  value="4,3,2,1" />
         <Keyword name="$DATATYPE"  value="F" />
         <Keyword name="$NEXTDATA"  value="0" />
         <Keyword name="CREATOR"  value="BD FACSDiva Software Version 7.0" />
         <Keyword name="TUBE NAME"  value="Tube_014" />
         <Keyword name="$SRC"  value="20240528" />
         <Keyword name="EXPERIMENT NAME"  value="20240428 T" />
         <Keyword name="GUID"  value="9b7fa8ba-8615-4117-b51a-6c50e9dc1e8e" />
         <Keyword name="$DATE"  value="04-JUN-2024" />
         <Keyword name="$BTIM"  value="16:16:04" />
         <Keyword name="$ETIM"  value="16:16:59" />
         <Keyword name="$CYT"  value="FACSAriaII" />
         <Keyword name="SETTINGS"  value="Cytometer" />
         <Keyword name="CYTNUM"  value="1" />
         <Keyword name="WINDOW EXTENSION"  value="2.00" />
         <Keyword name="EXPORT USER NAME"  value="Administrator" />
         <Keyword name="EXPORT TIME"  value="07-JUN-2024-16:21:15" />
         <Keyword name="$OP"  value="Administrator" />
         <Keyword name="FSC ASF"  value="1.02" />
         <Keyword name="AUTOBS"  value="TRUE" />
         <Keyword name="$INST"  value=" " />
         <Keyword name="LASER1NAME"  value="Blue" />
         <Keyword name="LASER1DELAY"  value="0.00" />
         <Keyword name="LASER1ASF"  value="1.11" />
         <Keyword name="LASER2NAME"  value="Red" />
         <Keyword name="LASER2DELAY"  value="-32.48" />
         <Keyword name="LASER2ASF"  value="1.24" />
         <Keyword name="LASER3NAME"  value="Violet" />
         <Keyword name="LASER3DELAY"  value="26.00" />
         <Keyword name="LASER3ASF"  value="0.80" />
         <Keyword name="$TIMESTEP"  value="0.01" />
         <Keyword name="SPILL"  value="7,PE-Cy7-A,APC-A,APC-Cy7-A,BV421-A,BV510-A,BV605-A,PE-A,1,0,0,0,0,0,0,0,1,0.07999999702400004,0,0,0,0,0,0.03999999851200002,1,0,0,0.009999920877797676,0,0,0,0,1,0.089999999867,0.0069999959091799815,0,0,0,0,0.18999999909999996,1,0.06000000542110006,0,0,0,0,0.19999999710799996,0.040000001060000005,1,0,0,0,0,0,0,0,1" />
         <Keyword name="APPLY COMPENSATION"  value="TRUE" />
         <Keyword name="THRESHOLD"  value="FSC,31194" />
         <Keyword name="$P1N"  value="FSC-A" />
         <Keyword name="$P1R"  value="262144" />
         <Keyword name="$P1B"  value="32" />
         <Keyword name="$P1E"  value="0,0" />
         <Keyword name="$P1V"  value="230" />
         <Keyword name="$P1G"  value="1.0" />
         <Keyword name="P1DISPLAY"  value="LIN" />
         <Keyword name="P1BS"  value="0" />
         <Keyword name="P1MS"  value="0" />
         <Keyword name="$P2N"  value="FSC-H" />
         <Keyword name="$P2R"  value="262144" />
         <Keyword name="$P2B"  value="32" />
         <Keyword name="$P2E"  value="0,0" />
         <Keyword name="$P2V"  value="230" />
         <Keyword name="$P2G"  value="1.0" />
         <Keyword name="P2DISPLAY"  value="LIN" />
         <Keyword name="P2BS"  value="0" />
         <Keyword name="P2MS"  value="0" />
         <Keyword name="$P3N"  value="SSC-A" />
         <Keyword name="$P3R"  value="262144" />
         <Keyword name="$P3B"  value="32" />
         <Keyword name="$P3E"  value="0,0" />
         <Keyword name="$P3V"  value="390" />
         <Keyword name="$P3G"  value="1.0" />
         <Keyword name="P3DISPLAY"  value="LIN" />
         <Keyword name="P3BS"  value="0" />
         <Keyword name="P3MS"  value="0" />
         <Keyword name="$P4N"  value="PE-Cy7-A" />
         <Keyword name="$P4S"  value="CD28" />
         <Keyword name="$P4R"  value="262144" />
         <Keyword name="$P4B"  value="32" />
         <Keyword name="$P4E"  value="0,0" />
         <Keyword name="$P4V"  value="590" />
         <Keyword name="$P4G"  value="1.0" />
         <Keyword name="P4DISPLAY"  value="LOG" />
         <Keyword name="P4BS"  value="69" />
         <Keyword name="P4MS"  value="0" />
         <Keyword name="$P5N"  value="APC-A" />
         <Keyword name="$P5S"  value="TIM3" />
         <Keyword name="$P5R"  value="262144" />
         <Keyword name="$P5B"  value="32" />
         <Keyword name="$P5E"  value="0,0" />
         <Keyword name="$P5V"  value="630" />
         <Keyword name="$P5G"  value="1.0" />
         <Keyword name="P5DISPLAY"  value="LOG" />
         <Keyword name="P5BS"  value="51" />
         <Keyword name="P5MS"  value="0" />
         <Keyword name="$P6N"  value="APC-Cy7-A" />
         <Keyword name="$P6S"  value="CD4" />
         <Keyword name="$P6R"  value="262144" />
         <Keyword name="$P6B"  value="32" />
         <Keyword name="$P6E"  value="0,0" />
         <Keyword name="$P6V"  value="620" />
         <Keyword name="$P6G"  value="1.0" />
         <Keyword name="P6DISPLAY"  value="LOG" />
         <Keyword name="P6BS"  value="178" />
         <Keyword name="P6MS"  value="0" />
         <Keyword name="$P7N"  value="BV421-A" />
         <Keyword name="$P7S"  value="CD62L" />
         <Keyword name="$P7R"  value="262144" />
         <Keyword name="$P7B"  value="32" />
         <Keyword name="$P7E"  value="0,0" />
         <Keyword name="$P7V"  value="500" />
         <Keyword name="$P7G"  value="1.0" />
         <Keyword name="P7DISPLAY"  value="LOG" />
         <Keyword name="P7BS"  value="709" />
         <Keyword name="P7MS"  value="0" />
         <Keyword name="$P8N"  value="BV510-A" />
         <Keyword name="$P8S"  value="CD3" />
         <Keyword name="$P8R"  value="262144" />
         <Keyword name="$P8B"  value="32" />
         <Keyword name="$P8E"  value="0,0" />
         <Keyword name="$P8V"  value="540" />
         <Keyword name="$P8G"  value="1.0" />
         <Keyword name="P8DISPLAY"  value="LOG" />
         <Keyword name="P8BS"  value="673" />
         <Keyword name="P8MS"  value="0" />
         <Keyword name="$P9N"  value="BV605-A" />
         <Keyword name="$P9S"  value="CD8" />
         <Keyword name="$P9R"  value="262144" />
         <Keyword name="$P9B"  value="32" />
         <Keyword name="$P9E"  value="0,0" />
         <Keyword name="$P9V"  value="520" />
         <Keyword name="$P9G"  value="1.0" />
         <Keyword name="P9DISPLAY"  value="LOG" />
         <Keyword name="P9BS"  value="345" />
         <Keyword name="P9MS"  value="0" />
         <Keyword name="$P10N"  value="PE-A" />
         <Keyword name="$P10R"  value="262144" />
         <Keyword name="$P10B"  value="32" />
         <Keyword name="$P10E"  value="0,0" />
         <Keyword name="$P10V"  value="550" />
         <Keyword name="$P10G"  value="1.0" />
         <Keyword name="P10DISPLAY"  value="LOG" />
         <Keyword name="P10BS"  value="63" />
         <Keyword name="P10MS"  value="0" />
         <Keyword name="$P11N"  value="Time" />
         <Keyword name="$P11R"  value="262144" />
         <Keyword name="$P11B"  value="32" />
         <Keyword name="$P11E"  value="0,0" />
         <Keyword name="$P11G"  value="0.01" />
         <Keyword name="P11BS"  value="0" />
         <Keyword name="P11MS"  value="0" />
         <Keyword name="CST SETUP STATUS"  value=" " />
         <Keyword name="CST BEADS LOT ID"  value=" " />
         <Keyword name="CYTOMETER CONFIG NAME"  value=" " />
         <Keyword name="CYTOMETER CONFIG CREATE DATE"  value=" " />
         <Keyword name="CST SETUP DATE"  value=" " />
         <Keyword name="CST BASELINE DATE"  value=" " />
         <Keyword name="CST BEADS EXPIRED"  value="False" />
         <Keyword name="CST PERFORMANCE EXPIRED"  value=" " />
         <Keyword name="CST REGULATORY STATUS"  value=" " />
         <Keyword name="SAMPLE ID"  value=" " />
         <Keyword name="PATIENT ID"  value=" " />
         <Keyword name="$P1S"  value="" />
         <Keyword name="$P2S"  value="" />
         <Keyword name="$P3S"  value="" />
         <Keyword name="$P10S"  value="CD45RO" />
         <Keyword name="$P11S"  value="" />
         <Keyword name="$P12N"  value="Comp-PE-Cy7-A" />
         <Keyword name="$P12S"  value="CD28" />
         <Keyword name="$P12R"  value="262144" />
         <Keyword name="$P13N"  value="Comp-APC-A" />
         <Keyword name="$P13S"  value="TIM3" />
         <Keyword name="$P13R"  value="262144" />
         <Keyword name="$P14N"  value="Comp-APC-Cy7-A" />
         <Keyword name="$P14S"  value="CD4" />
         <Keyword name="$P14R"  value="262144" />
         <Keyword name="$P15N"  value="Comp-BV421-A" />
         <Keyword name="$P15S"  value="CD62L" />
         <Keyword name="$P15R"  value="262144" />
         <Keyword name="$P16N"  value="Comp-BV510-A" />
         <Keyword name="$P16S"  value="CD3" />
         <Keyword name="$P16R"  value="262144" />
         <Keyword name="$P17N"  value="Comp-BV605-A" />
         <Keyword name="$P17S"  value="CD8" />
         <Keyword name="$P17R"  value="262144" />
         <Keyword name="$P18N"  value="Comp-PE-A" />
         <Keyword name="$P18S"  value="CD45RO" />
         <Keyword name="$P18R"  value="262144" />
       </Keywords>
       <SampleNode name="20240528_Tube_014_012.fcs"  annotation=""  owningGroup=""  expanded="1"  sortPriority="10"  count="43392"  sampleID="4" >
         <Graph smoothing="0"  backColor="#ffffff"  foreColor="#000000"  type="Pseudocolor"  fast="1" >
           <Axis dimension="x"  name="FSC-A"  label=""  auto="auto" />
           <Axis dimension="y"  name="SSC-A"  label=""  auto="auto" />
           <GraphSettings level="5%"  smoothingHighResolution="1"  contourHighResolution="1"  histogramSmoothingCount="0"  graphResolution="256"  showOutliers="0"  drawLargeDots="0"  dotsToDraw="8000"  tint="le.chartfill.tinted.40"  lineWeight="le.lineweight.normal"  lineStyle="le.linestyle.solid" />
           <GraphEnvironment showGrid="0"  showAxes="tnlTNL"  showGates="1"  showFreqOnPlots="1"  showGateNameOnPlots="1"  showMedians="0"  showUncomped="0"  addEventParam="0"  lastYAxisName="" >
             <TextTraits font="SansSerif"  size="11"  name="Labels"  style="plain"  color="#000000"  background="#00ffffff"  just="left" />
             <TextTraits font="SansSerif"  size="11"  name="LayoutGates"  style="plain"  color="#000000"  background="#00ffffff"  just="left" />
             <TextTraits font="SansSerif"  size="9"  name="Numbers"  style="plain"  color="#000000"  background="#00ffffff"  just="left" />
             <TextTraits font="SansSerif"  size="9"  name="Legend"  style="plain"  color="#000000"  background="#00ffffff"  just="left" />
           </GraphEnvironment>
         </Graph>
         <Subpopulations>
           <Population name="Lymphocytes"  annotation=""  owningGroup="All Samples"  expanded="1"  sortPriority="10"  count="13258" >
             <Graph smoothing="0"  backColor="#ffffff"  foreColor="#000000"  heatMapStatParameter="Comp-PE-Cy7-A"  type="Pseudocolor"  fast="1" >
               <Axis dimension="x"  name="FSC-A"  label=""  auto="auto" />
               <Axis dimension="y"  name="SSC-A"  label=""  auto="auto" />
               <GraphSettings level="5%"  smoothingHighResolution="1"  contourHighResolution="1"  histogramSmoothingCount="0"  graphResolution="256"  showOutliers="0"  drawLargeDots="0"  dotsToDraw="8000"  tint="le.chartfill.tinted.40"  lineWeight="le.lineweight.normal"  lineStyle="le.linestyle.solid" />
               <GraphEnvironment showGrid="0"  showAxes="tnlTNL"  showGates="1"  showFreqOnPlots="1"  showGateNameOnPlots="1"  showMedians="0"  showUncomped="0"  addEventParam="0"  lastYAxisName="" >
                 <TextTraits font="SansSerif"  size="11"  name="Labels"  style="plain"  color="#000000"  background="#00ffffff"  just="left" />
                 <TextTraits font="SansSerif"  size="11"  name="LayoutGates"  style="plain"  color="#000000"  background="#00ffffff"  just="left" />
                 <TextTraits font="SansSerif"  size="9"  name="Numbers"  style="plain"  color="#000000"  background="#00ffffff"  just="left" />
                 <TextTraits font="SansSerif"  size="9"  name="Legend"  style="plain"  color="#000000"  background="#00ffffff"  just="left" />
                 <WindowPosition x="0"  y="0"  width="392"  height="584"  displayed="1"  panelState="---" />
               </GraphEnvironment>
             </Graph>
             <Gate gating:id="ID83787860" >
               <gating:PolygonGate eventsInside="1"  annoOffsetX="-36"  annoOffsetY="-71"  tint="#000000"  isTinted="0"  lineWeight="Normal"  userDefined="1"  quadId="-1"  gateResolution="256" >
                 <gating:dimension>
                   <data-type:fcs-dimension data-type:name="FSC-A" />
                 </gating:dimension>
                 <gating:dimension>
                   <data-type:fcs-dimension data-type:name="SSC-A" />
                 </gating:dimension>
                 <gating:vertex>
                   <gating:coordinate data-type:value="115780.2666666667" />
                   <gating:coordinate data-type:value="12192.7441860465" />
                 </gating:vertex>
                 <gating:vertex>
                   <gating:coordinate data-type:value="234837.3333333333" />
                   <gating:coordinate data-type:value="49990.2511627907" />
                 </gating:vertex>
                 <gating:vertex>
                   <gating:coordinate data-type:value="259959.4666666667" />
                   <gating:coordinate data-type:value="71937.1906976744" />
                 </gating:vertex>
                 <gating:vertex>
                   <gating:coordinate data-type:value="258867.2" />
                   <gating:coordinate data-type:value="154847.8511627907" />
                 </gating:vertex>
                 <gating:vertex>
                   <gating:coordinate data-type:value="212992" />
                   <gating:coordinate data-type:value="180452.6139534884" />
                 </gating:vertex>
                 <gating:vertex>
                   <gating:coordinate data-type:value="157286.4" />
                   <gating:coordinate data-type:value="149970.7534883721" />
                 </gating:vertex>
                 <gating:vertex>
                   <gating:coordinate data-type:value="76458.6666666667" />
                   <gating:coordinate data-type:value="52428.8" />
                 </gating:vertex>
                 <gating:vertex>
                   <gating:coordinate data-type:value="55705.6" />
                   <gating:coordinate data-type:value="10973.4697674419" />
                 </gating:vertex>
                 <gating:vertex>
                   <gating:coordinate data-type:value="68812.8" />
                   <gating:coordinate data-type:value="3657.823255814" />
                 </gating:vertex>
               </gating:PolygonGate>
             </Gate>
             <Subpopulations>
               <Population name="CD3, SSC-A subset"  annotation=""  owningGroup="All Samples"  expanded="1"  sortPriority="10"  count="10567" >
                 <Graph smoothing="0"  backColor="#ffffff"  foreColor="#000000"  heatMapStatParameter="Comp-PE-Cy7-A"  type="Pseudocolor"  fast="1" >
                   <Axis dimension="x"  name="Comp-BV605-A"  label=""  auto="auto" />
                   <Axis dimension="y"  name="Comp-APC-Cy7-A"  label=""  auto="auto" />
                   <GraphSettings level="5%"  smoothingHighResolution="1"  contourHighResolution="1"  histogramSmoothingCount="0"  graphResolution="256"  showOutliers="0"  drawLargeDots="0"  dotsToDraw="8000"  tint="le.chartfill.tinted.40"  lineWeight="le.lineweight.normal"  lineStyle="le.linestyle.solid" />
                   <GraphEnvironment showGrid="0"  showAxes="tnlTNL"  showGates="1"  showFreqOnPlots="1"  showGateNameOnPlots="1"  showMedians="0"  showUncomped="0"  addEventParam="0"  lastYAxisName="" >
                     <TextTraits font="SansSerif"  size="11"  name="Labels"  style="plain"  color="#000000"  background="#00ffffff"  just="left" />
                     <TextTraits font="SansSerif"  size="11"  name="LayoutGates"  style="plain"  color="#000000"  background="#00ffffff"  just="left" />
                     <TextTraits font="SansSerif"  size="9"  name="Numbers"  style="plain"  color="#000000"  background="#00ffffff"  just="left" />
                     <TextTraits font="SansSerif"  size="9"  name="Legend"  style="plain"  color="#000000"  background="#00ffffff"  just="left" />
                     <WindowPosition x="172"  y="90"  width="392"  height="584"  displayed="0"  panelState="---" />
                   </GraphEnvironment>
                 </Graph>
                 <Gate gating:id="ID543757973"  gating:parent_id="ID83787860" >
                   <gating:PolygonGate eventsInside="1"  annoOffsetX="7"  annoOffsetY="-113"  tint="#000000"  isTinted="0"  lineWeight="Normal"  userDefined="1"  quadId="-1"  gateResolution="256" >
                     <gating:dimension>
                       <data-type:fcs-dimension data-type:name="Comp-BV510-A" />
                     </gating:dimension>
                     <gating:dimension>
                       <data-type:fcs-dimension data-type:name="SSC-A" />
                     </gating:dimension>
                     <gating:vertex>
                       <gating:coordinate data-type:value="74681.4563121821" />
                       <gating:coordinate data-type:value="69498.6418604651" />
                     </gating:vertex>
                     <gating:vertex>
                       <gating:coordinate data-type:value="53522.7339524442" />
                       <gating:coordinate data-type:value="156067.1255813953" />
                     </gating:vertex>
                     <gating:vertex>
                       <gating:coordinate data-type:value="9464.5250228277" />
                       <gating:coordinate data-type:value="176794.7906976744" />
                     </gating:vertex>
                     <gating:vertex>
                       <gating:coordinate data-type:value="3291.054047588" />
                       <gating:coordinate data-type:value="180452.6139534884" />
                     </gating:vertex>
                     <gating:vertex>
                       <gating:coordinate data-type:value="1449.0580996384" />
                       <gating:coordinate data-type:value="132900.911627907" />
                     </gating:vertex>
                     <gating:vertex>
                       <gating:coordinate data-type:value="909.5219359479" />
                       <gating:coordinate data-type:value="60963.7209302326" />
                     </gating:vertex>
                     <gating:vertex>
                       <gating:coordinate data-type:value="877.8278791897" />
                       <gating:coordinate data-type:value="23166.2139534884" />
                     </gating:vertex>
                     <gating:vertex>
                       <gating:coordinate data-type:value="1192.5828293237" />
                       <gating:coordinate data-type:value="7315.6465116279" />
                     </gating:vertex>
                     <gating:vertex>
                       <gating:coordinate data-type:value="4506.6465278662" />
                       <gating:coordinate data-type:value="3657.823255814" />
                     </gating:vertex>
                     <gating:vertex>
                       <gating:coordinate data-type:value="45346.1036450791" />
                       <gating:coordinate data-type:value="23166.2139534884" />
                     </gating:vertex>
                   </gating:PolygonGate>
                 </Gate>
                 <Subpopulations>
                   <Population name="CD4"  annotation=""  owningGroup=""  expanded="1"  sortPriority="10"  count="4506" >
                     <Graph smoothing="13"  backColor="#ffffff"  foreColor="#000000"  heatMapStatParameter="Comp-PE-Cy7-A"  type="Density"  fast="1" >
                       <Axis dimension="x"  name="Comp-BV421-A"  label=""  auto="auto" />
                       <Axis dimension="y"  name="Comp-PE-A"  label=""  auto="auto" />
                       <GraphSettings level="5%"  smoothingHighResolution="1"  contourHighResolution="1"  histogramSmoothingCount="0"  graphResolution="256"  showOutliers="0"  drawLargeDots="0"  dotsToDraw="8000"  tint="le.chartfill.tinted.40"  lineWeight="le.lineweight.normal"  lineStyle="le.linestyle.solid" />
                       <GraphEnvironment showGrid="0"  showAxes="tnlTNL"  showGates="1"  showFreqOnPlots="1"  showGateNameOnPlots="1"  showMedians="0"  showUncomped="0"  addEventParam="0"  lastYAxisName="" >
                         <TextTraits font="SansSerif"  size="11"  name="Labels"  style="plain"  color="#000000"  background="#00ffffff"  just="left" />
                         <TextTraits font="SansSerif"  size="11"  name="LayoutGates"  style="plain"  color="#000000"  background="#00ffffff"  just="left" />
                         <TextTraits font="SansSerif"  size="9"  name="Numbers"  style="plain"  color="#000000"  background="#00ffffff"  just="left" />
                         <TextTraits font="SansSerif"  size="9"  name="Legend"  style="plain"  color="#000000"  background="#00ffffff"  just="left" />
                         <WindowPosition x="668"  y="40"  width="392"  height="700"  displayed="0"  panelState="+--" />
                       </GraphEnvironment>
                     </Graph>
                     <Gate gating:id="ID423104261"  gating:parent_id="ID543757973" >
                       <gating:PolygonGate eventsInside="1"  annoOffsetX="4"  annoOffsetY="-70"  tint="#000000"  isTinted="0"  lineWeight="Normal"  userDefined="1"  quadId="-1"  gateResolution="256" >
                         <gating:dimension>
                           <data-type:fcs-dimension data-type:name="Comp-BV605-A" />
                         </gating:dimension>
                         <gating:dimension>
                           <data-type:fcs-dimension data-type:name="Comp-APC-Cy7-A" />
                         </gating:dimension>
                         <gating:vertex>
                           <gating:coordinate data-type:value="8232.3737149621" />
                           <gating:coordinate data-type:value="15864.3675118421" />
                         </gating:vertex>
                         <gating:vertex>
                           <gating:coordinate data-type:value="8632.057443715" />
                           <gating:coordinate data-type:value="1466.1295375463" />
                         </gating:vertex>
                         <gating:vertex>
                           <gating:coordinate data-type:value="1985.3987491677" />
                           <gating:coordinate data-type:value="269.5909933666" />
                         </gating:vertex>
                         <gating:vertex>
                           <gating:coordinate data-type:value="5.8260026385" />
                           <gating:coordinate data-type:value="269.5909933666" />
                         </gating:vertex>
                         <gating:vertex>
                           <gating:coordinate data-type:value="5.8260026385" />
                           <gating:coordinate data-type:value="15046.6361593755" />
                         </gating:vertex>
                       </gating:PolygonGate>
                     </Gate>
                     <Subpopulations>
                       <Population name="Q1: CD62L- , CD45RO+"  annotation=""  owningGroup="All Samples"  expanded="1"  sortPriority="10"  count="2608" >
                         <Graph smoothing="13"  backColor="#ffffff"  foreColor="#000000"  heatMapStatParameter="Comp-PE-Cy7-A"  type="Density"  fast="1" >
                           <Axis dimension="x"  name="Comp-BV421-A"  label=""  auto="auto" />
                           <Axis dimension="y"  name="Comp-PE-A"  label=""  auto="auto" />
                           <GraphSettings level="5%"  smoothingHighResolution="1"  contourHighResolution="1"  histogramSmoothingCount="0"  graphResolution="256"  showOutliers="0"  drawLargeDots="0"  dotsToDraw="8000"  tint="le.chartfill.tinted.40"  lineWeight="le.lineweight.normal"  lineStyle="le.linestyle.solid" />
                           <GraphEnvironment showGrid="0"  showAxes="tnlTNL"  showGates="1"  showFreqOnPlots="1"  showGateNameOnPlots="1"  showMedians="0"  showUncomped="0"  addEventParam="0"  lastYAxisName="" >
                             <TextTraits font="SansSerif"  size="11"  name="Labels"  style="plain"  color="#000000"  background="#00ffffff"  just="left" />
                             <TextTraits font="SansSerif"  size="11"  name="LayoutGates"  style="plain"  color="#000000"  background="#00ffffff"  just="left" />
                             <TextTraits font="SansSerif"  size="9"  name="Numbers"  style="plain"  color="#000000"  background="#00ffffff"  just="left" />
                             <TextTraits font="SansSerif"  size="9"  name="Legend"  style="plain"  color="#000000"  background="#00ffffff"  just="left" />
                             <WindowPosition x="548"  y="30"  width="392"  height="699"  displayed="1"  panelState="+--" />
                           </GraphEnvironment>
                         </Graph>
                         <Gate gating:id="ID1639464590"  gating:parent_id="ID423104261" >
                           <gating:RectangleGate eventsInside="1"  annoOffsetX="0"  annoOffsetY="0"  tint="#000000"  isTinted="0"  lineWeight="Normal"  userDefined="1"  percentX="0"  percentY="0" >
                             <gating:dimension gating:max="6002.723258345474" >
                               <data-type:fcs-dimension data-type:name="Comp-BV421-A" />
                             </gating:dimension>
                             <gating:dimension gating:min="158.8078450427781" >
                               <data-type:fcs-dimension data-type:name="Comp-PE-A" />
                             </gating:dimension>
                           </gating:RectangleGate>
                         </Gate>
                       </Population>
                       <Population name="Q2: CD62L+ , CD45RO+"  annotation=""  owningGroup="All Samples"  expanded="1"  sortPriority="10"  count="717" >
                         <Graph smoothing="13"  backColor="#ffffff"  foreColor="#000000"  heatMapStatParameter="Comp-PE-Cy7-A"  type="Density"  fast="1" >
                           <Axis dimension="x"  name="Comp-BV421-A"  label=""  auto="auto" />
                           <Axis dimension="y"  name="Comp-PE-A"  label=""  auto="auto" />
                           <GraphSettings level="5%"  smoothingHighResolution="1"  contourHighResolution="1"  histogramSmoothingCount="0"  graphResolution="256"  showOutliers="0"  drawLargeDots="0"  dotsToDraw="8000"  tint="le.chartfill.tinted.40"  lineWeight="le.lineweight.normal"  lineStyle="le.linestyle.solid" />
                           <GraphEnvironment showGrid="0"  showAxes="tnlTNL"  showGates="1"  showFreqOnPlots="1"  showGateNameOnPlots="1"  showMedians="0"  showUncomped="0"  addEventParam="0"  lastYAxisName="" >
                             <TextTraits font="SansSerif"  size="11"  name="Labels"  style="plain"  color="#000000"  background="#00ffffff"  just="left" />
                             <TextTraits font="SansSerif"  size="11"  name="LayoutGates"  style="plain"  color="#000000"  background="#00ffffff"  just="left" />
                             <TextTraits font="SansSerif"  size="9"  name="Numbers"  style="plain"  color="#000000"  background="#00ffffff"  just="left" />
                             <TextTraits font="SansSerif"  size="9"  name="Legend"  style="plain"  color="#000000"  background="#00ffffff"  just="left" />
                             <WindowPosition x="548"  y="30"  width="392"  height="699"  displayed="1"  panelState="+--" />
                           </GraphEnvironment>
                         </Graph>
                         <Gate gating:id="ID1241598962"  gating:parent_id="ID423104261" >
                           <gating:RectangleGate eventsInside="1"  annoOffsetX="0"  annoOffsetY="0"  tint="#000000"  isTinted="0"  lineWeight="Normal"  userDefined="1"  percentX="0"  percentY="0" >
                             <gating:dimension gating:min="6002.723258345474" >
                               <data-type:fcs-dimension data-type:name="Comp-BV421-A" />
                             </gating:dimension>
                             <gating:dimension gating:min="158.8078450427781" >
                               <data-type:fcs-dimension data-type:name="Comp-PE-A" />
                             </gating:dimension>
                           </gating:RectangleGate>
                         </Gate>
                       </Population>
                       <Population name="Q3: CD62L+ , CD45RO-"  annotation=""  owningGroup="All Samples"  expanded="1"  sortPriority="10"  count="279" >
                         <Graph smoothing="13"  backColor="#ffffff"  foreColor="#000000"  heatMapStatParameter="Comp-PE-Cy7-A"  type="Density"  fast="1" >
                           <Axis dimension="x"  name="Comp-BV421-A"  label=""  auto="auto" />
                           <Axis dimension="y"  name="Comp-PE-A"  label=""  auto="auto" />
                           <GraphSettings level="5%"  smoothingHighResolution="1"  contourHighResolution="1"  histogramSmoothingCount="0"  graphResolution="256"  showOutliers="0"  drawLargeDots="0"  dotsToDraw="8000"  tint="le.chartfill.tinted.40"  lineWeight="le.lineweight.normal"  lineStyle="le.linestyle.solid" />
                           <GraphEnvironment showGrid="0"  showAxes="tnlTNL"  showGates="1"  showFreqOnPlots="1"  showGateNameOnPlots="1"  showMedians="0"  showUncomped="0"  addEventParam="0"  lastYAxisName="" >
                             <TextTraits font="SansSerif"  size="11"  name="Labels"  style="plain"  color="#000000"  background="#00ffffff"  just="left" />
                             <TextTraits font="SansSerif"  size="11"  name="LayoutGates"  style="plain"  color="#000000"  background="#00ffffff"  just="left" />
                             <TextTraits font="SansSerif"  size="9"  name="Numbers"  style="plain"  color="#000000"  background="#00ffffff"  just="left" />
                             <TextTraits font="SansSerif"  size="9"  name="Legend"  style="plain"  color="#000000"  background="#00ffffff"  just="left" />
                             <WindowPosition x="548"  y="30"  width="392"  height="699"  displayed="1"  panelState="+--" />
                           </GraphEnvironment>
                         </Graph>
                         <Gate gating:id="ID1282340942"  gating:parent_id="ID423104261" >
                           <gating:RectangleGate eventsInside="1"  annoOffsetX="0"  annoOffsetY="0"  tint="#000000"  isTinted="0"  lineWeight="Normal"  userDefined="1"  percentX="0"  percentY="0" >
                             <gating:dimension gating:min="6002.723258345474" >
                               <data-type:fcs-dimension data-type:name="Comp-BV421-A" />
                             </gating:dimension>
                             <gating:dimension gating:max="158.8078450427781" >
                               <data-type:fcs-dimension data-type:name="Comp-PE-A" />
                             </gating:dimension>
                           </gating:RectangleGate>
                         </Gate>
                       </Population>
                       <Population name="Q4: CD62L- , CD45RO-"  annotation=""  owningGroup="All Samples"  expanded="1"  sortPriority="10"  count="902" >
                         <Graph smoothing="13"  backColor="#ffffff"  foreColor="#000000"  heatMapStatParameter="Comp-PE-Cy7-A"  type="Density"  fast="1" >
                           <Axis dimension="x"  name="Comp-BV421-A"  label=""  auto="auto" />
                           <Axis dimension="y"  name="Comp-PE-A"  label=""  auto="auto" />
                           <GraphSettings level="5%"  smoothingHighResolution="1"  contourHighResolution="1"  histogramSmoothingCount="0"  graphResolution="256"  showOutliers="0"  drawLargeDots="0"  dotsToDraw="8000"  tint="le.chartfill.tinted.40"  lineWeight="le.lineweight.normal"  lineStyle="le.linestyle.solid" />
                           <GraphEnvironment showGrid="0"  showAxes="tnlTNL"  showGates="1"  showFreqOnPlots="1"  showGateNameOnPlots="1"  showMedians="0"  showUncomped="0"  addEventParam="0"  lastYAxisName="" >
                             <TextTraits font="SansSerif"  size="11"  name="Labels"  style="plain"  color="#000000"  background="#00ffffff"  just="left" />
                             <TextTraits font="SansSerif"  size="11"  name="LayoutGates"  style="plain"  color="#000000"  background="#00ffffff"  just="left" />
                             <TextTraits font="SansSerif"  size="9"  name="Numbers"  style="plain"  color="#000000"  background="#00ffffff"  just="left" />
                             <TextTraits font="SansSerif"  size="9"  name="Legend"  style="plain"  color="#000000"  background="#00ffffff"  just="left" />
                             <WindowPosition x="548"  y="30"  width="392"  height="699"  displayed="1"  panelState="+--" />
                           </GraphEnvironment>
                         </Graph>
                         <Gate gating:id="ID1410376483"  gating:parent_id="ID423104261" >
                           <gating:RectangleGate eventsInside="1"  annoOffsetX="0"  annoOffsetY="0"  tint="#000000"  isTinted="0"  lineWeight="Normal"  userDefined="1"  percentX="0"  percentY="0" >
                             <gating:dimension gating:max="6002.723258345474" >
                               <data-type:fcs-dimension data-type:name="Comp-BV421-A" />
                             </gating:dimension>
                             <gating:dimension gating:max="158.8078450427781" >
                               <data-type:fcs-dimension data-type:name="Comp-PE-A" />
                             </gating:dimension>
                           </gating:RectangleGate>
                         </Gate>
                       </Population>
                     </Subpopulations>
                   </Population>
                   <Population name="CD8"  annotation=""  owningGroup="All Samples"  expanded="1"  sortPriority="10"  count="3080" >
                     <Graph smoothing="13"  backColor="#ffffff"  foreColor="#000000"  heatMapStatParameter="Comp-PE-Cy7-A"  type="Density"  fast="1" >
                       <Axis dimension="x"  name="Comp-BV421-A"  label=""  auto="auto" />
                       <Axis dimension="y"  name="Comp-PE-A"  label=""  auto="auto" />
                       <GraphSettings level="5%"  smoothingHighResolution="1"  contourHighResolution="1"  histogramSmoothingCount="0"  graphResolution="256"  showOutliers="0"  drawLargeDots="0"  dotsToDraw="8000"  tint="le.chartfill.tinted.40"  lineWeight="le.lineweight.normal"  lineStyle="le.linestyle.solid" />
                       <GraphEnvironment showGrid="0"  showAxes="tnlTNL"  showGates="1"  showFreqOnPlots="1"  showGateNameOnPlots="1"  showMedians="0"  showUncomped="0"  addEventParam="0"  lastYAxisName="" >
                         <TextTraits font="SansSerif"  size="11"  name="Labels"  style="plain"  color="#000000"  background="#00ffffff"  just="left" />
                         <TextTraits font="SansSerif"  size="11"  name="LayoutGates"  style="plain"  color="#000000"  background="#00ffffff"  just="left" />
                         <TextTraits font="SansSerif"  size="9"  name="Numbers"  style="plain"  color="#000000"  background="#00ffffff"  just="left" />
                         <TextTraits font="SansSerif"  size="9"  name="Legend"  style="plain"  color="#000000"  background="#00ffffff"  just="left" />
                         <WindowPosition x="656"  y="84"  width="392"  height="700"  displayed="0"  panelState="+--" />
                       </GraphEnvironment>
                     </Graph>
                     <Gate gating:id="ID1994144962"  gating:parent_id="ID543757973" >
                       <gating:PolygonGate eventsInside="1"  annoOffsetX="24"  annoOffsetY="-121"  tint="#000000"  isTinted="0"  lineWeight="Normal"  userDefined="1"  quadId="-1"  gateResolution="256" >
                         <gating:dimension>
                           <data-type:fcs-dimension data-type:name="Comp-BV605-A" />
                         </gating:dimension>
                         <gating:dimension>
                           <data-type:fcs-dimension data-type:name="Comp-APC-Cy7-A" />
                         </gating:dimension>
                         <gating:vertex>
                           <gating:coordinate data-type:value="13225.6651149635" />
                           <gating:coordinate data-type:value="662.8605972832" />
                         </gating:vertex>
                         <gating:vertex>
                           <gating:coordinate data-type:value="2766.7661588902" />
                           <gating:coordinate data-type:value="103.9932644829" />
                         </gating:vertex>
                         <gating:vertex>
                           <gating:coordinate data-type:value="3041.9421033022" />
                           <gating:coordinate data-type:value="3.3349393489" />
                         </gating:vertex>
                         <gating:vertex>
                           <gating:coordinate data-type:value="66290.5821617623" />
                           <gating:coordinate data-type:value="3.516181484" />
                         </gating:vertex>
                         <gating:vertex>
                           <gating:coordinate data-type:value="66290.5821617623" />
                           <gating:coordinate data-type:value="698.884721677" />
                         </gating:vertex>
                       </gating:PolygonGate>
                     </Gate>
                     <Subpopulations>
                       <Population name="Q1: CD62L- , CD45RO+"  annotation=""  owningGroup="All Samples"  expanded="1"  sortPriority="10"  count="2757" >
                         <Graph smoothing="13"  backColor="#ffffff"  foreColor="#000000"  heatMapStatParameter="Comp-PE-Cy7-A"  type="Density"  fast="1" >
                           <Axis dimension="x"  name="Comp-BV421-A"  label=""  auto="auto" />
                           <Axis dimension="y"  name="Comp-PE-A"  label=""  auto="auto" />
                           <GraphSettings level="5%"  smoothingHighResolution="1"  contourHighResolution="1"  histogramSmoothingCount="0"  graphResolution="256"  showOutliers="0"  drawLargeDots="0"  dotsToDraw="8000"  tint="le.chartfill.tinted.40"  lineWeight="le.lineweight.normal"  lineStyle="le.linestyle.solid" />
                           <GraphEnvironment showGrid="0"  showAxes="tnlTNL"  showGates="1"  showFreqOnPlots="1"  showGateNameOnPlots="1"  showMedians="0"  showUncomped="0"  addEventParam="0"  lastYAxisName="" >
                             <TextTraits font="SansSerif"  size="11"  name="Labels"  style="plain"  color="#000000"  background="#00ffffff"  just="left" />
                             <TextTraits font="SansSerif"  size="11"  name="LayoutGates"  style="plain"  color="#000000"  background="#00ffffff"  just="left" />
                             <TextTraits font="SansSerif"  size="9"  name="Numbers"  style="plain"  color="#000000"  background="#00ffffff"  just="left" />
                             <TextTraits font="SansSerif"  size="9"  name="Legend"  style="plain"  color="#000000"  background="#00ffffff"  just="left" />
                             <WindowPosition x="548"  y="30"  width="392"  height="699"  displayed="1"  panelState="+--" />
                           </GraphEnvironment>
                         </Graph>
                         <Gate gating:id="ID919375794"  gating:parent_id="ID1994144962" >
                           <gating:RectangleGate eventsInside="1"  annoOffsetX="0"  annoOffsetY="0"  tint="#000000"  isTinted="0"  lineWeight="Normal"  userDefined="1"  percentX="0"  percentY="0" >
                             <gating:dimension gating:max="6002.723258345474" >
                               <data-type:fcs-dimension data-type:name="Comp-BV421-A" />
                             </gating:dimension>
                             <gating:dimension gating:min="158.8078450427781" >
                               <data-type:fcs-dimension data-type:name="Comp-PE-A" />
                             </gating:dimension>
                           </gating:RectangleGate>
                         </Gate>
                       </Population>
                       <Population name="Q2: CD62L+ , CD45RO+"  annotation=""  owningGroup="All Samples"  expanded="1"  sortPriority="10"  count="318" >
                         <Graph smoothing="13"  backColor="#ffffff"  foreColor="#000000"  heatMapStatParameter="Comp-PE-Cy7-A"  type="Density"  fast="1" >
                           <Axis dimension="x"  name="Comp-BV421-A"  label=""  auto="auto" />
                           <Axis dimension="y"  name="Comp-PE-A"  label=""  auto="auto" />
                           <GraphSettings level="5%"  smoothingHighResolution="1"  contourHighResolution="1"  histogramSmoothingCount="0"  graphResolution="256"  showOutliers="0"  drawLargeDots="0"  dotsToDraw="8000"  tint="le.chartfill.tinted.40"  lineWeight="le.lineweight.normal"  lineStyle="le.linestyle.solid" />
                           <GraphEnvironment showGrid="0"  showAxes="tnlTNL"  showGates="1"  showFreqOnPlots="1"  showGateNameOnPlots="1"  showMedians="0"  showUncomped="0"  addEventParam="0"  lastYAxisName="" >
                             <TextTraits font="SansSerif"  size="11"  name="Labels"  style="plain"  color="#000000"  background="#00ffffff"  just="left" />
                             <TextTraits font="SansSerif"  size="11"  name="LayoutGates"  style="plain"  color="#000000"  background="#00ffffff"  just="left" />
                             <TextTraits font="SansSerif"  size="9"  name="Numbers"  style="plain"  color="#000000"  background="#00ffffff"  just="left" />
                             <TextTraits font="SansSerif"  size="9"  name="Legend"  style="plain"  color="#000000"  background="#00ffffff"  just="left" />
                             <WindowPosition x="548"  y="30"  width="392"  height="699"  displayed="1"  panelState="+--" />
                           </GraphEnvironment>
                         </Graph>
                         <Gate gating:id="ID593891578"  gating:parent_id="ID1994144962" >
                           <gating:RectangleGate eventsInside="1"  annoOffsetX="0"  annoOffsetY="0"  tint="#000000"  isTinted="0"  lineWeight="Normal"  userDefined="1"  percentX="0"  percentY="0" >
                             <gating:dimension gating:min="6002.723258345474" >
                               <data-type:fcs-dimension data-type:name="Comp-BV421-A" />
                             </gating:dimension>
                             <gating:dimension gating:min="158.8078450427781" >
                               <data-type:fcs-dimension data-type:name="Comp-PE-A" />
                             </gating:dimension>
                           </gating:RectangleGate>
                         </Gate>
                       </Population>
                       <Population name="Q3: CD62L+ , CD45RO-"  annotation=""  owningGroup="All Samples"  expanded="1"  sortPriority="10"  count="0" >
                         <Graph smoothing="13"  backColor="#ffffff"  foreColor="#000000"  heatMapStatParameter="Comp-PE-Cy7-A"  type="Density"  fast="1" >
                           <Axis dimension="x"  name="Comp-BV421-A"  label=""  auto="auto" />
                           <Axis dimension="y"  name="Comp-PE-A"  label=""  auto="auto" />
                           <GraphSettings level="5%"  smoothingHighResolution="1"  contourHighResolution="1"  histogramSmoothingCount="0"  graphResolution="256"  showOutliers="0"  drawLargeDots="0"  dotsToDraw="8000"  tint="le.chartfill.tinted.40"  lineWeight="le.lineweight.normal"  lineStyle="le.linestyle.solid" />
                           <GraphEnvironment showGrid="0"  showAxes="tnlTNL"  showGates="1"  showFreqOnPlots="1"  showGateNameOnPlots="1"  showMedians="0"  showUncomped="0"  addEventParam="0"  lastYAxisName="" >
                             <TextTraits font="SansSerif"  size="11"  name="Labels"  style="plain"  color="#000000"  background="#00ffffff"  just="left" />
                             <TextTraits font="SansSerif"  size="11"  name="LayoutGates"  style="plain"  color="#000000"  background="#00ffffff"  just="left" />
                             <TextTraits font="SansSerif"  size="9"  name="Numbers"  style="plain"  color="#000000"  background="#00ffffff"  just="left" />
                             <TextTraits font="SansSerif"  size="9"  name="Legend"  style="plain"  color="#000000"  background="#00ffffff"  just="left" />
                             <WindowPosition x="548"  y="30"  width="392"  height="699"  displayed="1"  panelState="+--" />
                           </GraphEnvironment>
                         </Graph>
                         <Gate gating:id="ID1841427669"  gating:parent_id="ID1994144962" >
                           <gating:RectangleGate eventsInside="1"  annoOffsetX="0"  annoOffsetY="0"  tint="#000000"  isTinted="0"  lineWeight="Normal"  userDefined="1"  percentX="0"  percentY="0" >
                             <gating:dimension gating:min="6002.723258345474" >
                               <data-type:fcs-dimension data-type:name="Comp-BV421-A" />
                             </gating:dimension>
                             <gating:dimension gating:max="158.8078450427781" >
                               <data-type:fcs-dimension data-type:name="Comp-PE-A" />
                             </gating:dimension>
                           </gating:RectangleGate>
                         </Gate>
                       </Population>
                       <Population name="Q4: CD62L- , CD45RO-"  annotation=""  owningGroup="All Samples"  expanded="1"  sortPriority="10"  count="5" >
                         <Graph smoothing="13"  backColor="#ffffff"  foreColor="#000000"  heatMapStatParameter="Comp-PE-Cy7-A"  type="Density"  fast="1" >
                           <Axis dimension="x"  name="Comp-BV421-A"  label=""  auto="auto" />
                           <Axis dimension="y"  name="Comp-PE-A"  label=""  auto="auto" />
                           <GraphSettings level="5%"  smoothingHighResolution="1"  contourHighResolution="1"  histogramSmoothingCount="0"  graphResolution="256"  showOutliers="0"  drawLargeDots="0"  dotsToDraw="8000"  tint="le.chartfill.tinted.40"  lineWeight="le.lineweight.normal"  lineStyle="le.linestyle.solid" />
                           <GraphEnvironment showGrid="0"  showAxes="tnlTNL"  showGates="1"  showFreqOnPlots="1"  showGateNameOnPlots="1"  showMedians="0"  showUncomped="0"  addEventParam="0"  lastYAxisName="" >
                             <TextTraits font="SansSerif"  size="11"  name="Labels"  style="plain"  color="#000000"  background="#00ffffff"  just="left" />
                             <TextTraits font="SansSerif"  size="11"  name="LayoutGates"  style="plain"  color="#000000"  background="#00ffffff"  just="left" />
                             <TextTraits font="SansSerif"  size="9"  name="Numbers"  style="plain"  color="#000000"  background="#00ffffff"  just="left" />
                             <TextTraits font="SansSerif"  size="9"  name="Legend"  style="plain"  color="#000000"  background="#00ffffff"  just="left" />
                             <WindowPosition x="548"  y="30"  width="392"  height="699"  displayed="1"  panelState="+--" />
                           </GraphEnvironment>
                         </Graph>
                         <Gate gating:id="ID1556031697"  gating:parent_id="ID1994144962" >
                           <gating:RectangleGate eventsInside="1"  annoOffsetX="0"  annoOffsetY="0"  tint="#000000"  isTinted="0"  lineWeight="Normal"  userDefined="1"  percentX="0"  percentY="0" >
                             <gating:dimension gating:max="6002.723258345474" >
                               <data-type:fcs-dimension data-type:name="Comp-BV421-A" />
                             </gating:dimension>
                             <gating:dimension gating:max="158.8078450427781" >
                               <data-type:fcs-dimension data-type:name="Comp-PE-A" />
                             </gating:dimension>
                           </gating:RectangleGate>
                         </Gate>
                       </Population>
                     </Subpopulations>
                   </Population>
                 </Subpopulations>
               </Population>
             </Subpopulations>
           </Population>
         </Subpopulations>
       </SampleNode>
     </Sample>
     <Sample>
       <DataSet uri="file:/F:/鼓楼医院/manuscript/投稿/embo%20j/revise/data/Fig%204/记忆细胞/20240528_Tube_023_021.fcs"  sampleID="5" />
       <transforms:spilloverMatrix spectral="0"  prefix="Comp-"  name="Acquisition-defined"  editable="0"  color="#c0c0c0"  version="FlowJo-10.6.2"  status="FINALIZED"  transforms:id="e5a92035-b416-4179-abe8-46b2fa799049"  suffix="" >
         <data-type:parameters>
           <data-type:parameter data-type:name="PE-Cy7-A"  userProvidedCompInfix="Comp-PE-Cy7-A" />
           <data-type:parameter data-type:name="APC-A"  userProvidedCompInfix="Comp-APC-A" />
           <data-type:parameter data-type:name="APC-Cy7-A"  userProvidedCompInfix="Comp-APC-Cy7-A" />
           <data-type:parameter data-type:name="BV421-A"  userProvidedCompInfix="Comp-BV421-A" />
           <data-type:parameter data-type:name="BV510-A"  userProvidedCompInfix="Comp-BV510-A" />
           <data-type:parameter data-type:name="BV605-A"  userProvidedCompInfix="Comp-BV605-A" />
           <data-type:parameter data-type:name="PE-A"  userProvidedCompInfix="Comp-PE-A" />
         </data-type:parameters>
         <transforms:spillover data-type:parameter="PE-Cy7-A"  userProvidedCompInfix="Comp-PE-Cy7-A" >
           <transforms:coefficient data-type:parameter="PE-Cy7-A"  transforms:value="1" />
           <transforms:coefficient data-type:parameter="APC-A"  transforms:value="0" />
           <transforms:coefficient data-type:parameter="APC-Cy7-A"  transforms:value="0" />
           <transforms:coefficient data-type:parameter="BV421-A"  transforms:value="0" />
           <transforms:coefficient data-type:parameter="BV510-A"  transforms:value="0" />
           <transforms:coefficient data-type:parameter="BV605-A"  transforms:value="0" />
           <transforms:coefficient data-type:parameter="PE-A"  transforms:value="0" />
         </transforms:spillover>
         <transforms:spillover data-type:parameter="APC-A"  userProvidedCompInfix="Comp-APC-A" >
           <transforms:coefficient data-type:parameter="PE-Cy7-A"  transforms:value="0" />
           <transforms:coefficient data-type:parameter="APC-A"  transforms:value="1" />
           <transforms:coefficient data-type:parameter="APC-Cy7-A"  transforms:value="0.0799999982" />
           <transforms:coefficient data-type:parameter="BV421-A"  transforms:value="0" />
           <transforms:coefficient data-type:parameter="BV510-A"  transforms:value="0" />
           <transforms:coefficient data-type:parameter="BV605-A"  transforms:value="0" />
           <transforms:coefficient data-type:parameter="PE-A"  transforms:value="0" />
         </transforms:spillover>
         <transforms:spillover data-type:parameter="APC-Cy7-A"  userProvidedCompInfix="Comp-APC-Cy7-A" >
           <transforms:coefficient data-type:parameter="PE-Cy7-A"  transforms:value="0" />
           <transforms:coefficient data-type:parameter="APC-A"  transforms:value="0.0399999991" />
           <transforms:coefficient data-type:parameter="APC-Cy7-A"  transforms:value="1" />
           <transforms:coefficient data-type:parameter="BV421-A"  transforms:value="0" />
           <transforms:coefficient data-type:parameter="BV510-A"  transforms:value="0" />
           <transforms:coefficient data-type:parameter="BV605-A"  transforms:value="0.0099999206" />
           <transforms:coefficient data-type:parameter="PE-A"  transforms:value="0" />
         </transforms:spillover>
         <transforms:spillover data-type:parameter="BV421-A"  userProvidedCompInfix="Comp-BV421-A" >
           <transforms:coefficient data-type:parameter="PE-Cy7-A"  transforms:value="0" />
           <transforms:coefficient data-type:parameter="APC-A"  transforms:value="0" />
           <transforms:coefficient data-type:parameter="APC-Cy7-A"  transforms:value="0" />
           <transforms:coefficient data-type:parameter="BV421-A"  transforms:value="1" />
           <transforms:coefficient data-type:parameter="BV510-A"  transforms:value="0.0900000036" />
           <transforms:coefficient data-type:parameter="BV605-A"  transforms:value="0.006999996" />
           <transforms:coefficient data-type:parameter="PE-A"  transforms:value="0" />
         </transforms:spillover>
         <transforms:spillover data-type:parameter="BV510-A"  userProvidedCompInfix="Comp-BV510-A" >
           <transforms:coefficient data-type:parameter="PE-Cy7-A"  transforms:value="0" />
           <transforms:coefficient data-type:parameter="APC-A"  transforms:value="0" />
           <transforms:coefficient data-type:parameter="APC-Cy7-A"  transforms:value="0" />
           <transforms:coefficient data-type:parameter="BV421-A"  transforms:value="0.1899999976" />
           <transforms:coefficient data-type:parameter="BV510-A"  transforms:value="1" />
           <transforms:coefficient data-type:parameter="BV605-A"  transforms:value="0.0600000061" />
           <transforms:coefficient data-type:parameter="PE-A"  transforms:value="0" />
         </transforms:spillover>
         <transforms:spillover data-type:parameter="BV605-A"  userProvidedCompInfix="Comp-BV605-A" >
           <transforms:coefficient data-type:parameter="PE-Cy7-A"  transforms:value="0" />
           <transforms:coefficient data-type:parameter="APC-A"  transforms:value="0" />
           <transforms:coefficient data-type:parameter="APC-Cy7-A"  transforms:value="0" />
           <transforms:coefficient data-type:parameter="BV421-A"  transforms:value="0.200000003" />
           <transforms:coefficient data-type:parameter="BV510-A"  transforms:value="0.0400000028" />
           <transforms:coefficient data-type:parameter="BV605-A"  transforms:value="1" />
           <transforms:coefficient data-type:parameter="PE-A"  transforms:value="0" />
         </transforms:spillover>
         <transforms:spillover data-type:parameter="PE-A"  userProvidedCompInfix="Comp-PE-A" >
           <transforms:coefficient data-type:parameter="PE-Cy7-A"  transforms:value="0" />
           <transforms:coefficient data-type:parameter="APC-A"  transforms:value="0" />
           <transforms:coefficient data-type:parameter="APC-Cy7-A"  transforms:value="0" />
           <transforms:coefficient data-type:parameter="BV421-A"  transforms:value="0" />
           <transforms:coefficient data-type:parameter="BV510-A"  transforms:value="0" />
           <transforms:coefficient data-type:parameter="BV605-A"  transforms:value="0" />
           <transforms:coefficient data-type:parameter="PE-A"  transforms:value="1" />
         </transforms:spillover>
       </transforms:spilloverMatrix>
       <Transformations>
         <transforms:linear transforms:minRange="0"  transforms:maxRange="262144"  gain="1" >
           <data-type:parameter data-type:name="FSC-A" />
         </transforms:linear>
         <transforms:linear transforms:minRange="0"  transforms:maxRange="262144"  gain="1" >
           <data-type:parameter data-type:name="FSC-H" />
         </transforms:linear>
         <transforms:linear transforms:minRange="0"  transforms:maxRange="262144"  gain="1" >
           <data-type:parameter data-type:name="SSC-A" />
         </transforms:linear>
         <transforms:biex transforms:length="256"  transforms:maxRange="262144"  transforms:neg="0"  transforms:width="-100"  transforms:pos="4.418539922" >
           <data-type:parameter data-type:name="PE-Cy7-A" />
         </transforms:biex>
         <transforms:log transforms:offset="3"  transforms:decades="5.9414186672" >
           <data-type:parameter data-type:name="APC-A" />
         </transforms:log>
         <transforms:log transforms:offset="3"  transforms:decades="4.9414186672" >
           <data-type:parameter data-type:name="APC-Cy7-A" />
         </transforms:log>
         <transforms:log transforms:offset="3"  transforms:decades="6.4414186672" >
           <data-type:parameter data-type:name="BV421-A" />
         </transforms:log>
         <transforms:biex transforms:length="256"  transforms:maxRange="262144"  transforms:neg="0"  transforms:width="-100"  transforms:pos="4.418539922" >
           <data-type:parameter data-type:name="BV510-A" />
         </transforms:biex>
         <transforms:log transforms:offset="3"  transforms:decades="4.9414186672" >
           <data-type:parameter data-type:name="BV605-A" />
         </transforms:log>
         <transforms:log transforms:offset="3"  transforms:decades="4.9414186672" >
           <data-type:parameter data-type:name="PE-A" />
         </transforms:log>
         <transforms:linear transforms:minRange="0.4709468125"  transforms:maxRange="68"  gain="0.0102602791" >
           <data-type:parameter data-type:name="Time" />
         </transforms:linear>
         <transforms:biex transforms:length="256"  transforms:maxRange="262144"  transforms:neg="0"  transforms:width="-100"  transforms:pos="4.418539922" >
           <data-type:parameter data-type:name="Comp-PE-Cy7-A" />
         </transforms:biex>
         <transforms:log transforms:offset="3"  transforms:decades="5.9414186672" >
           <data-type:parameter data-type:name="Comp-APC-A" />
         </transforms:log>
         <transforms:log transforms:offset="3"  transforms:decades="4.9414186672" >
           <data-type:parameter data-type:name="Comp-APC-Cy7-A" />
         </transforms:log>
         <transforms:log transforms:offset="3"  transforms:decades="6.4414186672" >
           <data-type:parameter data-type:name="Comp-BV421-A" />
         </transforms:log>
         <transforms:biex transforms:length="256"  transforms:maxRange="262144"  transforms:neg="0"  transforms:width="-100"  transforms:pos="4.418539922" >
           <data-type:parameter data-type:name="Comp-BV510-A" />
         </transforms:biex>
         <transforms:log transforms:offset="3"  transforms:decades="4.9414186672" >
           <data-type:parameter data-type:name="Comp-BV605-A" />
         </transforms:log>
         <transforms:log transforms:offset="3"  transforms:decades="4.9414186672" >
           <data-type:parameter data-type:name="Comp-PE-A" />
         </transforms:log>
       </Transformations>
       <Keywords>
         <Keyword name="FJ_FCS_VERSION"  value="3" />
         <Keyword name="$BEGINANALYSIS"  value="0" />
         <Keyword name="$ENDANALYSIS"  value="0" />
         <Keyword name="$BEGINSTEXT"  value="0" />
         <Keyword name="$ENDSTEXT"  value="0" />
         <Keyword name="$BEGINDATA"  value="2443" />
         <Keyword name="$ENDDATA"  value="1348534            " />
         <Keyword name="$FIL"  value="20240528_Tube_023_021.fcs" />
         <Keyword name="$SYS"  value="Windows XP 5.1" />
         <Keyword name="$TOT"  value="30593              " />
         <Keyword name="$PAR"  value="11" />
         <Keyword name="$MODE"  value="L" />
         <Keyword name="$BYTEORD"  value="4,3,2,1" />
         <Keyword name="$DATATYPE"  value="F" />
         <Keyword name="$NEXTDATA"  value="0" />
         <Keyword name="CREATOR"  value="BD FACSDiva Software Version 7.0" />
         <Keyword name="TUBE NAME"  value="Tube_023" />
         <Keyword name="$SRC"  value="20240528" />
         <Keyword name="EXPERIMENT NAME"  value="20240428 T" />
         <Keyword name="GUID"  value="686cbf33-5733-4286-8254-382c2e6314c9" />
         <Keyword name="$DATE"  value="07-JUN-2024" />
         <Keyword name="$BTIM"  value="15:59:10" />
         <Keyword name="$ETIM"  value="16:00:18" />
         <Keyword name="$CYT"  value="FACSAriaII" />
         <Keyword name="SETTINGS"  value="Cytometer" />
         <Keyword name="CYTNUM"  value="1" />
         <Keyword name="WINDOW EXTENSION"  value="2.00" />
         <Keyword name="EXPORT USER NAME"  value="Administrator" />
         <Keyword name="EXPORT TIME"  value="07-JUN-2024-16:21:31" />
         <Keyword name="$OP"  value="Administrator" />
         <Keyword name="FSC ASF"  value="1.02" />
         <Keyword name="AUTOBS"  value="TRUE" />
         <Keyword name="$INST"  value=" " />
         <Keyword name="LASER1NAME"  value="Blue" />
         <Keyword name="LASER1DELAY"  value="0.00" />
         <Keyword name="LASER1ASF"  value="1.11" />
         <Keyword name="LASER2NAME"  value="Red" />
         <Keyword name="LASER2DELAY"  value="-32.48" />
         <Keyword name="LASER2ASF"  value="1.24" />
         <Keyword name="LASER3NAME"  value="Violet" />
         <Keyword name="LASER3DELAY"  value="26.00" />
         <Keyword name="LASER3ASF"  value="0.80" />
         <Keyword name="$TIMESTEP"  value="0.01" />
         <Keyword name="SPILL"  value="7,PE-Cy7-A,APC-A,APC-Cy7-A,BV421-A,BV510-A,BV605-A,PE-A,1,0,0,0,0,0,0,0,1,0.07999999702400004,0,0,0,0,0,0.03999999851200002,1,0,0,0.009999920877797676,0,0,0,0,1,0.089999999867,0.0069999959091799815,0,0,0,0,0.18999999909999996,1,0.06000000542110006,0,0,0,0,0.19999999710799996,0.040000001060000005,1,0,0,0,0,0,0,0,1" />
         <Keyword name="APPLY COMPENSATION"  value="TRUE" />
         <Keyword name="THRESHOLD"  value="FSC,31194" />
         <Keyword name="$P1N"  value="FSC-A" />
         <Keyword name="$P1R"  value="262144" />
         <Keyword name="$P1B"  value="32" />
         <Keyword name="$P1E"  value="0,0" />
         <Keyword name="$P1V"  value="230" />
         <Keyword name="$P1G"  value="1.0" />
         <Keyword name="P1DISPLAY"  value="LIN" />
         <Keyword name="P1BS"  value="0" />
         <Keyword name="P1MS"  value="0" />
         <Keyword name="$P2N"  value="FSC-H" />
         <Keyword name="$P2R"  value="262144" />
         <Keyword name="$P2B"  value="32" />
         <Keyword name="$P2E"  value="0,0" />
         <Keyword name="$P2V"  value="230" />
         <Keyword name="$P2G"  value="1.0" />
         <Keyword name="P2DISPLAY"  value="LIN" />
         <Keyword name="P2BS"  value="0" />
         <Keyword name="P2MS"  value="0" />
         <Keyword name="$P3N"  value="SSC-A" />
         <Keyword name="$P3R"  value="262144" />
         <Keyword name="$P3B"  value="32" />
         <Keyword name="$P3E"  value="0,0" />
         <Keyword name="$P3V"  value="390" />
         <Keyword name="$P3G"  value="1.0" />
         <Keyword name="P3DISPLAY"  value="LIN" />
         <Keyword name="P3BS"  value="0" />
         <Keyword name="P3MS"  value="0" />
         <Keyword name="$P4N"  value="PE-Cy7-A" />
         <Keyword name="$P4S"  value="CD28" />
         <Keyword name="$P4R"  value="262144" />
         <Keyword name="$P4B"  value="32" />
         <Keyword name="$P4E"  value="0,0" />
         <Keyword name="$P4V"  value="590" />
         <Keyword name="$P4G"  value="1.0" />
         <Keyword name="P4DISPLAY"  value="LOG" />
         <Keyword name="P4BS"  value="121" />
         <Keyword name="P4MS"  value="0" />
         <Keyword name="$P5N"  value="APC-A" />
         <Keyword name="$P5S"  value="TIM3" />
         <Keyword name="$P5R"  value="262144" />
         <Keyword name="$P5B"  value="32" />
         <Keyword name="$P5E"  value="0,0" />
         <Keyword name="$P5V"  value="630" />
         <Keyword name="$P5G"  value="1.0" />
         <Keyword name="P5DISPLAY"  value="LOG" />
         <Keyword name="P5BS"  value="103" />
         <Keyword name="P5MS"  value="0" />
         <Keyword name="$P6N"  value="APC-Cy7-A" />
         <Keyword name="$P6S"  value="CD4" />
         <Keyword name="$P6R"  value="262144" />
         <Keyword name="$P6B"  value="32" />
         <Keyword name="$P6E"  value="0,0" />
         <Keyword name="$P6V"  value="620" />
         <Keyword name="$P6G"  value="1.0" />
         <Keyword name="P6DISPLAY"  value="LOG" />
         <Keyword name="P6BS"  value="214" />
         <Keyword name="P6MS"  value="0" />
         <Keyword name="$P7N"  value="BV421-A" />
         <Keyword name="$P7S"  value="CD62L" />
         <Keyword name="$P7R"  value="262144" />
         <Keyword name="$P7B"  value="32" />
         <Keyword name="$P7E"  value="0,0" />
         <Keyword name="$P7V"  value="500" />
         <Keyword name="$P7G"  value="1.0" />
         <Keyword name="P7DISPLAY"  value="LOG" />
         <Keyword name="P7BS"  value="302" />
         <Keyword name="P7MS"  value="0" />
         <Keyword name="$P8N"  value="BV510-A" />
         <Keyword name="$P8S"  value="CD3" />
         <Keyword name="$P8R"  value="262144" />
         <Keyword name="$P8B"  value="32" />
         <Keyword name="$P8E"  value="0,0" />
         <Keyword name="$P8V"  value="540" />
         <Keyword name="$P8G"  value="1.0" />
         <Keyword name="P8DISPLAY"  value="LOG" />
         <Keyword name="P8BS"  value="409" />
         <Keyword name="P8MS"  value="0" />
         <Keyword name="$P9N"  value="BV605-A" />
         <Keyword name="$P9S"  value="CD8" />
         <Keyword name="$P9R"  value="262144" />
         <Keyword name="$P9B"  value="32" />
         <Keyword name="$P9E"  value="0,0" />
         <Keyword name="$P9V"  value="520" />
         <Keyword name="$P9G"  value="1.0" />
         <Keyword name="P9DISPLAY"  value="LOG" />
         <Keyword name="P9BS"  value="588" />
         <Keyword name="P9MS"  value="0" />
         <Keyword name="$P10N"  value="PE-A" />
         <Keyword name="$P10R"  value="262144" />
         <Keyword name="$P10B"  value="32" />
         <Keyword name="$P10E"  value="0,0" />
         <Keyword name="$P10V"  value="550" />
         <Keyword name="$P10G"  value="1.0" />
         <Keyword name="P10DISPLAY"  value="LOG" />
         <Keyword name="P10BS"  value="97" />
         <Keyword name="P10MS"  value="0" />
         <Keyword name="$P11N"  value="Time" />
         <Keyword name="$P11R"  value="262144" />
         <Keyword name="$P11B"  value="32" />
         <Keyword name="$P11E"  value="0,0" />
         <Keyword name="$P11G"  value="0.01" />
         <Keyword name="P11BS"  value="0" />
         <Keyword name="P11MS"  value="0" />
         <Keyword name="CST BEADS EXPIRED"  value="False" />
         <Keyword name="$P1S"  value="" />
         <Keyword name="$P2S"  value="" />
         <Keyword name="$P3S"  value="" />
         <Keyword name="$P10S"  value="CD45RO" />
         <Keyword name="$P11S"  value="" />
         <Keyword name="$P12N"  value="Comp-PE-Cy7-A" />
         <Keyword name="$P12S"  value="CD28" />
         <Keyword name="$P12R"  value="262144" />
         <Keyword name="$P13N"  value="Comp-APC-A" />
         <Keyword name="$P13S"  value="TIM3" />
         <Keyword name="$P13R"  value="262144" />
         <Keyword name="$P14N"  value="Comp-APC-Cy7-A" />
         <Keyword name="$P14S"  value="CD4" />
         <Keyword name="$P14R"  value="262144" />
         <Keyword name="$P15N"  value="Comp-BV421-A" />
         <Keyword name="$P15S"  value="CD62L" />
         <Keyword name="$P15R"  value="262144" />
         <Keyword name="$P16N"  value="Comp-BV510-A" />
         <Keyword name="$P16S"  value="CD3" />
         <Keyword name="$P16R"  value="262144" />
         <Keyword name="$P17N"  value="Comp-BV605-A" />
         <Keyword name="$P17S"  value="CD8" />
         <Keyword name="$P17R"  value="262144" />
         <Keyword name="$P18N"  value="Comp-PE-A" />
         <Keyword name="$P18S"  value="CD45RO" />
         <Keyword name="$P18R"  value="262144" />
       </Keywords>
       <SampleNode name="20240528_Tube_023_021.fcs"  annotation=""  owningGroup=""  expanded="1"  sortPriority="10"  count="30593"  sampleID="5" >
         <Graph smoothing="0"  backColor="#ffffff"  foreColor="#000000"  type="Pseudocolor"  fast="1" >
           <Axis dimension="x"  name="FSC-A"  label=""  auto="auto" />
           <Axis dimension="y"  name="SSC-A"  label=""  auto="auto" />
           <GraphSettings level="5%"  smoothingHighResolution="1"  contourHighResolution="1"  histogramSmoothingCount="0"  graphResolution="256"  showOutliers="0"  drawLargeDots="0"  dotsToDraw="8000"  tint="le.chartfill.tinted.40"  lineWeight="le.lineweight.normal"  lineStyle="le.linestyle.solid" />
           <GraphEnvironment showGrid="0"  showAxes="tnlTNL"  showGates="1"  showFreqOnPlots="1"  showGateNameOnPlots="1"  showMedians="0"  showUncomped="0"  addEventParam="0"  lastYAxisName="" >
             <TextTraits font="SansSerif"  size="11"  name="Labels"  style="plain"  color="#000000"  background="#00ffffff"  just="left" />
             <TextTraits font="SansSerif"  size="11"  name="LayoutGates"  style="plain"  color="#000000"  background="#00ffffff"  just="left" />
             <TextTraits font="SansSerif"  size="9"  name="Numbers"  style="plain"  color="#000000"  background="#00ffffff"  just="left" />
             <TextTraits font="SansSerif"  size="9"  name="Legend"  style="plain"  color="#000000"  background="#00ffffff"  just="left" />
           </GraphEnvironment>
         </Graph>
         <Subpopulations>
           <Population name="Lymphocytes"  annotation=""  owningGroup="All Samples"  expanded="1"  sortPriority="10"  count="1339" >
             <Graph smoothing="0"  backColor="#ffffff"  foreColor="#000000"  heatMapStatParameter="Comp-PE-Cy7-A"  type="Pseudocolor"  fast="1" >
               <Axis dimension="x"  name="FSC-A"  label=""  auto="auto" />
               <Axis dimension="y"  name="SSC-A"  label=""  auto="auto" />
               <GraphSettings level="5%"  smoothingHighResolution="1"  contourHighResolution="1"  histogramSmoothingCount="0"  graphResolution="256"  showOutliers="0"  drawLargeDots="0"  dotsToDraw="8000"  tint="le.chartfill.tinted.40"  lineWeight="le.lineweight.normal"  lineStyle="le.linestyle.solid" />
               <GraphEnvironment showGrid="0"  showAxes="tnlTNL"  showGates="1"  showFreqOnPlots="1"  showGateNameOnPlots="1"  showMedians="0"  showUncomped="0"  addEventParam="0"  lastYAxisName="" >
                 <TextTraits font="SansSerif"  size="11"  name="Labels"  style="plain"  color="#000000"  background="#00ffffff"  just="left" />
                 <TextTraits font="SansSerif"  size="11"  name="LayoutGates"  style="plain"  color="#000000"  background="#00ffffff"  just="left" />
                 <TextTraits font="SansSerif"  size="9"  name="Numbers"  style="plain"  color="#000000"  background="#00ffffff"  just="left" />
                 <TextTraits font="SansSerif"  size="9"  name="Legend"  style="plain"  color="#000000"  background="#00ffffff"  just="left" />
                 <WindowPosition x="0"  y="0"  width="392"  height="584"  displayed="1"  panelState="---" />
               </GraphEnvironment>
             </Graph>
             <Gate gating:id="ID806679960" >
               <gating:PolygonGate eventsInside="1"  annoOffsetX="-36"  annoOffsetY="-71"  tint="#000000"  isTinted="0"  lineWeight="Normal"  userDefined="1"  quadId="-1"  gateResolution="256" >
                 <gating:dimension>
                   <data-type:fcs-dimension data-type:name="FSC-A" />
                 </gating:dimension>
                 <gating:dimension>
                   <data-type:fcs-dimension data-type:name="SSC-A" />
                 </gating:dimension>
                 <gating:vertex>
                   <gating:coordinate data-type:value="115780.2666666667" />
                   <gating:coordinate data-type:value="12192.7441860465" />
                 </gating:vertex>
                 <gating:vertex>
                   <gating:coordinate data-type:value="234837.3333333333" />
                   <gating:coordinate data-type:value="49990.2511627907" />
                 </gating:vertex>
                 <gating:vertex>
                   <gating:coordinate data-type:value="259959.4666666667" />
                   <gating:coordinate data-type:value="71937.1906976744" />
                 </gating:vertex>
                 <gating:vertex>
                   <gating:coordinate data-type:value="258867.2" />
                   <gating:coordinate data-type:value="154847.8511627907" />
                 </gating:vertex>
                 <gating:vertex>
                   <gating:coordinate data-type:value="212992" />
                   <gating:coordinate data-type:value="180452.6139534884" />
                 </gating:vertex>
                 <gating:vertex>
                   <gating:coordinate data-type:value="157286.4" />
                   <gating:coordinate data-type:value="149970.7534883721" />
                 </gating:vertex>
                 <gating:vertex>
                   <gating:coordinate data-type:value="76458.6666666667" />
                   <gating:coordinate data-type:value="52428.8" />
                 </gating:vertex>
                 <gating:vertex>
                   <gating:coordinate data-type:value="55705.6" />
                   <gating:coordinate data-type:value="10973.4697674419" />
                 </gating:vertex>
                 <gating:vertex>
                   <gating:coordinate data-type:value="68812.8" />
                   <gating:coordinate data-type:value="3657.823255814" />
                 </gating:vertex>
               </gating:PolygonGate>
             </Gate>
             <Subpopulations>
               <Population name="CD3, SSC-A subset"  annotation=""  owningGroup="All Samples"  expanded="1"  sortPriority="10"  count="942" >
                 <Graph smoothing="0"  backColor="#ffffff"  foreColor="#000000"  heatMapStatParameter="Comp-PE-Cy7-A"  type="Pseudocolor"  fast="1" >
                   <Axis dimension="x"  name="Comp-BV605-A"  label=""  auto="auto" />
                   <Axis dimension="y"  name="Comp-APC-Cy7-A"  label=""  auto="auto" />
                   <GraphSettings level="5%"  smoothingHighResolution="1"  contourHighResolution="1"  histogramSmoothingCount="0"  graphResolution="256"  showOutliers="0"  drawLargeDots="0"  dotsToDraw="8000"  tint="le.chartfill.tinted.40"  lineWeight="le.lineweight.normal"  lineStyle="le.linestyle.solid" />
                   <GraphEnvironment showGrid="0"  showAxes="tnlTNL"  showGates="1"  showFreqOnPlots="1"  showGateNameOnPlots="1"  showMedians="0"  showUncomped="0"  addEventParam="0"  lastYAxisName="" >
                     <TextTraits font="SansSerif"  size="11"  name="Labels"  style="plain"  color="#000000"  background="#00ffffff"  just="left" />
                     <TextTraits font="SansSerif"  size="11"  name="LayoutGates"  style="plain"  color="#000000"  background="#00ffffff"  just="left" />
                     <TextTraits font="SansSerif"  size="9"  name="Numbers"  style="plain"  color="#000000"  background="#00ffffff"  just="left" />
                     <TextTraits font="SansSerif"  size="9"  name="Legend"  style="plain"  color="#000000"  background="#00ffffff"  just="left" />
                     <WindowPosition x="172"  y="91"  width="392"  height="584"  displayed="0"  panelState="---" />
                   </GraphEnvironment>
                 </Graph>
                 <Gate gating:id="ID1326701701"  gating:parent_id="ID806679960" >
                   <gating:PolygonGate eventsInside="1"  annoOffsetX="7"  annoOffsetY="-113"  tint="#000000"  isTinted="0"  lineWeight="Normal"  userDefined="1"  quadId="-1"  gateResolution="256" >
                     <gating:dimension>
                       <data-type:fcs-dimension data-type:name="Comp-BV510-A" />
                     </gating:dimension>
                     <gating:dimension>
                       <data-type:fcs-dimension data-type:name="SSC-A" />
                     </gating:dimension>
                     <gating:vertex>
                       <gating:coordinate data-type:value="74681.4563121821" />
                       <gating:coordinate data-type:value="69498.6418604651" />
                     </gating:vertex>
                     <gating:vertex>
                       <gating:coordinate data-type:value="53522.7339524442" />
                       <gating:coordinate data-type:value="156067.1255813953" />
                     </gating:vertex>
                     <gating:vertex>
                       <gating:coordinate data-type:value="9464.5250228277" />
                       <gating:coordinate data-type:value="176794.7906976744" />
                     </gating:vertex>
                     <gating:vertex>
                       <gating:coordinate data-type:value="3291.054047588" />
                       <gating:coordinate data-type:value="180452.6139534884" />
                     </gating:vertex>
                     <gating:vertex>
                       <gating:coordinate data-type:value="1449.0580996384" />
                       <gating:coordinate data-type:value="132900.911627907" />
                     </gating:vertex>
                     <gating:vertex>
                       <gating:coordinate data-type:value="909.5219359479" />
                       <gating:coordinate data-type:value="60963.7209302326" />
                     </gating:vertex>
                     <gating:vertex>
                       <gating:coordinate data-type:value="877.8278791897" />
                       <gating:coordinate data-type:value="23166.2139534884" />
                     </gating:vertex>
                     <gating:vertex>
                       <gating:coordinate data-type:value="1192.5828293237" />
                       <gating:coordinate data-type:value="7315.6465116279" />
                     </gating:vertex>
                     <gating:vertex>
                       <gating:coordinate data-type:value="4506.6465278662" />
                       <gating:coordinate data-type:value="3657.823255814" />
                     </gating:vertex>
                     <gating:vertex>
                       <gating:coordinate data-type:value="45346.1036450791" />
                       <gating:coordinate data-type:value="23166.2139534884" />
                     </gating:vertex>
                   </gating:PolygonGate>
                 </Gate>
                 <Subpopulations>
                   <Population name="CD4"  annotation=""  owningGroup=""  expanded="1"  sortPriority="10"  count="186" >
                     <Graph smoothing="13"  backColor="#ffffff"  foreColor="#000000"  heatMapStatParameter="Comp-PE-Cy7-A"  type="Density"  fast="1" >
                       <Axis dimension="x"  name="Comp-BV421-A"  label=""  auto="auto" />
                       <Axis dimension="y"  name="Comp-PE-A"  label=""  auto="auto" />
                       <GraphSettings level="5%"  smoothingHighResolution="1"  contourHighResolution="1"  histogramSmoothingCount="0"  graphResolution="256"  showOutliers="0"  drawLargeDots="0"  dotsToDraw="8000"  tint="le.chartfill.tinted.40"  lineWeight="le.lineweight.normal"  lineStyle="le.linestyle.solid" />
                       <GraphEnvironment showGrid="0"  showAxes="tnlTNL"  showGates="1"  showFreqOnPlots="1"  showGateNameOnPlots="1"  showMedians="0"  showUncomped="0"  addEventParam="0"  lastYAxisName="" >
                         <TextTraits font="SansSerif"  size="11"  name="Labels"  style="plain"  color="#000000"  background="#00ffffff"  just="left" />
                         <TextTraits font="SansSerif"  size="11"  name="LayoutGates"  style="plain"  color="#000000"  background="#00ffffff"  just="left" />
                         <TextTraits font="SansSerif"  size="9"  name="Numbers"  style="plain"  color="#000000"  background="#00ffffff"  just="left" />
                         <TextTraits font="SansSerif"  size="9"  name="Legend"  style="plain"  color="#000000"  background="#00ffffff"  just="left" />
                         <WindowPosition x="668"  y="40"  width="392"  height="700"  displayed="0"  panelState="+--" />
                       </GraphEnvironment>
                     </Graph>
                     <Gate gating:id="ID596652048"  gating:parent_id="ID1326701701" >
                       <gating:PolygonGate eventsInside="1"  annoOffsetX="4"  annoOffsetY="-70"  tint="#000000"  isTinted="0"  lineWeight="Normal"  userDefined="1"  quadId="-1"  gateResolution="256" >
                         <gating:dimension>
                           <data-type:fcs-dimension data-type:name="Comp-BV605-A" />
                         </gating:dimension>
                         <gating:dimension>
                           <data-type:fcs-dimension data-type:name="Comp-APC-Cy7-A" />
                         </gating:dimension>
                         <gating:vertex>
                           <gating:coordinate data-type:value="7140.9722269182" />
                           <gating:coordinate data-type:value="53584.5567761312" />
                         </gating:vertex>
                         <gating:vertex>
                           <gating:coordinate data-type:value="7487.6681502809" />
                           <gating:coordinate data-type:value="4952.0979255663" />
                         </gating:vertex>
                         <gating:vertex>
                           <gating:coordinate data-type:value="1722.185826112" />
                           <gating:coordinate data-type:value="910.5887063954" />
                         </gating:vertex>
                         <gating:vertex>
                           <gating:coordinate data-type:value="5.0536242007" />
                           <gating:coordinate data-type:value="910.5887063954" />
                         </gating:vertex>
                         <gating:vertex>
                           <gating:coordinate data-type:value="5.0536242007" />
                           <gating:coordinate data-type:value="50822.5322547529" />
                         </gating:vertex>
                       </gating:PolygonGate>
                     </Gate>
                     <Subpopulations>
                       <Population name="Q1: CD62L- , CD45RO+"  annotation=""  owningGroup="All Samples"  expanded="1"  sortPriority="10"  count="136" >
                         <Graph smoothing="13"  backColor="#ffffff"  foreColor="#000000"  heatMapStatParameter="Comp-PE-Cy7-A"  type="Density"  fast="1" >
                           <Axis dimension="x"  name="Comp-BV421-A"  label=""  auto="auto" />
                           <Axis dimension="y"  name="Comp-PE-A"  label=""  auto="auto" />
                           <GraphSettings level="5%"  smoothingHighResolution="1"  contourHighResolution="1"  histogramSmoothingCount="0"  graphResolution="256"  showOutliers="0"  drawLargeDots="0"  dotsToDraw="8000"  tint="le.chartfill.tinted.40"  lineWeight="le.lineweight.normal"  lineStyle="le.linestyle.solid" />
                           <GraphEnvironment showGrid="0"  showAxes="tnlTNL"  showGates="1"  showFreqOnPlots="1"  showGateNameOnPlots="1"  showMedians="0"  showUncomped="0"  addEventParam="0"  lastYAxisName="" >
                             <TextTraits font="SansSerif"  size="11"  name="Labels"  style="plain"  color="#000000"  background="#00ffffff"  just="left" />
                             <TextTraits font="SansSerif"  size="11"  name="LayoutGates"  style="plain"  color="#000000"  background="#00ffffff"  just="left" />
                             <TextTraits font="SansSerif"  size="9"  name="Numbers"  style="plain"  color="#000000"  background="#00ffffff"  just="left" />
                             <TextTraits font="SansSerif"  size="9"  name="Legend"  style="plain"  color="#000000"  background="#00ffffff"  just="left" />
                             <WindowPosition x="548"  y="30"  width="392"  height="699"  displayed="1"  panelState="+--" />
                           </GraphEnvironment>
                         </Graph>
                         <Gate gating:id="ID980626251"  gating:parent_id="ID596652048" >
                           <gating:RectangleGate eventsInside="1"  annoOffsetX="0"  annoOffsetY="0"  tint="#000000"  isTinted="0"  lineWeight="Normal"  userDefined="1"  percentX="0"  percentY="0" >
                             <gating:dimension gating:max="6002.723258345474" >
                               <data-type:fcs-dimension data-type:name="Comp-BV421-A" />
                             </gating:dimension>
                             <gating:dimension gating:min="158.8078450427781" >
                               <data-type:fcs-dimension data-type:name="Comp-PE-A" />
                             </gating:dimension>
                           </gating:RectangleGate>
                         </Gate>
                       </Population>
                       <Population name="Q2: CD62L+ , CD45RO+"  annotation=""  owningGroup="All Samples"  expanded="1"  sortPriority="10"  count="47" >
                         <Graph smoothing="13"  backColor="#ffffff"  foreColor="#000000"  heatMapStatParameter="Comp-PE-Cy7-A"  type="Density"  fast="1" >
                           <Axis dimension="x"  name="Comp-BV421-A"  label=""  auto="auto" />
                           <Axis dimension="y"  name="Comp-PE-A"  label=""  auto="auto" />
                           <GraphSettings level="5%"  smoothingHighResolution="1"  contourHighResolution="1"  histogramSmoothingCount="0"  graphResolution="256"  showOutliers="0"  drawLargeDots="0"  dotsToDraw="8000"  tint="le.chartfill.tinted.40"  lineWeight="le.lineweight.normal"  lineStyle="le.linestyle.solid" />
                           <GraphEnvironment showGrid="0"  showAxes="tnlTNL"  showGates="1"  showFreqOnPlots="1"  showGateNameOnPlots="1"  showMedians="0"  showUncomped="0"  addEventParam="0"  lastYAxisName="" >
                             <TextTraits font="SansSerif"  size="11"  name="Labels"  style="plain"  color="#000000"  background="#00ffffff"  just="left" />
                             <TextTraits font="SansSerif"  size="11"  name="LayoutGates"  style="plain"  color="#000000"  background="#00ffffff"  just="left" />
                             <TextTraits font="SansSerif"  size="9"  name="Numbers"  style="plain"  color="#000000"  background="#00ffffff"  just="left" />
                             <TextTraits font="SansSerif"  size="9"  name="Legend"  style="plain"  color="#000000"  background="#00ffffff"  just="left" />
                             <WindowPosition x="548"  y="30"  width="392"  height="699"  displayed="1"  panelState="+--" />
                           </GraphEnvironment>
                         </Graph>
                         <Gate gating:id="ID376085283"  gating:parent_id="ID596652048" >
                           <gating:RectangleGate eventsInside="1"  annoOffsetX="0"  annoOffsetY="0"  tint="#000000"  isTinted="0"  lineWeight="Normal"  userDefined="1"  percentX="0"  percentY="0" >
                             <gating:dimension gating:min="6002.723258345474" >
                               <data-type:fcs-dimension data-type:name="Comp-BV421-A" />
                             </gating:dimension>
                             <gating:dimension gating:min="158.8078450427781" >
                               <data-type:fcs-dimension data-type:name="Comp-PE-A" />
                             </gating:dimension>
                           </gating:RectangleGate>
                         </Gate>
                       </Population>
                       <Population name="Q3: CD62L+ , CD45RO-"  annotation=""  owningGroup="All Samples"  expanded="1"  sortPriority="10"  count="2" >
                         <Graph smoothing="13"  backColor="#ffffff"  foreColor="#000000"  heatMapStatParameter="Comp-PE-Cy7-A"  type="Density"  fast="1" >
                           <Axis dimension="x"  name="Comp-BV421-A"  label=""  auto="auto" />
                           <Axis dimension="y"  name="Comp-PE-A"  label=""  auto="auto" />
                           <GraphSettings level="5%"  smoothingHighResolution="1"  contourHighResolution="1"  histogramSmoothingCount="0"  graphResolution="256"  showOutliers="0"  drawLargeDots="0"  dotsToDraw="8000"  tint="le.chartfill.tinted.40"  lineWeight="le.lineweight.normal"  lineStyle="le.linestyle.solid" />
                           <GraphEnvironment showGrid="0"  showAxes="tnlTNL"  showGates="1"  showFreqOnPlots="1"  showGateNameOnPlots="1"  showMedians="0"  showUncomped="0"  addEventParam="0"  lastYAxisName="" >
                             <TextTraits font="SansSerif"  size="11"  name="Labels"  style="plain"  color="#000000"  background="#00ffffff"  just="left" />
                             <TextTraits font="SansSerif"  size="11"  name="LayoutGates"  style="plain"  color="#000000"  background="#00ffffff"  just="left" />
                             <TextTraits font="SansSerif"  size="9"  name="Numbers"  style="plain"  color="#000000"  background="#00ffffff"  just="left" />
                             <TextTraits font="SansSerif"  size="9"  name="Legend"  style="plain"  color="#000000"  background="#00ffffff"  just="left" />
                             <WindowPosition x="548"  y="30"  width="392"  height="699"  displayed="1"  panelState="+--" />
                           </GraphEnvironment>
                         </Graph>
                         <Gate gating:id="ID2141196668"  gating:parent_id="ID596652048" >
                           <gating:RectangleGate eventsInside="1"  annoOffsetX="0"  annoOffsetY="0"  tint="#000000"  isTinted="0"  lineWeight="Normal"  userDefined="1"  percentX="0"  percentY="0" >
                             <gating:dimension gating:min="6002.723258345474" >
                               <data-type:fcs-dimension data-type:name="Comp-BV421-A" />
                             </gating:dimension>
                             <gating:dimension gating:max="158.8078450427781" >
                               <data-type:fcs-dimension data-type:name="Comp-PE-A" />
                             </gating:dimension>
                           </gating:RectangleGate>
                         </Gate>
                       </Population>
                       <Population name="Q4: CD62L- , CD45RO-"  annotation=""  owningGroup="All Samples"  expanded="1"  sortPriority="10"  count="1" >
                         <Graph smoothing="13"  backColor="#ffffff"  foreColor="#000000"  heatMapStatParameter="Comp-PE-Cy7-A"  type="Density"  fast="1" >
                           <Axis dimension="x"  name="Comp-BV421-A"  label=""  auto="auto" />
                           <Axis dimension="y"  name="Comp-PE-A"  label=""  auto="auto" />
                           <GraphSettings level="5%"  smoothingHighResolution="1"  contourHighResolution="1"  histogramSmoothingCount="0"  graphResolution="256"  showOutliers="0"  drawLargeDots="0"  dotsToDraw="8000"  tint="le.chartfill.tinted.40"  lineWeight="le.lineweight.normal"  lineStyle="le.linestyle.solid" />
                           <GraphEnvironment showGrid="0"  showAxes="tnlTNL"  showGates="1"  showFreqOnPlots="1"  showGateNameOnPlots="1"  showMedians="0"  showUncomped="0"  addEventParam="0"  lastYAxisName="" >
                             <TextTraits font="SansSerif"  size="11"  name="Labels"  style="plain"  color="#000000"  background="#00ffffff"  just="left" />
                             <TextTraits font="SansSerif"  size="11"  name="LayoutGates"  style="plain"  color="#000000"  background="#00ffffff"  just="left" />
                             <TextTraits font="SansSerif"  size="9"  name="Numbers"  style="plain"  color="#000000"  background="#00ffffff"  just="left" />
                             <TextTraits font="SansSerif"  size="9"  name="Legend"  style="plain"  color="#000000"  background="#00ffffff"  just="left" />
                             <WindowPosition x="548"  y="30"  width="392"  height="699"  displayed="1"  panelState="+--" />
                           </GraphEnvironment>
                         </Graph>
                         <Gate gating:id="ID1788177380"  gating:parent_id="ID596652048" >
                           <gating:RectangleGate eventsInside="1"  annoOffsetX="0"  annoOffsetY="0"  tint="#000000"  isTinted="0"  lineWeight="Normal"  userDefined="1"  percentX="0"  percentY="0" >
                             <gating:dimension gating:max="6002.723258345474" >
                               <data-type:fcs-dimension data-type:name="Comp-BV421-A" />
                             </gating:dimension>
                             <gating:dimension gating:max="158.8078450427781" >
                               <data-type:fcs-dimension data-type:name="Comp-PE-A" />
                             </gating:dimension>
                           </gating:RectangleGate>
                         </Gate>
                       </Population>
                     </Subpopulations>
                   </Population>
                   <Population name="CD8"  annotation=""  owningGroup=""  expanded="1"  sortPriority="10"  count="90" >
                     <Graph smoothing="13"  backColor="#ffffff"  foreColor="#000000"  heatMapStatParameter="Comp-PE-Cy7-A"  type="Density"  fast="1" >
                       <Axis dimension="x"  name="Comp-BV421-A"  label=""  auto="auto" />
                       <Axis dimension="y"  name="Comp-PE-A"  label=""  auto="auto" />
                       <GraphSettings level="5%"  smoothingHighResolution="1"  contourHighResolution="1"  histogramSmoothingCount="0"  graphResolution="256"  showOutliers="0"  drawLargeDots="0"  dotsToDraw="8000"  tint="le.chartfill.tinted.40"  lineWeight="le.lineweight.normal"  lineStyle="le.linestyle.solid" />
                       <GraphEnvironment showGrid="0"  showAxes="tnlTNL"  showGates="1"  showFreqOnPlots="1"  showGateNameOnPlots="1"  showMedians="0"  showUncomped="0"  addEventParam="0"  lastYAxisName="" >
                         <TextTraits font="SansSerif"  size="11"  name="Labels"  style="plain"  color="#000000"  background="#00ffffff"  just="left" />
                         <TextTraits font="SansSerif"  size="11"  name="LayoutGates"  style="plain"  color="#000000"  background="#00ffffff"  just="left" />
                         <TextTraits font="SansSerif"  size="9"  name="Numbers"  style="plain"  color="#000000"  background="#00ffffff"  just="left" />
                         <TextTraits font="SansSerif"  size="9"  name="Legend"  style="plain"  color="#000000"  background="#00ffffff"  just="left" />
                         <WindowPosition x="656"  y="84"  width="392"  height="700"  displayed="0"  panelState="+--" />
                       </GraphEnvironment>
                     </Graph>
                     <Gate gating:id="ID1752867004"  gating:parent_id="ID1326701701" >
                       <gating:PolygonGate eventsInside="1"  annoOffsetX="5"  annoOffsetY="-5"  tint="#000000"  isTinted="0"  lineWeight="Normal"  userDefined="1"  quadId="-1"  gateResolution="256" >
                         <gating:dimension>
                           <data-type:fcs-dimension data-type:name="Comp-BV605-A" />
                         </gating:dimension>
                         <gating:dimension>
                           <data-type:fcs-dimension data-type:name="Comp-APC-Cy7-A" />
                         </gating:dimension>
                         <gating:vertex>
                           <gating:coordinate data-type:value="13225.6651149635" />
                           <gating:coordinate data-type:value="1629.8176951078" />
                         </gating:vertex>
                         <gating:vertex>
                           <gating:coordinate data-type:value="2766.7661588902" />
                           <gating:coordinate data-type:value="255.6948826359" />
                         </gating:vertex>
                         <gating:vertex>
                           <gating:coordinate data-type:value="3041.9421033022" />
                           <gating:coordinate data-type:value="8.1998284182" />
                         </gating:vertex>
                         <gating:vertex>
                           <gating:coordinate data-type:value="66290.5821617623" />
                           <gating:coordinate data-type:value="8.6454600339" />
                         </gating:vertex>
                         <gating:vertex>
                           <gating:coordinate data-type:value="66290.5821617623" />
                           <gating:coordinate data-type:value="1718.3925110319" />
                         </gating:vertex>
                       </gating:PolygonGate>
                     </Gate>
                     <Subpopulations>
                       <Population name="Q1: CD62L- , CD45RO+"  annotation=""  owningGroup="All Samples"  expanded="1"  sortPriority="10"  count="44" >
                         <Graph smoothing="13"  backColor="#ffffff"  foreColor="#000000"  heatMapStatParameter="Comp-PE-Cy7-A"  type="Density"  fast="1" >
                           <Axis dimension="x"  name="Comp-BV421-A"  label=""  auto="auto" />
                           <Axis dimension="y"  name="Comp-PE-A"  label=""  auto="auto" />
                           <GraphSettings level="5%"  smoothingHighResolution="1"  contourHighResolution="1"  histogramSmoothingCount="0"  graphResolution="256"  showOutliers="0"  drawLargeDots="0"  dotsToDraw="8000"  tint="le.chartfill.tinted.40"  lineWeight="le.lineweight.normal"  lineStyle="le.linestyle.solid" />
                           <GraphEnvironment showGrid="0"  showAxes="tnlTNL"  showGates="1"  showFreqOnPlots="1"  showGateNameOnPlots="1"  showMedians="0"  showUncomped="0"  addEventParam="0"  lastYAxisName="" >
                             <TextTraits font="SansSerif"  size="11"  name="Labels"  style="plain"  color="#000000"  background="#00ffffff"  just="left" />
                             <TextTraits font="SansSerif"  size="11"  name="LayoutGates"  style="plain"  color="#000000"  background="#00ffffff"  just="left" />
                             <TextTraits font="SansSerif"  size="9"  name="Numbers"  style="plain"  color="#000000"  background="#00ffffff"  just="left" />
                             <TextTraits font="SansSerif"  size="9"  name="Legend"  style="plain"  color="#000000"  background="#00ffffff"  just="left" />
                             <WindowPosition x="548"  y="30"  width="392"  height="699"  displayed="1"  panelState="+--" />
                           </GraphEnvironment>
                         </Graph>
                         <Gate gating:id="ID1727347365"  gating:parent_id="ID1752867004" >
                           <gating:RectangleGate eventsInside="1"  annoOffsetX="0"  annoOffsetY="0"  tint="#000000"  isTinted="0"  lineWeight="Normal"  userDefined="1"  percentX="0"  percentY="0" >
                             <gating:dimension gating:max="6002.723258345474" >
                               <data-type:fcs-dimension data-type:name="Comp-BV421-A" />
                             </gating:dimension>
                             <gating:dimension gating:min="158.8078450427781" >
                               <data-type:fcs-dimension data-type:name="Comp-PE-A" />
                             </gating:dimension>
                           </gating:RectangleGate>
                         </Gate>
                       </Population>
                       <Population name="Q2: CD62L+ , CD45RO+"  annotation=""  owningGroup="All Samples"  expanded="1"  sortPriority="10"  count="46" >
                         <Graph smoothing="13"  backColor="#ffffff"  foreColor="#000000"  heatMapStatParameter="Comp-PE-Cy7-A"  type="Density"  fast="1" >
                           <Axis dimension="x"  name="Comp-BV421-A"  label=""  auto="auto" />
                           <Axis dimension="y"  name="Comp-PE-A"  label=""  auto="auto" />
                           <GraphSettings level="5%"  smoothingHighResolution="1"  contourHighResolution="1"  histogramSmoothingCount="0"  graphResolution="256"  showOutliers="0"  drawLargeDots="0"  dotsToDraw="8000"  tint="le.chartfill.tinted.40"  lineWeight="le.lineweight.normal"  lineStyle="le.linestyle.solid" />
                           <GraphEnvironment showGrid="0"  showAxes="tnlTNL"  showGates="1"  showFreqOnPlots="1"  showGateNameOnPlots="1"  showMedians="0"  showUncomped="0"  addEventParam="0"  lastYAxisName="" >
                             <TextTraits font="SansSerif"  size="11"  name="Labels"  style="plain"  color="#000000"  background="#00ffffff"  just="left" />
                             <TextTraits font="SansSerif"  size="11"  name="LayoutGates"  style="plain"  color="#000000"  background="#00ffffff"  just="left" />
                             <TextTraits font="SansSerif"  size="9"  name="Numbers"  style="plain"  color="#000000"  background="#00ffffff"  just="left" />
                             <TextTraits font="SansSerif"  size="9"  name="Legend"  style="plain"  color="#000000"  background="#00ffffff"  just="left" />
                             <WindowPosition x="548"  y="30"  width="392"  height="699"  displayed="1"  panelState="+--" />
                           </GraphEnvironment>
                         </Graph>
                         <Gate gating:id="ID1879467737"  gating:parent_id="ID1752867004" >
                           <gating:RectangleGate eventsInside="1"  annoOffsetX="0"  annoOffsetY="0"  tint="#000000"  isTinted="0"  lineWeight="Normal"  userDefined="1"  percentX="0"  percentY="0" >
                             <gating:dimension gating:min="6002.723258345474" >
                               <data-type:fcs-dimension data-type:name="Comp-BV421-A" />
                             </gating:dimension>
                             <gating:dimension gating:min="158.8078450427781" >
                               <data-type:fcs-dimension data-type:name="Comp-PE-A" />
                             </gating:dimension>
                           </gating:RectangleGate>
                         </Gate>
                       </Population>
                       <Population name="Q3: CD62L+ , CD45RO-"  annotation=""  owningGroup="All Samples"  expanded="1"  sortPriority="10"  count="0" >
                         <Graph smoothing="13"  backColor="#ffffff"  foreColor="#000000"  heatMapStatParameter="Comp-PE-Cy7-A"  type="Density"  fast="1" >
                           <Axis dimension="x"  name="Comp-BV421-A"  label=""  auto="auto" />
                           <Axis dimension="y"  name="Comp-PE-A"  label=""  auto="auto" />
                           <GraphSettings level="5%"  smoothingHighResolution="1"  contourHighResolution="1"  histogramSmoothingCount="0"  graphResolution="256"  showOutliers="0"  drawLargeDots="0"  dotsToDraw="8000"  tint="le.chartfill.tinted.40"  lineWeight="le.lineweight.normal"  lineStyle="le.linestyle.solid" />
                           <GraphEnvironment showGrid="0"  showAxes="tnlTNL"  showGates="1"  showFreqOnPlots="1"  showGateNameOnPlots="1"  showMedians="0"  showUncomped="0"  addEventParam="0"  lastYAxisName="" >
                             <TextTraits font="SansSerif"  size="11"  name="Labels"  style="plain"  color="#000000"  background="#00ffffff"  just="left" />
                             <TextTraits font="SansSerif"  size="11"  name="LayoutGates"  style="plain"  color="#000000"  background="#00ffffff"  just="left" />
                             <TextTraits font="SansSerif"  size="9"  name="Numbers"  style="plain"  color="#000000"  background="#00ffffff"  just="left" />
                             <TextTraits font="SansSerif"  size="9"  name="Legend"  style="plain"  color="#000000"  background="#00ffffff"  just="left" />
                             <WindowPosition x="548"  y="30"  width="392"  height="699"  displayed="1"  panelState="+--" />
                           </GraphEnvironment>
                         </Graph>
                         <Gate gating:id="ID91545137"  gating:parent_id="ID1752867004" >
                           <gating:RectangleGate eventsInside="1"  annoOffsetX="0"  annoOffsetY="0"  tint="#000000"  isTinted="0"  lineWeight="Normal"  userDefined="1"  percentX="0"  percentY="0" >
                             <gating:dimension gating:min="6002.723258345474" >
                               <data-type:fcs-dimension data-type:name="Comp-BV421-A" />
                             </gating:dimension>
                             <gating:dimension gating:max="158.8078450427781" >
                               <data-type:fcs-dimension data-type:name="Comp-PE-A" />
                             </gating:dimension>
                           </gating:RectangleGate>
                         </Gate>
                       </Population>
                       <Population name="Q4: CD62L- , CD45RO-"  annotation=""  owningGroup="All Samples"  expanded="1"  sortPriority="10"  count="0" >
                         <Graph smoothing="13"  backColor="#ffffff"  foreColor="#000000"  heatMapStatParameter="Comp-PE-Cy7-A"  type="Density"  fast="1" >
                           <Axis dimension="x"  name="Comp-BV421-A"  label=""  auto="auto" />
                           <Axis dimension="y"  name="Comp-PE-A"  label=""  auto="auto" />
                           <GraphSettings level="5%"  smoothingHighResolution="1"  contourHighResolution="1"  histogramSmoothingCount="0"  graphResolution="256"  showOutliers="0"  drawLargeDots="0"  dotsToDraw="8000"  tint="le.chartfill.tinted.40"  lineWeight="le.lineweight.normal"  lineStyle="le.linestyle.solid" />
                           <GraphEnvironment showGrid="0"  showAxes="tnlTNL"  showGates="1"  showFreqOnPlots="1"  showGateNameOnPlots="1"  showMedians="0"  showUncomped="0"  addEventParam="0"  lastYAxisName="" >
                             <TextTraits font="SansSerif"  size="11"  name="Labels"  style="plain"  color="#000000"  background="#00ffffff"  just="left" />
                             <TextTraits font="SansSerif"  size="11"  name="LayoutGates"  style="plain"  color="#000000"  background="#00ffffff"  just="left" />
                             <TextTraits font="SansSerif"  size="9"  name="Numbers"  style="plain"  color="#000000"  background="#00ffffff"  just="left" />
                             <TextTraits font="SansSerif"  size="9"  name="Legend"  style="plain"  color="#000000"  background="#00ffffff"  just="left" />
                             <WindowPosition x="548"  y="30"  width="392"  height="699"  displayed="1"  panelState="+--" />
                           </GraphEnvironment>
                         </Graph>
                         <Gate gating:id="ID2084457220"  gating:parent_id="ID1752867004" >
                           <gating:RectangleGate eventsInside="1"  annoOffsetX="0"  annoOffsetY="0"  tint="#000000"  isTinted="0"  lineWeight="Normal"  userDefined="1"  percentX="0"  percentY="0" >
                             <gating:dimension gating:max="6002.723258345474" >
                               <data-type:fcs-dimension data-type:name="Comp-BV421-A" />
                             </gating:dimension>
                             <gating:dimension gating:max="158.8078450427781" >
                               <data-type:fcs-dimension data-type:name="Comp-PE-A" />
                             </gating:dimension>
                           </gating:RectangleGate>
                         </Gate>
                       </Population>
                     </Subpopulations>
                   </Population>
                 </Subpopulations>
               </Population>
             </Subpopulations>
           </Population>
         </Subpopulations>
       </SampleNode>
     </Sample>
     <Sample>
       <DataSet uri="file:/F:/鼓楼医院/manuscript/投稿/embo%20j/revise/data/Fig%204/记忆细胞/20240528_Tube_024_022.fcs"  sampleID="6" />
       <transforms:spilloverMatrix spectral="0"  prefix="Comp-"  name="Acquisition-defined"  editable="0"  color="#c0c0c0"  version="FlowJo-10.6.2"  status="FINALIZED"  transforms:id="e5a92035-b416-4179-abe8-46b2fa799049"  suffix="" >
         <data-type:parameters>
           <data-type:parameter data-type:name="PE-Cy7-A"  userProvidedCompInfix="Comp-PE-Cy7-A" />
           <data-type:parameter data-type:name="APC-A"  userProvidedCompInfix="Comp-APC-A" />
           <data-type:parameter data-type:name="APC-Cy7-A"  userProvidedCompInfix="Comp-APC-Cy7-A" />
           <data-type:parameter data-type:name="BV421-A"  userProvidedCompInfix="Comp-BV421-A" />
           <data-type:parameter data-type:name="BV510-A"  userProvidedCompInfix="Comp-BV510-A" />
           <data-type:parameter data-type:name="BV605-A"  userProvidedCompInfix="Comp-BV605-A" />
           <data-type:parameter data-type:name="PE-A"  userProvidedCompInfix="Comp-PE-A" />
         </data-type:parameters>
         <transforms:spillover data-type:parameter="PE-Cy7-A"  userProvidedCompInfix="Comp-PE-Cy7-A" >
           <transforms:coefficient data-type:parameter="PE-Cy7-A"  transforms:value="1" />
           <transforms:coefficient data-type:parameter="APC-A"  transforms:value="0" />
           <transforms:coefficient data-type:parameter="APC-Cy7-A"  transforms:value="0" />
           <transforms:coefficient data-type:parameter="BV421-A"  transforms:value="0" />
           <transforms:coefficient data-type:parameter="BV510-A"  transforms:value="0" />
           <transforms:coefficient data-type:parameter="BV605-A"  transforms:value="0" />
           <transforms:coefficient data-type:parameter="PE-A"  transforms:value="0" />
         </transforms:spillover>
         <transforms:spillover data-type:parameter="APC-A"  userProvidedCompInfix="Comp-APC-A" >
           <transforms:coefficient data-type:parameter="PE-Cy7-A"  transforms:value="0" />
           <transforms:coefficient data-type:parameter="APC-A"  transforms:value="1" />
           <transforms:coefficient data-type:parameter="APC-Cy7-A"  transforms:value="0.0799999982" />
           <transforms:coefficient data-type:parameter="BV421-A"  transforms:value="0" />
           <transforms:coefficient data-type:parameter="BV510-A"  transforms:value="0" />
           <transforms:coefficient data-type:parameter="BV605-A"  transforms:value="0" />
           <transforms:coefficient data-type:parameter="PE-A"  transforms:value="0" />
         </transforms:spillover>
         <transforms:spillover data-type:parameter="APC-Cy7-A"  userProvidedCompInfix="Comp-APC-Cy7-A" >
           <transforms:coefficient data-type:parameter="PE-Cy7-A"  transforms:value="0" />
           <transforms:coefficient data-type:parameter="APC-A"  transforms:value="0.0399999991" />
           <transforms:coefficient data-type:parameter="APC-Cy7-A"  transforms:value="1" />
           <transforms:coefficient data-type:parameter="BV421-A"  transforms:value="0" />
           <transforms:coefficient data-type:parameter="BV510-A"  transforms:value="0" />
           <transforms:coefficient data-type:parameter="BV605-A"  transforms:value="0.0099999206" />
           <transforms:coefficient data-type:parameter="PE-A"  transforms:value="0" />
         </transforms:spillover>
         <transforms:spillover data-type:parameter="BV421-A"  userProvidedCompInfix="Comp-BV421-A" >
           <transforms:coefficient data-type:parameter="PE-Cy7-A"  transforms:value="0" />
           <transforms:coefficient data-type:parameter="APC-A"  transforms:value="0" />
           <transforms:coefficient data-type:parameter="APC-Cy7-A"  transforms:value="0" />
           <transforms:coefficient data-type:parameter="BV421-A"  transforms:value="1" />
           <transforms:coefficient data-type:parameter="BV510-A"  transforms:value="0.0900000036" />
           <transforms:coefficient data-type:parameter="BV605-A"  transforms:value="0.006999996" />
           <transforms:coefficient data-type:parameter="PE-A"  transforms:value="0" />
         </transforms:spillover>
         <transforms:spillover data-type:parameter="BV510-A"  userProvidedCompInfix="Comp-BV510-A" >
           <transforms:coefficient data-type:parameter="PE-Cy7-A"  transforms:value="0" />
           <transforms:coefficient data-type:parameter="APC-A"  transforms:value="0" />
           <transforms:coefficient data-type:parameter="APC-Cy7-A"  transforms:value="0" />
           <transforms:coefficient data-type:parameter="BV421-A"  transforms:value="0.1899999976" />
           <transforms:coefficient data-type:parameter="BV510-A"  transforms:value="1" />
           <transforms:coefficient data-type:parameter="BV605-A"  transforms:value="0.0600000061" />
           <transforms:coefficient data-type:parameter="PE-A"  transforms:value="0" />
         </transforms:spillover>
         <transforms:spillover data-type:parameter="BV605-A"  userProvidedCompInfix="Comp-BV605-A" >
           <transforms:coefficient data-type:parameter="PE-Cy7-A"  transforms:value="0" />
           <transforms:coefficient data-type:parameter="APC-A"  transforms:value="0" />
           <transforms:coefficient data-type:parameter="APC-Cy7-A"  transforms:value="0" />
           <transforms:coefficient data-type:parameter="BV421-A"  transforms:value="0.200000003" />
           <transforms:coefficient data-type:parameter="BV510-A"  transforms:value="0.0400000028" />
           <transforms:coefficient data-type:parameter="BV605-A"  transforms:value="1" />
           <transforms:coefficient data-type:parameter="PE-A"  transforms:value="0" />
         </transforms:spillover>
         <transforms:spillover data-type:parameter="PE-A"  userProvidedCompInfix="Comp-PE-A" >
           <transforms:coefficient data-type:parameter="PE-Cy7-A"  transforms:value="0" />
           <transforms:coefficient data-type:parameter="APC-A"  transforms:value="0" />
           <transforms:coefficient data-type:parameter="APC-Cy7-A"  transforms:value="0" />
           <transforms:coefficient data-type:parameter="BV421-A"  transforms:value="0" />
           <transforms:coefficient data-type:parameter="BV510-A"  transforms:value="0" />
           <transforms:coefficient data-type:parameter="BV605-A"  transforms:value="0" />
           <transforms:coefficient data-type:parameter="PE-A"  transforms:value="1" />
         </transforms:spillover>
       </transforms:spilloverMatrix>
       <Transformations>
         <transforms:linear transforms:minRange="0"  transforms:maxRange="262144"  gain="1" >
           <data-type:parameter data-type:name="FSC-A" />
         </transforms:linear>
         <transforms:linear transforms:minRange="0"  transforms:maxRange="262144"  gain="1" >
           <data-type:parameter data-type:name="FSC-H" />
         </transforms:linear>
         <transforms:linear transforms:minRange="0"  transforms:maxRange="262144"  gain="1" >
           <data-type:parameter data-type:name="SSC-A" />
         </transforms:linear>
         <transforms:biex transforms:length="256"  transforms:maxRange="262144"  transforms:neg="0"  transforms:width="-100"  transforms:pos="4.418539922" >
           <data-type:parameter data-type:name="PE-Cy7-A" />
         </transforms:biex>
         <transforms:log transforms:offset="3"  transforms:decades="5.9414186672" >
           <data-type:parameter data-type:name="APC-A" />
         </transforms:log>
         <transforms:log transforms:offset="3"  transforms:decades="4.9414186672" >
           <data-type:parameter data-type:name="APC-Cy7-A" />
         </transforms:log>
         <transforms:log transforms:offset="3"  transforms:decades="6.4414186672" >
           <data-type:parameter data-type:name="BV421-A" />
         </transforms:log>
         <transforms:biex transforms:length="256"  transforms:maxRange="262144"  transforms:neg="0"  transforms:width="-100"  transforms:pos="4.418539922" >
           <data-type:parameter data-type:name="BV510-A" />
         </transforms:biex>
         <transforms:log transforms:offset="3"  transforms:decades="4.9414186672" >
           <data-type:parameter data-type:name="BV605-A" />
         </transforms:log>
         <transforms:log transforms:offset="3"  transforms:decades="4.9414186672" >
           <data-type:parameter data-type:name="PE-A" />
         </transforms:log>
         <transforms:linear transforms:minRange="0.3691637936"  transforms:maxRange="70"  gain="0.0102261439" >
           <data-type:parameter data-type:name="Time" />
         </transforms:linear>
         <transforms:biex transforms:length="256"  transforms:maxRange="262144"  transforms:neg="0"  transforms:width="-100"  transforms:pos="4.418539922" >
           <data-type:parameter data-type:name="Comp-PE-Cy7-A" />
         </transforms:biex>
         <transforms:log transforms:offset="3"  transforms:decades="5.9414186672" >
           <data-type:parameter data-type:name="Comp-APC-A" />
         </transforms:log>
         <transforms:log transforms:offset="3"  transforms:decades="4.9414186672" >
           <data-type:parameter data-type:name="Comp-APC-Cy7-A" />
         </transforms:log>
         <transforms:log transforms:offset="3"  transforms:decades="6.4414186672" >
           <data-type:parameter data-type:name="Comp-BV421-A" />
         </transforms:log>
         <transforms:biex transforms:length="256"  transforms:maxRange="262144"  transforms:neg="0"  transforms:width="-100"  transforms:pos="4.418539922" >
           <data-type:parameter data-type:name="Comp-BV510-A" />
         </transforms:biex>
         <transforms:log transforms:offset="3"  transforms:decades="4.9414186672" >
           <data-type:parameter data-type:name="Comp-BV605-A" />
         </transforms:log>
         <transforms:log transforms:offset="3"  transforms:decades="4.9414186672" >
           <data-type:parameter data-type:name="Comp-PE-A" />
         </transforms:log>
       </Transformations>
       <Keywords>
         <Keyword name="FJ_FCS_VERSION"  value="3" />
         <Keyword name="$BEGINANALYSIS"  value="0" />
         <Keyword name="$ENDANALYSIS"  value="0" />
         <Keyword name="$BEGINSTEXT"  value="0" />
         <Keyword name="$ENDSTEXT"  value="0" />
         <Keyword name="$BEGINDATA"  value="2442" />
         <Keyword name="$ENDDATA"  value="1251997            " />
         <Keyword name="$FIL"  value="20240528_Tube_024_022.fcs" />
         <Keyword name="$SYS"  value="Windows XP 5.1" />
         <Keyword name="$TOT"  value="28399              " />
         <Keyword name="$PAR"  value="11" />
         <Keyword name="$MODE"  value="L" />
         <Keyword name="$BYTEORD"  value="4,3,2,1" />
         <Keyword name="$DATATYPE"  value="F" />
         <Keyword name="$NEXTDATA"  value="0" />
         <Keyword name="CREATOR"  value="BD FACSDiva Software Version 7.0" />
         <Keyword name="TUBE NAME"  value="Tube_024" />
         <Keyword name="$SRC"  value="20240528" />
         <Keyword name="EXPERIMENT NAME"  value="20240428 T" />
         <Keyword name="GUID"  value="db109367-8036-484e-b691-35c1fb417abb" />
         <Keyword name="$DATE"  value="07-JUN-2024" />
         <Keyword name="$BTIM"  value="16:00:57" />
         <Keyword name="$ETIM"  value="16:02:07" />
         <Keyword name="$CYT"  value="FACSAriaII" />
         <Keyword name="SETTINGS"  value="Cytometer" />
         <Keyword name="CYTNUM"  value="1" />
         <Keyword name="WINDOW EXTENSION"  value="2.00" />
         <Keyword name="EXPORT USER NAME"  value="Administrator" />
         <Keyword name="EXPORT TIME"  value="07-JUN-2024-16:21:34" />
         <Keyword name="$OP"  value="Administrator" />
         <Keyword name="FSC ASF"  value="1.02" />
         <Keyword name="AUTOBS"  value="TRUE" />
         <Keyword name="$INST"  value=" " />
         <Keyword name="LASER1NAME"  value="Blue" />
         <Keyword name="LASER1DELAY"  value="0.00" />
         <Keyword name="LASER1ASF"  value="1.11" />
         <Keyword name="LASER2NAME"  value="Red" />
         <Keyword name="LASER2DELAY"  value="-32.48" />
         <Keyword name="LASER2ASF"  value="1.24" />
         <Keyword name="LASER3NAME"  value="Violet" />
         <Keyword name="LASER3DELAY"  value="26.00" />
         <Keyword name="LASER3ASF"  value="0.80" />
         <Keyword name="$TIMESTEP"  value="0.01" />
         <Keyword name="SPILL"  value="7,PE-Cy7-A,APC-A,APC-Cy7-A,BV421-A,BV510-A,BV605-A,PE-A,1,0,0,0,0,0,0,0,1,0.07999999702400004,0,0,0,0,0,0.03999999851200002,1,0,0,0.009999920877797676,0,0,0,0,1,0.089999999867,0.0069999959091799815,0,0,0,0,0.18999999909999996,1,0.06000000542110006,0,0,0,0,0.19999999710799996,0.040000001060000005,1,0,0,0,0,0,0,0,1" />
         <Keyword name="APPLY COMPENSATION"  value="TRUE" />
         <Keyword name="THRESHOLD"  value="FSC,31194" />
         <Keyword name="$P1N"  value="FSC-A" />
         <Keyword name="$P1R"  value="262144" />
         <Keyword name="$P1B"  value="32" />
         <Keyword name="$P1E"  value="0,0" />
         <Keyword name="$P1V"  value="230" />
         <Keyword name="$P1G"  value="1.0" />
         <Keyword name="P1DISPLAY"  value="LIN" />
         <Keyword name="P1BS"  value="0" />
         <Keyword name="P1MS"  value="0" />
         <Keyword name="$P2N"  value="FSC-H" />
         <Keyword name="$P2R"  value="262144" />
         <Keyword name="$P2B"  value="32" />
         <Keyword name="$P2E"  value="0,0" />
         <Keyword name="$P2V"  value="230" />
         <Keyword name="$P2G"  value="1.0" />
         <Keyword name="P2DISPLAY"  value="LIN" />
         <Keyword name="P2BS"  value="0" />
         <Keyword name="P2MS"  value="0" />
         <Keyword name="$P3N"  value="SSC-A" />
         <Keyword name="$P3R"  value="262144" />
         <Keyword name="$P3B"  value="32" />
         <Keyword name="$P3E"  value="0,0" />
         <Keyword name="$P3V"  value="390" />
         <Keyword name="$P3G"  value="1.0" />
         <Keyword name="P3DISPLAY"  value="LIN" />
         <Keyword name="P3BS"  value="0" />
         <Keyword name="P3MS"  value="0" />
         <Keyword name="$P4N"  value="PE-Cy7-A" />
         <Keyword name="$P4S"  value="CD28" />
         <Keyword name="$P4R"  value="262144" />
         <Keyword name="$P4B"  value="32" />
         <Keyword name="$P4E"  value="0,0" />
         <Keyword name="$P4V"  value="590" />
         <Keyword name="$P4G"  value="1.0" />
         <Keyword name="P4DISPLAY"  value="LOG" />
         <Keyword name="P4BS"  value="114" />
         <Keyword name="P4MS"  value="0" />
         <Keyword name="$P5N"  value="APC-A" />
         <Keyword name="$P5S"  value="TIM3" />
         <Keyword name="$P5R"  value="262144" />
         <Keyword name="$P5B"  value="32" />
         <Keyword name="$P5E"  value="0,0" />
         <Keyword name="$P5V"  value="630" />
         <Keyword name="$P5G"  value="1.0" />
         <Keyword name="P5DISPLAY"  value="LOG" />
         <Keyword name="P5BS"  value="71" />
         <Keyword name="P5MS"  value="0" />
         <Keyword name="$P6N"  value="APC-Cy7-A" />
         <Keyword name="$P6S"  value="CD4" />
         <Keyword name="$P6R"  value="262144" />
         <Keyword name="$P6B"  value="32" />
         <Keyword name="$P6E"  value="0,0" />
         <Keyword name="$P6V"  value="620" />
         <Keyword name="$P6G"  value="1.0" />
         <Keyword name="P6DISPLAY"  value="LOG" />
         <Keyword name="P6BS"  value="245" />
         <Keyword name="P6MS"  value="0" />
         <Keyword name="$P7N"  value="BV421-A" />
         <Keyword name="$P7S"  value="CD62L" />
         <Keyword name="$P7R"  value="262144" />
         <Keyword name="$P7B"  value="32" />
         <Keyword name="$P7E"  value="0,0" />
         <Keyword name="$P7V"  value="500" />
         <Keyword name="$P7G"  value="1.0" />
         <Keyword name="P7DISPLAY"  value="LOG" />
         <Keyword name="P7BS"  value="216" />
         <Keyword name="P7MS"  value="0" />
         <Keyword name="$P8N"  value="BV510-A" />
         <Keyword name="$P8S"  value="CD3" />
         <Keyword name="$P8R"  value="262144" />
         <Keyword name="$P8B"  value="32" />
         <Keyword name="$P8E"  value="0,0" />
         <Keyword name="$P8V"  value="540" />
         <Keyword name="$P8G"  value="1.0" />
         <Keyword name="P8DISPLAY"  value="LOG" />
         <Keyword name="P8BS"  value="412" />
         <Keyword name="P8MS"  value="0" />
         <Keyword name="$P9N"  value="BV605-A" />
         <Keyword name="$P9S"  value="CD8" />
         <Keyword name="$P9R"  value="262144" />
         <Keyword name="$P9B"  value="32" />
         <Keyword name="$P9E"  value="0,0" />
         <Keyword name="$P9V"  value="520" />
         <Keyword name="$P9G"  value="1.0" />
         <Keyword name="P9DISPLAY"  value="LOG" />
         <Keyword name="P9BS"  value="116" />
         <Keyword name="P9MS"  value="0" />
         <Keyword name="$P10N"  value="PE-A" />
         <Keyword name="$P10R"  value="262144" />
         <Keyword name="$P10B"  value="32" />
         <Keyword name="$P10E"  value="0,0" />
         <Keyword name="$P10V"  value="550" />
         <Keyword name="$P10G"  value="1.0" />
         <Keyword name="P10DISPLAY"  value="LOG" />
         <Keyword name="P10BS"  value="98" />
         <Keyword name="P10MS"  value="0" />
         <Keyword name="$P11N"  value="Time" />
         <Keyword name="$P11R"  value="262144" />
         <Keyword name="$P11B"  value="32" />
         <Keyword name="$P11E"  value="0,0" />
         <Keyword name="$P11G"  value="0.01" />
         <Keyword name="P11BS"  value="0" />
         <Keyword name="P11MS"  value="0" />
         <Keyword name="CST BEADS EXPIRED"  value="False" />
         <Keyword name="$P1S"  value="" />
         <Keyword name="$P2S"  value="" />
         <Keyword name="$P3S"  value="" />
         <Keyword name="$P10S"  value="CD45RO" />
         <Keyword name="$P11S"  value="" />
         <Keyword name="$P12N"  value="Comp-PE-Cy7-A" />
         <Keyword name="$P12S"  value="CD28" />
         <Keyword name="$P12R"  value="262144" />
         <Keyword name="$P13N"  value="Comp-APC-A" />
         <Keyword name="$P13S"  value="TIM3" />
         <Keyword name="$P13R"  value="262144" />
         <Keyword name="$P14N"  value="Comp-APC-Cy7-A" />
         <Keyword name="$P14S"  value="CD4" />
         <Keyword name="$P14R"  value="262144" />
         <Keyword name="$P15N"  value="Comp-BV421-A" />
         <Keyword name="$P15S"  value="CD62L" />
         <Keyword name="$P15R"  value="262144" />
         <Keyword name="$P16N"  value="Comp-BV510-A" />
         <Keyword name="$P16S"  value="CD3" />
         <Keyword name="$P16R"  value="262144" />
         <Keyword name="$P17N"  value="Comp-BV605-A" />
         <Keyword name="$P17S"  value="CD8" />
         <Keyword name="$P17R"  value="262144" />
         <Keyword name="$P18N"  value="Comp-PE-A" />
         <Keyword name="$P18S"  value="CD45RO" />
         <Keyword name="$P18R"  value="262144" />
       </Keywords>
       <SampleNode name="20240528_Tube_024_022.fcs"  annotation=""  owningGroup=""  expanded="1"  sortPriority="10"  count="28399"  sampleID="6" >
         <Graph smoothing="0"  backColor="#ffffff"  foreColor="#000000"  type="Pseudocolor"  fast="1" >
           <Axis dimension="x"  name="FSC-A"  label=""  auto="auto" />
           <Axis dimension="y"  name="SSC-A"  label=""  auto="auto" />
           <GraphSettings level="5%"  smoothingHighResolution="1"  contourHighResolution="1"  histogramSmoothingCount="0"  graphResolution="256"  showOutliers="0"  drawLargeDots="0"  dotsToDraw="8000"  tint="le.chartfill.tinted.40"  lineWeight="le.lineweight.normal"  lineStyle="le.linestyle.solid" />
           <GraphEnvironment showGrid="0"  showAxes="tnlTNL"  showGates="1"  showFreqOnPlots="1"  showGateNameOnPlots="1"  showMedians="0"  showUncomped="0"  addEventParam="0"  lastYAxisName="" >
             <TextTraits font="SansSerif"  size="11"  name="Labels"  style="plain"  color="#000000"  background="#00ffffff"  just="left" />
             <TextTraits font="SansSerif"  size="11"  name="LayoutGates"  style="plain"  color="#000000"  background="#00ffffff"  just="left" />
             <TextTraits font="SansSerif"  size="9"  name="Numbers"  style="plain"  color="#000000"  background="#00ffffff"  just="left" />
             <TextTraits font="SansSerif"  size="9"  name="Legend"  style="plain"  color="#000000"  background="#00ffffff"  just="left" />
           </GraphEnvironment>
         </Graph>
         <Subpopulations>
           <Population name="Lymphocytes"  annotation=""  owningGroup="All Samples"  expanded="1"  sortPriority="10"  count="1513" >
             <Graph smoothing="0"  backColor="#ffffff"  foreColor="#000000"  heatMapStatParameter="Comp-PE-Cy7-A"  type="Pseudocolor"  fast="1" >
               <Axis dimension="x"  name="FSC-A"  label=""  auto="auto" />
               <Axis dimension="y"  name="SSC-A"  label=""  auto="auto" />
               <GraphSettings level="5%"  smoothingHighResolution="1"  contourHighResolution="1"  histogramSmoothingCount="0"  graphResolution="256"  showOutliers="0"  drawLargeDots="0"  dotsToDraw="8000"  tint="le.chartfill.tinted.40"  lineWeight="le.lineweight.normal"  lineStyle="le.linestyle.solid" />
               <GraphEnvironment showGrid="0"  showAxes="tnlTNL"  showGates="1"  showFreqOnPlots="1"  showGateNameOnPlots="1"  showMedians="0"  showUncomped="0"  addEventParam="0"  lastYAxisName="" >
                 <TextTraits font="SansSerif"  size="11"  name="Labels"  style="plain"  color="#000000"  background="#00ffffff"  just="left" />
                 <TextTraits font="SansSerif"  size="11"  name="LayoutGates"  style="plain"  color="#000000"  background="#00ffffff"  just="left" />
                 <TextTraits font="SansSerif"  size="9"  name="Numbers"  style="plain"  color="#000000"  background="#00ffffff"  just="left" />
                 <TextTraits font="SansSerif"  size="9"  name="Legend"  style="plain"  color="#000000"  background="#00ffffff"  just="left" />
                 <WindowPosition x="0"  y="0"  width="392"  height="584"  displayed="1"  panelState="---" />
               </GraphEnvironment>
             </Graph>
             <Gate gating:id="ID691155136" >
               <gating:PolygonGate eventsInside="1"  annoOffsetX="-36"  annoOffsetY="-71"  tint="#000000"  isTinted="0"  lineWeight="Normal"  userDefined="1"  quadId="-1"  gateResolution="256" >
                 <gating:dimension>
                   <data-type:fcs-dimension data-type:name="FSC-A" />
                 </gating:dimension>
                 <gating:dimension>
                   <data-type:fcs-dimension data-type:name="SSC-A" />
                 </gating:dimension>
                 <gating:vertex>
                   <gating:coordinate data-type:value="115780.2666666667" />
                   <gating:coordinate data-type:value="12192.7441860465" />
                 </gating:vertex>
                 <gating:vertex>
                   <gating:coordinate data-type:value="234837.3333333333" />
                   <gating:coordinate data-type:value="49990.2511627907" />
                 </gating:vertex>
                 <gating:vertex>
                   <gating:coordinate data-type:value="259959.4666666667" />
                   <gating:coordinate data-type:value="71937.1906976744" />
                 </gating:vertex>
                 <gating:vertex>
                   <gating:coordinate data-type:value="258867.2" />
                   <gating:coordinate data-type:value="154847.8511627907" />
                 </gating:vertex>
                 <gating:vertex>
                   <gating:coordinate data-type:value="212992" />
                   <gating:coordinate data-type:value="180452.6139534884" />
                 </gating:vertex>
                 <gating:vertex>
                   <gating:coordinate data-type:value="157286.4" />
                   <gating:coordinate data-type:value="149970.7534883721" />
                 </gating:vertex>
                 <gating:vertex>
                   <gating:coordinate data-type:value="76458.6666666667" />
                   <gating:coordinate data-type:value="52428.8" />
                 </gating:vertex>
                 <gating:vertex>
                   <gating:coordinate data-type:value="55705.6" />
                   <gating:coordinate data-type:value="10973.4697674419" />
                 </gating:vertex>
                 <gating:vertex>
                   <gating:coordinate data-type:value="68812.8" />
                   <gating:coordinate data-type:value="3657.823255814" />
                 </gating:vertex>
               </gating:PolygonGate>
             </Gate>
             <Subpopulations>
               <Population name="CD3, SSC-A subset"  annotation=""  owningGroup="All Samples"  expanded="1"  sortPriority="10"  count="1235" >
                 <Graph smoothing="0"  backColor="#ffffff"  foreColor="#000000"  heatMapStatParameter="Comp-PE-Cy7-A"  type="Pseudocolor"  fast="1" >
                   <Axis dimension="x"  name="Comp-BV605-A"  label=""  auto="auto" />
                   <Axis dimension="y"  name="Comp-APC-Cy7-A"  label=""  auto="auto" />
                   <GraphSettings level="5%"  smoothingHighResolution="1"  contourHighResolution="1"  histogramSmoothingCount="0"  graphResolution="256"  showOutliers="0"  drawLargeDots="0"  dotsToDraw="8000"  tint="le.chartfill.tinted.40"  lineWeight="le.lineweight.normal"  lineStyle="le.linestyle.solid" />
                   <GraphEnvironment showGrid="0"  showAxes="tnlTNL"  showGates="1"  showFreqOnPlots="1"  showGateNameOnPlots="1"  showMedians="0"  showUncomped="0"  addEventParam="0"  lastYAxisName="" >
                     <TextTraits font="SansSerif"  size="11"  name="Labels"  style="plain"  color="#000000"  background="#00ffffff"  just="left" />
                     <TextTraits font="SansSerif"  size="11"  name="LayoutGates"  style="plain"  color="#000000"  background="#00ffffff"  just="left" />
                     <TextTraits font="SansSerif"  size="9"  name="Numbers"  style="plain"  color="#000000"  background="#00ffffff"  just="left" />
                     <TextTraits font="SansSerif"  size="9"  name="Legend"  style="plain"  color="#000000"  background="#00ffffff"  just="left" />
                     <WindowPosition x="172"  y="89"  width="392"  height="584"  displayed="0"  panelState="---" />
                   </GraphEnvironment>
                 </Graph>
                 <Gate gating:id="ID1090553597"  gating:parent_id="ID691155136" >
                   <gating:PolygonGate eventsInside="1"  annoOffsetX="7"  annoOffsetY="-113"  tint="#000000"  isTinted="0"  lineWeight="Normal"  userDefined="1"  quadId="-1"  gateResolution="256" >
                     <gating:dimension>
                       <data-type:fcs-dimension data-type:name="Comp-BV510-A" />
                     </gating:dimension>
                     <gating:dimension>
                       <data-type:fcs-dimension data-type:name="SSC-A" />
                     </gating:dimension>
                     <gating:vertex>
                       <gating:coordinate data-type:value="74681.4563121821" />
                       <gating:coordinate data-type:value="69498.6418604651" />
                     </gating:vertex>
                     <gating:vertex>
                       <gating:coordinate data-type:value="53522.7339524442" />
                       <gating:coordinate data-type:value="156067.1255813953" />
                     </gating:vertex>
                     <gating:vertex>
                       <gating:coordinate data-type:value="9464.5250228277" />
                       <gating:coordinate data-type:value="176794.7906976744" />
                     </gating:vertex>
                     <gating:vertex>
                       <gating:coordinate data-type:value="3291.054047588" />
                       <gating:coordinate data-type:value="180452.6139534884" />
                     </gating:vertex>
                     <gating:vertex>
                       <gating:coordinate data-type:value="1449.0580996384" />
                       <gating:coordinate data-type:value="132900.911627907" />
                     </gating:vertex>
                     <gating:vertex>
                       <gating:coordinate data-type:value="909.5219359479" />
                       <gating:coordinate data-type:value="60963.7209302326" />
                     </gating:vertex>
                     <gating:vertex>
                       <gating:coordinate data-type:value="877.8278791897" />
                       <gating:coordinate data-type:value="23166.2139534884" />
                     </gating:vertex>
                     <gating:vertex>
                       <gating:coordinate data-type:value="1192.5828293237" />
                       <gating:coordinate data-type:value="7315.6465116279" />
                     </gating:vertex>
                     <gating:vertex>
                       <gating:coordinate data-type:value="4506.6465278662" />
                       <gating:coordinate data-type:value="3657.823255814" />
                     </gating:vertex>
                     <gating:vertex>
                       <gating:coordinate data-type:value="45346.1036450791" />
                       <gating:coordinate data-type:value="23166.2139534884" />
                     </gating:vertex>
                   </gating:PolygonGate>
                 </Gate>
                 <Subpopulations>
                   <Population name="CD4"  annotation=""  owningGroup=""  expanded="1"  sortPriority="10"  count="514" >
                     <Graph smoothing="13"  backColor="#ffffff"  foreColor="#000000"  heatMapStatParameter="Comp-PE-Cy7-A"  type="Density"  fast="1" >
                       <Axis dimension="x"  name="Comp-BV421-A"  label=""  auto="auto" />
                       <Axis dimension="y"  name="Comp-PE-A"  label=""  auto="auto" />
                       <GraphSettings level="5%"  smoothingHighResolution="1"  contourHighResolution="1"  histogramSmoothingCount="0"  graphResolution="256"  showOutliers="0"  drawLargeDots="0"  dotsToDraw="8000"  tint="le.chartfill.tinted.40"  lineWeight="le.lineweight.normal"  lineStyle="le.linestyle.solid" />
                       <GraphEnvironment showGrid="0"  showAxes="tnlTNL"  showGates="1"  showFreqOnPlots="1"  showGateNameOnPlots="1"  showMedians="0"  showUncomped="0"  addEventParam="0"  lastYAxisName="" >
                         <TextTraits font="SansSerif"  size="11"  name="Labels"  style="plain"  color="#000000"  background="#00ffffff"  just="left" />
                         <TextTraits font="SansSerif"  size="11"  name="LayoutGates"  style="plain"  color="#000000"  background="#00ffffff"  just="left" />
                         <TextTraits font="SansSerif"  size="9"  name="Numbers"  style="plain"  color="#000000"  background="#00ffffff"  just="left" />
                         <TextTraits font="SansSerif"  size="9"  name="Legend"  style="plain"  color="#000000"  background="#00ffffff"  just="left" />
                         <WindowPosition x="668"  y="40"  width="392"  height="700"  displayed="0"  panelState="+--" />
                       </GraphEnvironment>
                     </Graph>
                     <Gate gating:id="ID1238662241"  gating:parent_id="ID1090553597" >
                       <gating:PolygonGate eventsInside="1"  annoOffsetX="4"  annoOffsetY="-70"  tint="#000000"  isTinted="0"  lineWeight="Normal"  userDefined="1"  quadId="-1"  gateResolution="256" >
                         <gating:dimension>
                           <data-type:fcs-dimension data-type:name="Comp-BV605-A" />
                         </gating:dimension>
                         <gating:dimension>
                           <data-type:fcs-dimension data-type:name="Comp-APC-Cy7-A" />
                         </gating:dimension>
                         <gating:vertex>
                           <gating:coordinate data-type:value="7140.9722269182" />
                           <gating:coordinate data-type:value="35089.1543394379" />
                         </gating:vertex>
                         <gating:vertex>
                           <gating:coordinate data-type:value="7487.6681502809" />
                           <gating:coordinate data-type:value="3242.8173128346" />
                         </gating:vertex>
                         <gating:vertex>
                           <gating:coordinate data-type:value="1722.185826112" />
                           <gating:coordinate data-type:value="596.2872435793" />
                         </gating:vertex>
                         <gating:vertex>
                           <gating:coordinate data-type:value="5.0536242007" />
                           <gating:coordinate data-type:value="596.2872435793" />
                         </gating:vertex>
                         <gating:vertex>
                           <gating:coordinate data-type:value="5.0536242007" />
                           <gating:coordinate data-type:value="33280.4782851623" />
                         </gating:vertex>
                       </gating:PolygonGate>
                     </Gate>
                     <Subpopulations>
                       <Population name="Q1: CD62L- , CD45RO+"  annotation=""  owningGroup="All Samples"  expanded="1"  sortPriority="10"  count="187" >
                         <Graph smoothing="13"  backColor="#ffffff"  foreColor="#000000"  heatMapStatParameter="Comp-PE-Cy7-A"  type="Density"  fast="1" >
                           <Axis dimension="x"  name="Comp-BV421-A"  label=""  auto="auto" />
                           <Axis dimension="y"  name="Comp-PE-A"  label=""  auto="auto" />
                           <GraphSettings level="5%"  smoothingHighResolution="1"  contourHighResolution="1"  histogramSmoothingCount="0"  graphResolution="256"  showOutliers="0"  drawLargeDots="0"  dotsToDraw="8000"  tint="le.chartfill.tinted.40"  lineWeight="le.lineweight.normal"  lineStyle="le.linestyle.solid" />
                           <GraphEnvironment showGrid="0"  showAxes="tnlTNL"  showGates="1"  showFreqOnPlots="1"  showGateNameOnPlots="1"  showMedians="0"  showUncomped="0"  addEventParam="0"  lastYAxisName="" >
                             <TextTraits font="SansSerif"  size="11"  name="Labels"  style="plain"  color="#000000"  background="#00ffffff"  just="left" />
                             <TextTraits font="SansSerif"  size="11"  name="LayoutGates"  style="plain"  color="#000000"  background="#00ffffff"  just="left" />
                             <TextTraits font="SansSerif"  size="9"  name="Numbers"  style="plain"  color="#000000"  background="#00ffffff"  just="left" />
                             <TextTraits font="SansSerif"  size="9"  name="Legend"  style="plain"  color="#000000"  background="#00ffffff"  just="left" />
                             <WindowPosition x="548"  y="30"  width="392"  height="699"  displayed="1"  panelState="+--" />
                           </GraphEnvironment>
                         </Graph>
                         <Gate gating:id="ID948678892"  gating:parent_id="ID1238662241" >
                           <gating:RectangleGate eventsInside="1"  annoOffsetX="0"  annoOffsetY="0"  tint="#000000"  isTinted="0"  lineWeight="Normal"  userDefined="1"  percentX="0"  percentY="0" >
                             <gating:dimension gating:max="6002.723258345474" >
                               <data-type:fcs-dimension data-type:name="Comp-BV421-A" />
                             </gating:dimension>
                             <gating:dimension gating:min="158.8078450427781" >
                               <data-type:fcs-dimension data-type:name="Comp-PE-A" />
                             </gating:dimension>
                           </gating:RectangleGate>
                         </Gate>
                       </Population>
                       <Population name="Q2: CD62L+ , CD45RO+"  annotation=""  owningGroup="All Samples"  expanded="1"  sortPriority="10"  count="295" >
                         <Graph smoothing="13"  backColor="#ffffff"  foreColor="#000000"  heatMapStatParameter="Comp-PE-Cy7-A"  type="Density"  fast="1" >
                           <Axis dimension="x"  name="Comp-BV421-A"  label=""  auto="auto" />
                           <Axis dimension="y"  name="Comp-PE-A"  label=""  auto="auto" />
                           <GraphSettings level="5%"  smoothingHighResolution="1"  contourHighResolution="1"  histogramSmoothingCount="0"  graphResolution="256"  showOutliers="0"  drawLargeDots="0"  dotsToDraw="8000"  tint="le.chartfill.tinted.40"  lineWeight="le.lineweight.normal"  lineStyle="le.linestyle.solid" />
                           <GraphEnvironment showGrid="0"  showAxes="tnlTNL"  showGates="1"  showFreqOnPlots="1"  showGateNameOnPlots="1"  showMedians="0"  showUncomped="0"  addEventParam="0"  lastYAxisName="" >
                             <TextTraits font="SansSerif"  size="11"  name="Labels"  style="plain"  color="#000000"  background="#00ffffff"  just="left" />
                             <TextTraits font="SansSerif"  size="11"  name="LayoutGates"  style="plain"  color="#000000"  background="#00ffffff"  just="left" />
                             <TextTraits font="SansSerif"  size="9"  name="Numbers"  style="plain"  color="#000000"  background="#00ffffff"  just="left" />
                             <TextTraits font="SansSerif"  size="9"  name="Legend"  style="plain"  color="#000000"  background="#00ffffff"  just="left" />
                             <WindowPosition x="548"  y="30"  width="392"  height="699"  displayed="1"  panelState="+--" />
                           </GraphEnvironment>
                         </Graph>
                         <Gate gating:id="ID585295995"  gating:parent_id="ID1238662241" >
                           <gating:RectangleGate eventsInside="1"  annoOffsetX="0"  annoOffsetY="0"  tint="#000000"  isTinted="0"  lineWeight="Normal"  userDefined="1"  percentX="0"  percentY="0" >
                             <gating:dimension gating:min="6002.723258345474" >
                               <data-type:fcs-dimension data-type:name="Comp-BV421-A" />
                             </gating:dimension>
                             <gating:dimension gating:min="158.8078450427781" >
                               <data-type:fcs-dimension data-type:name="Comp-PE-A" />
                             </gating:dimension>
                           </gating:RectangleGate>
                         </Gate>
                       </Population>
                       <Population name="Q3: CD62L+ , CD45RO-"  annotation=""  owningGroup="All Samples"  expanded="1"  sortPriority="10"  count="25" >
                         <Graph smoothing="13"  backColor="#ffffff"  foreColor="#000000"  heatMapStatParameter="Comp-PE-Cy7-A"  type="Density"  fast="1" >
                           <Axis dimension="x"  name="Comp-BV421-A"  label=""  auto="auto" />
                           <Axis dimension="y"  name="Comp-PE-A"  label=""  auto="auto" />
                           <GraphSettings level="5%"  smoothingHighResolution="1"  contourHighResolution="1"  histogramSmoothingCount="0"  graphResolution="256"  showOutliers="0"  drawLargeDots="0"  dotsToDraw="8000"  tint="le.chartfill.tinted.40"  lineWeight="le.lineweight.normal"  lineStyle="le.linestyle.solid" />
                           <GraphEnvironment showGrid="0"  showAxes="tnlTNL"  showGates="1"  showFreqOnPlots="1"  showGateNameOnPlots="1"  showMedians="0"  showUncomped="0"  addEventParam="0"  lastYAxisName="" >
                             <TextTraits font="SansSerif"  size="11"  name="Labels"  style="plain"  color="#000000"  background="#00ffffff"  just="left" />
                             <TextTraits font="SansSerif"  size="11"  name="LayoutGates"  style="plain"  color="#000000"  background="#00ffffff"  just="left" />
                             <TextTraits font="SansSerif"  size="9"  name="Numbers"  style="plain"  color="#000000"  background="#00ffffff"  just="left" />
                             <TextTraits font="SansSerif"  size="9"  name="Legend"  style="plain"  color="#000000"  background="#00ffffff"  just="left" />
                             <WindowPosition x="548"  y="30"  width="392"  height="699"  displayed="1"  panelState="+--" />
                           </GraphEnvironment>
                         </Graph>
                         <Gate gating:id="ID2010487993"  gating:parent_id="ID1238662241" >
                           <gating:RectangleGate eventsInside="1"  annoOffsetX="0"  annoOffsetY="0"  tint="#000000"  isTinted="0"  lineWeight="Normal"  userDefined="1"  percentX="0"  percentY="0" >
                             <gating:dimension gating:min="6002.723258345474" >
                               <data-type:fcs-dimension data-type:name="Comp-BV421-A" />
                             </gating:dimension>
                             <gating:dimension gating:max="158.8078450427781" >
                               <data-type:fcs-dimension data-type:name="Comp-PE-A" />
                             </gating:dimension>
                           </gating:RectangleGate>
                         </Gate>
                       </Population>
                       <Population name="Q4: CD62L- , CD45RO-"  annotation=""  owningGroup="All Samples"  expanded="1"  sortPriority="10"  count="7" >
                         <Graph smoothing="13"  backColor="#ffffff"  foreColor="#000000"  heatMapStatParameter="Comp-PE-Cy7-A"  type="Density"  fast="1" >
                           <Axis dimension="x"  name="Comp-BV421-A"  label=""  auto="auto" />
                           <Axis dimension="y"  name="Comp-PE-A"  label=""  auto="auto" />
                           <GraphSettings level="5%"  smoothingHighResolution="1"  contourHighResolution="1"  histogramSmoothingCount="0"  graphResolution="256"  showOutliers="0"  drawLargeDots="0"  dotsToDraw="8000"  tint="le.chartfill.tinted.40"  lineWeight="le.lineweight.normal"  lineStyle="le.linestyle.solid" />
                           <GraphEnvironment showGrid="0"  showAxes="tnlTNL"  showGates="1"  showFreqOnPlots="1"  showGateNameOnPlots="1"  showMedians="0"  showUncomped="0"  addEventParam="0"  lastYAxisName="" >
                             <TextTraits font="SansSerif"  size="11"  name="Labels"  style="plain"  color="#000000"  background="#00ffffff"  just="left" />
                             <TextTraits font="SansSerif"  size="11"  name="LayoutGates"  style="plain"  color="#000000"  background="#00ffffff"  just="left" />
                             <TextTraits font="SansSerif"  size="9"  name="Numbers"  style="plain"  color="#000000"  background="#00ffffff"  just="left" />
                             <TextTraits font="SansSerif"  size="9"  name="Legend"  style="plain"  color="#000000"  background="#00ffffff"  just="left" />
                             <WindowPosition x="548"  y="30"  width="392"  height="699"  displayed="1"  panelState="+--" />
                           </GraphEnvironment>
                         </Graph>
                         <Gate gating:id="ID424047285"  gating:parent_id="ID1238662241" >
                           <gating:RectangleGate eventsInside="1"  annoOffsetX="0"  annoOffsetY="0"  tint="#000000"  isTinted="0"  lineWeight="Normal"  userDefined="1"  percentX="0"  percentY="0" >
                             <gating:dimension gating:max="6002.723258345474" >
                               <data-type:fcs-dimension data-type:name="Comp-BV421-A" />
                             </gating:dimension>
                             <gating:dimension gating:max="158.8078450427781" >
                               <data-type:fcs-dimension data-type:name="Comp-PE-A" />
                             </gating:dimension>
                           </gating:RectangleGate>
                         </Gate>
                       </Population>
                     </Subpopulations>
                   </Population>
                   <Population name="CD8"  annotation=""  owningGroup="All Samples"  expanded="1"  sortPriority="10"  count="153" >
                     <Graph smoothing="13"  backColor="#ffffff"  foreColor="#000000"  heatMapStatParameter="Comp-PE-Cy7-A"  type="Density"  fast="1" >
                       <Axis dimension="x"  name="Comp-BV421-A"  label=""  auto="auto" />
                       <Axis dimension="y"  name="Comp-PE-A"  label=""  auto="auto" />
                       <GraphSettings level="5%"  smoothingHighResolution="1"  contourHighResolution="1"  histogramSmoothingCount="0"  graphResolution="256"  showOutliers="0"  drawLargeDots="0"  dotsToDraw="8000"  tint="le.chartfill.tinted.40"  lineWeight="le.lineweight.normal"  lineStyle="le.linestyle.solid" />
                       <GraphEnvironment showGrid="0"  showAxes="tnlTNL"  showGates="1"  showFreqOnPlots="1"  showGateNameOnPlots="1"  showMedians="0"  showUncomped="0"  addEventParam="0"  lastYAxisName="" >
                         <TextTraits font="SansSerif"  size="11"  name="Labels"  style="plain"  color="#000000"  background="#00ffffff"  just="left" />
                         <TextTraits font="SansSerif"  size="11"  name="LayoutGates"  style="plain"  color="#000000"  background="#00ffffff"  just="left" />
                         <TextTraits font="SansSerif"  size="9"  name="Numbers"  style="plain"  color="#000000"  background="#00ffffff"  just="left" />
                         <TextTraits font="SansSerif"  size="9"  name="Legend"  style="plain"  color="#000000"  background="#00ffffff"  just="left" />
                         <WindowPosition x="656"  y="84"  width="392"  height="700"  displayed="0"  panelState="+--" />
                       </GraphEnvironment>
                     </Graph>
                     <Gate gating:id="ID556333352"  gating:parent_id="ID1090553597" >
                       <gating:PolygonGate eventsInside="1"  annoOffsetX="5"  annoOffsetY="-5"  tint="#000000"  isTinted="0"  lineWeight="Normal"  userDefined="1"  quadId="-1"  gateResolution="256" >
                         <gating:dimension>
                           <data-type:fcs-dimension data-type:name="Comp-BV605-A" />
                         </gating:dimension>
                         <gating:dimension>
                           <data-type:fcs-dimension data-type:name="Comp-APC-Cy7-A" />
                         </gating:dimension>
                         <gating:vertex>
                           <gating:coordinate data-type:value="13225.6651149635" />
                           <gating:coordinate data-type:value="662.8605972832" />
                         </gating:vertex>
                         <gating:vertex>
                           <gating:coordinate data-type:value="2766.7661588902" />
                           <gating:coordinate data-type:value="103.9932644829" />
                         </gating:vertex>
                         <gating:vertex>
                           <gating:coordinate data-type:value="3041.9421033022" />
                           <gating:coordinate data-type:value="3.3349393489" />
                         </gating:vertex>
                         <gating:vertex>
                           <gating:coordinate data-type:value="66290.5821617623" />
                           <gating:coordinate data-type:value="3.516181484" />
                         </gating:vertex>
                         <gating:vertex>
                           <gating:coordinate data-type:value="66290.5821617623" />
                           <gating:coordinate data-type:value="698.884721677" />
                         </gating:vertex>
                       </gating:PolygonGate>
                     </Gate>
                     <Subpopulations>
                       <Population name="Q1: CD62L- , CD45RO+"  annotation=""  owningGroup="All Samples"  expanded="1"  sortPriority="10"  count="77" >
                         <Graph smoothing="13"  backColor="#ffffff"  foreColor="#000000"  heatMapStatParameter="Comp-PE-Cy7-A"  type="Density"  fast="1" >
                           <Axis dimension="x"  name="Comp-BV421-A"  label=""  auto="auto" />
                           <Axis dimension="y"  name="Comp-PE-A"  label=""  auto="auto" />
[truncated: 261,514 more chars]
