# Supplementary material for: A therapeutic regimen using neoantigen-specific TCR-T cells for HLA-A*2402-positive solid tumors
Source: EMBO Mol Med. 2025 Jan 2;17(2):365–83. doi: 10.1038/s44321-024-00184-1 (PMC11821884; doi:10.1038/s44321-024-00184-1)
Supplement: Supplementary file 6 — Source data Fig. 4 [file 44321_2024_184_MOESM6_ESM.zip › Fig 4/Fig 4E-F/25-Jul-2024.wsp]

<?xml version="1.0" encoding="UTF-8"?>
 <Workspace version="20.0"  modDate="Thu Jul 25 17:08:59 CST 2024"  clientTimestamp="1721898539132"  flowJoVersion="10.6.2"  drawRowBorders="1"  drawColumnBorders="1"  hideCompNodes="1"  curGroup="All Samples"  groupPaneHeight="-1"  xmlns:xsi="http://www.w3.org/2001/XMLSchema-instance"  xmlns:gating="http://www.isac-net.org/std/Gating-ML/v2.0/gating"  xmlns:transforms="http://www.isac-net.org/std/Gating-ML/v2.0/transformations"  xmlns:data-type="http://www.isac-net.org/std/Gating-ML/v2.0/datatypes"  xsi:schemaLocation="http://www.isac-net.org/std/Gating-ML/v2.0/gating http://www.isac-net.org/std/Gating-ML/v2.0/gating/Gating-ML.v2.0.xsd http://www.isac-net.org/std/Gating-ML/v2.0/transformations http://www.isac-net.org/std/Gating-ML/v2.0/gating/Transformations.v2.0.xsd http://www.isac-net.org/std/Gating-ML/v2.0/datatypes http://www.isac-net.org/std/Gating-ML/v2.0/gating/DataTypes.v2.0.xsd "  nonAutoSaveFileName="file:/C:/Users/byc/Desktop/25-Jul-2024.wsp" >
   <WindowPosition x="-7"  y="-7"  width="1551"  height="839"  displayed="1"  panelState="" />
   <TextTraits font="SansSerif"  size="11"  name=""  style="plain"  color="#000000"  background="#00ffffff"  just="left" />
   <Columns>
     <TColumn width="310" >
       <Property key="fj.appnode.prop.name" />
     </TColumn>
     <TColumn width="151" >
       <Property key="fj.appnode.prop.statistic" />
     </TColumn>
     <TColumn width="150" >
       <Property key="fj.appnode.prop.ncells" />
     </TColumn>
     <TColumn width="151" >
       <Reagent channel="PE-A" />
     </TColumn>
     <TColumn width="150" >
       <Reagent channel="BV605-A" />
     </TColumn>
     <TColumn width="151" >
       <Reagent channel="BV510-A" />
     </TColumn>
     <TColumn width="150" >
       <Reagent channel="BV421-A" />
     </TColumn>
     <TColumn width="151" >
       <Reagent channel="APC-Cy7-A" />
     </TColumn>
     <TColumn width="150" >
       <Reagent channel="APC-A" />
     </TColumn>
   </Columns>
   <Matrices>
     <transforms:spilloverMatrix spectral="0"  prefix="Comp-"  name="Acquisition-defined"  editable="0"  color="#c0c0c0"  version="FlowJo-10.6.2"  status="FINALIZED"  transforms:id="79f26aff-08f0-4ab2-84b7-941b7a8946d3"  suffix="" >
       <data-type:parameters>
         <data-type:parameter data-type:name="PE-Cy7-A"  userProvidedCompInfix="Comp-PE-Cy7-A" />
         <data-type:parameter data-type:name="APC-A"  userProvidedCompInfix="Comp-APC-A" />
         <data-type:parameter data-type:name="APC-Cy7-A"  userProvidedCompInfix="Comp-APC-Cy7-A" />
         <data-type:parameter data-type:name="BV421-A"  userProvidedCompInfix="Comp-BV421-A" />
         <data-type:parameter data-type:name="BV510-A"  userProvidedCompInfix="Comp-BV510-A" />
         <data-type:parameter data-type:name="BV605-A"  userProvidedCompInfix="Comp-BV605-A" />
         <data-type:parameter data-type:name="PE-A"  userProvidedCompInfix="Comp-PE-A" />
       </data-type:parameters>
       <transforms:spillover data-type:parameter="PE-Cy7-A"  userProvidedCompInfix="Comp-PE-Cy7-A" >
         <transforms:coefficient data-type:parameter="PE-Cy7-A"  transforms:value="1" />
         <transforms:coefficient data-type:parameter="APC-A"  transforms:value="0" />
         <transforms:coefficient data-type:parameter="APC-Cy7-A"  transforms:value="0" />
         <transforms:coefficient data-type:parameter="BV421-A"  transforms:value="0" />
         <transforms:coefficient data-type:parameter="BV510-A"  transforms:value="0" />
         <transforms:coefficient data-type:parameter="BV605-A"  transforms:value="0" />
         <transforms:coefficient data-type:parameter="PE-A"  transforms:value="0" />
       </transforms:spillover>
       <transforms:spillover data-type:parameter="APC-A"  userProvidedCompInfix="Comp-APC-A" >
         <transforms:coefficient data-type:parameter="PE-Cy7-A"  transforms:value="0" />
         <transforms:coefficient data-type:parameter="APC-A"  transforms:value="1" />
         <transforms:coefficient data-type:parameter="APC-Cy7-A"  transforms:value="0.0799999982" />
         <transforms:coefficient data-type:parameter="BV421-A"  transforms:value="0" />
         <transforms:coefficient data-type:parameter="BV510-A"  transforms:value="0" />
         <transforms:coefficient data-type:parameter="BV605-A"  transforms:value="0" />
         <transforms:coefficient data-type:parameter="PE-A"  transforms:value="0" />
       </transforms:spillover>
       <transforms:spillover data-type:parameter="APC-Cy7-A"  userProvidedCompInfix="Comp-APC-Cy7-A" >
         <transforms:coefficient data-type:parameter="PE-Cy7-A"  transforms:value="0" />
         <transforms:coefficient data-type:parameter="APC-A"  transforms:value="0.0399999991" />
         <transforms:coefficient data-type:parameter="APC-Cy7-A"  transforms:value="1" />
         <transforms:coefficient data-type:parameter="BV421-A"  transforms:value="0" />
         <transforms:coefficient data-type:parameter="BV510-A"  transforms:value="0" />
         <transforms:coefficient data-type:parameter="BV605-A"  transforms:value="0.0099999206" />
         <transforms:coefficient data-type:parameter="PE-A"  transforms:value="0" />
       </transforms:spillover>
       <transforms:spillover data-type:parameter="BV421-A"  userProvidedCompInfix="Comp-BV421-A" >
         <transforms:coefficient data-type:parameter="PE-Cy7-A"  transforms:value="0" />
         <transforms:coefficient data-type:parameter="APC-A"  transforms:value="0" />
         <transforms:coefficient data-type:parameter="APC-Cy7-A"  transforms:value="0" />
         <transforms:coefficient data-type:parameter="BV421-A"  transforms:value="1" />
         <transforms:coefficient data-type:parameter="BV510-A"  transforms:value="0.0900000036" />
         <transforms:coefficient data-type:parameter="BV605-A"  transforms:value="0.006999996" />
         <transforms:coefficient data-type:parameter="PE-A"  transforms:value="0" />
       </transforms:spillover>
       <transforms:spillover data-type:parameter="BV510-A"  userProvidedCompInfix="Comp-BV510-A" >
         <transforms:coefficient data-type:parameter="PE-Cy7-A"  transforms:value="0" />
         <transforms:coefficient data-type:parameter="APC-A"  transforms:value="0" />
         <transforms:coefficient data-type:parameter="APC-Cy7-A"  transforms:value="0" />
         <transforms:coefficient data-type:parameter="BV421-A"  transforms:value="0.1899999976" />
         <transforms:coefficient data-type:parameter="BV510-A"  transforms:value="1" />
         <transforms:coefficient data-type:parameter="BV605-A"  transforms:value="0.0600000061" />
         <transforms:coefficient data-type:parameter="PE-A"  transforms:value="0" />
       </transforms:spillover>
       <transforms:spillover data-type:parameter="BV605-A"  userProvidedCompInfix="Comp-BV605-A" >
         <transforms:coefficient data-type:parameter="PE-Cy7-A"  transforms:value="0" />
         <transforms:coefficient data-type:parameter="APC-A"  transforms:value="0" />
         <transforms:coefficient data-type:parameter="APC-Cy7-A"  transforms:value="0" />
         <transforms:coefficient data-type:parameter="BV421-A"  transforms:value="0.200000003" />
         <transforms:coefficient data-type:parameter="BV510-A"  transforms:value="0.0400000028" />
         <transforms:coefficient data-type:parameter="BV605-A"  transforms:value="1" />
         <transforms:coefficient data-type:parameter="PE-A"  transforms:value="0" />
       </transforms:spillover>
       <transforms:spillover data-type:parameter="PE-A"  userProvidedCompInfix="Comp-PE-A" >
         <transforms:coefficient data-type:parameter="PE-Cy7-A"  transforms:value="0" />
         <transforms:coefficient data-type:parameter="APC-A"  transforms:value="0" />
         <transforms:coefficient data-type:parameter="APC-Cy7-A"  transforms:value="0" />
         <transforms:coefficient data-type:parameter="BV421-A"  transforms:value="0" />
         <transforms:coefficient data-type:parameter="BV510-A"  transforms:value="0" />
         <transforms:coefficient data-type:parameter="BV605-A"  transforms:value="0" />
         <transforms:coefficient data-type:parameter="PE-A"  transforms:value="1" />
       </transforms:spillover>
     </transforms:spilloverMatrix>
   </Matrices>
   <Cytometers>
     <Cytometer name="DIVA"  cyt="FACSAriaII"  useFCS3="1"  extraNegs="0"  widthBasis="-100"  linMin="0"  logMin="3"  linMax="262144"  logMax="262144"  linearRescale="1"  logRescale="1"  linFromKW="1"  logFromKW="1"  useGain="0"  useTransform="1"  transformType="BIEX"  manufacturer=""  serialnumber=""  homepage="workspaces-and-samples/flowjo-and-your-cytometer/ws-cytometer-bd/"  icon="bd.PNG" >
       <LinParams>
         <Param>time</Param>
       </LinParams>
       <LogParams/>
       <FilterParams/>
       <TransformStore>
         <MatrixID matrixId="79f26aff-08f0-4ab2-84b7-941b7a8946d3" >
           <Transforms>
             <transforms:log transforms:offset="3"  transforms:decades="4.9414186672" >
               <data-type:parameter data-type:name="BV605-A" />
             </transforms:log>
             <transforms:linear transforms:minRange="0"  transforms:maxRange="262144"  gain="1" >
               <data-type:parameter data-type:name="FSC-H" />
             </transforms:linear>
             <transforms:log transforms:offset="3"  transforms:decades="4.9414186672" >
               <data-type:parameter data-type:name="APC-A" />
             </transforms:log>
             <transforms:biex transforms:length="256"  transforms:maxRange="262144"  transforms:neg="0"  transforms:width="-100"  transforms:pos="4.418539922" >
               <data-type:parameter data-type:name="PE-Cy7-A" />
             </transforms:biex>
             <transforms:log transforms:offset="3"  transforms:decades="4.9414186672" >
               <data-type:parameter data-type:name="BV421-A" />
             </transforms:log>
             <transforms:biex transforms:length="256"  transforms:maxRange="262144"  transforms:neg="0"  transforms:width="-100"  transforms:pos="4.418539922" >
               <data-type:parameter data-type:name="BV510-A" />
             </transforms:biex>
             <transforms:linear transforms:minRange="0"  transforms:maxRange="262144"  gain="1" >
               <data-type:parameter data-type:name="FSC-A" />
             </transforms:linear>
             <transforms:biex transforms:length="256"  transforms:maxRange="262144"  transforms:neg="0"  transforms:width="-100"  transforms:pos="4.418539922" >
               <data-type:parameter data-type:name="PE-A" />
             </transforms:biex>
             <transforms:log transforms:offset="3"  transforms:decades="4.9414186672" >
               <data-type:parameter data-type:name="APC-Cy7-A" />
             </transforms:log>
             <transforms:linear transforms:minRange="0"  transforms:maxRange="262144"  gain="1" >
               <data-type:parameter data-type:name="SSC-A" />
             </transforms:linear>
           </Transforms>
         </MatrixID>
       </TransformStore>
     </Cytometer>
   </Cytometers>
   <Groups>
     <GroupNode name="All Samples"  annotation=""  owningGroup="All Samples"  expanded="1"  sortPriority="10"  count="-1" >
       <Graph smoothing="0"  backColor="#ffffff"  foreColor="#000000"  type="Pseudocolor"  fast="1" >
         <Axis dimension="x"  name=""  label=""  auto="auto" />
         <Axis dimension="y"  name=""  label=""  auto="auto" />
         <GraphSettings level="5%"  smoothingHighResolution="1"  contourHighResolution="1"  histogramSmoothingCount="0"  graphResolution="256"  showOutliers="0"  drawLargeDots="0"  dotsToDraw="8000"  tint="le.chartfill.tinted.40"  lineWeight="le.lineweight.normal"  lineStyle="le.linestyle.solid" />
         <GraphEnvironment showGrid="0"  showAxes="tnlTNL"  showGates="1"  showFreqOnPlots="1"  showGateNameOnPlots="1"  showMedians="0"  showUncomped="0"  addEventParam="0"  lastYAxisName="" >
           <TextTraits font="SansSerif"  size="11"  name="Labels"  style="plain"  color="#000000"  background="#00ffffff"  just="left" />
           <TextTraits font="SansSerif"  size="11"  name="LayoutGates"  style="plain"  color="#000000"  background="#00ffffff"  just="left" />
           <TextTraits font="SansSerif"  size="9"  name="Numbers"  style="plain"  color="#000000"  background="#00ffffff"  just="left" />
           <TextTraits font="SansSerif"  size="9"  name="Legend"  style="plain"  color="#000000"  background="#00ffffff"  just="left" />
         </GraphEnvironment>
       </Graph>
       <Subpopulations>
         <Population name="Lymphocytes"  annotation=""  owningGroup="All Samples"  expanded="1"  sortPriority="10"  count="18964" >
           <Graph smoothing="0"  backColor="#ffffff"  foreColor="#000000"  heatMapStatParameter="Comp-PE-Cy7-A"  type="Pseudocolor"  fast="1" >
             <Axis dimension="x"  name="FSC-A"  label=""  auto="auto" />
             <Axis dimension="y"  name="SSC-A"  label=""  auto="auto" />
             <GraphSettings level="5%"  smoothingHighResolution="1"  contourHighResolution="1"  histogramSmoothingCount="0"  graphResolution="256"  showOutliers="0"  drawLargeDots="0"  dotsToDraw="8000"  tint="le.chartfill.tinted.40"  lineWeight="le.lineweight.normal"  lineStyle="le.linestyle.solid" />
             <GraphEnvironment showGrid="0"  showAxes="tnlTNL"  showGates="1"  showFreqOnPlots="1"  showGateNameOnPlots="1"  showMedians="0"  showUncomped="0"  addEventParam="0"  lastYAxisName="" >
               <TextTraits font="SansSerif"  size="11"  name="Labels"  style="plain"  color="#000000"  background="#00ffffff"  just="left" />
               <TextTraits font="SansSerif"  size="11"  name="LayoutGates"  style="plain"  color="#000000"  background="#00ffffff"  just="left" />
               <TextTraits font="SansSerif"  size="9"  name="Numbers"  style="plain"  color="#000000"  background="#00ffffff"  just="left" />
               <TextTraits font="SansSerif"  size="9"  name="Legend"  style="plain"  color="#000000"  background="#00ffffff"  just="left" />
               <WindowPosition x="0"  y="0"  width="392"  height="584"  displayed="1"  panelState="---" />
             </GraphEnvironment>
           </Graph>
           <Gate gating:id="ID1871171076" >
             <gating:PolygonGate eventsInside="1"  annoOffsetX="-23"  annoOffsetY="-76"  tint="#000000"  isTinted="0"  lineWeight="Normal"  userDefined="1"  quadId="-1"  gateResolution="256" >
               <gating:dimension>
                 <data-type:fcs-dimension data-type:name="FSC-A" />
               </gating:dimension>
               <gating:dimension>
                 <data-type:fcs-dimension data-type:name="SSC-A" />
               </gating:dimension>
               <gating:vertex>
                 <gating:coordinate data-type:value="67720.5333333333" />
                 <gating:coordinate data-type:value="8534.9209302326" />
               </gating:vertex>
               <gating:vertex>
                 <gating:coordinate data-type:value="168209.0666666667" />
                 <gating:coordinate data-type:value="7315.6465116279" />
               </gating:vertex>
               <gating:vertex>
                 <gating:coordinate data-type:value="252313.6" />
                 <gating:coordinate data-type:value="85349.2093023256" />
               </gating:vertex>
               <gating:vertex>
                 <gating:coordinate data-type:value="244667.7333333333" />
                 <gating:coordinate data-type:value="156067.1255813953" />
               </gating:vertex>
               <gating:vertex>
                 <gating:coordinate data-type:value="191146.6666666667" />
                 <gating:coordinate data-type:value="152409.3023255814" />
               </gating:vertex>
               <gating:vertex>
                 <gating:coordinate data-type:value="76458.6666666667" />
                 <gating:coordinate data-type:value="51209.5255813953" />
               </gating:vertex>
               <gating:vertex>
                 <gating:coordinate data-type:value="60074.6666666667" />
                 <gating:coordinate data-type:value="20727.6651162791" />
               </gating:vertex>
             </gating:PolygonGate>
           </Gate>
           <Subpopulations>
             <Population name="CD3, SSC-A subset"  annotation=""  owningGroup="All Samples"  expanded="1"  sortPriority="10"  count="12723" >
               <Graph smoothing="0"  backColor="#ffffff"  foreColor="#000000"  heatMapStatParameter="Comp-PE-Cy7-A"  type="Pseudocolor"  fast="1" >
                 <Axis dimension="x"  name="Comp-BV510-A"  label=""  auto="auto" />
                 <Axis dimension="y"  name="SSC-A"  label=""  auto="auto" />
                 <GraphSettings level="5%"  smoothingHighResolution="1"  contourHighResolution="1"  histogramSmoothingCount="0"  graphResolution="256"  showOutliers="0"  drawLargeDots="0"  dotsToDraw="8000"  tint="le.chartfill.tinted.40"  lineWeight="le.lineweight.normal"  lineStyle="le.linestyle.solid" />
                 <GraphEnvironment showGrid="0"  showAxes="tnlTNL"  showGates="1"  showFreqOnPlots="1"  showGateNameOnPlots="1"  showMedians="0"  showUncomped="0"  addEventParam="0"  lastYAxisName="" >
                   <TextTraits font="SansSerif"  size="11"  name="Labels"  style="plain"  color="#000000"  background="#00ffffff"  just="left" />
                   <TextTraits font="SansSerif"  size="11"  name="LayoutGates"  style="plain"  color="#000000"  background="#00ffffff"  just="left" />
                   <TextTraits font="SansSerif"  size="9"  name="Numbers"  style="plain"  color="#000000"  background="#00ffffff"  just="left" />
                   <TextTraits font="SansSerif"  size="9"  name="Legend"  style="plain"  color="#000000"  background="#00ffffff"  just="left" />
                   <WindowPosition x="0"  y="0"  width="392"  height="584"  displayed="1"  panelState="---" />
                 </GraphEnvironment>
               </Graph>
               <Gate gating:id="ID1359379109"  gating:parent_id="ID1871171076" >
                 <gating:PolygonGate eventsInside="1"  annoOffsetX="0"  annoOffsetY="0"  tint="#000000"  isTinted="0"  lineWeight="Normal"  userDefined="1"  quadId="-1"  gateResolution="256" >
                   <gating:dimension>
                     <data-type:fcs-dimension data-type:name="Comp-BV510-A" />
                   </gating:dimension>
                   <gating:dimension>
                     <data-type:fcs-dimension data-type:name="SSC-A" />
                   </gating:dimension>
                   <gating:vertex>
                     <gating:coordinate data-type:value="68701.9318970743" />
                     <gating:coordinate data-type:value="76814.288372093" />
                   </gating:vertex>
                   <gating:vertex>
                     <gating:coordinate data-type:value="26584.5918963664" />
                     <gating:coordinate data-type:value="157286.4" />
                   </gating:vertex>
                   <gating:vertex>
                     <gating:coordinate data-type:value="6986.7539133103" />
                     <gating:coordinate data-type:value="163382.7720930233" />
                   </gating:vertex>
                   <gating:vertex>
                     <gating:coordinate data-type:value="2599.0182419485" />
                     <gating:coordinate data-type:value="152409.3023255814" />
                   </gating:vertex>
                   <gating:vertex>
                     <gating:coordinate data-type:value="1273.1750318035" />
                     <gating:coordinate data-type:value="101199.776744186" />
                   </gating:vertex>
                   <gating:vertex>
                     <gating:coordinate data-type:value="846.8227272971" />
                     <gating:coordinate data-type:value="47551.7023255814" />
                   </gating:vertex>
                   <gating:vertex>
                     <gating:coordinate data-type:value="786.7399020744" />
                     <gating:coordinate data-type:value="24385.488372093" />
                   </gating:vertex>
                   <gating:vertex>
                     <gating:coordinate data-type:value="877.8278791897" />
                     <gating:coordinate data-type:value="13412.0186046512" />
                   </gating:vertex>
                   <gating:vertex>
                     <gating:coordinate data-type:value="3405.9245213462" />
                     <gating:coordinate data-type:value="3657.823255814" />
                   </gating:vertex>
                   <gating:vertex>
                     <gating:coordinate data-type:value="33979.6978530559" />
                     <gating:coordinate data-type:value="6096.3720930233" />
                   </gating:vertex>
                 </gating:PolygonGate>
               </Gate>
               <Subpopulations>
                 <Population name="CD4"  annotation=""  owningGroup="All Samples"  expanded="1"  sortPriority="10"  count="7571" >
                   <Graph smoothing="0"  backColor="#ffffff"  foreColor="#000000"  heatMapStatParameter="Comp-PE-Cy7-A"  type="Pseudocolor"  fast="1" >
                     <Axis dimension="x"  name="Comp-BV605-A"  label=""  auto="auto" />
                     <Axis dimension="y"  name="Comp-APC-Cy7-A"  label=""  auto="auto" />
                     <GraphSettings level="5%"  smoothingHighResolution="1"  contourHighResolution="1"  histogramSmoothingCount="0"  graphResolution="256"  showOutliers="0"  drawLargeDots="0"  dotsToDraw="8000"  tint="le.chartfill.tinted.40"  lineWeight="le.lineweight.normal"  lineStyle="le.linestyle.solid" />
                     <GraphEnvironment showGrid="0"  showAxes="tnlTNL"  showGates="1"  showFreqOnPlots="1"  showGateNameOnPlots="1"  showMedians="0"  showUncomped="0"  addEventParam="0"  lastYAxisName="" >
                       <TextTraits font="SansSerif"  size="11"  name="Labels"  style="plain"  color="#000000"  background="#00ffffff"  just="left" />
                       <TextTraits font="SansSerif"  size="11"  name="LayoutGates"  style="plain"  color="#000000"  background="#00ffffff"  just="left" />
                       <TextTraits font="SansSerif"  size="9"  name="Numbers"  style="plain"  color="#000000"  background="#00ffffff"  just="left" />
                       <TextTraits font="SansSerif"  size="9"  name="Legend"  style="plain"  color="#000000"  background="#00ffffff"  just="left" />
                       <WindowPosition x="0"  y="0"  width="392"  height="584"  displayed="1"  panelState="---" />
                     </GraphEnvironment>
                   </Graph>
                   <Gate gating:id="ID1283460273"  gating:parent_id="ID1359379109" >
                     <gating:PolygonGate eventsInside="1"  annoOffsetX="12"  annoOffsetY="-68"  tint="#000000"  isTinted="0"  lineWeight="Normal"  userDefined="1"  quadId="-1"  gateResolution="256" >
                       <gating:dimension>
                         <data-type:fcs-dimension data-type:name="Comp-BV605-A" />
                       </gating:dimension>
                       <gating:dimension>
                         <data-type:fcs-dimension data-type:name="Comp-APC-Cy7-A" />
                       </gating:dimension>
                       <gating:vertex>
                         <gating:coordinate data-type:value="8232.3737149621" />
                         <gating:coordinate data-type:value="8863.5151856256" />
                       </gating:vertex>
                       <gating:vertex>
                         <gating:coordinate data-type:value="8632.057443715" />
                         <gating:coordinate data-type:value="1466.1295375463" />
                       </gating:vertex>
                       <gating:vertex>
                         <gating:coordinate data-type:value="1178.598964017" />
                         <gating:coordinate data-type:value="158.8078450428" />
                       </gating:vertex>
                       <gating:vertex>
                         <gating:coordinate data-type:value="8.1188662723" />
                         <gating:coordinate data-type:value="142.8582307765" />
                       </gating:vertex>
                       <gating:vertex>
                         <gating:coordinate data-type:value="7.7429444523" />
                         <gating:coordinate data-type:value="7562.3359254124" />
                       </gating:vertex>
                     </gating:PolygonGate>
                   </Gate>
                   <Subpopulations>
                     <Population name="Q1: TIM3- , PD-1+"  annotation=""  owningGroup="All Samples"  expanded="1"  sortPriority="10"  count="1495" >
                       <Graph smoothing="0"  backColor="#ffffff"  foreColor="#000000"  heatMapStatParameter="Comp-PE-Cy7-A"  type="Pseudocolor"  fast="1" >
                         <Axis dimension="x"  name="Comp-APC-A"  label=""  auto="auto" />
                         <Axis dimension="y"  name="Comp-BV421-A"  label=""  auto="auto" />
                         <GraphSettings level="5%"  smoothingHighResolution="1"  contourHighResolution="1"  histogramSmoothingCount="0"  graphResolution="256"  showOutliers="0"  drawLargeDots="0"  dotsToDraw="8000"  tint="le.chartfill.tinted.40"  lineWeight="le.lineweight.normal"  lineStyle="le.linestyle.solid" />
                         <GraphEnvironment showGrid="0"  showAxes="tnlTNL"  showGates="1"  showFreqOnPlots="1"  showGateNameOnPlots="1"  showMedians="0"  showUncomped="0"  addEventParam="0"  lastYAxisName="" >
                           <TextTraits font="SansSerif"  size="11"  name="Labels"  style="plain"  color="#000000"  background="#00ffffff"  just="left" />
                           <TextTraits font="SansSerif"  size="11"  name="LayoutGates"  style="plain"  color="#000000"  background="#00ffffff"  just="left" />
                           <TextTraits font="SansSerif"  size="9"  name="Numbers"  style="plain"  color="#000000"  background="#00ffffff"  just="left" />
                           <TextTraits font="SansSerif"  size="9"  name="Legend"  style="plain"  color="#000000"  background="#00ffffff"  just="left" />
                           <WindowPosition x="487"  y="69"  width="392"  height="584"  displayed="1"  panelState="---" />
                         </GraphEnvironment>
                       </Graph>
                       <Gate gating:id="ID1202554721"  gating:parent_id="ID1283460273" >
                         <gating:RectangleGate eventsInside="1"  annoOffsetX="0"  annoOffsetY="0"  tint="#000000"  isTinted="0"  lineWeight="Normal"  userDefined="1"  percentX="0"  percentY="0" >
                           <gating:dimension gating:max="396.10783492720316" >
                             <data-type:fcs-dimension data-type:name="Comp-APC-A" />
                           </gating:dimension>
                           <gating:dimension gating:min="2488.8903840035873" >
                             <data-type:fcs-dimension data-type:name="Comp-BV421-A" />
                           </gating:dimension>
                         </gating:RectangleGate>
                       </Gate>
                     </Population>
                     <Population name="Q2: TIM3+ , PD-1+"  annotation=""  owningGroup="All Samples"  expanded="1"  sortPriority="10"  count="413" >
                       <Graph smoothing="0"  backColor="#ffffff"  foreColor="#000000"  heatMapStatParameter="Comp-PE-Cy7-A"  type="Pseudocolor"  fast="1" >
                         <Axis dimension="x"  name="Comp-APC-A"  label=""  auto="auto" />
                         <Axis dimension="y"  name="Comp-BV421-A"  label=""  auto="auto" />
                         <GraphSettings level="5%"  smoothingHighResolution="1"  contourHighResolution="1"  histogramSmoothingCount="0"  graphResolution="256"  showOutliers="0"  drawLargeDots="0"  dotsToDraw="8000"  tint="le.chartfill.tinted.40"  lineWeight="le.lineweight.normal"  lineStyle="le.linestyle.solid" />
                         <GraphEnvironment showGrid="0"  showAxes="tnlTNL"  showGates="1"  showFreqOnPlots="1"  showGateNameOnPlots="1"  showMedians="0"  showUncomped="0"  addEventParam="0"  lastYAxisName="" >
                           <TextTraits font="SansSerif"  size="11"  name="Labels"  style="plain"  color="#000000"  background="#00ffffff"  just="left" />
                           <TextTraits font="SansSerif"  size="11"  name="LayoutGates"  style="plain"  color="#000000"  background="#00ffffff"  just="left" />
                           <TextTraits font="SansSerif"  size="9"  name="Numbers"  style="plain"  color="#000000"  background="#00ffffff"  just="left" />
                           <TextTraits font="SansSerif"  size="9"  name="Legend"  style="plain"  color="#000000"  background="#00ffffff"  just="left" />
                           <WindowPosition x="487"  y="69"  width="392"  height="584"  displayed="1"  panelState="---" />
                         </GraphEnvironment>
                       </Graph>
                       <Gate gating:id="ID1898036372"  gating:parent_id="ID1283460273" >
                         <gating:RectangleGate eventsInside="1"  annoOffsetX="0"  annoOffsetY="0"  tint="#000000"  isTinted="0"  lineWeight="Normal"  userDefined="1"  percentX="0"  percentY="0" >
                           <gating:dimension gating:min="396.10783492720316" >
                             <data-type:fcs-dimension data-type:name="Comp-APC-A" />
                           </gating:dimension>
                           <gating:dimension gating:min="2488.8903840035873" >
                             <data-type:fcs-dimension data-type:name="Comp-BV421-A" />
                           </gating:dimension>
                         </gating:RectangleGate>
                       </Gate>
                     </Population>
                     <Population name="Q3: TIM3+ , PD-1-"  annotation=""  owningGroup="All Samples"  expanded="1"  sortPriority="10"  count="108" >
                       <Graph smoothing="0"  backColor="#ffffff"  foreColor="#000000"  heatMapStatParameter="Comp-PE-Cy7-A"  type="Pseudocolor"  fast="1" >
                         <Axis dimension="x"  name="Comp-APC-A"  label=""  auto="auto" />
                         <Axis dimension="y"  name="Comp-BV421-A"  label=""  auto="auto" />
                         <GraphSettings level="5%"  smoothingHighResolution="1"  contourHighResolution="1"  histogramSmoothingCount="0"  graphResolution="256"  showOutliers="0"  drawLargeDots="0"  dotsToDraw="8000"  tint="le.chartfill.tinted.40"  lineWeight="le.lineweight.normal"  lineStyle="le.linestyle.solid" />
                         <GraphEnvironment showGrid="0"  showAxes="tnlTNL"  showGates="1"  showFreqOnPlots="1"  showGateNameOnPlots="1"  showMedians="0"  showUncomped="0"  addEventParam="0"  lastYAxisName="" >
                           <TextTraits font="SansSerif"  size="11"  name="Labels"  style="plain"  color="#000000"  background="#00ffffff"  just="left" />
                           <TextTraits font="SansSerif"  size="11"  name="LayoutGates"  style="plain"  color="#000000"  background="#00ffffff"  just="left" />
                           <TextTraits font="SansSerif"  size="9"  name="Numbers"  style="plain"  color="#000000"  background="#00ffffff"  just="left" />
                           <TextTraits font="SansSerif"  size="9"  name="Legend"  style="plain"  color="#000000"  background="#00ffffff"  just="left" />
                           <WindowPosition x="487"  y="69"  width="392"  height="584"  displayed="1"  panelState="---" />
                         </GraphEnvironment>
                       </Graph>
                       <Gate gating:id="ID195394540"  gating:parent_id="ID1283460273" >
                         <gating:RectangleGate eventsInside="1"  annoOffsetX="0"  annoOffsetY="0"  tint="#000000"  isTinted="0"  lineWeight="Normal"  userDefined="1"  percentX="0"  percentY="0" >
                           <gating:dimension gating:min="396.10783492720316" >
                             <data-type:fcs-dimension data-type:name="Comp-APC-A" />
                           </gating:dimension>
                           <gating:dimension gating:max="2488.8903840035873" >
                             <data-type:fcs-dimension data-type:name="Comp-BV421-A" />
                           </gating:dimension>
                         </gating:RectangleGate>
                       </Gate>
                     </Population>
                     <Population name="Q4: TIM3- , PD-1-"  annotation=""  owningGroup="All Samples"  expanded="1"  sortPriority="10"  count="5555" >
                       <Graph smoothing="0"  backColor="#ffffff"  foreColor="#000000"  heatMapStatParameter="Comp-PE-Cy7-A"  type="Pseudocolor"  fast="1" >
                         <Axis dimension="x"  name="Comp-APC-A"  label=""  auto="auto" />
                         <Axis dimension="y"  name="Comp-BV421-A"  label=""  auto="auto" />
                         <GraphSettings level="5%"  smoothingHighResolution="1"  contourHighResolution="1"  histogramSmoothingCount="0"  graphResolution="256"  showOutliers="0"  drawLargeDots="0"  dotsToDraw="8000"  tint="le.chartfill.tinted.40"  lineWeight="le.lineweight.normal"  lineStyle="le.linestyle.solid" />
                         <GraphEnvironment showGrid="0"  showAxes="tnlTNL"  showGates="1"  showFreqOnPlots="1"  showGateNameOnPlots="1"  showMedians="0"  showUncomped="0"  addEventParam="0"  lastYAxisName="" >
                           <TextTraits font="SansSerif"  size="11"  name="Labels"  style="plain"  color="#000000"  background="#00ffffff"  just="left" />
                           <TextTraits font="SansSerif"  size="11"  name="LayoutGates"  style="plain"  color="#000000"  background="#00ffffff"  just="left" />
                           <TextTraits font="SansSerif"  size="9"  name="Numbers"  style="plain"  color="#000000"  background="#00ffffff"  just="left" />
                           <TextTraits font="SansSerif"  size="9"  name="Legend"  style="plain"  color="#000000"  background="#00ffffff"  just="left" />
                           <WindowPosition x="487"  y="69"  width="392"  height="584"  displayed="1"  panelState="---" />
                         </GraphEnvironment>
                       </Graph>
                       <Gate gating:id="ID1985402197"  gating:parent_id="ID1283460273" >
                         <gating:RectangleGate eventsInside="1"  annoOffsetX="0"  annoOffsetY="0"  tint="#000000"  isTinted="0"  lineWeight="Normal"  userDefined="1"  percentX="0"  percentY="0" >
                           <gating:dimension gating:max="396.10783492720316" >
                             <data-type:fcs-dimension data-type:name="Comp-APC-A" />
                           </gating:dimension>
                           <gating:dimension gating:max="2488.8903840035873" >
                             <data-type:fcs-dimension data-type:name="Comp-BV421-A" />
                           </gating:dimension>
                         </gating:RectangleGate>
                       </Gate>
                     </Population>
                   </Subpopulations>
                 </Population>
                 <Population name="CD8"  annotation=""  owningGroup="All Samples"  expanded="1"  sortPriority="10"  count="2746" >
                   <Graph smoothing="0"  backColor="#ffffff"  foreColor="#000000"  heatMapStatParameter="Comp-PE-Cy7-A"  type="Pseudocolor"  fast="1" >
                     <Axis dimension="x"  name="Comp-BV605-A"  label=""  auto="auto" />
                     <Axis dimension="y"  name="Comp-APC-Cy7-A"  label=""  auto="auto" />
                     <GraphSettings level="5%"  smoothingHighResolution="1"  contourHighResolution="1"  histogramSmoothingCount="0"  graphResolution="256"  showOutliers="0"  drawLargeDots="0"  dotsToDraw="8000"  tint="le.chartfill.tinted.40"  lineWeight="le.lineweight.normal"  lineStyle="le.linestyle.solid" />
                     <GraphEnvironment showGrid="0"  showAxes="tnlTNL"  showGates="1"  showFreqOnPlots="1"  showGateNameOnPlots="1"  showMedians="0"  showUncomped="0"  addEventParam="0"  lastYAxisName="" >
                       <TextTraits font="SansSerif"  size="11"  name="Labels"  style="plain"  color="#000000"  background="#00ffffff"  just="left" />
                       <TextTraits font="SansSerif"  size="11"  name="LayoutGates"  style="plain"  color="#000000"  background="#00ffffff"  just="left" />
                       <TextTraits font="SansSerif"  size="9"  name="Numbers"  style="plain"  color="#000000"  background="#00ffffff"  just="left" />
                       <TextTraits font="SansSerif"  size="9"  name="Legend"  style="plain"  color="#000000"  background="#00ffffff"  just="left" />
                       <WindowPosition x="0"  y="0"  width="392"  height="584"  displayed="1"  panelState="---" />
                     </GraphEnvironment>
                   </Graph>
                   <Gate gating:id="ID1280754199"  gating:parent_id="ID1359379109" >
                     <gating:PolygonGate eventsInside="1"  annoOffsetX="5"  annoOffsetY="3"  tint="#000000"  isTinted="0"  lineWeight="Normal"  userDefined="1"  quadId="-1"  gateResolution="256" >
                       <gating:dimension>
                         <data-type:fcs-dimension data-type:name="Comp-BV605-A" />
                       </gating:dimension>
                       <gating:dimension>
                         <data-type:fcs-dimension data-type:name="Comp-APC-Cy7-A" />
                       </gating:dimension>
                       <gating:vertex>
                         <gating:coordinate data-type:value="12029.2633542147" />
                         <gating:coordinate data-type:value="1012.2527025355" />
                       </gating:vertex>
                       <gating:vertex>
                         <gating:coordinate data-type:value="2182.8617599397" />
                         <gating:coordinate data-type:value="128.5104907449" />
                       </gating:vertex>
                       <gating:vertex>
                         <gating:coordinate data-type:value="2182.8617599397" />
                         <gating:coordinate data-type:value="3.516181484" />
                       </gating:vertex>
                       <gating:vertex>
                         <gating:coordinate data-type:value="66290.5821617623" />
                         <gating:coordinate data-type:value="3.516181484" />
                       </gating:vertex>
                       <gating:vertex>
                         <gating:coordinate data-type:value="66290.5821617623" />
                         <gating:coordinate data-type:value="1067.2650496618" />
                       </gating:vertex>
                     </gating:PolygonGate>
                   </Gate>
                 </Population>
               </Subpopulations>
             </Population>
           </Subpopulations>
         </Population>
       </Subpopulations>
       <Group name="All Samples"  live="1"  role="ws.group.dlog.test"  key=""  synchronized="0"  foreground="#000000"  fontStyle="bold" >
         <Criteria/>
         <BlacklistedSamples>
           <SampleRef sampleID="11" />
           <SampleRef sampleID="12" />
           <SampleRef sampleID="9" />
           <SampleRef sampleID="10" />
         </BlacklistedSamples>
         <SampleRefs>
           <SampleRef sampleID="1" />
           <SampleRef sampleID="2" />
           <SampleRef sampleID="3" />
           <SampleRef sampleID="4" />
           <SampleRef sampleID="5" />
           <SampleRef sampleID="6" />
           <SampleRef sampleID="7" />
           <SampleRef sampleID="8" />
         </SampleRefs>
         <Keywords/>
       </Group>
     </GroupNode>
     <GroupNode name="Compensation"  annotation=""  owningGroup="Compensation"  expanded="1"  sortPriority="10"  count="-1" >
       <Graph smoothing="0"  backColor="#ffffff"  foreColor="#000000"  type="Pseudocolor"  fast="1" >
         <Axis dimension="x"  name=""  label=""  auto="auto" />
         <Axis dimension="y"  name=""  label=""  auto="auto" />
         <GraphSettings level="5%"  smoothingHighResolution="1"  contourHighResolution="1"  histogramSmoothingCount="0"  graphResolution="256"  showOutliers="0"  drawLargeDots="0"  dotsToDraw="8000"  tint="le.chartfill.tinted.40"  lineWeight="le.lineweight.normal"  lineStyle="le.linestyle.solid" />
         <GraphEnvironment showGrid="0"  showAxes="tnlTNL"  showGates="1"  showFreqOnPlots="1"  showGateNameOnPlots="1"  showMedians="0"  showUncomped="0"  addEventParam="0"  lastYAxisName="" >
           <TextTraits font="SansSerif"  size="11"  name="Labels"  style="plain"  color="#000000"  background="#00ffffff"  just="left" />
           <TextTraits font="SansSerif"  size="11"  name="LayoutGates"  style="plain"  color="#000000"  background="#00ffffff"  just="left" />
           <TextTraits font="SansSerif"  size="9"  name="Numbers"  style="plain"  color="#000000"  background="#00ffffff"  just="left" />
           <TextTraits font="SansSerif"  size="9"  name="Legend"  style="plain"  color="#000000"  background="#00ffffff"  just="left" />
         </GraphEnvironment>
       </Graph>
       <Group name="Compensation"  live="1"  role="ws.group.dlog.compensation"  key=""  synchronized="0"  foreground="#bc1900"  fontStyle="bold" >
         <Criteria>
           <Criterion connector="And"  keyword="$FIL"  function="Contains"  value="comp" />
           <Criterion connector="Or"  keyword="$FIL"  function="Contains"  value="unstained" />
         </Criteria>
         <Keywords/>
       </Group>
     </GroupNode>
   </Groups>
   <SampleList>
     <Sample>
       <DataSet uri="file:/F:/鼓楼医院/manuscript/投稿/embo%20j/revise/data/Fig%204/耗竭/20240528_Tube_015_013.fcs"  sampleID="1" />
       <transforms:spilloverMatrix spectral="0"  prefix="Comp-"  name="Acquisition-defined"  editable="0"  color="#c0c0c0"  version="FlowJo-10.6.2"  status="FINALIZED"  transforms:id="79f26aff-08f0-4ab2-84b7-941b7a8946d3"  suffix="" >
         <data-type:parameters>
           <data-type:parameter data-type:name="PE-Cy7-A"  userProvidedCompInfix="Comp-PE-Cy7-A" />
           <data-type:parameter data-type:name="APC-A"  userProvidedCompInfix="Comp-APC-A" />
           <data-type:parameter data-type:name="APC-Cy7-A"  userProvidedCompInfix="Comp-APC-Cy7-A" />
           <data-type:parameter data-type:name="BV421-A"  userProvidedCompInfix="Comp-BV421-A" />
           <data-type:parameter data-type:name="BV510-A"  userProvidedCompInfix="Comp-BV510-A" />
           <data-type:parameter data-type:name="BV605-A"  userProvidedCompInfix="Comp-BV605-A" />
           <data-type:parameter data-type:name="PE-A"  userProvidedCompInfix="Comp-PE-A" />
         </data-type:parameters>
         <transforms:spillover data-type:parameter="PE-Cy7-A"  userProvidedCompInfix="Comp-PE-Cy7-A" >
           <transforms:coefficient data-type:parameter="PE-Cy7-A"  transforms:value="1" />
           <transforms:coefficient data-type:parameter="APC-A"  transforms:value="0" />
           <transforms:coefficient data-type:parameter="APC-Cy7-A"  transforms:value="0" />
           <transforms:coefficient data-type:parameter="BV421-A"  transforms:value="0" />
           <transforms:coefficient data-type:parameter="BV510-A"  transforms:value="0" />
           <transforms:coefficient data-type:parameter="BV605-A"  transforms:value="0" />
           <transforms:coefficient data-type:parameter="PE-A"  transforms:value="0" />
         </transforms:spillover>
         <transforms:spillover data-type:parameter="APC-A"  userProvidedCompInfix="Comp-APC-A" >
           <transforms:coefficient data-type:parameter="PE-Cy7-A"  transforms:value="0" />
           <transforms:coefficient data-type:parameter="APC-A"  transforms:value="1" />
           <transforms:coefficient data-type:parameter="APC-Cy7-A"  transforms:value="0.0799999982" />
           <transforms:coefficient data-type:parameter="BV421-A"  transforms:value="0" />
           <transforms:coefficient data-type:parameter="BV510-A"  transforms:value="0" />
           <transforms:coefficient data-type:parameter="BV605-A"  transforms:value="0" />
           <transforms:coefficient data-type:parameter="PE-A"  transforms:value="0" />
         </transforms:spillover>
         <transforms:spillover data-type:parameter="APC-Cy7-A"  userProvidedCompInfix="Comp-APC-Cy7-A" >
           <transforms:coefficient data-type:parameter="PE-Cy7-A"  transforms:value="0" />
           <transforms:coefficient data-type:parameter="APC-A"  transforms:value="0.0399999991" />
           <transforms:coefficient data-type:parameter="APC-Cy7-A"  transforms:value="1" />
           <transforms:coefficient data-type:parameter="BV421-A"  transforms:value="0" />
           <transforms:coefficient data-type:parameter="BV510-A"  transforms:value="0" />
           <transforms:coefficient data-type:parameter="BV605-A"  transforms:value="0.0099999206" />
           <transforms:coefficient data-type:parameter="PE-A"  transforms:value="0" />
         </transforms:spillover>
         <transforms:spillover data-type:parameter="BV421-A"  userProvidedCompInfix="Comp-BV421-A" >
           <transforms:coefficient data-type:parameter="PE-Cy7-A"  transforms:value="0" />
           <transforms:coefficient data-type:parameter="APC-A"  transforms:value="0" />
           <transforms:coefficient data-type:parameter="APC-Cy7-A"  transforms:value="0" />
           <transforms:coefficient data-type:parameter="BV421-A"  transforms:value="1" />
           <transforms:coefficient data-type:parameter="BV510-A"  transforms:value="0.0900000036" />
           <transforms:coefficient data-type:parameter="BV605-A"  transforms:value="0.006999996" />
           <transforms:coefficient data-type:parameter="PE-A"  transforms:value="0" />
         </transforms:spillover>
         <transforms:spillover data-type:parameter="BV510-A"  userProvidedCompInfix="Comp-BV510-A" >
           <transforms:coefficient data-type:parameter="PE-Cy7-A"  transforms:value="0" />
           <transforms:coefficient data-type:parameter="APC-A"  transforms:value="0" />
           <transforms:coefficient data-type:parameter="APC-Cy7-A"  transforms:value="0" />
           <transforms:coefficient data-type:parameter="BV421-A"  transforms:value="0.1899999976" />
           <transforms:coefficient data-type:parameter="BV510-A"  transforms:value="1" />
           <transforms:coefficient data-type:parameter="BV605-A"  transforms:value="0.0600000061" />
           <transforms:coefficient data-type:parameter="PE-A"  transforms:value="0" />
         </transforms:spillover>
         <transforms:spillover data-type:parameter="BV605-A"  userProvidedCompInfix="Comp-BV605-A" >
           <transforms:coefficient data-type:parameter="PE-Cy7-A"  transforms:value="0" />
           <transforms:coefficient data-type:parameter="APC-A"  transforms:value="0" />
           <transforms:coefficient data-type:parameter="APC-Cy7-A"  transforms:value="0" />
           <transforms:coefficient data-type:parameter="BV421-A"  transforms:value="0.200000003" />
           <transforms:coefficient data-type:parameter="BV510-A"  transforms:value="0.0400000028" />
           <transforms:coefficient data-type:parameter="BV605-A"  transforms:value="1" />
           <transforms:coefficient data-type:parameter="PE-A"  transforms:value="0" />
         </transforms:spillover>
         <transforms:spillover data-type:parameter="PE-A"  userProvidedCompInfix="Comp-PE-A" >
           <transforms:coefficient data-type:parameter="PE-Cy7-A"  transforms:value="0" />
           <transforms:coefficient data-type:parameter="APC-A"  transforms:value="0" />
           <transforms:coefficient data-type:parameter="APC-Cy7-A"  transforms:value="0" />
           <transforms:coefficient data-type:parameter="BV421-A"  transforms:value="0" />
           <transforms:coefficient data-type:parameter="BV510-A"  transforms:value="0" />
           <transforms:coefficient data-type:parameter="BV605-A"  transforms:value="0" />
           <transforms:coefficient data-type:parameter="PE-A"  transforms:value="1" />
         </transforms:spillover>
       </transforms:spilloverMatrix>
       <Transformations>
         <transforms:linear transforms:minRange="0"  transforms:maxRange="262144"  gain="1" >
           <data-type:parameter data-type:name="FSC-A" />
         </transforms:linear>
         <transforms:linear transforms:minRange="0"  transforms:maxRange="262144"  gain="1" >
           <data-type:parameter data-type:name="FSC-H" />
         </transforms:linear>
         <transforms:linear transforms:minRange="0"  transforms:maxRange="262144"  gain="1" >
           <data-type:parameter data-type:name="SSC-A" />
         </transforms:linear>
         <transforms:biex transforms:length="256"  transforms:maxRange="262144"  transforms:neg="0"  transforms:width="-100"  transforms:pos="4.418539922" >
           <data-type:parameter data-type:name="PE-Cy7-A" />
         </transforms:biex>
         <transforms:log transforms:offset="3"  transforms:decades="4.9414186672" >
           <data-type:parameter data-type:name="APC-A" />
         </transforms:log>
         <transforms:log transforms:offset="3"  transforms:decades="4.9414186672" >
           <data-type:parameter data-type:name="APC-Cy7-A" />
         </transforms:log>
         <transforms:log transforms:offset="3"  transforms:decades="4.9414186672" >
           <data-type:parameter data-type:name="BV421-A" />
         </transforms:log>
         <transforms:biex transforms:length="256"  transforms:maxRange="262144"  transforms:neg="0"  transforms:width="-100"  transforms:pos="4.418539922" >
           <data-type:parameter data-type:name="BV510-A" />
         </transforms:biex>
         <transforms:log transforms:offset="3"  transforms:decades="4.9414186672" >
           <data-type:parameter data-type:name="BV605-A" />
         </transforms:log>
         <transforms:biex transforms:length="256"  transforms:maxRange="262144"  transforms:neg="0"  transforms:width="-100"  transforms:pos="4.418539922" >
           <data-type:parameter data-type:name="PE-A" />
         </transforms:biex>
         <transforms:linear transforms:minRange="0.3437457742"  transforms:maxRange="62"  gain="0.0104800541" >
           <data-type:parameter data-type:name="Time" />
         </transforms:linear>
         <transforms:biex transforms:length="256"  transforms:maxRange="262144"  transforms:neg="0"  transforms:width="-100"  transforms:pos="4.418539922" >
           <data-type:parameter data-type:name="Comp-PE-Cy7-A" />
         </transforms:biex>
         <transforms:log transforms:offset="3"  transforms:decades="4.9414186672" >
           <data-type:parameter data-type:name="Comp-APC-A" />
         </transforms:log>
         <transforms:log transforms:offset="3"  transforms:decades="4.9414186672" >
           <data-type:parameter data-type:name="Comp-APC-Cy7-A" />
         </transforms:log>
         <transforms:log transforms:offset="3"  transforms:decades="4.9414186672" >
           <data-type:parameter data-type:name="Comp-BV421-A" />
         </transforms:log>
         <transforms:biex transforms:length="256"  transforms:maxRange="262144"  transforms:neg="0"  transforms:width="-100"  transforms:pos="4.418539922" >
           <data-type:parameter data-type:name="Comp-BV510-A" />
         </transforms:biex>
         <transforms:log transforms:offset="3"  transforms:decades="4.9414186672" >
           <data-type:parameter data-type:name="Comp-BV605-A" />
         </transforms:log>
         <transforms:biex transforms:length="256"  transforms:maxRange="262144"  transforms:neg="0"  transforms:width="-100"  transforms:pos="4.418539922" >
           <data-type:parameter data-type:name="Comp-PE-A" />
         </transforms:biex>
       </Transformations>
       <Keywords>
         <Keyword name="FJ_FCS_VERSION"  value="3" />
         <Keyword name="$BEGINANALYSIS"  value="0" />
         <Keyword name="$ENDANALYSIS"  value="0" />
         <Keyword name="$BEGINSTEXT"  value="0" />
         <Keyword name="$ENDSTEXT"  value="0" />
         <Keyword name="$BEGINDATA"  value="2646" />
         <Keyword name="$ENDDATA"  value="1995185            " />
         <Keyword name="$FIL"  value="20240528_Tube_015_013.fcs" />
         <Keyword name="$SYS"  value="Windows XP 5.1" />
         <Keyword name="$TOT"  value="45285              " />
         <Keyword name="$PAR"  value="11" />
         <Keyword name="$MODE"  value="L" />
         <Keyword name="$BYTEORD"  value="4,3,2,1" />
         <Keyword name="$DATATYPE"  value="F" />
         <Keyword name="$NEXTDATA"  value="0" />
         <Keyword name="CREATOR"  value="BD FACSDiva Software Version 7.0" />
         <Keyword name="TUBE NAME"  value="Tube_015" />
         <Keyword name="$SRC"  value="20240528" />
         <Keyword name="EXPERIMENT NAME"  value="20240428 T" />
         <Keyword name="GUID"  value="fc9ae820-15dd-4553-9d98-c9ffd4db346e" />
         <Keyword name="$DATE"  value="04-JUN-2024" />
         <Keyword name="$BTIM"  value="16:17:31" />
         <Keyword name="$ETIM"  value="16:18:33" />
         <Keyword name="$CYT"  value="FACSAriaII" />
         <Keyword name="SETTINGS"  value="Cytometer" />
         <Keyword name="CYTNUM"  value="1" />
         <Keyword name="WINDOW EXTENSION"  value="2.00" />
         <Keyword name="EXPORT USER NAME"  value="Administrator" />
         <Keyword name="EXPORT TIME"  value="07-JUN-2024-16:21:16" />
         <Keyword name="$OP"  value="Administrator" />
         <Keyword name="FSC ASF"  value="1.02" />
         <Keyword name="AUTOBS"  value="TRUE" />
         <Keyword name="$INST"  value=" " />
         <Keyword name="LASER1NAME"  value="Blue" />
         <Keyword name="LASER1DELAY"  value="0.00" />
         <Keyword name="LASER1ASF"  value="1.11" />
         <Keyword name="LASER2NAME"  value="Red" />
         <Keyword name="LASER2DELAY"  value="-32.48" />
         <Keyword name="LASER2ASF"  value="1.24" />
         <Keyword name="LASER3NAME"  value="Violet" />
         <Keyword name="LASER3DELAY"  value="26.00" />
         <Keyword name="LASER3ASF"  value="0.80" />
         <Keyword name="$TIMESTEP"  value="0.01" />
         <Keyword name="SPILL"  value="7,PE-Cy7-A,APC-A,APC-Cy7-A,BV421-A,BV510-A,BV605-A,PE-A,1,0,0,0,0,0,0,0,1,0.07999999702400004,0,0,0,0,0,0.03999999851200002,1,0,0,0.009999920877797676,0,0,0,0,1,0.089999999867,0.0069999959091799815,0,0,0,0,0.18999999909999996,1,0.06000000542110006,0,0,0,0,0.19999999710799996,0.040000001060000005,1,0,0,0,0,0,0,0,1" />
         <Keyword name="APPLY COMPENSATION"  value="TRUE" />
         <Keyword name="THRESHOLD"  value="FSC,31194" />
         <Keyword name="$P1N"  value="FSC-A" />
         <Keyword name="$P1R"  value="262144" />
         <Keyword name="$P1B"  value="32" />
         <Keyword name="$P1E"  value="0,0" />
         <Keyword name="$P1V"  value="230" />
         <Keyword name="$P1G"  value="1.0" />
         <Keyword name="P1DISPLAY"  value="LIN" />
         <Keyword name="P1BS"  value="0" />
         <Keyword name="P1MS"  value="0" />
         <Keyword name="$P2N"  value="FSC-H" />
         <Keyword name="$P2R"  value="262144" />
         <Keyword name="$P2B"  value="32" />
         <Keyword name="$P2E"  value="0,0" />
         <Keyword name="$P2V"  value="230" />
         <Keyword name="$P2G"  value="1.0" />
         <Keyword name="P2DISPLAY"  value="LIN" />
         <Keyword name="P2BS"  value="0" />
         <Keyword name="P2MS"  value="0" />
         <Keyword name="$P3N"  value="SSC-A" />
         <Keyword name="$P3R"  value="262144" />
         <Keyword name="$P3B"  value="32" />
         <Keyword name="$P3E"  value="0,0" />
         <Keyword name="$P3V"  value="390" />
         <Keyword name="$P3G"  value="1.0" />
         <Keyword name="P3DISPLAY"  value="LIN" />
         <Keyword name="P3BS"  value="0" />
         <Keyword name="P3MS"  value="0" />
         <Keyword name="$P4N"  value="PE-Cy7-A" />
         <Keyword name="$P4S"  value="CD28" />
         <Keyword name="$P4R"  value="262144" />
         <Keyword name="$P4B"  value="32" />
         <Keyword name="$P4E"  value="0,0" />
         <Keyword name="$P4V"  value="590" />
         <Keyword name="$P4G"  value="1.0" />
         <Keyword name="P4DISPLAY"  value="LOG" />
         <Keyword name="P4BS"  value="110" />
         <Keyword name="P4MS"  value="0" />
         <Keyword name="$P5N"  value="APC-A" />
         <Keyword name="$P5S"  value="TIM3" />
         <Keyword name="$P5R"  value="262144" />
         <Keyword name="$P5B"  value="32" />
         <Keyword name="$P5E"  value="0,0" />
         <Keyword name="$P5V"  value="630" />
         <Keyword name="$P5G"  value="1.0" />
         <Keyword name="P5DISPLAY"  value="LOG" />
         <Keyword name="P5BS"  value="82" />
         <Keyword name="P5MS"  value="0" />
         <Keyword name="$P6N"  value="APC-Cy7-A" />
         <Keyword name="$P6S"  value="CD4" />
         <Keyword name="$P6R"  value="262144" />
         <Keyword name="$P6B"  value="32" />
         <Keyword name="$P6E"  value="0,0" />
         <Keyword name="$P6V"  value="620" />
         <Keyword name="$P6G"  value="1.0" />
         <Keyword name="P6DISPLAY"  value="LOG" />
         <Keyword name="P6BS"  value="162" />
         <Keyword name="P6MS"  value="0" />
         <Keyword name="$P7N"  value="BV421-A" />
         <Keyword name="$P7S"  value="PD-1" />
         <Keyword name="$P7R"  value="262144" />
         <Keyword name="$P7B"  value="32" />
         <Keyword name="$P7E"  value="0,0" />
         <Keyword name="$P7V"  value="500" />
         <Keyword name="$P7G"  value="1.0" />
         <Keyword name="P7DISPLAY"  value="LOG" />
         <Keyword name="P7BS"  value="525" />
         <Keyword name="P7MS"  value="0" />
         <Keyword name="$P8N"  value="BV510-A" />
         <Keyword name="$P8S"  value="CD3" />
         <Keyword name="$P8R"  value="262144" />
         <Keyword name="$P8B"  value="32" />
         <Keyword name="$P8E"  value="0,0" />
         <Keyword name="$P8V"  value="540" />
         <Keyword name="$P8G"  value="1.0" />
         <Keyword name="P8DISPLAY"  value="LOG" />
         <Keyword name="P8BS"  value="886" />
         <Keyword name="P8MS"  value="0" />
         <Keyword name="$P9N"  value="BV605-A" />
         <Keyword name="$P9S"  value="CD8" />
         <Keyword name="$P9R"  value="262144" />
         <Keyword name="$P9B"  value="32" />
         <Keyword name="$P9E"  value="0,0" />
         <Keyword name="$P9V"  value="520" />
         <Keyword name="$P9G"  value="1.0" />
         <Keyword name="P9DISPLAY"  value="LOG" />
         <Keyword name="P9BS"  value="98" />
         <Keyword name="P9MS"  value="0" />
         <Keyword name="$P10N"  value="PE-A" />
         <Keyword name="$P10R"  value="262144" />
         <Keyword name="$P10B"  value="32" />
         <Keyword name="$P10E"  value="0,0" />
         <Keyword name="$P10V"  value="550" />
         <Keyword name="$P10G"  value="1.0" />
         <Keyword name="P10DISPLAY"  value="LOG" />
         <Keyword name="P10BS"  value="73" />
         <Keyword name="P10MS"  value="0" />
         <Keyword name="$P11N"  value="Time" />
         <Keyword name="$P11R"  value="262144" />
         <Keyword name="$P11B"  value="32" />
         <Keyword name="$P11E"  value="0,0" />
         <Keyword name="$P11G"  value="0.01" />
         <Keyword name="P11BS"  value="0" />
         <Keyword name="P11MS"  value="0" />
         <Keyword name="CST SETUP STATUS"  value=" " />
         <Keyword name="CST BEADS LOT ID"  value=" " />
         <Keyword name="CYTOMETER CONFIG NAME"  value=" " />
         <Keyword name="CYTOMETER CONFIG CREATE DATE"  value=" " />
         <Keyword name="CST SETUP DATE"  value=" " />
         <Keyword name="CST BASELINE DATE"  value=" " />
         <Keyword name="CST BEADS EXPIRED"  value="False" />
         <Keyword name="CST PERFORMANCE EXPIRED"  value=" " />
         <Keyword name="CST REGULATORY STATUS"  value=" " />
         <Keyword name="SAMPLE ID"  value=" " />
         <Keyword name="PATIENT ID"  value=" " />
         <Keyword name="$P1S"  value="" />
         <Keyword name="$P2S"  value="" />
         <Keyword name="$P3S"  value="" />
         <Keyword name="$P10S"  value="" />
         <Keyword name="$P11S"  value="" />
         <Keyword name="$P12N"  value="Comp-PE-Cy7-A" />
         <Keyword name="$P12S"  value="CD28" />
         <Keyword name="$P12R"  value="262144" />
         <Keyword name="$P13N"  value="Comp-APC-A" />
         <Keyword name="$P13S"  value="TIM3" />
         <Keyword name="$P13R"  value="262144" />
         <Keyword name="$P14N"  value="Comp-APC-Cy7-A" />
         <Keyword name="$P14S"  value="CD4" />
         <Keyword name="$P14R"  value="262144" />
         <Keyword name="$P15N"  value="Comp-BV421-A" />
         <Keyword name="$P15S"  value="PD-1" />
         <Keyword name="$P15R"  value="262144" />
         <Keyword name="$P16N"  value="Comp-BV510-A" />
         <Keyword name="$P16S"  value="CD3" />
         <Keyword name="$P16R"  value="262144" />
         <Keyword name="$P17N"  value="Comp-BV605-A" />
         <Keyword name="$P17S"  value="CD8" />
         <Keyword name="$P17R"  value="262144" />
         <Keyword name="$P18N"  value="Comp-PE-A" />
         <Keyword name="$P18S"  value="" />
         <Keyword name="$P18R"  value="262144" />
       </Keywords>
       <SampleNode name="20240528_Tube_015_013.fcs"  annotation=""  owningGroup=""  expanded="1"  sortPriority="10"  count="45285"  sampleID="1" >
         <Graph smoothing="0"  backColor="#ffffff"  foreColor="#000000"  heatMapStatParameter="Comp-PE-Cy7-A"  type="Pseudocolor"  fast="1" >
           <Axis dimension="x"  name="FSC-A"  label=""  auto="auto" />
           <Axis dimension="y"  name="SSC-A"  label=""  auto="auto" />
           <GraphSettings level="5%"  smoothingHighResolution="1"  contourHighResolution="1"  histogramSmoothingCount="0"  graphResolution="256"  showOutliers="0"  drawLargeDots="0"  dotsToDraw="8000"  tint="le.chartfill.tinted.40"  lineWeight="le.lineweight.normal"  lineStyle="le.linestyle.solid" />
           <GraphEnvironment showGrid="0"  showAxes="tnlTNL"  showGates="1"  showFreqOnPlots="1"  showGateNameOnPlots="1"  showMedians="0"  showUncomped="0"  addEventParam="0"  lastYAxisName="" >
             <TextTraits font="SansSerif"  size="11"  name="Labels"  style="plain"  color="#000000"  background="#00ffffff"  just="left" />
             <TextTraits font="SansSerif"  size="11"  name="LayoutGates"  style="plain"  color="#000000"  background="#00ffffff"  just="left" />
             <TextTraits font="SansSerif"  size="9"  name="Numbers"  style="plain"  color="#000000"  background="#00ffffff"  just="left" />
             <TextTraits font="SansSerif"  size="9"  name="Legend"  style="plain"  color="#000000"  background="#00ffffff"  just="left" />
             <WindowPosition x="0"  y="0"  width="392"  height="584"  displayed="0"  panelState="---" />
           </GraphEnvironment>
         </Graph>
         <Subpopulations>
           <Population name="Lymphocytes"  annotation=""  owningGroup="All Samples"  expanded="1"  sortPriority="10"  count="18964" >
             <Graph smoothing="0"  backColor="#ffffff"  foreColor="#000000"  heatMapStatParameter="Comp-PE-Cy7-A"  type="Pseudocolor"  fast="1" >
               <Axis dimension="x"  name="Comp-BV510-A"  label=""  auto="auto" />
               <Axis dimension="y"  name="SSC-A"  label=""  auto="auto" />
               <GraphSettings level="5%"  smoothingHighResolution="1"  contourHighResolution="1"  histogramSmoothingCount="0"  graphResolution="256"  showOutliers="0"  drawLargeDots="0"  dotsToDraw="8000"  tint="le.chartfill.tinted.40"  lineWeight="le.lineweight.normal"  lineStyle="le.linestyle.solid" />
               <GraphEnvironment showGrid="0"  showAxes="tnlTNL"  showGates="1"  showFreqOnPlots="1"  showGateNameOnPlots="1"  showMedians="0"  showUncomped="0"  addEventParam="0"  lastYAxisName="" >
                 <TextTraits font="SansSerif"  size="11"  name="Labels"  style="plain"  color="#000000"  background="#00ffffff"  just="left" />
                 <TextTraits font="SansSerif"  size="11"  name="LayoutGates"  style="plain"  color="#000000"  background="#00ffffff"  just="left" />
                 <TextTraits font="SansSerif"  size="9"  name="Numbers"  style="plain"  color="#000000"  background="#00ffffff"  just="left" />
                 <TextTraits font="SansSerif"  size="9"  name="Legend"  style="plain"  color="#000000"  background="#00ffffff"  just="left" />
                 <WindowPosition x="0"  y="0"  width="392"  height="584"  displayed="0"  panelState="---" />
               </GraphEnvironment>
             </Graph>
             <Gate gating:id="ID1296367913" >
               <gating:PolygonGate eventsInside="1"  annoOffsetX="-23"  annoOffsetY="-76"  tint="#000000"  isTinted="0"  lineWeight="Normal"  userDefined="1"  quadId="-1"  gateResolution="256" >
                 <gating:dimension>
                   <data-type:fcs-dimension data-type:name="FSC-A" />
                 </gating:dimension>
                 <gating:dimension>
                   <data-type:fcs-dimension data-type:name="SSC-A" />
                 </gating:dimension>
                 <gating:vertex>
                   <gating:coordinate data-type:value="67720.5333333333" />
                   <gating:coordinate data-type:value="8534.9209302326" />
                 </gating:vertex>
                 <gating:vertex>
                   <gating:coordinate data-type:value="168209.0666666667" />
                   <gating:coordinate data-type:value="7315.6465116279" />
                 </gating:vertex>
                 <gating:vertex>
                   <gating:coordinate data-type:value="252313.6" />
                   <gating:coordinate data-type:value="85349.2093023256" />
                 </gating:vertex>
                 <gating:vertex>
                   <gating:coordinate data-type:value="244667.7333333333" />
                   <gating:coordinate data-type:value="156067.1255813953" />
                 </gating:vertex>
                 <gating:vertex>
                   <gating:coordinate data-type:value="191146.6666666667" />
                   <gating:coordinate data-type:value="152409.3023255814" />
                 </gating:vertex>
                 <gating:vertex>
                   <gating:coordinate data-type:value="76458.6666666667" />
                   <gating:coordinate data-type:value="51209.5255813953" />
                 </gating:vertex>
                 <gating:vertex>
                   <gating:coordinate data-type:value="60074.6666666667" />
                   <gating:coordinate data-type:value="20727.6651162791" />
                 </gating:vertex>
               </gating:PolygonGate>
             </Gate>
             <Subpopulations>
               <Population name="CD3, SSC-A subset"  annotation=""  owningGroup="All Samples"  expanded="1"  sortPriority="10"  count="12723" >
                 <Graph smoothing="0"  backColor="#ffffff"  foreColor="#000000"  heatMapStatParameter="Comp-PE-Cy7-A"  type="Pseudocolor"  fast="1" >
                   <Axis dimension="x"  name="Comp-BV605-A"  label=""  auto="auto" />
                   <Axis dimension="y"  name="Comp-APC-Cy7-A"  label=""  auto="auto" />
                   <GraphSettings level="5%"  smoothingHighResolution="1"  contourHighResolution="1"  histogramSmoothingCount="0"  graphResolution="256"  showOutliers="0"  drawLargeDots="0"  dotsToDraw="8000"  tint="le.chartfill.tinted.40"  lineWeight="le.lineweight.normal"  lineStyle="le.linestyle.solid" />
                   <GraphEnvironment showGrid="0"  showAxes="tnlTNL"  showGates="1"  showFreqOnPlots="1"  showGateNameOnPlots="1"  showMedians="0"  showUncomped="0"  addEventParam="0"  lastYAxisName="" >
                     <TextTraits font="SansSerif"  size="11"  name="Labels"  style="plain"  color="#000000"  background="#00ffffff"  just="left" />
                     <TextTraits font="SansSerif"  size="11"  name="LayoutGates"  style="plain"  color="#000000"  background="#00ffffff"  just="left" />
                     <TextTraits font="SansSerif"  size="9"  name="Numbers"  style="plain"  color="#000000"  background="#00ffffff"  just="left" />
                     <TextTraits font="SansSerif"  size="9"  name="Legend"  style="plain"  color="#000000"  background="#00ffffff"  just="left" />
                     <WindowPosition x="0"  y="0"  width="392"  height="584"  displayed="0"  panelState="---" />
                   </GraphEnvironment>
                 </Graph>
                 <Gate gating:id="ID404562613"  gating:parent_id="ID1296367913" >
                   <gating:PolygonGate eventsInside="1"  annoOffsetX="0"  annoOffsetY="0"  tint="#000000"  isTinted="0"  lineWeight="Normal"  userDefined="1"  quadId="-1"  gateResolution="256" >
                     <gating:dimension>
                       <data-type:fcs-dimension data-type:name="Comp-BV510-A" />
                     </gating:dimension>
                     <gating:dimension>
                       <data-type:fcs-dimension data-type:name="SSC-A" />
                     </gating:dimension>
                     <gating:vertex>
                       <gating:coordinate data-type:value="68701.9318970743" />
                       <gating:coordinate data-type:value="76814.288372093" />
                     </gating:vertex>
                     <gating:vertex>
                       <gating:coordinate data-type:value="26584.5918963664" />
                       <gating:coordinate data-type:value="157286.4" />
                     </gating:vertex>
                     <gating:vertex>
                       <gating:coordinate data-type:value="6986.7539133103" />
                       <gating:coordinate data-type:value="163382.7720930233" />
                     </gating:vertex>
                     <gating:vertex>
                       <gating:coordinate data-type:value="2599.0182419485" />
                       <gating:coordinate data-type:value="152409.3023255814" />
                     </gating:vertex>
                     <gating:vertex>
                       <gating:coordinate data-type:value="1273.1750318035" />
                       <gating:coordinate data-type:value="101199.776744186" />
                     </gating:vertex>
                     <gating:vertex>
                       <gating:coordinate data-type:value="846.8227272971" />
                       <gating:coordinate data-type:value="47551.7023255814" />
                     </gating:vertex>
                     <gating:vertex>
                       <gating:coordinate data-type:value="786.7399020744" />
                       <gating:coordinate data-type:value="24385.488372093" />
                     </gating:vertex>
                     <gating:vertex>
                       <gating:coordinate data-type:value="877.8278791897" />
                       <gating:coordinate data-type:value="13412.0186046512" />
                     </gating:vertex>
                     <gating:vertex>
                       <gating:coordinate data-type:value="3405.9245213462" />
                       <gating:coordinate data-type:value="3657.823255814" />
                     </gating:vertex>
                     <gating:vertex>
                       <gating:coordinate data-type:value="33979.6978530559" />
                       <gating:coordinate data-type:value="6096.3720930233" />
                     </gating:vertex>
                   </gating:PolygonGate>
                 </Gate>
                 <Subpopulations>
                   <Population name="CD4"  annotation=""  owningGroup="All Samples"  expanded="1"  sortPriority="10"  count="7571" >
                     <Graph smoothing="0"  backColor="#ffffff"  foreColor="#000000"  heatMapStatParameter="Comp-PE-Cy7-A"  type="Histogram"  fast="1" >
                       <Axis dimension="x"  name="Comp-APC-A"  label=""  auto="auto" />
                       <Axis dimension="y"  name=""  label=""  auto="auto" />
                       <GraphSettings level="5%"  smoothingHighResolution="1"  contourHighResolution="1"  histogramSmoothingCount="0"  graphResolution="256"  showOutliers="0"  drawLargeDots="0"  dotsToDraw="8000"  tint="le.chartfill.tinted.40"  lineWeight="le.lineweight.normal"  lineStyle="le.linestyle.solid" />
                       <GraphEnvironment showGrid="0"  showAxes="tnlTNL"  showGates="1"  showFreqOnPlots="1"  showGateNameOnPlots="1"  showMedians="0"  showUncomped="0"  addEventParam="0"  lastYAxisName="" >
                         <TextTraits font="SansSerif"  size="11"  name="Labels"  style="plain"  color="#000000"  background="#00ffffff"  just="left" />
                         <TextTraits font="SansSerif"  size="11"  name="LayoutGates"  style="plain"  color="#000000"  background="#00ffffff"  just="left" />
                         <TextTraits font="SansSerif"  size="9"  name="Numbers"  style="plain"  color="#000000"  background="#00ffffff"  just="left" />
                         <TextTraits font="SansSerif"  size="9"  name="Legend"  style="plain"  color="#000000"  background="#00ffffff"  just="left" />
                         <WindowPosition x="488"  y="72"  width="392"  height="584"  displayed="0"  panelState="---" />
                       </GraphEnvironment>
                     </Graph>
                     <Gate gating:id="ID1318406832"  gating:parent_id="ID404562613" >
                       <gating:PolygonGate eventsInside="1"  annoOffsetX="12"  annoOffsetY="-68"  tint="#000000"  isTinted="0"  lineWeight="Normal"  userDefined="1"  quadId="-1"  gateResolution="256" >
                         <gating:dimension>
                           <data-type:fcs-dimension data-type:name="Comp-BV605-A" />
                         </gating:dimension>
                         <gating:dimension>
                           <data-type:fcs-dimension data-type:name="Comp-APC-Cy7-A" />
                         </gating:dimension>
                         <gating:vertex>
                           <gating:coordinate data-type:value="8232.3737149621" />
                           <gating:coordinate data-type:value="8863.5151856256" />
                         </gating:vertex>
                         <gating:vertex>
                           <gating:coordinate data-type:value="8632.057443715" />
                           <gating:coordinate data-type:value="1466.1295375463" />
                         </gating:vertex>
                         <gating:vertex>
                           <gating:coordinate data-type:value="1178.598964017" />
                           <gating:coordinate data-type:value="158.8078450428" />
                         </gating:vertex>
                         <gating:vertex>
                           <gating:coordinate data-type:value="8.1188662723" />
                           <gating:coordinate data-type:value="142.8582307765" />
                         </gating:vertex>
                         <gating:vertex>
                           <gating:coordinate data-type:value="7.7429444523" />
                           <gating:coordinate data-type:value="7562.3359254124" />
                         </gating:vertex>
                       </gating:PolygonGate>
                     </Gate>
                     <Subpopulations>
                       <Population name="Q1: TIM3- , PD-1+"  annotation=""  owningGroup="All Samples"  expanded="1"  sortPriority="10"  count="1495" >
                         <Graph smoothing="0"  backColor="#ffffff"  foreColor="#000000"  heatMapStatParameter="Comp-PE-Cy7-A"  type="Pseudocolor"  fast="1" >
                           <Axis dimension="x"  name="Comp-APC-A"  label=""  auto="auto" />
                           <Axis dimension="y"  name="Comp-BV421-A"  label=""  auto="auto" />
                           <GraphSettings level="5%"  smoothingHighResolution="1"  contourHighResolution="1"  histogramSmoothingCount="0"  graphResolution="256"  showOutliers="0"  drawLargeDots="0"  dotsToDraw="8000"  tint="le.chartfill.tinted.40"  lineWeight="le.lineweight.normal"  lineStyle="le.linestyle.solid" />
                           <GraphEnvironment showGrid="0"  showAxes="tnlTNL"  showGates="1"  showFreqOnPlots="1"  showGateNameOnPlots="1"  showMedians="0"  showUncomped="0"  addEventParam="0"  lastYAxisName="" >
                             <TextTraits font="SansSerif"  size="11"  name="Labels"  style="plain"  color="#000000"  background="#00ffffff"  just="left" />
                             <TextTraits font="SansSerif"  size="11"  name="LayoutGates"  style="plain"  color="#000000"  background="#00ffffff"  just="left" />
                             <TextTraits font="SansSerif"  size="9"  name="Numbers"  style="plain"  color="#000000"  background="#00ffffff"  just="left" />
                             <TextTraits font="SansSerif"  size="9"  name="Legend"  style="plain"  color="#000000"  background="#00ffffff"  just="left" />
                             <WindowPosition x="487"  y="69"  width="392"  height="584"  displayed="1"  panelState="---" />
                           </GraphEnvironment>
                         </Graph>
                         <Gate gating:id="ID2029881021"  gating:parent_id="ID1318406832" >
                           <gating:RectangleGate eventsInside="1"  annoOffsetX="0"  annoOffsetY="0"  tint="#000000"  isTinted="0"  lineWeight="Normal"  userDefined="1"  percentX="0"  percentY="0" >
                             <gating:dimension gating:max="396.10783492720316" >
                               <data-type:fcs-dimension data-type:name="Comp-APC-A" />
                             </gating:dimension>
                             <gating:dimension gating:min="2488.8903840035873" >
                               <data-type:fcs-dimension data-type:name="Comp-BV421-A" />
                             </gating:dimension>
                           </gating:RectangleGate>
                         </Gate>
                       </Population>
                       <Population name="Q2: TIM3+ , PD-1+"  annotation=""  owningGroup="All Samples"  expanded="1"  sortPriority="10"  count="413" >
                         <Graph smoothing="0"  backColor="#ffffff"  foreColor="#000000"  heatMapStatParameter="Comp-PE-Cy7-A"  type="Pseudocolor"  fast="1" >
                           <Axis dimension="x"  name="Comp-APC-A"  label=""  auto="auto" />
                           <Axis dimension="y"  name="Comp-BV421-A"  label=""  auto="auto" />
                           <GraphSettings level="5%"  smoothingHighResolution="1"  contourHighResolution="1"  histogramSmoothingCount="0"  graphResolution="256"  showOutliers="0"  drawLargeDots="0"  dotsToDraw="8000"  tint="le.chartfill.tinted.40"  lineWeight="le.lineweight.normal"  lineStyle="le.linestyle.solid" />
                           <GraphEnvironment showGrid="0"  showAxes="tnlTNL"  showGates="1"  showFreqOnPlots="1"  showGateNameOnPlots="1"  showMedians="0"  showUncomped="0"  addEventParam="0"  lastYAxisName="" >
                             <TextTraits font="SansSerif"  size="11"  name="Labels"  style="plain"  color="#000000"  background="#00ffffff"  just="left" />
                             <TextTraits font="SansSerif"  size="11"  name="LayoutGates"  style="plain"  color="#000000"  background="#00ffffff"  just="left" />
                             <TextTraits font="SansSerif"  size="9"  name="Numbers"  style="plain"  color="#000000"  background="#00ffffff"  just="left" />
                             <TextTraits font="SansSerif"  size="9"  name="Legend"  style="plain"  color="#000000"  background="#00ffffff"  just="left" />
                             <WindowPosition x="487"  y="69"  width="392"  height="584"  displayed="1"  panelState="---" />
                           </GraphEnvironment>
                         </Graph>
                         <Gate gating:id="ID141507135"  gating:parent_id="ID1318406832" >
                           <gating:RectangleGate eventsInside="1"  annoOffsetX="0"  annoOffsetY="0"  tint="#000000"  isTinted="0"  lineWeight="Normal"  userDefined="1"  percentX="0"  percentY="0" >
                             <gating:dimension gating:min="396.10783492720316" >
                               <data-type:fcs-dimension data-type:name="Comp-APC-A" />
                             </gating:dimension>
                             <gating:dimension gating:min="2488.8903840035873" >
                               <data-type:fcs-dimension data-type:name="Comp-BV421-A" />
                             </gating:dimension>
                           </gating:RectangleGate>
                         </Gate>
                       </Population>
                       <Population name="Q3: TIM3+ , PD-1-"  annotation=""  owningGroup="All Samples"  expanded="1"  sortPriority="10"  count="108" >
                         <Graph smoothing="0"  backColor="#ffffff"  foreColor="#000000"  heatMapStatParameter="Comp-PE-Cy7-A"  type="Pseudocolor"  fast="1" >
                           <Axis dimension="x"  name="Comp-APC-A"  label=""  auto="auto" />
                           <Axis dimension="y"  name="Comp-BV421-A"  label=""  auto="auto" />
                           <GraphSettings level="5%"  smoothingHighResolution="1"  contourHighResolution="1"  histogramSmoothingCount="0"  graphResolution="256"  showOutliers="0"  drawLargeDots="0"  dotsToDraw="8000"  tint="le.chartfill.tinted.40"  lineWeight="le.lineweight.normal"  lineStyle="le.linestyle.solid" />
                           <GraphEnvironment showGrid="0"  showAxes="tnlTNL"  showGates="1"  showFreqOnPlots="1"  showGateNameOnPlots="1"  showMedians="0"  showUncomped="0"  addEventParam="0"  lastYAxisName="" >
                             <TextTraits font="SansSerif"  size="11"  name="Labels"  style="plain"  color="#000000"  background="#00ffffff"  just="left" />
                             <TextTraits font="SansSerif"  size="11"  name="LayoutGates"  style="plain"  color="#000000"  background="#00ffffff"  just="left" />
                             <TextTraits font="SansSerif"  size="9"  name="Numbers"  style="plain"  color="#000000"  background="#00ffffff"  just="left" />
                             <TextTraits font="SansSerif"  size="9"  name="Legend"  style="plain"  color="#000000"  background="#00ffffff"  just="left" />
                             <WindowPosition x="487"  y="69"  width="392"  height="584"  displayed="1"  panelState="---" />
                           </GraphEnvironment>
                         </Graph>
                         <Gate gating:id="ID1569183153"  gating:parent_id="ID1318406832" >
                           <gating:RectangleGate eventsInside="1"  annoOffsetX="0"  annoOffsetY="0"  tint="#000000"  isTinted="0"  lineWeight="Normal"  userDefined="1"  percentX="0"  percentY="0" >
                             <gating:dimension gating:min="396.10783492720316" >
                               <data-type:fcs-dimension data-type:name="Comp-APC-A" />
                             </gating:dimension>
                             <gating:dimension gating:max="2488.8903840035873" >
                               <data-type:fcs-dimension data-type:name="Comp-BV421-A" />
                             </gating:dimension>
                           </gating:RectangleGate>
                         </Gate>
                       </Population>
                       <Population name="Q4: TIM3- , PD-1-"  annotation=""  owningGroup="All Samples"  expanded="1"  sortPriority="10"  count="5555" >
                         <Graph smoothing="0"  backColor="#ffffff"  foreColor="#000000"  heatMapStatParameter="Comp-PE-Cy7-A"  type="Pseudocolor"  fast="1" >
                           <Axis dimension="x"  name="Comp-APC-A"  label=""  auto="auto" />
                           <Axis dimension="y"  name="Comp-BV421-A"  label=""  auto="auto" />
                           <GraphSettings level="5%"  smoothingHighResolution="1"  contourHighResolution="1"  histogramSmoothingCount="0"  graphResolution="256"  showOutliers="0"  drawLargeDots="0"  dotsToDraw="8000"  tint="le.chartfill.tinted.40"  lineWeight="le.lineweight.normal"  lineStyle="le.linestyle.solid" />
                           <GraphEnvironment showGrid="0"  showAxes="tnlTNL"  showGates="1"  showFreqOnPlots="1"  showGateNameOnPlots="1"  showMedians="0"  showUncomped="0"  addEventParam="0"  lastYAxisName="" >
                             <TextTraits font="SansSerif"  size="11"  name="Labels"  style="plain"  color="#000000"  background="#00ffffff"  just="left" />
                             <TextTraits font="SansSerif"  size="11"  name="LayoutGates"  style="plain"  color="#000000"  background="#00ffffff"  just="left" />
                             <TextTraits font="SansSerif"  size="9"  name="Numbers"  style="plain"  color="#000000"  background="#00ffffff"  just="left" />
                             <TextTraits font="SansSerif"  size="9"  name="Legend"  style="plain"  color="#000000"  background="#00ffffff"  just="left" />
                             <WindowPosition x="487"  y="69"  width="392"  height="584"  displayed="1"  panelState="---" />
                           </GraphEnvironment>
                         </Graph>
                         <Gate gating:id="ID565142016"  gating:parent_id="ID1318406832" >
                           <gating:RectangleGate eventsInside="1"  annoOffsetX="0"  annoOffsetY="0"  tint="#000000"  isTinted="0"  lineWeight="Normal"  userDefined="1"  percentX="0"  percentY="0" >
                             <gating:dimension gating:max="396.10783492720316" >
                               <data-type:fcs-dimension data-type:name="Comp-APC-A" />
                             </gating:dimension>
                             <gating:dimension gating:max="2488.8903840035873" >
                               <data-type:fcs-dimension data-type:name="Comp-BV421-A" />
                             </gating:dimension>
                           </gating:RectangleGate>
                         </Gate>
                       </Population>
                     </Subpopulations>
                   </Population>
                   <Population name="CD8"  annotation=""  owningGroup="All Samples"  expanded="1"  sortPriority="10"  count="2746" >
                     <Graph smoothing="0"  backColor="#ffffff"  foreColor="#000000"  heatMapStatParameter="Comp-PE-Cy7-A"  type="Histogram"  fast="1" >
                       <Axis dimension="x"  name="Comp-APC-A"  label=""  auto="auto" />
                       <Axis dimension="y"  name=""  label=""  auto="auto" />
                       <GraphSettings level="5%"  smoothingHighResolution="1"  contourHighResolution="1"  histogramSmoothingCount="0"  graphResolution="256"  showOutliers="0"  drawLargeDots="0"  dotsToDraw="8000"  tint="le.chartfill.tinted.40"  lineWeight="le.lineweight.normal"  lineStyle="le.linestyle.solid" />
                       <GraphEnvironment showGrid="0"  showAxes="tnlTNL"  showGates="1"  showFreqOnPlots="1"  showGateNameOnPlots="1"  showMedians="0"  showUncomped="0"  addEventParam="0"  lastYAxisName="Comp-APC-Cy7-A" >
                         <TextTraits font="SansSerif"  size="11"  name="Labels"  style="plain"  color="#000000"  background="#00ffffff"  just="left" />
                         <TextTraits font="SansSerif"  size="11"  name="LayoutGates"  style="plain"  color="#000000"  background="#00ffffff"  just="left" />
                         <TextTraits font="SansSerif"  size="9"  name="Numbers"  style="plain"  color="#000000"  background="#00ffffff"  just="left" />
                         <TextTraits font="SansSerif"  size="9"  name="Legend"  style="plain"  color="#000000"  background="#00ffffff"  just="left" />
                         <WindowPosition x="563"  y="98"  width="392"  height="584"  displayed="0"  panelState="---" />
                       </GraphEnvironment>
                     </Graph>
                     <Gate gating:id="ID478681514"  gating:parent_id="ID404562613" >
                       <gating:PolygonGate eventsInside="1"  annoOffsetX="5"  annoOffsetY="3"  tint="#000000"  isTinted="0"  lineWeight="Normal"  userDefined="1"  quadId="-1"  gateResolution="256" >
                         <gating:dimension>
                           <data-type:fcs-dimension data-type:name="Comp-BV605-A" />
                         </gating:dimension>
                         <gating:dimension>
                           <data-type:fcs-dimension data-type:name="Comp-APC-Cy7-A" />
                         </gating:dimension>
                         <gating:vertex>
                           <gating:coordinate data-type:value="12029.2633542147" />
                           <gating:coordinate data-type:value="1012.2527025355" />
                         </gating:vertex>
                         <gating:vertex>
                           <gating:coordinate data-type:value="2182.8617599397" />
                           <gating:coordinate data-type:value="128.5104907449" />
                         </gating:vertex>
                         <gating:vertex>
                           <gating:coordinate data-type:value="2182.8617599397" />
                           <gating:coordinate data-type:value="3.516181484" />
                         </gating:vertex>
                         <gating:vertex>
                           <gating:coordinate data-type:value="66290.5821617623" />
                           <gating:coordinate data-type:value="3.516181484" />
                         </gating:vertex>
                         <gating:vertex>
                           <gating:coordinate data-type:value="66290.5821617623" />
                           <gating:coordinate data-type:value="1067.2650496618" />
                         </gating:vertex>
                       </gating:PolygonGate>
                     </Gate>
                   </Population>
                 </Subpopulations>
               </Population>
             </Subpopulations>
           </Population>
         </Subpopulations>
       </SampleNode>
     </Sample>
     <Sample>
       <DataSet uri="file:/F:/鼓楼医院/manuscript/投稿/embo%20j/revise/data/Fig%204/耗竭/20240528_Tube_016_014.fcs"  sampleID="2" />
       <transforms:spilloverMatrix spectral="0"  prefix="Comp-"  name="Acquisition-defined"  editable="0"  color="#c0c0c0"  version="FlowJo-10.6.2"  status="FINALIZED"  transforms:id="79f26aff-08f0-4ab2-84b7-941b7a8946d3"  suffix="" >
         <data-type:parameters>
           <data-type:parameter data-type:name="PE-Cy7-A"  userProvidedCompInfix="Comp-PE-Cy7-A" />
           <data-type:parameter data-type:name="APC-A"  userProvidedCompInfix="Comp-APC-A" />
           <data-type:parameter data-type:name="APC-Cy7-A"  userProvidedCompInfix="Comp-APC-Cy7-A" />
           <data-type:parameter data-type:name="BV421-A"  userProvidedCompInfix="Comp-BV421-A" />
           <data-type:parameter data-type:name="BV510-A"  userProvidedCompInfix="Comp-BV510-A" />
           <data-type:parameter data-type:name="BV605-A"  userProvidedCompInfix="Comp-BV605-A" />
           <data-type:parameter data-type:name="PE-A"  userProvidedCompInfix="Comp-PE-A" />
         </data-type:parameters>
         <transforms:spillover data-type:parameter="PE-Cy7-A"  userProvidedCompInfix="Comp-PE-Cy7-A" >
           <transforms:coefficient data-type:parameter="PE-Cy7-A"  transforms:value="1" />
           <transforms:coefficient data-type:parameter="APC-A"  transforms:value="0" />
           <transforms:coefficient data-type:parameter="APC-Cy7-A"  transforms:value="0" />
           <transforms:coefficient data-type:parameter="BV421-A"  transforms:value="0" />
           <transforms:coefficient data-type:parameter="BV510-A"  transforms:value="0" />
           <transforms:coefficient data-type:parameter="BV605-A"  transforms:value="0" />
           <transforms:coefficient data-type:parameter="PE-A"  transforms:value="0" />
         </transforms:spillover>
         <transforms:spillover data-type:parameter="APC-A"  userProvidedCompInfix="Comp-APC-A" >
           <transforms:coefficient data-type:parameter="PE-Cy7-A"  transforms:value="0" />
           <transforms:coefficient data-type:parameter="APC-A"  transforms:value="1" />
           <transforms:coefficient data-type:parameter="APC-Cy7-A"  transforms:value="0.0799999982" />
           <transforms:coefficient data-type:parameter="BV421-A"  transforms:value="0" />
           <transforms:coefficient data-type:parameter="BV510-A"  transforms:value="0" />
           <transforms:coefficient data-type:parameter="BV605-A"  transforms:value="0" />
           <transforms:coefficient data-type:parameter="PE-A"  transforms:value="0" />
         </transforms:spillover>
         <transforms:spillover data-type:parameter="APC-Cy7-A"  userProvidedCompInfix="Comp-APC-Cy7-A" >
           <transforms:coefficient data-type:parameter="PE-Cy7-A"  transforms:value="0" />
           <transforms:coefficient data-type:parameter="APC-A"  transforms:value="0.0399999991" />
           <transforms:coefficient data-type:parameter="APC-Cy7-A"  transforms:value="1" />
           <transforms:coefficient data-type:parameter="BV421-A"  transforms:value="0" />
           <transforms:coefficient data-type:parameter="BV510-A"  transforms:value="0" />
           <transforms:coefficient data-type:parameter="BV605-A"  transforms:value="0.0099999206" />
           <transforms:coefficient data-type:parameter="PE-A"  transforms:value="0" />
         </transforms:spillover>
         <transforms:spillover data-type:parameter="BV421-A"  userProvidedCompInfix="Comp-BV421-A" >
           <transforms:coefficient data-type:parameter="PE-Cy7-A"  transforms:value="0" />
           <transforms:coefficient data-type:parameter="APC-A"  transforms:value="0" />
           <transforms:coefficient data-type:parameter="APC-Cy7-A"  transforms:value="0" />
           <transforms:coefficient data-type:parameter="BV421-A"  transforms:value="1" />
           <transforms:coefficient data-type:parameter="BV510-A"  transforms:value="0.0900000036" />
           <transforms:coefficient data-type:parameter="BV605-A"  transforms:value="0.006999996" />
           <transforms:coefficient data-type:parameter="PE-A"  transforms:value="0" />
         </transforms:spillover>
         <transforms:spillover data-type:parameter="BV510-A"  userProvidedCompInfix="Comp-BV510-A" >
           <transforms:coefficient data-type:parameter="PE-Cy7-A"  transforms:value="0" />
           <transforms:coefficient data-type:parameter="APC-A"  transforms:value="0" />
           <transforms:coefficient data-type:parameter="APC-Cy7-A"  transforms:value="0" />
           <transforms:coefficient data-type:parameter="BV421-A"  transforms:value="0.1899999976" />
           <transforms:coefficient data-type:parameter="BV510-A"  transforms:value="1" />
           <transforms:coefficient data-type:parameter="BV605-A"  transforms:value="0.0600000061" />
           <transforms:coefficient data-type:parameter="PE-A"  transforms:value="0" />
         </transforms:spillover>
         <transforms:spillover data-type:parameter="BV605-A"  userProvidedCompInfix="Comp-BV605-A" >
           <transforms:coefficient data-type:parameter="PE-Cy7-A"  transforms:value="0" />
           <transforms:coefficient data-type:parameter="APC-A"  transforms:value="0" />
           <transforms:coefficient data-type:parameter="APC-Cy7-A"  transforms:value="0" />
           <transforms:coefficient data-type:parameter="BV421-A"  transforms:value="0.200000003" />
           <transforms:coefficient data-type:parameter="BV510-A"  transforms:value="0.0400000028" />
           <transforms:coefficient data-type:parameter="BV605-A"  transforms:value="1" />
           <transforms:coefficient data-type:parameter="PE-A"  transforms:value="0" />
         </transforms:spillover>
         <transforms:spillover data-type:parameter="PE-A"  userProvidedCompInfix="Comp-PE-A" >
           <transforms:coefficient data-type:parameter="PE-Cy7-A"  transforms:value="0" />
           <transforms:coefficient data-type:parameter="APC-A"  transforms:value="0" />
           <transforms:coefficient data-type:parameter="APC-Cy7-A"  transforms:value="0" />
           <transforms:coefficient data-type:parameter="BV421-A"  transforms:value="0" />
           <transforms:coefficient data-type:parameter="BV510-A"  transforms:value="0" />
           <transforms:coefficient data-type:parameter="BV605-A"  transforms:value="0" />
           <transforms:coefficient data-type:parameter="PE-A"  transforms:value="1" />
         </transforms:spillover>
       </transforms:spilloverMatrix>
       <Transformations>
         <transforms:linear transforms:minRange="0"  transforms:maxRange="262144"  gain="1" >
           <data-type:parameter data-type:name="FSC-A" />
         </transforms:linear>
         <transforms:linear transforms:minRange="0"  transforms:maxRange="262144"  gain="1" >
           <data-type:parameter data-type:name="FSC-H" />
         </transforms:linear>
         <transforms:linear transforms:minRange="0"  transforms:maxRange="262144"  gain="1" >
           <data-type:parameter data-type:name="SSC-A" />
         </transforms:linear>
         <transforms:biex transforms:length="256"  transforms:maxRange="262144"  transforms:neg="0"  transforms:width="-100"  transforms:pos="4.418539922" >
           <data-type:parameter data-type:name="PE-Cy7-A" />
         </transforms:biex>
         <transforms:log transforms:offset="3"  transforms:decades="4.9414186672" >
           <data-type:parameter data-type:name="APC-A" />
         </transforms:log>
         <transforms:log transforms:offset="3"  transforms:decades="4.9414186672" >
           <data-type:parameter data-type:name="APC-Cy7-A" />
         </transforms:log>
         <transforms:log transforms:offset="3"  transforms:decades="4.9414186672" >
           <data-type:parameter data-type:name="BV421-A" />
         </transforms:log>
         <transforms:biex transforms:length="256"  transforms:maxRange="262144"  transforms:neg="0"  transforms:width="-100"  transforms:pos="4.418539922" >
           <data-type:parameter data-type:name="BV510-A" />
         </transforms:biex>
         <transforms:log transforms:offset="3"  transforms:decades="4.9414186672" >
           <data-type:parameter data-type:name="BV605-A" />
         </transforms:log>
         <transforms:biex transforms:length="256"  transforms:maxRange="262144"  transforms:neg="0"  transforms:width="-100"  transforms:pos="4.418539922" >
           <data-type:parameter data-type:name="PE-A" />
         </transforms:biex>
         <transforms:linear transforms:minRange="0.3386942166"  transforms:maxRange="20"  gain="0.0106507615" >
           <data-type:parameter data-type:name="Time" />
         </transforms:linear>
         <transforms:biex transforms:length="256"  transforms:maxRange="262144"  transforms:neg="0"  transforms:width="-100"  transforms:pos="4.418539922" >
           <data-type:parameter data-type:name="Comp-PE-Cy7-A" />
         </transforms:biex>
         <transforms:log transforms:offset="3"  transforms:decades="4.9414186672" >
           <data-type:parameter data-type:name="Comp-APC-A" />
         </transforms:log>
         <transforms:log transforms:offset="3"  transforms:decades="4.9414186672" >
           <data-type:parameter data-type:name="Comp-APC-Cy7-A" />
         </transforms:log>
         <transforms:log transforms:offset="3"  transforms:decades="4.9414186672" >
           <data-type:parameter data-type:name="Comp-BV421-A" />
         </transforms:log>
         <transforms:biex transforms:length="256"  transforms:maxRange="262144"  transforms:neg="0"  transforms:width="-100"  transforms:pos="4.418539922" >
           <data-type:parameter data-type:name="Comp-BV510-A" />
         </transforms:biex>
         <transforms:log transforms:offset="3"  transforms:decades="4.9414186672" >
           <data-type:parameter data-type:name="Comp-BV605-A" />
         </transforms:log>
         <transforms:biex transforms:length="256"  transforms:maxRange="262144"  transforms:neg="0"  transforms:width="-100"  transforms:pos="4.418539922" >
           <data-type:parameter data-type:name="Comp-PE-A" />
         </transforms:biex>
       </Transformations>
       <Keywords>
         <Keyword name="FJ_FCS_VERSION"  value="3" />
         <Keyword name="$BEGINANALYSIS"  value="0" />
         <Keyword name="$ENDANALYSIS"  value="0" />
         <Keyword name="$BEGINSTEXT"  value="0" />
         <Keyword name="$ENDSTEXT"  value="0" />
         <Keyword name="$BEGINDATA"  value="2648" />
         <Keyword name="$ENDDATA"  value="569191             " />
         <Keyword name="$FIL"  value="20240528_Tube_016_014.fcs" />
         <Keyword name="$SYS"  value="Windows XP 5.1" />
         <Keyword name="$TOT"  value="12876              " />
         <Keyword name="$PAR"  value="11" />
         <Keyword name="$MODE"  value="L" />
         <Keyword name="$BYTEORD"  value="4,3,2,1" />
         <Keyword name="$DATATYPE"  value="F" />
         <Keyword name="$NEXTDATA"  value="0" />
         <Keyword name="CREATOR"  value="BD FACSDiva Software Version 7.0" />
         <Keyword name="TUBE NAME"  value="Tube_016" />
         <Keyword name="$SRC"  value="20240528" />
         <Keyword name="EXPERIMENT NAME"  value="20240428 T" />
         <Keyword name="GUID"  value="c89c6a8f-eb2a-403c-835a-13c7226f27fa" />
         <Keyword name="$DATE"  value="04-JUN-2024" />
         <Keyword name="$BTIM"  value="16:20:30" />
         <Keyword name="$ETIM"  value="16:20:50" />
         <Keyword name="$CYT"  value="FACSAriaII" />
         <Keyword name="SETTINGS"  value="Cytometer" />
         <Keyword name="CYTNUM"  value="1" />
         <Keyword name="WINDOW EXTENSION"  value="2.00" />
         <Keyword name="EXPORT USER NAME"  value="Administrator" />
         <Keyword name="EXPORT TIME"  value="07-JUN-2024-16:21:17" />
         <Keyword name="$OP"  value="Administrator" />
         <Keyword name="FSC ASF"  value="1.02" />
         <Keyword name="AUTOBS"  value="TRUE" />
         <Keyword name="$INST"  value=" " />
         <Keyword name="LASER1NAME"  value="Blue" />
         <Keyword name="LASER1DELAY"  value="0.00" />
         <Keyword name="LASER1ASF"  value="1.11" />
         <Keyword name="LASER2NAME"  value="Red" />
         <Keyword name="LASER2DELAY"  value="-32.48" />
         <Keyword name="LASER2ASF"  value="1.24" />
         <Keyword name="LASER3NAME"  value="Violet" />
         <Keyword name="LASER3DELAY"  value="26.00" />
         <Keyword name="LASER3ASF"  value="0.80" />
         <Keyword name="$TIMESTEP"  value="0.01" />
         <Keyword name="SPILL"  value="7,PE-Cy7-A,APC-A,APC-Cy7-A,BV421-A,BV510-A,BV605-A,PE-A,1,0,0,0,0,0,0,0,1,0.07999999702400004,0,0,0,0,0,0.03999999851200002,1,0,0,0.009999920877797676,0,0,0,0,1,0.089999999867,0.0069999959091799815,0,0,0,0,0.18999999909999996,1,0.06000000542110006,0,0,0,0,0.19999999710799996,0.040000001060000005,1,0,0,0,0,0,0,0,1" />
         <Keyword name="APPLY COMPENSATION"  value="TRUE" />
         <Keyword name="THRESHOLD"  value="FSC,31194" />
         <Keyword name="$P1N"  value="FSC-A" />
         <Keyword name="$P1R"  value="262144" />
         <Keyword name="$P1B"  value="32" />
         <Keyword name="$P1E"  value="0,0" />
         <Keyword name="$P1V"  value="230" />
         <Keyword name="$P1G"  value="1.0" />
         <Keyword name="P1DISPLAY"  value="LIN" />
         <Keyword name="P1BS"  value="0" />
         <Keyword name="P1MS"  value="0" />
         <Keyword name="$P2N"  value="FSC-H" />
         <Keyword name="$P2R"  value="262144" />
         <Keyword name="$P2B"  value="32" />
         <Keyword name="$P2E"  value="0,0" />
         <Keyword name="$P2V"  value="230" />
         <Keyword name="$P2G"  value="1.0" />
         <Keyword name="P2DISPLAY"  value="LIN" />
         <Keyword name="P2BS"  value="0" />
         <Keyword name="P2MS"  value="0" />
         <Keyword name="$P3N"  value="SSC-A" />
         <Keyword name="$P3R"  value="262144" />
         <Keyword name="$P3B"  value="32" />
         <Keyword name="$P3E"  value="0,0" />
         <Keyword name="$P3V"  value="390" />
         <Keyword name="$P3G"  value="1.0" />
         <Keyword name="P3DISPLAY"  value="LIN" />
         <Keyword name="P3BS"  value="0" />
         <Keyword name="P3MS"  value="0" />
         <Keyword name="$P4N"  value="PE-Cy7-A" />
         <Keyword name="$P4S"  value="CD28" />
         <Keyword name="$P4R"  value="262144" />
         <Keyword name="$P4B"  value="32" />
         <Keyword name="$P4E"  value="0,0" />
         <Keyword name="$P4V"  value="590" />
         <Keyword name="$P4G"  value="1.0" />
         <Keyword name="P4DISPLAY"  value="LOG" />
         <Keyword name="P4BS"  value="89" />
         <Keyword name="P4MS"  value="0" />
         <Keyword name="$P5N"  value="APC-A" />
         <Keyword name="$P5S"  value="TIM3" />
         <Keyword name="$P5R"  value="262144" />
         <Keyword name="$P5B"  value="32" />
         <Keyword name="$P5E"  value="0,0" />
         <Keyword name="$P5V"  value="630" />
         <Keyword name="$P5G"  value="1.0" />
         <Keyword name="P5DISPLAY"  value="LOG" />
         <Keyword name="P5BS"  value="700" />
         <Keyword name="P5MS"  value="0" />
         <Keyword name="$P6N"  value="APC-Cy7-A" />
         <Keyword name="$P6S"  value="CD4" />
         <Keyword name="$P6R"  value="262144" />
         <Keyword name="$P6B"  value="32" />
         <Keyword name="$P6E"  value="0,0" />
         <Keyword name="$P6V"  value="620" />
         <Keyword name="$P6G"  value="1.0" />
         <Keyword name="P6DISPLAY"  value="LOG" />
         <Keyword name="P6BS"  value="170" />
         <Keyword name="P6MS"  value="0" />
         <Keyword name="$P7N"  value="BV421-A" />
         <Keyword name="$P7S"  value="PD-1" />
         <Keyword name="$P7R"  value="262144" />
         <Keyword name="$P7B"  value="32" />
         <Keyword name="$P7E"  value="0,0" />
         <Keyword name="$P7V"  value="500" />
         <Keyword name="$P7G"  value="1.0" />
         <Keyword name="P7DISPLAY"  value="LOG" />
         <Keyword name="P7BS"  value="465" />
         <Keyword name="P7MS"  value="0" />
         <Keyword name="$P8N"  value="BV510-A" />
         <Keyword name="$P8S"  value="CD3" />
         <Keyword name="$P8R"  value="262144" />
         <Keyword name="$P8B"  value="32" />
         <Keyword name="$P8E"  value="0,0" />
         <Keyword name="$P8V"  value="540" />
         <Keyword name="$P8G"  value="1.0" />
         <Keyword name="P8DISPLAY"  value="LOG" />
         <Keyword name="P8BS"  value="1010" />
         <Keyword name="P8MS"  value="0" />
         <Keyword name="$P9N"  value="BV605-A" />
         <Keyword name="$P9S"  value="CD8" />
         <Keyword name="$P9R"  value="262144" />
         <Keyword name="$P9B"  value="32" />
         <Keyword name="$P9E"  value="0,0" />
         <Keyword name="$P9V"  value="520" />
         <Keyword name="$P9G"  value="1.0" />
         <Keyword name="P9DISPLAY"  value="LOG" />
         <Keyword name="P9BS"  value="113" />
         <Keyword name="P9MS"  value="0" />
         <Keyword name="$P10N"  value="PE-A" />
         <Keyword name="$P10R"  value="262144" />
         <Keyword name="$P10B"  value="32" />
         <Keyword name="$P10E"  value="0,0" />
         <Keyword name="$P10V"  value="550" />
         <Keyword name="$P10G"  value="1.0" />
         <Keyword name="P10DISPLAY"  value="LOG" />
         <Keyword name="P10BS"  value="79" />
         <Keyword name="P10MS"  value="0" />
         <Keyword name="$P11N"  value="Time" />
         <Keyword name="$P11R"  value="262144" />
         <Keyword name="$P11B"  value="32" />
         <Keyword name="$P11E"  value="0,0" />
         <Keyword name="$P11G"  value="0.01" />
         <Keyword name="P11BS"  value="0" />
         <Keyword name="P11MS"  value="0" />
         <Keyword name="CST SETUP STATUS"  value=" " />
         <Keyword name="CST BEADS LOT ID"  value=" " />
         <Keyword name="CYTOMETER CONFIG NAME"  value=" " />
         <Keyword name="CYTOMETER CONFIG CREATE DATE"  value=" " />
         <Keyword name="CST SETUP DATE"  value=" " />
         <Keyword name="CST BASELINE DATE"  value=" " />
         <Keyword name="CST BEADS EXPIRED"  value="False" />
         <Keyword name="CST PERFORMANCE EXPIRED"  value=" " />
         <Keyword name="CST REGULATORY STATUS"  value=" " />
         <Keyword name="SAMPLE ID"  value=" " />
         <Keyword name="PATIENT ID"  value=" " />
         <Keyword name="$P1S"  value="" />
         <Keyword name="$P2S"  value="" />
         <Keyword name="$P3S"  value="" />
         <Keyword name="$P10S"  value="" />
         <Keyword name="$P11S"  value="" />
         <Keyword name="$P12N"  value="Comp-PE-Cy7-A" />
         <Keyword name="$P12S"  value="CD28" />
         <Keyword name="$P12R"  value="262144" />
         <Keyword name="$P13N"  value="Comp-APC-A" />
         <Keyword name="$P13S"  value="TIM3" />
         <Keyword name="$P13R"  value="262144" />
         <Keyword name="$P14N"  value="Comp-APC-Cy7-A" />
         <Keyword name="$P14S"  value="CD4" />
         <Keyword name="$P14R"  value="262144" />
         <Keyword name="$P15N"  value="Comp-BV421-A" />
         <Keyword name="$P15S"  value="PD-1" />
         <Keyword name="$P15R"  value="262144" />
         <Keyword name="$P16N"  value="Comp-BV510-A" />
         <Keyword name="$P16S"  value="CD3" />
         <Keyword name="$P16R"  value="262144" />
         <Keyword name="$P17N"  value="Comp-BV605-A" />
         <Keyword name="$P17S"  value="CD8" />
         <Keyword name="$P17R"  value="262144" />
         <Keyword name="$P18N"  value="Comp-PE-A" />
         <Keyword name="$P18S"  value="" />
         <Keyword name="$P18R"  value="262144" />
       </Keywords>
       <SampleNode name="20240528_Tube_016_014.fcs"  annotation=""  owningGroup=""  expanded="1"  sortPriority="10"  count="12876"  sampleID="2" >
         <Graph smoothing="0"  backColor="#ffffff"  foreColor="#000000"  type="Pseudocolor"  fast="1" >
           <Axis dimension="x"  name="FSC-A"  label=""  auto="auto" />
           <Axis dimension="y"  name="SSC-A"  label=""  auto="auto" />
           <GraphSettings level="5%"  smoothingHighResolution="1"  contourHighResolution="1"  histogramSmoothingCount="0"  graphResolution="256"  showOutliers="0"  drawLargeDots="0"  dotsToDraw="8000"  tint="le.chartfill.tinted.40"  lineWeight="le.lineweight.normal"  lineStyle="le.linestyle.solid" />
           <GraphEnvironment showGrid="0"  showAxes="tnlTNL"  showGates="1"  showFreqOnPlots="1"  showGateNameOnPlots="1"  showMedians="0"  showUncomped="0"  addEventParam="0"  lastYAxisName="" >
             <TextTraits font="SansSerif"  size="11"  name="Labels"  style="plain"  color="#000000"  background="#00ffffff"  just="left" />
             <TextTraits font="SansSerif"  size="11"  name="LayoutGates"  style="plain"  color="#000000"  background="#00ffffff"  just="left" />
             <TextTraits font="SansSerif"  size="9"  name="Numbers"  style="plain"  color="#000000"  background="#00ffffff"  just="left" />
             <TextTraits font="SansSerif"  size="9"  name="Legend"  style="plain"  color="#000000"  background="#00ffffff"  just="left" />
           </GraphEnvironment>
         </Graph>
         <Subpopulations>
           <Population name="Lymphocytes"  annotation=""  owningGroup="All Samples"  expanded="1"  sortPriority="10"  count="6101" >
             <Graph smoothing="0"  backColor="#ffffff"  foreColor="#000000"  heatMapStatParameter="Comp-PE-Cy7-A"  type="Pseudocolor"  fast="1" >
               <Axis dimension="x"  name="FSC-A"  label=""  auto="auto" />
               <Axis dimension="y"  name="SSC-A"  label=""  auto="auto" />
               <GraphSettings level="5%"  smoothingHighResolution="1"  contourHighResolution="1"  histogramSmoothingCount="0"  graphResolution="256"  showOutliers="0"  drawLargeDots="0"  dotsToDraw="8000"  tint="le.chartfill.tinted.40"  lineWeight="le.lineweight.normal"  lineStyle="le.linestyle.solid" />
               <GraphEnvironment showGrid="0"  showAxes="tnlTNL"  showGates="1"  showFreqOnPlots="1"  showGateNameOnPlots="1"  showMedians="0"  showUncomped="0"  addEventParam="0"  lastYAxisName="" >
                 <TextTraits font="SansSerif"  size="11"  name="Labels"  style="plain"  color="#000000"  background="#00ffffff"  just="left" />
                 <TextTraits font="SansSerif"  size="11"  name="LayoutGates"  style="plain"  color="#000000"  background="#00ffffff"  just="left" />
                 <TextTraits font="SansSerif"  size="9"  name="Numbers"  style="plain"  color="#000000"  background="#00ffffff"  just="left" />
                 <TextTraits font="SansSerif"  size="9"  name="Legend"  style="plain"  color="#000000"  background="#00ffffff"  just="left" />
                 <WindowPosition x="0"  y="0"  width="392"  height="584"  displayed="1"  panelState="---" />
               </GraphEnvironment>
             </Graph>
             <Gate gating:id="ID736615028" >
               <gating:PolygonGate eventsInside="1"  annoOffsetX="-23"  annoOffsetY="-76"  tint="#000000"  isTinted="0"  lineWeight="Normal"  userDefined="1"  quadId="-1"  gateResolution="256" >
                 <gating:dimension>
                   <data-type:fcs-dimension data-type:name="FSC-A" />
                 </gating:dimension>
                 <gating:dimension>
                   <data-type:fcs-dimension data-type:name="SSC-A" />
                 </gating:dimension>
                 <gating:vertex>
                   <gating:coordinate data-type:value="67720.5333333333" />
                   <gating:coordinate data-type:value="8534.9209302326" />
                 </gating:vertex>
                 <gating:vertex>
                   <gating:coordinate data-type:value="168209.0666666667" />
                   <gating:coordinate data-type:value="7315.6465116279" />
                 </gating:vertex>
                 <gating:vertex>
                   <gating:coordinate data-type:value="252313.6" />
                   <gating:coordinate data-type:value="85349.2093023256" />
                 </gating:vertex>
                 <gating:vertex>
                   <gating:coordinate data-type:value="244667.7333333333" />
                   <gating:coordinate data-type:value="156067.1255813953" />
                 </gating:vertex>
                 <gating:vertex>
                   <gating:coordinate data-type:value="191146.6666666667" />
                   <gating:coordinate data-type:value="152409.3023255814" />
                 </gating:vertex>
                 <gating:vertex>
                   <gating:coordinate data-type:value="76458.6666666667" />
                   <gating:coordinate data-type:value="51209.5255813953" />
                 </gating:vertex>
                 <gating:vertex>
                   <gating:coordinate data-type:value="60074.6666666667" />
                   <gating:coordinate data-type:value="20727.6651162791" />
                 </gating:vertex>
               </gating:PolygonGate>
             </Gate>
             <Subpopulations>
               <Population name="CD3, SSC-A subset"  annotation=""  owningGroup="All Samples"  expanded="1"  sortPriority="10"  count="4606" >
                 <Graph smoothing="0"  backColor="#ffffff"  foreColor="#000000"  heatMapStatParameter="Comp-PE-Cy7-A"  type="Pseudocolor"  fast="1" >
                   <Axis dimension="x"  name="Comp-BV510-A"  label=""  auto="auto" />
                   <Axis dimension="y"  name="SSC-A"  label=""  auto="auto" />
                   <GraphSettings level="5%"  smoothingHighResolution="1"  contourHighResolution="1"  histogramSmoothingCount="0"  graphResolution="256"  showOutliers="0"  drawLargeDots="0"  dotsToDraw="8000"  tint="le.chartfill.tinted.40"  lineWeight="le.lineweight.normal"  lineStyle="le.linestyle.solid" />
                   <GraphEnvironment showGrid="0"  showAxes="tnlTNL"  showGates="1"  showFreqOnPlots="1"  showGateNameOnPlots="1"  showMedians="0"  showUncomped="0"  addEventParam="0"  lastYAxisName="" >
                     <TextTraits font="SansSerif"  size="11"  name="Labels"  style="plain"  color="#000000"  background="#00ffffff"  just="left" />
                     <TextTraits font="SansSerif"  size="11"  name="LayoutGates"  style="plain"  color="#000000"  background="#00ffffff"  just="left" />
                     <TextTraits font="SansSerif"  size="9"  name="Numbers"  style="plain"  color="#000000"  background="#00ffffff"  just="left" />
                     <TextTraits font="SansSerif"  size="9"  name="Legend"  style="plain"  color="#000000"  background="#00ffffff"  just="left" />
                     <WindowPosition x="0"  y="0"  width="392"  height="584"  displayed="1"  panelState="---" />
                   </GraphEnvironment>
                 </Graph>
                 <Gate gating:id="ID1016493263"  gating:parent_id="ID736615028" >
                   <gating:PolygonGate eventsInside="1"  annoOffsetX="0"  annoOffsetY="0"  tint="#000000"  isTinted="0"  lineWeight="Normal"  userDefined="1"  quadId="-1"  gateResolution="256" >
                     <gating:dimension>
                       <data-type:fcs-dimension data-type:name="Comp-BV510-A" />
                     </gating:dimension>
                     <gating:dimension>
                       <data-type:fcs-dimension data-type:name="SSC-A" />
                     </gating:dimension>
                     <gating:vertex>
                       <gating:coordinate data-type:value="68701.9318970743" />
                       <gating:coordinate data-type:value="76814.288372093" />
                     </gating:vertex>
                     <gating:vertex>
                       <gating:coordinate data-type:value="26584.5918963664" />
                       <gating:coordinate data-type:value="157286.4" />
                     </gating:vertex>
                     <gating:vertex>
                       <gating:coordinate data-type:value="6986.7539133103" />
                       <gating:coordinate data-type:value="163382.7720930233" />
                     </gating:vertex>
                     <gating:vertex>
                       <gating:coordinate data-type:value="2599.0182419485" />
                       <gating:coordinate data-type:value="152409.3023255814" />
                     </gating:vertex>
                     <gating:vertex>
                       <gating:coordinate data-type:value="1273.1750318035" />
                       <gating:coordinate data-type:value="101199.776744186" />
                     </gating:vertex>
                     <gating:vertex>
                       <gating:coordinate data-type:value="846.8227272971" />
                       <gating:coordinate data-type:value="47551.7023255814" />
                     </gating:vertex>
                     <gating:vertex>
                       <gating:coordinate data-type:value="786.7399020744" />
                       <gating:coordinate data-type:value="24385.488372093" />
                     </gating:vertex>
                     <gating:vertex>
                       <gating:coordinate data-type:value="877.8278791897" />
                       <gating:coordinate data-type:value="13412.0186046512" />
                     </gating:vertex>
                     <gating:vertex>
                       <gating:coordinate data-type:value="3405.9245213462" />
                       <gating:coordinate data-type:value="3657.823255814" />
                     </gating:vertex>
                     <gating:vertex>
                       <gating:coordinate data-type:value="33979.6978530559" />
                       <gating:coordinate data-type:value="6096.3720930233" />
                     </gating:vertex>
                   </gating:PolygonGate>
                 </Gate>
                 <Subpopulations>
                   <Population name="CD4"  annotation=""  owningGroup="All Samples"  expanded="1"  sortPriority="10"  count="3135" >
                     <Graph smoothing="0"  backColor="#ffffff"  foreColor="#000000"  heatMapStatParameter="Comp-PE-Cy7-A"  type="Histogram"  fast="1" >
                       <Axis dimension="x"  name="Comp-APC-A"  label=""  auto="auto" />
                       <Axis dimension="y"  name=""  label=""  auto="auto" />
                       <GraphSettings level="5%"  smoothingHighResolution="1"  contourHighResolution="1"  histogramSmoothingCount="0"  graphResolution="256"  showOutliers="0"  drawLargeDots="0"  dotsToDraw="8000"  tint="le.chartfill.tinted.40"  lineWeight="le.lineweight.normal"  lineStyle="le.linestyle.solid" />
                       <GraphEnvironment showGrid="0"  showAxes="tnlTNL"  showGates="1"  showFreqOnPlots="1"  showGateNameOnPlots="1"  showMedians="0"  showUncomped="0"  addEventParam="0"  lastYAxisName="" >
                         <TextTraits font="SansSerif"  size="11"  name="Labels"  style="plain"  color="#000000"  background="#00ffffff"  just="left" />
                         <TextTraits font="SansSerif"  size="11"  name="LayoutGates"  style="plain"  color="#000000"  background="#00ffffff"  just="left" />
                         <TextTraits font="SansSerif"  size="9"  name="Numbers"  style="plain"  color="#000000"  background="#00ffffff"  just="left" />
                         <TextTraits font="SansSerif"  size="9"  name="Legend"  style="plain"  color="#000000"  background="#00ffffff"  just="left" />
                         <WindowPosition x="488"  y="72"  width="392"  height="584"  displayed="0"  panelState="---" />
                       </GraphEnvironment>
                     </Graph>
                     <Gate gating:id="ID966939614"  gating:parent_id="ID1016493263" >
                       <gating:PolygonGate eventsInside="1"  annoOffsetX="12"  annoOffsetY="-68"  tint="#000000"  isTinted="0"  lineWeight="Normal"  userDefined="1"  quadId="-1"  gateResolution="256" >
                         <gating:dimension>
                           <data-type:fcs-dimension data-type:name="Comp-BV605-A" />
                         </gating:dimension>
                         <gating:dimension>
                           <data-type:fcs-dimension data-type:name="Comp-APC-Cy7-A" />
                         </gating:dimension>
                         <gating:vertex>
                           <gating:coordinate data-type:value="8232.3737149621" />
                           <gating:coordinate data-type:value="8863.5151856256" />
                         </gating:vertex>
                         <gating:vertex>
                           <gating:coordinate data-type:value="8632.057443715" />
                           <gating:coordinate data-type:value="1466.1295375463" />
                         </gating:vertex>
                         <gating:vertex>
                           <gating:coordinate data-type:value="1178.598964017" />
                           <gating:coordinate data-type:value="158.8078450428" />
                         </gating:vertex>
                         <gating:vertex>
                           <gating:coordinate data-type:value="8.1188662723" />
                           <gating:coordinate data-type:value="142.8582307765" />
                         </gating:vertex>
                         <gating:vertex>
                           <gating:coordinate data-type:value="7.7429444523" />
                           <gating:coordinate data-type:value="7562.3359254124" />
                         </gating:vertex>
                       </gating:PolygonGate>
                     </Gate>
                     <Subpopulations>
                       <Population name="Q1: TIM3- , PD-1+"  annotation=""  owningGroup="All Samples"  expanded="1"  sortPriority="10"  count="1172" >
                         <Graph smoothing="0"  backColor="#ffffff"  foreColor="#000000"  heatMapStatParameter="Comp-PE-Cy7-A"  type="Pseudocolor"  fast="1" >
                           <Axis dimension="x"  name="Comp-APC-A"  label=""  auto="auto" />
                           <Axis dimension="y"  name="Comp-BV421-A"  label=""  auto="auto" />
                           <GraphSettings level="5%"  smoothingHighResolution="1"  contourHighResolution="1"  histogramSmoothingCount="0"  graphResolution="256"  showOutliers="0"  drawLargeDots="0"  dotsToDraw="8000"  tint="le.chartfill.tinted.40"  lineWeight="le.lineweight.normal"  lineStyle="le.linestyle.solid" />
                           <GraphEnvironment showGrid="0"  showAxes="tnlTNL"  showGates="1"  showFreqOnPlots="1"  showGateNameOnPlots="1"  showMedians="0"  showUncomped="0"  addEventParam="0"  lastYAxisName="" >
                             <TextTraits font="SansSerif"  size="11"  name="Labels"  style="plain"  color="#000000"  background="#00ffffff"  just="left" />
                             <TextTraits font="SansSerif"  size="11"  name="LayoutGates"  style="plain"  color="#000000"  background="#00ffffff"  just="left" />
                             <TextTraits font="SansSerif"  size="9"  name="Numbers"  style="plain"  color="#000000"  background="#00ffffff"  just="left" />
                             <TextTraits font="SansSerif"  size="9"  name="Legend"  style="plain"  color="#000000"  background="#00ffffff"  just="left" />
                             <WindowPosition x="487"  y="69"  width="392"  height="584"  displayed="1"  panelState="---" />
                           </GraphEnvironment>
                         </Graph>
                         <Gate gating:id="ID1112159412"  gating:parent_id="ID966939614" >
                           <gating:RectangleGate eventsInside="1"  annoOffsetX="0"  annoOffsetY="0"  tint="#000000"  isTinted="0"  lineWeight="Normal"  userDefined="1"  percentX="0"  percentY="0" >
                             <gating:dimension gating:max="396.10783492720316" >
                               <data-type:fcs-dimension data-type:name="Comp-APC-A" />
                             </gating:dimension>
                             <gating:dimension gating:min="2488.8903840035873" >
                               <data-type:fcs-dimension data-type:name="Comp-BV421-A" />
                             </gating:dimension>
                           </gating:RectangleGate>
                         </Gate>
                       </Population>
                       <Population name="Q2: TIM3+ , PD-1+"  annotation=""  owningGroup="All Samples"  expanded="1"  sortPriority="10"  count="816" >
                         <Graph smoothing="0"  backColor="#ffffff"  foreColor="#000000"  heatMapStatParameter="Comp-PE-Cy7-A"  type="Pseudocolor"  fast="1" >
                           <Axis dimension="x"  name="Comp-APC-A"  label=""  auto="auto" />
                           <Axis dimension="y"  name="Comp-BV421-A"  label=""  auto="auto" />
                           <GraphSettings level="5%"  smoothingHighResolution="1"  contourHighResolution="1"  histogramSmoothingCount="0"  graphResolution="256"  showOutliers="0"  drawLargeDots="0"  dotsToDraw="8000"  tint="le.chartfill.tinted.40"  lineWeight="le.lineweight.normal"  lineStyle="le.linestyle.solid" />
                           <GraphEnvironment showGrid="0"  showAxes="tnlTNL"  showGates="1"  showFreqOnPlots="1"  showGateNameOnPlots="1"  showMedians="0"  showUncomped="0"  addEventParam="0"  lastYAxisName="" >
                             <TextTraits font="SansSerif"  size="11"  name="Labels"  style="plain"  color="#000000"  background="#00ffffff"  just="left" />
                             <TextTraits font="SansSerif"  size="11"  name="LayoutGates"  style="plain"  color="#000000"  background="#00ffffff"  just="left" />
                             <TextTraits font="SansSerif"  size="9"  name="Numbers"  style="plain"  color="#000000"  background="#00ffffff"  just="left" />
                             <TextTraits font="SansSerif"  size="9"  name="Legend"  style="plain"  color="#000000"  background="#00ffffff"  just="left" />
                             <WindowPosition x="487"  y="69"  width="392"  height="584"  displayed="1"  panelState="---" />
                           </GraphEnvironment>
                         </Graph>
                         <Gate gating:id="ID595836146"  gating:parent_id="ID966939614" >
                           <gating:RectangleGate eventsInside="1"  annoOffsetX="0"  annoOffsetY="0"  tint="#000000"  isTinted="0"  lineWeight="Normal"  userDefined="1"  percentX="0"  percentY="0" >
                             <gating:dimension gating:min="396.10783492720316" >
                               <data-type:fcs-dimension data-type:name="Comp-APC-A" />
                             </gating:dimension>
                             <gating:dimension gating:min="2488.8903840035873" >
                               <data-type:fcs-dimension data-type:name="Comp-BV421-A" />
                             </gating:dimension>
                           </gating:RectangleGate>
                         </Gate>
                       </Population>
                       <Population name="Q3: TIM3+ , PD-1-"  annotation=""  owningGroup="All Samples"  expanded="1"  sortPriority="10"  count="129" >
                         <Graph smoothing="0"  backColor="#ffffff"  foreColor="#000000"  heatMapStatParameter="Comp-PE-Cy7-A"  type="Pseudocolor"  fast="1" >
                           <Axis dimension="x"  name="Comp-APC-A"  label=""  auto="auto" />
                           <Axis dimension="y"  name="Comp-BV421-A"  label=""  auto="auto" />
                           <GraphSettings level="5%"  smoothingHighResolution="1"  contourHighResolution="1"  histogramSmoothingCount="0"  graphResolution="256"  showOutliers="0"  drawLargeDots="0"  dotsToDraw="8000"  tint="le.chartfill.tinted.40"  lineWeight="le.lineweight.normal"  lineStyle="le.linestyle.solid" />
                           <GraphEnvironment showGrid="0"  showAxes="tnlTNL"  showGates="1"  showFreqOnPlots="1"  showGateNameOnPlots="1"  showMedians="0"  showUncomped="0"  addEventParam="0"  lastYAxisName="" >
                             <TextTraits font="SansSerif"  size="11"  name="Labels"  style="plain"  color="#000000"  background="#00ffffff"  just="left" />
                             <TextTraits font="SansSerif"  size="11"  name="LayoutGates"  style="plain"  color="#000000"  background="#00ffffff"  just="left" />
                             <TextTraits font="SansSerif"  size="9"  name="Numbers"  style="plain"  color="#000000"  background="#00ffffff"  just="left" />
                             <TextTraits font="SansSerif"  size="9"  name="Legend"  style="plain"  color="#000000"  background="#00ffffff"  just="left" />
                             <WindowPosition x="487"  y="69"  width="392"  height="584"  displayed="1"  panelState="---" />
                           </GraphEnvironment>
                         </Graph>
                         <Gate gating:id="ID1529115681"  gating:parent_id="ID966939614" >
                           <gating:RectangleGate eventsInside="1"  annoOffsetX="0"  annoOffsetY="0"  tint="#000000"  isTinted="0"  lineWeight="Normal"  userDefined="1"  percentX="0"  percentY="0" >
                             <gating:dimension gating:min="396.10783492720316" >
                               <data-type:fcs-dimension data-type:name="Comp-APC-A" />
                             </gating:dimension>
                             <gating:dimension gating:max="2488.8903840035873" >
                               <data-type:fcs-dimension data-type:name="Comp-BV421-A" />
                             </gating:dimension>
                           </gating:RectangleGate>
                         </Gate>
                       </Population>
                       <Population name="Q4: TIM3- , PD-1-"  annotation=""  owningGroup="All Samples"  expanded="1"  sortPriority="10"  count="1018" >
                         <Graph smoothing="0"  backColor="#ffffff"  foreColor="#000000"  heatMapStatParameter="Comp-PE-Cy7-A"  type="Pseudocolor"  fast="1" >
                           <Axis dimension="x"  name="Comp-APC-A"  label=""  auto="auto" />
                           <Axis dimension="y"  name="Comp-BV421-A"  label=""  auto="auto" />
                           <GraphSettings level="5%"  smoothingHighResolution="1"  contourHighResolution="1"  histogramSmoothingCount="0"  graphResolution="256"  showOutliers="0"  drawLargeDots="0"  dotsToDraw="8000"  tint="le.chartfill.tinted.40"  lineWeight="le.lineweight.normal"  lineStyle="le.linestyle.solid" />
                           <GraphEnvironment showGrid="0"  showAxes="tnlTNL"  showGates="1"  showFreqOnPlots="1"  showGateNameOnPlots="1"  showMedians="0"  showUncomped="0"  addEventParam="0"  lastYAxisName="" >
                             <TextTraits font="SansSerif"  size="11"  name="Labels"  style="plain"  color="#000000"  background="#00ffffff"  just="left" />
                             <TextTraits font="SansSerif"  size="11"  name="LayoutGates"  style="plain"  color="#000000"  background="#00ffffff"  just="left" />
                             <TextTraits font="SansSerif"  size="9"  name="Numbers"  style="plain"  color="#000000"  background="#00ffffff"  just="left" />
                             <TextTraits font="SansSerif"  size="9"  name="Legend"  style="plain"  color="#000000"  background="#00ffffff"  just="left" />
                             <WindowPosition x="487"  y="69"  width="392"  height="584"  displayed="1"  panelState="---" />
                           </GraphEnvironment>
                         </Graph>
                         <Gate gating:id="ID624185901"  gating:parent_id="ID966939614" >
                           <gating:RectangleGate eventsInside="1"  annoOffsetX="0"  annoOffsetY="0"  tint="#000000"  isTinted="0"  lineWeight="Normal"  userDefined="1"  percentX="0"  percentY="0" >
                             <gating:dimension gating:max="396.10783492720316" >
                               <data-type:fcs-dimension data-type:name="Comp-APC-A" />
                             </gating:dimension>
                             <gating:dimension gating:max="2488.8903840035873" >
                               <data-type:fcs-dimension data-type:name="Comp-BV421-A" />
                             </gating:dimension>
                           </gating:RectangleGate>
                         </Gate>
                       </Population>
                     </Subpopulations>
                   </Population>
                   <Population name="CD8"  annotation=""  owningGroup="All Samples"  expanded="1"  sortPriority="10"  count="847" >
                     <Graph smoothing="0"  backColor="#ffffff"  foreColor="#000000"  heatMapStatParameter="Comp-PE-Cy7-A"  type="Histogram"  fast="1" >
                       <Axis dimension="x"  name="Comp-APC-A"  label=""  auto="auto" />
                       <Axis dimension="y"  name=""  label=""  auto="auto" />
                       <GraphSettings level="5%"  smoothingHighResolution="1"  contourHighResolution="1"  histogramSmoothingCount="0"  graphResolution="256"  showOutliers="0"  drawLargeDots="0"  dotsToDraw="8000"  tint="le.chartfill.tinted.40"  lineWeight="le.lineweight.normal"  lineStyle="le.linestyle.solid" />
                       <GraphEnvironment showGrid="0"  showAxes="tnlTNL"  showGates="1"  showFreqOnPlots="1"  showGateNameOnPlots="1"  showMedians="0"  showUncomped="0"  addEventParam="0"  lastYAxisName="Comp-APC-Cy7-A" >
                         <TextTraits font="SansSerif"  size="11"  name="Labels"  style="plain"  color="#000000"  background="#00ffffff"  just="left" />
                         <TextTraits font="SansSerif"  size="11"  name="LayoutGates"  style="plain"  color="#000000"  background="#00ffffff"  just="left" />
                         <TextTraits font="SansSerif"  size="9"  name="Numbers"  style="plain"  color="#000000"  background="#00ffffff"  just="left" />
                         <TextTraits font="SansSerif"  size="9"  name="Legend"  style="plain"  color="#000000"  background="#00ffffff"  just="left" />
                         <WindowPosition x="563"  y="98"  width="392"  height="584"  displayed="0"  panelState="---" />
                       </GraphEnvironment>
                     </Graph>
                     <Gate gating:id="ID1388313876"  gating:parent_id="ID1016493263" >
                       <gating:PolygonGate eventsInside="1"  annoOffsetX="5"  annoOffsetY="3"  tint="#000000"  isTinted="0"  lineWeight="Normal"  userDefined="1"  quadId="-1"  gateResolution="256" >
                         <gating:dimension>
                           <data-type:fcs-dimension data-type:name="Comp-BV605-A" />
                         </gating:dimension>
                         <gating:dimension>
                           <data-type:fcs-dimension data-type:name="Comp-APC-Cy7-A" />
                         </gating:dimension>
                         <gating:vertex>
                           <gating:coordinate data-type:value="12029.2633542147" />
                           <gating:coordinate data-type:value="1012.2527025355" />
                         </gating:vertex>
                         <gating:vertex>
                           <gating:coordinate data-type:value="2182.8617599397" />
                           <gating:coordinate data-type:value="128.5104907449" />
                         </gating:vertex>
                         <gating:vertex>
                           <gating:coordinate data-type:value="2182.8617599397" />
                           <gating:coordinate data-type:value="3.516181484" />
                         </gating:vertex>
                         <gating:vertex>
                           <gating:coordinate data-type:value="66290.5821617623" />
                           <gating:coordinate data-type:value="3.516181484" />
                         </gating:vertex>
                         <gating:vertex>
                           <gating:coordinate data-type:value="66290.5821617623" />
                           <gating:coordinate data-type:value="1067.2650496618" />
                         </gating:vertex>
                       </gating:PolygonGate>
                     </Gate>
                   </Population>
                 </Subpopulations>
               </Population>
             </Subpopulations>
           </Population>
         </Subpopulations>
       </SampleNode>
     </Sample>
     <Sample>
       <DataSet uri="file:/F:/鼓楼医院/manuscript/投稿/embo%20j/revise/data/Fig%204/耗竭/20240528_Tube_017_015.fcs"  sampleID="3" />
       <transforms:spilloverMatrix spectral="0"  prefix="Comp-"  name="Acquisition-defined"  editable="0"  color="#c0c0c0"  version="FlowJo-10.6.2"  status="FINALIZED"  transforms:id="79f26aff-08f0-4ab2-84b7-941b7a8946d3"  suffix="" >
         <data-type:parameters>
           <data-type:parameter data-type:name="PE-Cy7-A"  userProvidedCompInfix="Comp-PE-Cy7-A" />
           <data-type:parameter data-type:name="APC-A"  userProvidedCompInfix="Comp-APC-A" />
           <data-type:parameter data-type:name="APC-Cy7-A"  userProvidedCompInfix="Comp-APC-Cy7-A" />
           <data-type:parameter data-type:name="BV421-A"  userProvidedCompInfix="Comp-BV421-A" />
           <data-type:parameter data-type:name="BV510-A"  userProvidedCompInfix="Comp-BV510-A" />
           <data-type:parameter data-type:name="BV605-A"  userProvidedCompInfix="Comp-BV605-A" />
           <data-type:parameter data-type:name="PE-A"  userProvidedCompInfix="Comp-PE-A" />
         </data-type:parameters>
         <transforms:spillover data-type:parameter="PE-Cy7-A"  userProvidedCompInfix="Comp-PE-Cy7-A" >
           <transforms:coefficient data-type:parameter="PE-Cy7-A"  transforms:value="1" />
           <transforms:coefficient data-type:parameter="APC-A"  transforms:value="0" />
           <transforms:coefficient data-type:parameter="APC-Cy7-A"  transforms:value="0" />
           <transforms:coefficient data-type:parameter="BV421-A"  transforms:value="0" />
           <transforms:coefficient data-type:parameter="BV510-A"  transforms:value="0" />
           <transforms:coefficient data-type:parameter="BV605-A"  transforms:value="0" />
           <transforms:coefficient data-type:parameter="PE-A"  transforms:value="0" />
         </transforms:spillover>
         <transforms:spillover data-type:parameter="APC-A"  userProvidedCompInfix="Comp-APC-A" >
           <transforms:coefficient data-type:parameter="PE-Cy7-A"  transforms:value="0" />
           <transforms:coefficient data-type:parameter="APC-A"  transforms:value="1" />
           <transforms:coefficient data-type:parameter="APC-Cy7-A"  transforms:value="0.0799999982" />
           <transforms:coefficient data-type:parameter="BV421-A"  transforms:value="0" />
           <transforms:coefficient data-type:parameter="BV510-A"  transforms:value="0" />
           <transforms:coefficient data-type:parameter="BV605-A"  transforms:value="0" />
           <transforms:coefficient data-type:parameter="PE-A"  transforms:value="0" />
         </transforms:spillover>
         <transforms:spillover data-type:parameter="APC-Cy7-A"  userProvidedCompInfix="Comp-APC-Cy7-A" >
           <transforms:coefficient data-type:parameter="PE-Cy7-A"  transforms:value="0" />
           <transforms:coefficient data-type:parameter="APC-A"  transforms:value="0.0399999991" />
           <transforms:coefficient data-type:parameter="APC-Cy7-A"  transforms:value="1" />
           <transforms:coefficient data-type:parameter="BV421-A"  transforms:value="0" />
           <transforms:coefficient data-type:parameter="BV510-A"  transforms:value="0" />
           <transforms:coefficient data-type:parameter="BV605-A"  transforms:value="0.0099999206" />
           <transforms:coefficient data-type:parameter="PE-A"  transforms:value="0" />
         </transforms:spillover>
         <transforms:spillover data-type:parameter="BV421-A"  userProvidedCompInfix="Comp-BV421-A" >
           <transforms:coefficient data-type:parameter="PE-Cy7-A"  transforms:value="0" />
           <transforms:coefficient data-type:parameter="APC-A"  transforms:value="0" />
           <transforms:coefficient data-type:parameter="APC-Cy7-A"  transforms:value="0" />
           <transforms:coefficient data-type:parameter="BV421-A"  transforms:value="1" />
           <transforms:coefficient data-type:parameter="BV510-A"  transforms:value="0.0900000036" />
           <transforms:coefficient data-type:parameter="BV605-A"  transforms:value="0.006999996" />
           <transforms:coefficient data-type:parameter="PE-A"  transforms:value="0" />
         </transforms:spillover>
         <transforms:spillover data-type:parameter="BV510-A"  userProvidedCompInfix="Comp-BV510-A" >
           <transforms:coefficient data-type:parameter="PE-Cy7-A"  transforms:value="0" />
           <transforms:coefficient data-type:parameter="APC-A"  transforms:value="0" />
           <transforms:coefficient data-type:parameter="APC-Cy7-A"  transforms:value="0" />
           <transforms:coefficient data-type:parameter="BV421-A"  transforms:value="0.1899999976" />
           <transforms:coefficient data-type:parameter="BV510-A"  transforms:value="1" />
           <transforms:coefficient data-type:parameter="BV605-A"  transforms:value="0.0600000061" />
           <transforms:coefficient data-type:parameter="PE-A"  transforms:value="0" />
         </transforms:spillover>
         <transforms:spillover data-type:parameter="BV605-A"  userProvidedCompInfix="Comp-BV605-A" >
           <transforms:coefficient data-type:parameter="PE-Cy7-A"  transforms:value="0" />
           <transforms:coefficient data-type:parameter="APC-A"  transforms:value="0" />
           <transforms:coefficient data-type:parameter="APC-Cy7-A"  transforms:value="0" />
           <transforms:coefficient data-type:parameter="BV421-A"  transforms:value="0.200000003" />
           <transforms:coefficient data-type:parameter="BV510-A"  transforms:value="0.0400000028" />
           <transforms:coefficient data-type:parameter="BV605-A"  transforms:value="1" />
           <transforms:coefficient data-type:parameter="PE-A"  transforms:value="0" />
         </transforms:spillover>
         <transforms:spillover data-type:parameter="PE-A"  userProvidedCompInfix="Comp-PE-A" >
           <transforms:coefficient data-type:parameter="PE-Cy7-A"  transforms:value="0" />
           <transforms:coefficient data-type:parameter="APC-A"  transforms:value="0" />
           <transforms:coefficient data-type:parameter="APC-Cy7-A"  transforms:value="0" />
           <transforms:coefficient data-type:parameter="BV421-A"  transforms:value="0" />
           <transforms:coefficient data-type:parameter="BV510-A"  transforms:value="0" />
           <transforms:coefficient data-type:parameter="BV605-A"  transforms:value="0" />
           <transforms:coefficient data-type:parameter="PE-A"  transforms:value="1" />
         </transforms:spillover>
       </transforms:spilloverMatrix>
       <Transformations>
         <transforms:linear transforms:minRange="0"  transforms:maxRange="262144"  gain="1" >
           <data-type:parameter data-type:name="FSC-A" />
         </transforms:linear>
         <transforms:linear transforms:minRange="0"  transforms:maxRange="262144"  gain="1" >
           <data-type:parameter data-type:name="FSC-H" />
         </transforms:linear>
         <transforms:linear transforms:minRange="0"  transforms:maxRange="262144"  gain="1" >
           <data-type:parameter data-type:name="SSC-A" />
         </transforms:linear>
         <transforms:biex transforms:length="256"  transforms:maxRange="262144"  transforms:neg="0"  transforms:width="-100"  transforms:pos="4.418539922" >
           <data-type:parameter data-type:name="PE-Cy7-A" />
         </transforms:biex>
         <transforms:log transforms:offset="3"  transforms:decades="4.9414186672" >
           <data-type:parameter data-type:name="APC-A" />
         </transforms:log>
         <transforms:log transforms:offset="3"  transforms:decades="4.9414186672" >
           <data-type:parameter data-type:name="APC-Cy7-A" />
         </transforms:log>
         <transforms:log transforms:offset="3"  transforms:decades="4.9414186672" >
           <data-type:parameter data-type:name="BV421-A" />
         </transforms:log>
         <transforms:biex transforms:length="256"  transforms:maxRange="262144"  transforms:neg="0"  transforms:width="-100"  transforms:pos="4.418539922" >
           <data-type:parameter data-type:name="BV510-A" />
         </transforms:biex>
         <transforms:log transforms:offset="3"  transforms:decades="4.9414186672" >
           <data-type:parameter data-type:name="BV605-A" />
         </transforms:log>
         <transforms:biex transforms:length="256"  transforms:maxRange="262144"  transforms:neg="0"  transforms:width="-100"  transforms:pos="4.418539922" >
           <data-type:parameter data-type:name="PE-A" />
         </transforms:biex>
         <transforms:linear transforms:minRange="0.3306225048"  transforms:maxRange="43"  gain="0.0105968752" >
           <data-type:parameter data-type:name="Time" />
         </transforms:linear>
         <transforms:biex transforms:length="256"  transforms:maxRange="262144"  transforms:neg="0"  transforms:width="-100"  transforms:pos="4.418539922" >
           <data-type:parameter data-type:name="Comp-PE-Cy7-A" />
         </transforms:biex>
         <transforms:log transforms:offset="3"  transforms:decades="4.9414186672" >
           <data-type:parameter data-type:name="Comp-APC-A" />
         </transforms:log>
         <transforms:log transforms:offset="3"  transforms:decades="4.9414186672" >
           <data-type:parameter data-type:name="Comp-APC-Cy7-A" />
         </transforms:log>
         <transforms:log transforms:offset="3"  transforms:decades="4.9414186672" >
           <data-type:parameter data-type:name="Comp-BV421-A" />
         </transforms:log>
         <transforms:biex transforms:length="256"  transforms:maxRange="262144"  transforms:neg="0"  transforms:width="-100"  transforms:pos="4.418539922" >
           <data-type:parameter data-type:name="Comp-BV510-A" />
         </transforms:biex>
         <transforms:log transforms:offset="3"  transforms:decades="4.9414186672" >
           <data-type:parameter data-type:name="Comp-BV605-A" />
         </transforms:log>
         <transforms:biex transforms:length="256"  transforms:maxRange="262144"  transforms:neg="0"  transforms:width="-100"  transforms:pos="4.418539922" >
           <data-type:parameter data-type:name="Comp-PE-A" />
         </transforms:biex>
       </Transformations>
       <Keywords>
         <Keyword name="FJ_FCS_VERSION"  value="3" />
         <Keyword name="$BEGINANALYSIS"  value="0" />
         <Keyword name="$ENDANALYSIS"  value="0" />
         <Keyword name="$BEGINSTEXT"  value="0" />
         <Keyword name="$ENDSTEXT"  value="0" />
         <Keyword name="$BEGINDATA"  value="2648" />
         <Keyword name="$ENDDATA"  value="1650755            " />
         <Keyword name="$FIL"  value="20240528_Tube_017_015.fcs" />
         <Keyword name="$SYS"  value="Windows XP 5.1" />
         <Keyword name="$TOT"  value="37457              " />
         <Keyword name="$PAR"  value="11" />
         <Keyword name="$MODE"  value="L" />
         <Keyword name="$BYTEORD"  value="4,3,2,1" />
         <Keyword name="$DATATYPE"  value="F" />
         <Keyword name="$NEXTDATA"  value="0" />
         <Keyword name="CREATOR"  value="BD FACSDiva Software Version 7.0" />
         <Keyword name="TUBE NAME"  value="Tube_017" />
         <Keyword name="$SRC"  value="20240528" />
         <Keyword name="EXPERIMENT NAME"  value="20240428 T" />
         <Keyword name="GUID"  value="8cab3c2c-6435-4935-8f67-68d138571e3b" />
         <Keyword name="$DATE"  value="04-JUN-2024" />
         <Keyword name="$BTIM"  value="16:21:24" />
         <Keyword name="$ETIM"  value="16:22:07" />
         <Keyword name="$CYT"  value="FACSAriaII" />
         <Keyword name="SETTINGS"  value="Cytometer" />
         <Keyword name="CYTNUM"  value="1" />
         <Keyword name="WINDOW EXTENSION"  value="2.00" />
         <Keyword name="EXPORT USER NAME"  value="Administrator" />
         <Keyword name="EXPORT TIME"  value="07-JUN-2024-16:21:19" />
         <Keyword name="$OP"  value="Administrator" />
         <Keyword name="FSC ASF"  value="1.02" />
         <Keyword name="AUTOBS"  value="TRUE" />
         <Keyword name="$INST"  value=" " />
         <Keyword name="LASER1NAME"  value="Blue" />
         <Keyword name="LASER1DELAY"  value="0.00" />
         <Keyword name="LASER1ASF"  value="1.11" />
         <Keyword name="LASER2NAME"  value="Red" />
         <Keyword name="LASER2DELAY"  value="-32.48" />
         <Keyword name="LASER2ASF"  value="1.24" />
         <Keyword name="LASER3NAME"  value="Violet" />
         <Keyword name="LASER3DELAY"  value="26.00" />
         <Keyword name="LASER3ASF"  value="0.80" />
         <Keyword name="$TIMESTEP"  value="0.01" />
         <Keyword name="SPILL"  value="7,PE-Cy7-A,APC-A,APC-Cy7-A,BV421-A,BV510-A,BV605-A,PE-A,1,0,0,0,0,0,0,0,1,0.07999999702400004,0,0,0,0,0,0.03999999851200002,1,0,0,0.009999920877797676,0,0,0,0,1,0.089999999867,0.0069999959091799815,0,0,0,0,0.18999999909999996,1,0.06000000542110006,0,0,0,0,0.19999999710799996,0.040000001060000005,1,0,0,0,0,0,0,0,1" />
         <Keyword name="APPLY COMPENSATION"  value="TRUE" />
         <Keyword name="THRESHOLD"  value="FSC,31194" />
         <Keyword name="$P1N"  value="FSC-A" />
         <Keyword name="$P1R"  value="262144" />
         <Keyword name="$P1B"  value="32" />
         <Keyword name="$P1E"  value="0,0" />
         <Keyword name="$P1V"  value="230" />
         <Keyword name="$P1G"  value="1.0" />
         <Keyword name="P1DISPLAY"  value="LIN" />
         <Keyword name="P1BS"  value="0" />
         <Keyword name="P1MS"  value="0" />
         <Keyword name="$P2N"  value="FSC-H" />
         <Keyword name="$P2R"  value="262144" />
         <Keyword name="$P2B"  value="32" />
         <Keyword name="$P2E"  value="0,0" />
         <Keyword name="$P2V"  value="230" />
         <Keyword name="$P2G"  value="1.0" />
         <Keyword name="P2DISPLAY"  value="LIN" />
         <Keyword name="P2BS"  value="0" />
         <Keyword name="P2MS"  value="0" />
         <Keyword name="$P3N"  value="SSC-A" />
         <Keyword name="$P3R"  value="262144" />
         <Keyword name="$P3B"  value="32" />
         <Keyword name="$P3E"  value="0,0" />
         <Keyword name="$P3V"  value="390" />
         <Keyword name="$P3G"  value="1.0" />
         <Keyword name="P3DISPLAY"  value="LIN" />
         <Keyword name="P3BS"  value="0" />
         <Keyword name="P3MS"  value="0" />
         <Keyword name="$P4N"  value="PE-Cy7-A" />
         <Keyword name="$P4S"  value="CD28" />
         <Keyword name="$P4R"  value="262144" />
         <Keyword name="$P4B"  value="32" />
         <Keyword name="$P4E"  value="0,0" />
         <Keyword name="$P4V"  value="590" />
         <Keyword name="$P4G"  value="1.0" />
         <Keyword name="P4DISPLAY"  value="LOG" />
         <Keyword name="P4BS"  value="111" />
         <Keyword name="P4MS"  value="0" />
         <Keyword name="$P5N"  value="APC-A" />
         <Keyword name="$P5S"  value="TIM3" />
         <Keyword name="$P5R"  value="262144" />
         <Keyword name="$P5B"  value="32" />
         <Keyword name="$P5E"  value="0,0" />
         <Keyword name="$P5V"  value="630" />
         <Keyword name="$P5G"  value="1.0" />
         <Keyword name="P5DISPLAY"  value="LOG" />
         <Keyword name="P5BS"  value="108" />
         <Keyword name="P5MS"  value="0" />
         <Keyword name="$P6N"  value="APC-Cy7-A" />
         <Keyword name="$P6S"  value="CD4" />
         <Keyword name="$P6R"  value="262144" />
         <Keyword name="$P6B"  value="32" />
         <Keyword name="$P6E"  value="0,0" />
         <Keyword name="$P6V"  value="620" />
         <Keyword name="$P6G"  value="1.0" />
         <Keyword name="P6DISPLAY"  value="LOG" />
         <Keyword name="P6BS"  value="227" />
         <Keyword name="P6MS"  value="0" />
         <Keyword name="$P7N"  value="BV421-A" />
         <Keyword name="$P7S"  value="PD-1" />
         <Keyword name="$P7R"  value="262144" />
         <Keyword name="$P7B"  value="32" />
         <Keyword name="$P7E"  value="0,0" />
         <Keyword name="$P7V"  value="500" />
         <Keyword name="$P7G"  value="1.0" />
         <Keyword name="P7DISPLAY"  value="LOG" />
         <Keyword name="P7BS"  value="696" />
         <Keyword name="P7MS"  value="0" />
         <Keyword name="$P8N"  value="BV510-A" />
         <Keyword name="$P8S"  value="CD3" />
         <Keyword name="$P8R"  value="262144" />
         <Keyword name="$P8B"  value="32" />
         <Keyword name="$P8E"  value="0,0" />
         <Keyword name="$P8V"  value="540" />
         <Keyword name="$P8G"  value="1.0" />
         <Keyword name="P8DISPLAY"  value="LOG" />
         <Keyword name="P8BS"  value="567" />
         <Keyword name="P8MS"  value="0" />
         <Keyword name="$P9N"  value="BV605-A" />
         <Keyword name="$P9S"  value="CD8" />
         <Keyword name="$P9R"  value="262144" />
         <Keyword name="$P9B"  value="32" />
         <Keyword name="$P9E"  value="0,0" />
         <Keyword name="$P9V"  value="520" />
         <Keyword name="$P9G"  value="1.0" />
         <Keyword name="P9DISPLAY"  value="LOG" />
         <Keyword name="P9BS"  value="349" />
         <Keyword name="P9MS"  value="0" />
         <Keyword name="$P10N"  value="PE-A" />
         <Keyword name="$P10R"  value="262144" />
         <Keyword name="$P10B"  value="32" />
         <Keyword name="$P10E"  value="0,0" />
         <Keyword name="$P10V"  value="550" />
         <Keyword name="$P10G"  value="1.0" />
         <Keyword name="P10DISPLAY"  value="LOG" />
         <Keyword name="P10BS"  value="61" />
         <Keyword name="P10MS"  value="0" />
         <Keyword name="$P11N"  value="Time" />
         <Keyword name="$P11R"  value="262144" />
         <Keyword name="$P11B"  value="32" />
         <Keyword name="$P11E"  value="0,0" />
         <Keyword name="$P11G"  value="0.01" />
         <Keyword name="P11BS"  value="0" />
         <Keyword name="P11MS"  value="0" />
         <Keyword name="CST SETUP STATUS"  value=" " />
         <Keyword name="CST BEADS LOT ID"  value=" " />
         <Keyword name="CYTOMETER CONFIG NAME"  value=" " />
         <Keyword name="CYTOMETER CONFIG CREATE DATE"  value=" " />
         <Keyword name="CST SETUP DATE"  value=" " />
         <Keyword name="CST BASELINE DATE"  value=" " />
         <Keyword name="CST BEADS EXPIRED"  value="False" />
         <Keyword name="CST PERFORMANCE EXPIRED"  value=" " />
         <Keyword name="CST REGULATORY STATUS"  value=" " />
         <Keyword name="SAMPLE ID"  value=" " />
         <Keyword name="PATIENT ID"  value=" " />
         <Keyword name="$P1S"  value="" />
         <Keyword name="$P2S"  value="" />
         <Keyword name="$P3S"  value="" />
         <Keyword name="$P10S"  value="" />
         <Keyword name="$P11S"  value="" />
         <Keyword name="$P12N"  value="Comp-PE-Cy7-A" />
         <Keyword name="$P12S"  value="CD28" />
         <Keyword name="$P12R"  value="262144" />
         <Keyword name="$P13N"  value="Comp-APC-A" />
         <Keyword name="$P13S"  value="TIM3" />
         <Keyword name="$P13R"  value="262144" />
         <Keyword name="$P14N"  value="Comp-APC-Cy7-A" />
         <Keyword name="$P14S"  value="CD4" />
         <Keyword name="$P14R"  value="262144" />
         <Keyword name="$P15N"  value="Comp-BV421-A" />
         <Keyword name="$P15S"  value="PD-1" />
         <Keyword name="$P15R"  value="262144" />
         <Keyword name="$P16N"  value="Comp-BV510-A" />
         <Keyword name="$P16S"  value="CD3" />
         <Keyword name="$P16R"  value="262144" />
         <Keyword name="$P17N"  value="Comp-BV605-A" />
         <Keyword name="$P17S"  value="CD8" />
         <Keyword name="$P17R"  value="262144" />
         <Keyword name="$P18N"  value="Comp-PE-A" />
         <Keyword name="$P18S"  value="" />
         <Keyword name="$P18R"  value="262144" />
       </Keywords>
       <SampleNode name="20240528_Tube_017_015.fcs"  annotation=""  owningGroup=""  expanded="1"  sortPriority="10"  count="37457"  sampleID="3" >
         <Graph smoothing="0"  backColor="#ffffff"  foreColor="#000000"  type="Pseudocolor"  fast="1" >
           <Axis dimension="x"  name="FSC-A"  label=""  auto="auto" />
           <Axis dimension="y"  name="SSC-A"  label=""  auto="auto" />
           <GraphSettings level="5%"  smoothingHighResolution="1"  contourHighResolution="1"  histogramSmoothingCount="0"  graphResolution="256"  showOutliers="0"  drawLargeDots="0"  dotsToDraw="8000"  tint="le.chartfill.tinted.40"  lineWeight="le.lineweight.normal"  lineStyle="le.linestyle.solid" />
           <GraphEnvironment showGrid="0"  showAxes="tnlTNL"  showGates="1"  showFreqOnPlots="1"  showGateNameOnPlots="1"  showMedians="0"  showUncomped="0"  addEventParam="0"  lastYAxisName="" >
             <TextTraits font="SansSerif"  size="11"  name="Labels"  style="plain"  color="#000000"  background="#00ffffff"  just="left" />
             <TextTraits font="SansSerif"  size="11"  name="LayoutGates"  style="plain"  color="#000000"  background="#00ffffff"  just="left" />
             <TextTraits font="SansSerif"  size="9"  name="Numbers"  style="plain"  color="#000000"  background="#00ffffff"  just="left" />
             <TextTraits font="SansSerif"  size="9"  name="Legend"  style="plain"  color="#000000"  background="#00ffffff"  just="left" />
           </GraphEnvironment>
         </Graph>
         <Subpopulations>
           <Population name="Lymphocytes"  annotation=""  owningGroup="All Samples"  expanded="1"  sortPriority="10"  count="17423" >
             <Graph smoothing="0"  backColor="#ffffff"  foreColor="#000000"  heatMapStatParameter="Comp-PE-Cy7-A"  type="Pseudocolor"  fast="1" >
               <Axis dimension="x"  name="FSC-A"  label=""  auto="auto" />
               <Axis dimension="y"  name="SSC-A"  label=""  auto="auto" />
               <GraphSettings level="5%"  smoothingHighResolution="1"  contourHighResolution="1"  histogramSmoothingCount="0"  graphResolution="256"  showOutliers="0"  drawLargeDots="0"  dotsToDraw="8000"  tint="le.chartfill.tinted.40"  lineWeight="le.lineweight.normal"  lineStyle="le.linestyle.solid" />
               <GraphEnvironment showGrid="0"  showAxes="tnlTNL"  showGates="1"  showFreqOnPlots="1"  showGateNameOnPlots="1"  showMedians="0"  showUncomped="0"  addEventParam="0"  lastYAxisName="" >
                 <TextTraits font="SansSerif"  size="11"  name="Labels"  style="plain"  color="#000000"  background="#00ffffff"  just="left" />
                 <TextTraits font="SansSerif"  size="11"  name="LayoutGates"  style="plain"  color="#000000"  background="#00ffffff"  just="left" />
                 <TextTraits font="SansSerif"  size="9"  name="Numbers"  style="plain"  color="#000000"  background="#00ffffff"  just="left" />
                 <TextTraits font="SansSerif"  size="9"  name="Legend"  style="plain"  color="#000000"  background="#00ffffff"  just="left" />
                 <WindowPosition x="0"  y="0"  width="392"  height="584"  displayed="1"  panelState="---" />
               </GraphEnvironment>
             </Graph>
             <Gate gating:id="ID301703563" >
               <gating:PolygonGate eventsInside="1"  annoOffsetX="-23"  annoOffsetY="-76"  tint="#000000"  isTinted="0"  lineWeight="Normal"  userDefined="1"  quadId="-1"  gateResolution="256" >
                 <gating:dimension>
                   <data-type:fcs-dimension data-type:name="FSC-A" />
                 </gating:dimension>
                 <gating:dimension>
                   <data-type:fcs-dimension data-type:name="SSC-A" />
                 </gating:dimension>
                 <gating:vertex>
                   <gating:coordinate data-type:value="67720.5333333333" />
                   <gating:coordinate data-type:value="8534.9209302326" />
                 </gating:vertex>
                 <gating:vertex>
                   <gating:coordinate data-type:value="168209.0666666667" />
                   <gating:coordinate data-type:value="7315.6465116279" />
                 </gating:vertex>
                 <gating:vertex>
                   <gating:coordinate data-type:value="252313.6" />
                   <gating:coordinate data-type:value="85349.2093023256" />
                 </gating:vertex>
                 <gating:vertex>
                   <gating:coordinate data-type:value="244667.7333333333" />
                   <gating:coordinate data-type:value="156067.1255813953" />
                 </gating:vertex>
                 <gating:vertex>
                   <gating:coordinate data-type:value="191146.6666666667" />
                   <gating:coordinate data-type:value="152409.3023255814" />
                 </gating:vertex>
                 <gating:vertex>
                   <gating:coordinate data-type:value="76458.6666666667" />
                   <gating:coordinate data-type:value="51209.5255813953" />
                 </gating:vertex>
                 <gating:vertex>
                   <gating:coordinate data-type:value="60074.6666666667" />
                   <gating:coordinate data-type:value="20727.6651162791" />
                 </gating:vertex>
               </gating:PolygonGate>
             </Gate>
             <Subpopulations>
               <Population name="CD3, SSC-A subset"  annotation=""  owningGroup="All Samples"  expanded="1"  sortPriority="10"  count="15427" >
                 <Graph smoothing="0"  backColor="#ffffff"  foreColor="#000000"  heatMapStatParameter="Comp-PE-Cy7-A"  type="Pseudocolor"  fast="1" >
                   <Axis dimension="x"  name="Comp-BV510-A"  label=""  auto="auto" />
                   <Axis dimension="y"  name="SSC-A"  label=""  auto="auto" />
                   <GraphSettings level="5%"  smoothingHighResolution="1"  contourHighResolution="1"  histogramSmoothingCount="0"  graphResolution="256"  showOutliers="0"  drawLargeDots="0"  dotsToDraw="8000"  tint="le.chartfill.tinted.40"  lineWeight="le.lineweight.normal"  lineStyle="le.linestyle.solid" />
                   <GraphEnvironment showGrid="0"  showAxes="tnlTNL"  showGates="1"  showFreqOnPlots="1"  showGateNameOnPlots="1"  showMedians="0"  showUncomped="0"  addEventParam="0"  lastYAxisName="" >
                     <TextTraits font="SansSerif"  size="11"  name="Labels"  style="plain"  color="#000000"  background="#00ffffff"  just="left" />
                     <TextTraits font="SansSerif"  size="11"  name="LayoutGates"  style="plain"  color="#000000"  background="#00ffffff"  just="left" />
                     <TextTraits font="SansSerif"  size="9"  name="Numbers"  style="plain"  color="#000000"  background="#00ffffff"  just="left" />
                     <TextTraits font="SansSerif"  size="9"  name="Legend"  style="plain"  color="#000000"  background="#00ffffff"  just="left" />
                     <WindowPosition x="0"  y="0"  width="392"  height="584"  displayed="1"  panelState="---" />
                   </GraphEnvironment>
                 </Graph>
                 <Gate gating:id="ID1860522348"  gating:parent_id="ID301703563" >
                   <gating:PolygonGate eventsInside="1"  annoOffsetX="0"  annoOffsetY="0"  tint="#000000"  isTinted="0"  lineWeight="Normal"  userDefined="1"  quadId="-1"  gateResolution="256" >
                     <gating:dimension>
                       <data-type:fcs-dimension data-type:name="Comp-BV510-A" />
                     </gating:dimension>
                     <gating:dimension>
                       <data-type:fcs-dimension data-type:name="SSC-A" />
                     </gating:dimension>
                     <gating:vertex>
                       <gating:coordinate data-type:value="68701.9318970743" />
                       <gating:coordinate data-type:value="76814.288372093" />
                     </gating:vertex>
                     <gating:vertex>
                       <gating:coordinate data-type:value="26584.5918963664" />
                       <gating:coordinate data-type:value="157286.4" />
                     </gating:vertex>
                     <gating:vertex>
                       <gating:coordinate data-type:value="6986.7539133103" />
                       <gating:coordinate data-type:value="163382.7720930233" />
                     </gating:vertex>
                     <gating:vertex>
                       <gating:coordinate data-type:value="2599.0182419485" />
                       <gating:coordinate data-type:value="152409.3023255814" />
                     </gating:vertex>
                     <gating:vertex>
                       <gating:coordinate data-type:value="1273.1750318035" />
                       <gating:coordinate data-type:value="101199.776744186" />
                     </gating:vertex>
                     <gating:vertex>
                       <gating:coordinate data-type:value="846.8227272971" />
                       <gating:coordinate data-type:value="47551.7023255814" />
                     </gating:vertex>
                     <gating:vertex>
                       <gating:coordinate data-type:value="786.7399020744" />
                       <gating:coordinate data-type:value="24385.488372093" />
                     </gating:vertex>
                     <gating:vertex>
                       <gating:coordinate data-type:value="877.8278791897" />
                       <gating:coordinate data-type:value="13412.0186046512" />
                     </gating:vertex>
                     <gating:vertex>
                       <gating:coordinate data-type:value="3405.9245213462" />
                       <gating:coordinate data-type:value="3657.823255814" />
                     </gating:vertex>
                     <gating:vertex>
                       <gating:coordinate data-type:value="33979.6978530559" />
                       <gating:coordinate data-type:value="6096.3720930233" />
                     </gating:vertex>
                   </gating:PolygonGate>
                 </Gate>
                 <Subpopulations>
                   <Population name="CD4"  annotation=""  owningGroup="All Samples"  expanded="1"  sortPriority="10"  count="9683" >
                     <Graph smoothing="0"  backColor="#ffffff"  foreColor="#000000"  heatMapStatParameter="Comp-PE-Cy7-A"  type="Histogram"  fast="1" >
                       <Axis dimension="x"  name="Comp-APC-A"  label=""  auto="auto" />
                       <Axis dimension="y"  name=""  label=""  auto="auto" />
                       <GraphSettings level="5%"  smoothingHighResolution="1"  contourHighResolution="1"  histogramSmoothingCount="0"  graphResolution="256"  showOutliers="0"  drawLargeDots="0"  dotsToDraw="8000"  tint="le.chartfill.tinted.40"  lineWeight="le.lineweight.normal"  lineStyle="le.linestyle.solid" />
                       <GraphEnvironment showGrid="0"  showAxes="tnlTNL"  showGates="1"  showFreqOnPlots="1"  showGateNameOnPlots="1"  showMedians="0"  showUncomped="0"  addEventParam="0"  lastYAxisName="" >
                         <TextTraits font="SansSerif"  size="11"  name="Labels"  style="plain"  color="#000000"  background="#00ffffff"  just="left" />
                         <TextTraits font="SansSerif"  size="11"  name="LayoutGates"  style="plain"  color="#000000"  background="#00ffffff"  just="left" />
                         <TextTraits font="SansSerif"  size="9"  name="Numbers"  style="plain"  color="#000000"  background="#00ffffff"  just="left" />
                         <TextTraits font="SansSerif"  size="9"  name="Legend"  style="plain"  color="#000000"  background="#00ffffff"  just="left" />
                         <WindowPosition x="488"  y="72"  width="392"  height="584"  displayed="0"  panelState="---" />
                       </GraphEnvironment>
                     </Graph>
                     <Gate gating:id="ID190900308"  gating:parent_id="ID1860522348" >
                       <gating:PolygonGate eventsInside="1"  annoOffsetX="12"  annoOffsetY="-68"  tint="#000000"  isTinted="0"  lineWeight="Normal"  userDefined="1"  quadId="-1"  gateResolution="256" >
                         <gating:dimension>
                           <data-type:fcs-dimension data-type:name="Comp-BV605-A" />
                         </gating:dimension>
                         <gating:dimension>
                           <data-type:fcs-dimension data-type:name="Comp-APC-Cy7-A" />
                         </gating:dimension>
                         <gating:vertex>
                           <gating:coordinate data-type:value="8232.3737149621" />
                           <gating:coordinate data-type:value="8863.5151856256" />
                         </gating:vertex>
                         <gating:vertex>
                           <gating:coordinate data-type:value="8632.057443715" />
                           <gating:coordinate data-type:value="1466.1295375463" />
                         </gating:vertex>
                         <gating:vertex>
                           <gating:coordinate data-type:value="1178.598964017" />
                           <gating:coordinate data-type:value="158.8078450428" />
                         </gating:vertex>
                         <gating:vertex>
                           <gating:coordinate data-type:value="8.1188662723" />
                           <gating:coordinate data-type:value="142.8582307765" />
                         </gating:vertex>
                         <gating:vertex>
                           <gating:coordinate data-type:value="7.7429444523" />
                           <gating:coordinate data-type:value="7562.3359254124" />
                         </gating:vertex>
                       </gating:PolygonGate>
                     </Gate>
                     <Subpopulations>
                       <Population name="Q1: TIM3- , PD-1+"  annotation=""  owningGroup="All Samples"  expanded="1"  sortPriority="10"  count="3795" >
                         <Graph smoothing="0"  backColor="#ffffff"  foreColor="#000000"  heatMapStatParameter="Comp-PE-Cy7-A"  type="Pseudocolor"  fast="1" >
                           <Axis dimension="x"  name="Comp-APC-A"  label=""  auto="auto" />
                           <Axis dimension="y"  name="Comp-BV421-A"  label=""  auto="auto" />
                           <GraphSettings level="5%"  smoothingHighResolution="1"  contourHighResolution="1"  histogramSmoothingCount="0"  graphResolution="256"  showOutliers="0"  drawLargeDots="0"  dotsToDraw="8000"  tint="le.chartfill.tinted.40"  lineWeight="le.lineweight.normal"  lineStyle="le.linestyle.solid" />
                           <GraphEnvironment showGrid="0"  showAxes="tnlTNL"  showGates="1"  showFreqOnPlots="1"  showGateNameOnPlots="1"  showMedians="0"  showUncomped="0"  addEventParam="0"  lastYAxisName="" >
                             <TextTraits font="SansSerif"  size="11"  name="Labels"  style="plain"  color="#000000"  background="#00ffffff"  just="left" />
                             <TextTraits font="SansSerif"  size="11"  name="LayoutGates"  style="plain"  color="#000000"  background="#00ffffff"  just="left" />
                             <TextTraits font="SansSerif"  size="9"  name="Numbers"  style="plain"  color="#000000"  background="#00ffffff"  just="left" />
                             <TextTraits font="SansSerif"  size="9"  name="Legend"  style="plain"  color="#000000"  background="#00ffffff"  just="left" />
                             <WindowPosition x="487"  y="69"  width="392"  height="584"  displayed="1"  panelState="---" />
                           </GraphEnvironment>
                         </Graph>
                         <Gate gating:id="ID2030707223"  gating:parent_id="ID190900308" >
                           <gating:RectangleGate eventsInside="1"  annoOffsetX="0"  annoOffsetY="0"  tint="#000000"  isTinted="0"  lineWeight="Normal"  userDefined="1"  percentX="0"  percentY="0" >
                             <gating:dimension gating:max="396.10783492720316" >
                               <data-type:fcs-dimension data-type:name="Comp-APC-A" />
                             </gating:dimension>
                             <gating:dimension gating:min="2488.8903840035873" >
                               <data-type:fcs-dimension data-type:name="Comp-BV421-A" />
                             </gating:dimension>
                           </gating:RectangleGate>
                         </Gate>
                       </Population>
                       <Population name="Q2: TIM3+ , PD-1+"  annotation=""  owningGroup="All Samples"  expanded="1"  sortPriority="10"  count="3574" >
                         <Graph smoothing="0"  backColor="#ffffff"  foreColor="#000000"  heatMapStatParameter="Comp-PE-Cy7-A"  type="Pseudocolor"  fast="1" >
                           <Axis dimension="x"  name="Comp-APC-A"  label=""  auto="auto" />
                           <Axis dimension="y"  name="Comp-BV421-A"  label=""  auto="auto" />
                           <GraphSettings level="5%"  smoothingHighResolution="1"  contourHighResolution="1"  histogramSmoothingCount="0"  graphResolution="256"  showOutliers="0"  drawLargeDots="0"  dotsToDraw="8000"  tint="le.chartfill.tinted.40"  lineWeight="le.lineweight.normal"  lineStyle="le.linestyle.solid" />
                           <GraphEnvironment showGrid="0"  showAxes="tnlTNL"  showGates="1"  showFreqOnPlots="1"  showGateNameOnPlots="1"  showMedians="0"  showUncomped="0"  addEventParam="0"  lastYAxisName="" >
                             <TextTraits font="SansSerif"  size="11"  name="Labels"  style="plain"  color="#000000"  background="#00ffffff"  just="left" />
                             <TextTraits font="SansSerif"  size="11"  name="LayoutGates"  style="plain"  color="#000000"  background="#00ffffff"  just="left" />
                             <TextTraits font="SansSerif"  size="9"  name="Numbers"  style="plain"  color="#000000"  background="#00ffffff"  just="left" />
                             <TextTraits font="SansSerif"  size="9"  name="Legend"  style="plain"  color="#000000"  background="#00ffffff"  just="left" />
                             <WindowPosition x="487"  y="69"  width="392"  height="584"  displayed="1"  panelState="---" />
                           </GraphEnvironment>
                         </Graph>
                         <Gate gating:id="ID89358679"  gating:parent_id="ID190900308" >
                           <gating:RectangleGate eventsInside="1"  annoOffsetX="0"  annoOffsetY="0"  tint="#000000"  isTinted="0"  lineWeight="Normal"  userDefined="1"  percentX="0"  percentY="0" >
                             <gating:dimension gating:min="396.10783492720316" >
                               <data-type:fcs-dimension data-type:name="Comp-APC-A" />
                             </gating:dimension>
                             <gating:dimension gating:min="2488.8903840035873" >
                               <data-type:fcs-dimension data-type:name="Comp-BV421-A" />
                             </gating:dimension>
                           </gating:RectangleGate>
                         </Gate>
                       </Population>
                       <Population name="Q3: TIM3+ , PD-1-"  annotation=""  owningGroup="All Samples"  expanded="1"  sortPriority="10"  count="764" >
                         <Graph smoothing="0"  backColor="#ffffff"  foreColor="#000000"  heatMapStatParameter="Comp-PE-Cy7-A"  type="Pseudocolor"  fast="1" >
                           <Axis dimension="x"  name="Comp-APC-A"  label=""  auto="auto" />
                           <Axis dimension="y"  name="Comp-BV421-A"  label=""  auto="auto" />
                           <GraphSettings level="5%"  smoothingHighResolution="1"  contourHighResolution="1"  histogramSmoothingCount="0"  graphResolution="256"  showOutliers="0"  drawLargeDots="0"  dotsToDraw="8000"  tint="le.chartfill.tinted.40"  lineWeight="le.lineweight.normal"  lineStyle="le.linestyle.solid" />
                           <GraphEnvironment showGrid="0"  showAxes="tnlTNL"  showGates="1"  showFreqOnPlots="1"  showGateNameOnPlots="1"  showMedians="0"  showUncomped="0"  addEventParam="0"  lastYAxisName="" >
                             <TextTraits font="SansSerif"  size="11"  name="Labels"  style="plain"  color="#000000"  background="#00ffffff"  just="left" />
                             <TextTraits font="SansSerif"  size="11"  name="LayoutGates"  style="plain"  color="#000000"  background="#00ffffff"  just="left" />
                             <TextTraits font="SansSerif"  size="9"  name="Numbers"  style="plain"  color="#000000"  background="#00ffffff"  just="left" />
                             <TextTraits font="SansSerif"  size="9"  name="Legend"  style="plain"  color="#000000"  background="#00ffffff"  just="left" />
                             <WindowPosition x="487"  y="69"  width="392"  height="584"  displayed="1"  panelState="---" />
                           </GraphEnvironment>
                         </Graph>
                         <Gate gating:id="ID1184309217"  gating:parent_id="ID190900308" >
                           <gating:RectangleGate eventsInside="1"  annoOffsetX="0"  annoOffsetY="0"  tint="#000000"  isTinted="0"  lineWeight="Normal"  userDefined="1"  percentX="0"  percentY="0" >
                             <gating:dimension gating:min="396.10783492720316" >
                               <data-type:fcs-dimension data-type:name="Comp-APC-A" />
                             </gating:dimension>
                             <gating:dimension gating:max="2488.8903840035873" >
                               <data-type:fcs-dimension data-type:name="Comp-BV421-A" />
                             </gating:dimension>
                           </gating:RectangleGate>
                         </Gate>
                       </Population>
                       <Population name="Q4: TIM3- , PD-1-"  annotation=""  owningGroup="All Samples"  expanded="1"  sortPriority="10"  count="1550" >
                         <Graph smoothing="0"  backColor="#ffffff"  foreColor="#000000"  heatMapStatParameter="Comp-PE-Cy7-A"  type="Pseudocolor"  fast="1" >
                           <Axis dimension="x"  name="Comp-APC-A"  label=""  auto="auto" />
                           <Axis dimension="y"  name="Comp-BV421-A"  label=""  auto="auto" />
                           <GraphSettings level="5%"  smoothingHighResolution="1"  contourHighResolution="1"  histogramSmoothingCount="0"  graphResolution="256"  showOutliers="0"  drawLargeDots="0"  dotsToDraw="8000"  tint="le.chartfill.tinted.40"  lineWeight="le.lineweight.normal"  lineStyle="le.linestyle.solid" />
                           <GraphEnvironment showGrid="0"  showAxes="tnlTNL"  showGates="1"  showFreqOnPlots="1"  showGateNameOnPlots="1"  showMedians="0"  showUncomped="0"  addEventParam="0"  lastYAxisName="" >
                             <TextTraits font="SansSerif"  size="11"  name="Labels"  style="plain"  color="#000000"  background="#00ffffff"  just="left" />
                             <TextTraits font="SansSerif"  size="11"  name="LayoutGates"  style="plain"  color="#000000"  background="#00ffffff"  just="left" />
                             <TextTraits font="SansSerif"  size="9"  name="Numbers"  style="plain"  color="#000000"  background="#00ffffff"  just="left" />
                             <TextTraits font="SansSerif"  size="9"  name="Legend"  style="plain"  color="#000000"  background="#00ffffff"  just="left" />
                             <WindowPosition x="487"  y="69"  width="392"  height="584"  displayed="1"  panelState="---" />
                           </GraphEnvironment>
                         </Graph>
                         <Gate gating:id="ID2084130334"  gating:parent_id="ID190900308" >
                           <gating:RectangleGate eventsInside="1"  annoOffsetX="0"  annoOffsetY="0"  tint="#000000"  isTinted="0"  lineWeight="Normal"  userDefined="1"  percentX="0"  percentY="0" >
                             <gating:dimension gating:max="396.10783492720316" >
                               <data-type:fcs-dimension data-type:name="Comp-APC-A" />
                             </gating:dimension>
                             <gating:dimension gating:max="2488.8903840035873" >
                               <data-type:fcs-dimension data-type:name="Comp-BV421-A" />
                             </gating:dimension>
                           </gating:RectangleGate>
                         </Gate>
                       </Population>
                     </Subpopulations>
                   </Population>
                   <Population name="CD8"  annotation=""  owningGroup="All Samples"  expanded="1"  sortPriority="10"  count="4295" >
                     <Graph smoothing="0"  backColor="#ffffff"  foreColor="#000000"  heatMapStatParameter="Comp-PE-Cy7-A"  type="Histogram"  fast="1" >
                       <Axis dimension="x"  name="Comp-APC-A"  label=""  auto="auto" />
                       <Axis dimension="y"  name=""  label=""  auto="auto" />
                       <GraphSettings level="5%"  smoothingHighResolution="1"  contourHighResolution="1"  histogramSmoothingCount="0"  graphResolution="256"  showOutliers="0"  drawLargeDots="0"  dotsToDraw="8000"  tint="le.chartfill.tinted.40"  lineWeight="le.lineweight.normal"  lineStyle="le.linestyle.solid" />
                       <GraphEnvironment showGrid="0"  showAxes="tnlTNL"  showGates="1"  showFreqOnPlots="1"  showGateNameOnPlots="1"  showMedians="0"  showUncomped="0"  addEventParam="0"  lastYAxisName="Comp-APC-Cy7-A" >
                         <TextTraits font="SansSerif"  size="11"  name="Labels"  style="plain"  color="#000000"  background="#00ffffff"  just="left" />
                         <TextTraits font="SansSerif"  size="11"  name="LayoutGates"  style="plain"  color="#000000"  background="#00ffffff"  just="left" />
                         <TextTraits font="SansSerif"  size="9"  name="Numbers"  style="plain"  color="#000000"  background="#00ffffff"  just="left" />
                         <TextTraits font="SansSerif"  size="9"  name="Legend"  style="plain"  color="#000000"  background="#00ffffff"  just="left" />
                         <WindowPosition x="563"  y="98"  width="392"  height="584"  displayed="0"  panelState="---" />
                       </GraphEnvironment>
                     </Graph>
                     <Gate gating:id="ID111540230"  gating:parent_id="ID1860522348" >
                       <gating:PolygonGate eventsInside="1"  annoOffsetX="5"  annoOffsetY="3"  tint="#000000"  isTinted="0"  lineWeight="Normal"  userDefined="1"  quadId="-1"  gateResolution="256" >
                         <gating:dimension>
                           <data-type:fcs-dimension data-type:name="Comp-BV605-A" />
                         </gating:dimension>
                         <gating:dimension>
                           <data-type:fcs-dimension data-type:name="Comp-APC-Cy7-A" />
                         </gating:dimension>
                         <gating:vertex>
                           <gating:coordinate data-type:value="12029.2633542147" />
                           <gating:coordinate data-type:value="1012.2527025355" />
                         </gating:vertex>
                         <gating:vertex>
                           <gating:coordinate data-type:value="2182.8617599397" />
                           <gating:coordinate data-type:value="128.5104907449" />
                         </gating:vertex>
                         <gating:vertex>
                           <gating:coordinate data-type:value="2182.8617599397" />
                           <gating:coordinate data-type:value="3.516181484" />
                         </gating:vertex>
                         <gating:vertex>
                           <gating:coordinate data-type:value="66290.5821617623" />
                           <gating:coordinate data-type:value="3.516181484" />
                         </gating:vertex>
                         <gating:vertex>
                           <gating:coordinate data-type:value="66290.5821617623" />
                           <gating:coordinate data-type:value="1067.2650496618" />
                         </gating:vertex>
                       </gating:PolygonGate>
                     </Gate>
                   </Population>
                 </Subpopulations>
               </Population>
             </Subpopulations>
           </Population>
         </Subpopulations>
       </SampleNode>
     </Sample>
     <Sample>
       <DataSet uri="file:/F:/鼓楼医院/manuscript/投稿/embo%20j/revise/data/Fig%204/耗竭/20240528_Tube_018_016.fcs"  sampleID="4" />
       <transforms:spilloverMatrix spectral="0"  prefix="Comp-"  name="Acquisition-defined"  editable="0"  color="#c0c0c0"  version="FlowJo-10.6.2"  status="FINALIZED"  transforms:id="79f26aff-08f0-4ab2-84b7-941b7a8946d3"  suffix="" >
         <data-type:parameters>
           <data-type:parameter data-type:name="PE-Cy7-A"  userProvidedCompInfix="Comp-PE-Cy7-A" />
           <data-type:parameter data-type:name="APC-A"  userProvidedCompInfix="Comp-APC-A" />
           <data-type:parameter data-type:name="APC-Cy7-A"  userProvidedCompInfix="Comp-APC-Cy7-A" />
           <data-type:parameter data-type:name="BV421-A"  userProvidedCompInfix="Comp-BV421-A" />
           <data-type:parameter data-type:name="BV510-A"  userProvidedCompInfix="Comp-BV510-A" />
           <data-type:parameter data-type:name="BV605-A"  userProvidedCompInfix="Comp-BV605-A" />
           <data-type:parameter data-type:name="PE-A"  userProvidedCompInfix="Comp-PE-A" />
         </data-type:parameters>
         <transforms:spillover data-type:parameter="PE-Cy7-A"  userProvidedCompInfix="Comp-PE-Cy7-A" >
           <transforms:coefficient data-type:parameter="PE-Cy7-A"  transforms:value="1" />
           <transforms:coefficient data-type:parameter="APC-A"  transforms:value="0" />
           <transforms:coefficient data-type:parameter="APC-Cy7-A"  transforms:value="0" />
           <transforms:coefficient data-type:parameter="BV421-A"  transforms:value="0" />
           <transforms:coefficient data-type:parameter="BV510-A"  transforms:value="0" />
           <transforms:coefficient data-type:parameter="BV605-A"  transforms:value="0" />
           <transforms:coefficient data-type:parameter="PE-A"  transforms:value="0" />
         </transforms:spillover>
         <transforms:spillover data-type:parameter="APC-A"  userProvidedCompInfix="Comp-APC-A" >
           <transforms:coefficient data-type:parameter="PE-Cy7-A"  transforms:value="0" />
           <transforms:coefficient data-type:parameter="APC-A"  transforms:value="1" />
           <transforms:coefficient data-type:parameter="APC-Cy7-A"  transforms:value="0.0799999982" />
           <transforms:coefficient data-type:parameter="BV421-A"  transforms:value="0" />
           <transforms:coefficient data-type:parameter="BV510-A"  transforms:value="0" />
           <transforms:coefficient data-type:parameter="BV605-A"  transforms:value="0" />
           <transforms:coefficient data-type:parameter="PE-A"  transforms:value="0" />
         </transforms:spillover>
         <transforms:spillover data-type:parameter="APC-Cy7-A"  userProvidedCompInfix="Comp-APC-Cy7-A" >
           <transforms:coefficient data-type:parameter="PE-Cy7-A"  transforms:value="0" />
           <transforms:coefficient data-type:parameter="APC-A"  transforms:value="0.0399999991" />
           <transforms:coefficient data-type:parameter="APC-Cy7-A"  transforms:value="1" />
           <transforms:coefficient data-type:parameter="BV421-A"  transforms:value="0" />
           <transforms:coefficient data-type:parameter="BV510-A"  transforms:value="0" />
           <transforms:coefficient data-type:parameter="BV605-A"  transforms:value="0.0099999206" />
           <transforms:coefficient data-type:parameter="PE-A"  transforms:value="0" />
         </transforms:spillover>
         <transforms:spillover data-type:parameter="BV421-A"  userProvidedCompInfix="Comp-BV421-A" >
           <transforms:coefficient data-type:parameter="PE-Cy7-A"  transforms:value="0" />
           <transforms:coefficient data-type:parameter="APC-A"  transforms:value="0" />
           <transforms:coefficient data-type:parameter="APC-Cy7-A"  transforms:value="0" />
           <transforms:coefficient data-type:parameter="BV421-A"  transforms:value="1" />
           <transforms:coefficient data-type:parameter="BV510-A"  transforms:value="0.0900000036" />
           <transforms:coefficient data-type:parameter="BV605-A"  transforms:value="0.006999996" />
           <transforms:coefficient data-type:parameter="PE-A"  transforms:value="0" />
         </transforms:spillover>
         <transforms:spillover data-type:parameter="BV510-A"  userProvidedCompInfix="Comp-BV510-A" >
           <transforms:coefficient data-type:parameter="PE-Cy7-A"  transforms:value="0" />
           <transforms:coefficient data-type:parameter="APC-A"  transforms:value="0" />
           <transforms:coefficient data-type:parameter="APC-Cy7-A"  transforms:value="0" />
           <transforms:coefficient data-type:parameter="BV421-A"  transforms:value="0.1899999976" />
           <transforms:coefficient data-type:parameter="BV510-A"  transforms:value="1" />
           <transforms:coefficient data-type:parameter="BV605-A"  transforms:value="0.0600000061" />
           <transforms:coefficient data-type:parameter="PE-A"  transforms:value="0" />
         </transforms:spillover>
         <transforms:spillover data-type:parameter="BV605-A"  userProvidedCompInfix="Comp-BV605-A" >
           <transforms:coefficient data-type:parameter="PE-Cy7-A"  transforms:value="0" />
           <transforms:coefficient data-type:parameter="APC-A"  transforms:value="0" />
           <transforms:coefficient data-type:parameter="APC-Cy7-A"  transforms:value="0" />
           <transforms:coefficient data-type:parameter="BV421-A"  transforms:value="0.200000003" />
           <transforms:coefficient data-type:parameter="BV510-A"  transforms:value="0.0400000028" />
           <transforms:coefficient data-type:parameter="BV605-A"  transforms:value="1" />
           <transforms:coefficient data-type:parameter="PE-A"  transforms:value="0" />
         </transforms:spillover>
         <transforms:spillover data-type:parameter="PE-A"  userProvidedCompInfix="Comp-PE-A" >
           <transforms:coefficient data-type:parameter="PE-Cy7-A"  transforms:value="0" />
           <transforms:coefficient data-type:parameter="APC-A"  transforms:value="0" />
           <transforms:coefficient data-type:parameter="APC-Cy7-A"  transforms:value="0" />
           <transforms:coefficient data-type:parameter="BV421-A"  transforms:value="0" />
           <transforms:coefficient data-type:parameter="BV510-A"  transforms:value="0" />
           <transforms:coefficient data-type:parameter="BV605-A"  transforms:value="0" />
           <transforms:coefficient data-type:parameter="PE-A"  transforms:value="1" />
         </transforms:spillover>
       </transforms:spilloverMatrix>
       <Transformations>
         <transforms:linear transforms:minRange="0"  transforms:maxRange="262144"  gain="1" >
           <data-type:parameter data-type:name="FSC-A" />
         </transforms:linear>
         <transforms:linear transforms:minRange="0"  transforms:maxRange="262144"  gain="1" >
           <data-type:parameter data-type:name="FSC-H" />
         </transforms:linear>
         <transforms:linear transforms:minRange="0"  transforms:maxRange="262144"  gain="1" >
           <data-type:parameter data-type:name="SSC-A" />
         </transforms:linear>
         <transforms:biex transforms:length="256"  transforms:maxRange="262144"  transforms:neg="0"  transforms:width="-100"  transforms:pos="4.418539922" >
           <data-type:parameter data-type:name="PE-Cy7-A" />
         </transforms:biex>
         <transforms:log transforms:offset="3"  transforms:decades="4.9414186672" >
           <data-type:parameter data-type:name="APC-A" />
         </transforms:log>
         <transforms:log transforms:offset="3"  transforms:decades="4.9414186672" >
           <data-type:parameter data-type:name="APC-Cy7-A" />
         </transforms:log>
         <transforms:log transforms:offset="3"  transforms:decades="4.9414186672" >
           <data-type:parameter data-type:name="BV421-A" />
         </transforms:log>
         <transforms:biex transforms:length="256"  transforms:maxRange="262144"  transforms:neg="0"  transforms:width="-100"  transforms:pos="4.418539922" >
           <data-type:parameter data-type:name="BV510-A" />
         </transforms:biex>
         <transforms:log transforms:offset="3"  transforms:decades="4.9414186672" >
           <data-type:parameter data-type:name="BV605-A" />
         </transforms:log>
         <transforms:biex transforms:length="256"  transforms:maxRange="262144"  transforms:neg="0"  transforms:width="-100"  transforms:pos="4.418539922" >
           <data-type:parameter data-type:name="PE-A" />
         </transforms:biex>
         <transforms:linear transforms:minRange="0.3513984841"  transforms:maxRange="62"  gain="0.0103964049" >
           <data-type:parameter data-type:name="Time" />
         </transforms:linear>
         <transforms:biex transforms:length="256"  transforms:maxRange="262144"  transforms:neg="0"  transforms:width="-100"  transforms:pos="4.418539922" >
           <data-type:parameter data-type:name="Comp-PE-Cy7-A" />
         </transforms:biex>
         <transforms:log transforms:offset="3"  transforms:decades="4.9414186672" >
           <data-type:parameter data-type:name="Comp-APC-A" />
         </transforms:log>
         <transforms:log transforms:offset="3"  transforms:decades="4.9414186672" >
           <data-type:parameter data-type:name="Comp-APC-Cy7-A" />
         </transforms:log>
         <transforms:log transforms:offset="3"  transforms:decades="4.9414186672" >
           <data-type:parameter data-type:name="Comp-BV421-A" />
         </transforms:log>
         <transforms:biex transforms:length="256"  transforms:maxRange="262144"  transforms:neg="0"  transforms:width="-100"  transforms:pos="4.418539922" >
           <data-type:parameter data-type:name="Comp-BV510-A" />
         </transforms:biex>
         <transforms:log transforms:offset="3"  transforms:decades="4.9414186672" >
           <data-type:parameter data-type:name="Comp-BV605-A" />
         </transforms:log>
         <transforms:biex transforms:length="256"  transforms:maxRange="262144"  transforms:neg="0"  transforms:width="-100"  transforms:pos="4.418539922" >
           <data-type:parameter data-type:name="Comp-PE-A" />
         </transforms:biex>
       </Transformations>
       <Keywords>
         <Keyword name="FJ_FCS_VERSION"  value="3" />
         <Keyword name="$BEGINANALYSIS"  value="0" />
         <Keyword name="$ENDANALYSIS"  value="0" />
         <Keyword name="$BEGINSTEXT"  value="0" />
         <Keyword name="$ENDSTEXT"  value="0" />
         <Keyword name="$BEGINDATA"  value="2646" />
         <Keyword name="$ENDDATA"  value="1902961            " />
         <Keyword name="$FIL"  value="20240528_Tube_018_016.fcs" />
         <Keyword name="$SYS"  value="Windows XP 5.1" />
         <Keyword name="$TOT"  value="43189              " />
         <Keyword name="$PAR"  value="11" />
         <Keyword name="$MODE"  value="L" />
         <Keyword name="$BYTEORD"  value="4,3,2,1" />
         <Keyword name="$DATATYPE"  value="F" />
         <Keyword name="$NEXTDATA"  value="0" />
         <Keyword name="CREATOR"  value="BD FACSDiva Software Version 7.0" />
         <Keyword name="TUBE NAME"  value="Tube_018" />
         <Keyword name="$SRC"  value="20240528" />
         <Keyword name="EXPERIMENT NAME"  value="20240428 T" />
         <Keyword name="GUID"  value="bc7878cd-9e1f-4b01-93cc-9329b2a8e797" />
         <Keyword name="$DATE"  value="04-JUN-2024" />
         <Keyword name="$BTIM"  value="16:22:40" />
         <Keyword name="$ETIM"  value="16:23:42" />
         <Keyword name="$CYT"  value="FACSAriaII" />
         <Keyword name="SETTINGS"  value="Cytometer" />
         <Keyword name="CYTNUM"  value="1" />
         <Keyword name="WINDOW EXTENSION"  value="2.00" />
         <Keyword name="EXPORT USER NAME"  value="Administrator" />
         <Keyword name="EXPORT TIME"  value="07-JUN-2024-16:21:21" />
         <Keyword name="$OP"  value="Administrator" />
         <Keyword name="FSC ASF"  value="1.02" />
         <Keyword name="AUTOBS"  value="TRUE" />
         <Keyword name="$INST"  value=" " />
         <Keyword name="LASER1NAME"  value="Blue" />
         <Keyword name="LASER1DELAY"  value="0.00" />
         <Keyword name="LASER1ASF"  value="1.11" />
         <Keyword name="LASER2NAME"  value="Red" />
         <Keyword name="LASER2DELAY"  value="-32.48" />
         <Keyword name="LASER2ASF"  value="1.24" />
         <Keyword name="LASER3NAME"  value="Violet" />
         <Keyword name="LASER3DELAY"  value="26.00" />
         <Keyword name="LASER3ASF"  value="0.80" />
         <Keyword name="$TIMESTEP"  value="0.01" />
         <Keyword name="SPILL"  value="7,PE-Cy7-A,APC-A,APC-Cy7-A,BV421-A,BV510-A,BV605-A,PE-A,1,0,0,0,0,0,0,0,1,0.07999999702400004,0,0,0,0,0,0.03999999851200002,1,0,0,0.009999920877797676,0,0,0,0,1,0.089999999867,0.0069999959091799815,0,0,0,0,0.18999999909999996,1,0.06000000542110006,0,0,0,0,0.19999999710799996,0.040000001060000005,1,0,0,0,0,0,0,0,1" />
         <Keyword name="APPLY COMPENSATION"  value="TRUE" />
         <Keyword name="THRESHOLD"  value="FSC,31194" />
         <Keyword name="$P1N"  value="FSC-A" />
         <Keyword name="$P1R"  value="262144" />
         <Keyword name="$P1B"  value="32" />
         <Keyword name="$P1E"  value="0,0" />
         <Keyword name="$P1V"  value="230" />
         <Keyword name="$P1G"  value="1.0" />
         <Keyword name="P1DISPLAY"  value="LIN" />
         <Keyword name="P1BS"  value="0" />
         <Keyword name="P1MS"  value="0" />
         <Keyword name="$P2N"  value="FSC-H" />
         <Keyword name="$P2R"  value="262144" />
         <Keyword name="$P2B"  value="32" />
         <Keyword name="$P2E"  value="0,0" />
         <Keyword name="$P2V"  value="230" />
         <Keyword name="$P2G"  value="1.0" />
         <Keyword name="P2DISPLAY"  value="LIN" />
         <Keyword name="P2BS"  value="0" />
         <Keyword name="P2MS"  value="0" />
         <Keyword name="$P3N"  value="SSC-A" />
         <Keyword name="$P3R"  value="262144" />
         <Keyword name="$P3B"  value="32" />
         <Keyword name="$P3E"  value="0,0" />
         <Keyword name="$P3V"  value="390" />
         <Keyword name="$P3G"  value="1.0" />
         <Keyword name="P3DISPLAY"  value="LIN" />
         <Keyword name="P3BS"  value="0" />
         <Keyword name="P3MS"  value="0" />
         <Keyword name="$P4N"  value="PE-Cy7-A" />
         <Keyword name="$P4S"  value="CD28" />
         <Keyword name="$P4R"  value="262144" />
         <Keyword name="$P4B"  value="32" />
         <Keyword name="$P4E"  value="0,0" />
         <Keyword name="$P4V"  value="590" />
         <Keyword name="$P4G"  value="1.0" />
         <Keyword name="P4DISPLAY"  value="LOG" />
         <Keyword name="P4BS"  value="79" />
         <Keyword name="P4MS"  value="0" />
         <Keyword name="$P5N"  value="APC-A" />
         <Keyword name="$P5S"  value="TIM3" />
         <Keyword name="$P5R"  value="262144" />
         <Keyword name="$P5B"  value="32" />
         <Keyword name="$P5E"  value="0,0" />
         <Keyword name="$P5V"  value="630" />
         <Keyword name="$P5G"  value="1.0" />
         <Keyword name="P5DISPLAY"  value="LOG" />
         <Keyword name="P5BS"  value="66" />
         <Keyword name="P5MS"  value="0" />
         <Keyword name="$P6N"  value="APC-Cy7-A" />
         <Keyword name="$P6S"  value="CD4" />
         <Keyword name="$P6R"  value="262144" />
         <Keyword name="$P6B"  value="32" />
         <Keyword name="$P6E"  value="0,0" />
         <Keyword name="$P6V"  value="620" />
         <Keyword name="$P6G"  value="1.0" />
         <Keyword name="P6DISPLAY"  value="LOG" />
         <Keyword name="P6BS"  value="145" />
         <Keyword name="P6MS"  value="0" />
         <Keyword name="$P7N"  value="BV421-A" />
         <Keyword name="$P7S"  value="PD-1" />
         <Keyword name="$P7R"  value="262144" />
         <Keyword name="$P7B"  value="32" />
         <Keyword name="$P7E"  value="0,0" />
         <Keyword name="$P7V"  value="500" />
         <Keyword name="$P7G"  value="1.0" />
         <Keyword name="P7DISPLAY"  value="LOG" />
         <Keyword name="P7BS"  value="934" />
         <Keyword name="P7MS"  value="0" />
         <Keyword name="$P8N"  value="BV510-A" />
         <Keyword name="$P8S"  value="CD3" />
         <Keyword name="$P8R"  value="262144" />
         <Keyword name="$P8B"  value="32" />
         <Keyword name="$P8E"  value="0,0" />
         <Keyword name="$P8V"  value="540" />
         <Keyword name="$P8G"  value="1.0" />
         <Keyword name="P8DISPLAY"  value="LOG" />
         <Keyword name="P8BS"  value="648" />
         <Keyword name="P8MS"  value="0" />
         <Keyword name="$P9N"  value="BV605-A" />
         <Keyword name="$P9S"  value="CD8" />
         <Keyword name="$P9R"  value="262144" />
         <Keyword name="$P9B"  value="32" />
         <Keyword name="$P9E"  value="0,0" />
         <Keyword name="$P9V"  value="520" />
         <Keyword name="$P9G"  value="1.0" />
         <Keyword name="P9DISPLAY"  value="LOG" />
         <Keyword name="P9BS"  value="738" />
         <Keyword name="P9MS"  value="0" />
         <Keyword name="$P10N"  value="PE-A" />
         <Keyword name="$P10R"  value="262144" />
         <Keyword name="$P10B"  value="32" />
         <Keyword name="$P10E"  value="0,0" />
         <Keyword name="$P10V"  value="550" />
         <Keyword name="$P10G"  value="1.0" />
         <Keyword name="P10DISPLAY"  value="LOG" />
         <Keyword name="P10BS"  value="59" />
         <Keyword name="P10MS"  value="0" />
         <Keyword name="$P11N"  value="Time" />
         <Keyword name="$P11R"  value="262144" />
         <Keyword name="$P11B"  value="32" />
         <Keyword name="$P11E"  value="0,0" />
         <Keyword name="$P11G"  value="0.01" />
         <Keyword name="P11BS"  value="0" />
         <Keyword name="P11MS"  value="0" />
         <Keyword name="CST SETUP STATUS"  value=" " />
         <Keyword name="CST BEADS LOT ID"  value=" " />
         <Keyword name="CYTOMETER CONFIG NAME"  value=" " />
         <Keyword name="CYTOMETER CONFIG CREATE DATE"  value=" " />
         <Keyword name="CST SETUP DATE"  value=" " />
         <Keyword name="CST BASELINE DATE"  value=" " />
         <Keyword name="CST BEADS EXPIRED"  value="False" />
         <Keyword name="CST PERFORMANCE EXPIRED"  value=" " />
         <Keyword name="CST REGULATORY STATUS"  value=" " />
         <Keyword name="SAMPLE ID"  value=" " />
         <Keyword name="PATIENT ID"  value=" " />
         <Keyword name="$P1S"  value="" />
         <Keyword name="$P2S"  value="" />
         <Keyword name="$P3S"  value="" />
         <Keyword name="$P10S"  value="" />
         <Keyword name="$P11S"  value="" />
         <Keyword name="$P12N"  value="Comp-PE-Cy7-A" />
         <Keyword name="$P12S"  value="CD28" />
         <Keyword name="$P12R"  value="262144" />
         <Keyword name="$P13N"  value="Comp-APC-A" />
         <Keyword name="$P13S"  value="TIM3" />
         <Keyword name="$P13R"  value="262144" />
         <Keyword name="$P14N"  value="Comp-APC-Cy7-A" />
         <Keyword name="$P14S"  value="CD4" />
         <Keyword name="$P14R"  value="262144" />
         <Keyword name="$P15N"  value="Comp-BV421-A" />
         <Keyword name="$P15S"  value="PD-1" />
         <Keyword name="$P15R"  value="262144" />
         <Keyword name="$P16N"  value="Comp-BV510-A" />
         <Keyword name="$P16S"  value="CD3" />
         <Keyword name="$P16R"  value="262144" />
         <Keyword name="$P17N"  value="Comp-BV605-A" />
         <Keyword name="$P17S"  value="CD8" />
         <Keyword name="$P17R"  value="262144" />
         <Keyword name="$P18N"  value="Comp-PE-A" />
         <Keyword name="$P18S"  value="" />
         <Keyword name="$P18R"  value="262144" />
       </Keywords>
       <SampleNode name="20240528_Tube_018_016.fcs"  annotation=""  owningGroup=""  expanded="1"  sortPriority="10"  count="43189"  sampleID="4" >
         <Graph smoothing="0"  backColor="#ffffff"  foreColor="#000000"  type="Pseudocolor"  fast="1" >
           <Axis dimension="x"  name="FSC-A"  label=""  auto="auto" />
           <Axis dimension="y"  name="SSC-A"  label=""  auto="auto" />
           <GraphSettings level="5%"  smoothingHighResolution="1"  contourHighResolution="1"  histogramSmoothingCount="0"  graphResolution="256"  showOutliers="0"  drawLargeDots="0"  dotsToDraw="8000"  tint="le.chartfill.tinted.40"  lineWeight="le.lineweight.normal"  lineStyle="le.linestyle.solid" />
           <GraphEnvironment showGrid="0"  showAxes="tnlTNL"  showGates="1"  showFreqOnPlots="1"  showGateNameOnPlots="1"  showMedians="0"  showUncomped="0"  addEventParam="0"  lastYAxisName="" >
             <TextTraits font="SansSerif"  size="11"  name="Labels"  style="plain"  color="#000000"  background="#00ffffff"  just="left" />
             <TextTraits font="SansSerif"  size="11"  name="LayoutGates"  style="plain"  color="#000000"  background="#00ffffff"  just="left" />
             <TextTraits font="SansSerif"  size="9"  name="Numbers"  style="plain"  color="#000000"  background="#00ffffff"  just="left" />
             <TextTraits font="SansSerif"  size="9"  name="Legend"  style="plain"  color="#000000"  background="#00ffffff"  just="left" />
           </GraphEnvironment>
         </Graph>
         <Subpopulations>
           <Population name="Lymphocytes"  annotation=""  owningGroup="All Samples"  expanded="1"  sortPriority="10"  count="11344" >
             <Graph smoothing="0"  backColor="#ffffff"  foreColor="#000000"  heatMapStatParameter="Comp-PE-Cy7-A"  type="Pseudocolor"  fast="1" >
               <Axis dimension="x"  name="FSC-A"  label=""  auto="auto" />
               <Axis dimension="y"  name="SSC-A"  label=""  auto="auto" />
               <GraphSettings level="5%"  smoothingHighResolution="1"  contourHighResolution="1"  histogramSmoothingCount="0"  graphResolution="256"  showOutliers="0"  drawLargeDots="0"  dotsToDraw="8000"  tint="le.chartfill.tinted.40"  lineWeight="le.lineweight.normal"  lineStyle="le.linestyle.solid" />
               <GraphEnvironment showGrid="0"  showAxes="tnlTNL"  showGates="1"  showFreqOnPlots="1"  showGateNameOnPlots="1"  showMedians="0"  showUncomped="0"  addEventParam="0"  lastYAxisName="" >
                 <TextTraits font="SansSerif"  size="11"  name="Labels"  style="plain"  color="#000000"  background="#00ffffff"  just="left" />
                 <TextTraits font="SansSerif"  size="11"  name="LayoutGates"  style="plain"  color="#000000"  background="#00ffffff"  just="left" />
                 <TextTraits font="SansSerif"  size="9"  name="Numbers"  style="plain"  color="#000000"  background="#00ffffff"  just="left" />
                 <TextTraits font="SansSerif"  size="9"  name="Legend"  style="plain"  color="#000000"  background="#00ffffff"  just="left" />
                 <WindowPosition x="0"  y="0"  width="392"  height="584"  displayed="1"  panelState="---" />
               </GraphEnvironment>
             </Graph>
             <Gate gating:id="ID1047234354" >
               <gating:PolygonGate eventsInside="1"  annoOffsetX="-23"  annoOffsetY="-76"  tint="#000000"  isTinted="0"  lineWeight="Normal"  userDefined="1"  quadId="-1"  gateResolution="256" >
                 <gating:dimension>
                   <data-type:fcs-dimension data-type:name="FSC-A" />
                 </gating:dimension>
                 <gating:dimension>
                   <data-type:fcs-dimension data-type:name="SSC-A" />
                 </gating:dimension>
                 <gating:vertex>
                   <gating:coordinate data-type:value="67720.5333333333" />
                   <gating:coordinate data-type:value="8534.9209302326" />
                 </gating:vertex>
                 <gating:vertex>
                   <gating:coordinate data-type:value="168209.0666666667" />
                   <gating:coordinate data-type:value="7315.6465116279" />
                 </gating:vertex>
                 <gating:vertex>
                   <gating:coordinate data-type:value="252313.6" />
                   <gating:coordinate data-type:value="85349.2093023256" />
                 </gating:vertex>
                 <gating:vertex>
                   <gating:coordinate data-type:value="244667.7333333333" />
                   <gating:coordinate data-type:value="156067.1255813953" />
                 </gating:vertex>
                 <gating:vertex>
                   <gating:coordinate data-type:value="191146.6666666667" />
                   <gating:coordinate data-type:value="152409.3023255814" />
                 </gating:vertex>
                 <gating:vertex>
                   <gating:coordinate data-type:value="76458.6666666667" />
                   <gating:coordinate data-type:value="51209.5255813953" />
                 </gating:vertex>
                 <gating:vertex>
                   <gating:coordinate data-type:value="60074.6666666667" />
                   <gating:coordinate data-type:value="20727.6651162791" />
                 </gating:vertex>
               </gating:PolygonGate>
             </Gate>
             <Subpopulations>
               <Population name="CD3, SSC-A subset"  annotation=""  owningGroup="All Samples"  expanded="1"  sortPriority="10"  count="8801" >
                 <Graph smoothing="0"  backColor="#ffffff"  foreColor="#000000"  heatMapStatParameter="Comp-PE-Cy7-A"  type="Pseudocolor"  fast="1" >
                   <Axis dimension="x"  name="Comp-BV510-A"  label=""  auto="auto" />
                   <Axis dimension="y"  name="SSC-A"  label=""  auto="auto" />
                   <GraphSettings level="5%"  smoothingHighResolution="1"  contourHighResolution="1"  histogramSmoothingCount="0"  graphResolution="256"  showOutliers="0"  drawLargeDots="0"  dotsToDraw="8000"  tint="le.chartfill.tinted.40"  lineWeight="le.lineweight.normal"  lineStyle="le.linestyle.solid" />
                   <GraphEnvironment showGrid="0"  showAxes="tnlTNL"  showGates="1"  showFreqOnPlots="1"  showGateNameOnPlots="1"  showMedians="0"  showUncomped="0"  addEventParam="0"  lastYAxisName="" >
                     <TextTraits font="SansSerif"  size="11"  name="Labels"  style="plain"  color="#000000"  background="#00ffffff"  just="left" />
                     <TextTraits font="SansSerif"  size="11"  name="LayoutGates"  style="plain"  color="#000000"  background="#00ffffff"  just="left" />
                     <TextTraits font="SansSerif"  size="9"  name="Numbers"  style="plain"  color="#000000"  background="#00ffffff"  just="left" />
                     <TextTraits font="SansSerif"  size="9"  name="Legend"  style="plain"  color="#000000"  background="#00ffffff"  just="left" />
                     <WindowPosition x="0"  y="0"  width="392"  height="584"  displayed="1"  panelState="---" />
                   </GraphEnvironment>
                 </Graph>
                 <Gate gating:id="ID453233403"  gating:parent_id="ID1047234354" >
                   <gating:PolygonGate eventsInside="1"  annoOffsetX="0"  annoOffsetY="0"  tint="#000000"  isTinted="0"  lineWeight="Normal"  userDefined="1"  quadId="-1"  gateResolution="256" >
                     <gating:dimension>
                       <data-type:fcs-dimension data-type:name="Comp-BV510-A" />
                     </gating:dimension>
                     <gating:dimension>
                       <data-type:fcs-dimension data-type:name="SSC-A" />
                     </gating:dimension>
                     <gating:vertex>
                       <gating:coordinate data-type:value="68701.9318970743" />
                       <gating:coordinate data-type:value="76814.288372093" />
                     </gating:vertex>
                     <gating:vertex>
                       <gating:coordinate data-type:value="26584.5918963664" />
                       <gating:coordinate data-type:value="157286.4" />
                     </gating:vertex>
                     <gating:vertex>
                       <gating:coordinate data-type:value="6986.7539133103" />
                       <gating:coordinate data-type:value="163382.7720930233" />
                     </gating:vertex>
                     <gating:vertex>
                       <gating:coordinate data-type:value="2599.0182419485" />
                       <gating:coordinate data-type:value="152409.3023255814" />
                     </gating:vertex>
                     <gating:vertex>
                       <gating:coordinate data-type:value="1273.1750318035" />
                       <gating:coordinate data-type:value="101199.776744186" />
                     </gating:vertex>
                     <gating:vertex>
                       <gating:coordinate data-type:value="846.8227272971" />
                       <gating:coordinate data-type:value="47551.7023255814" />
                     </gating:vertex>
                     <gating:vertex>
                       <gating:coordinate data-type:value="786.7399020744" />
                       <gating:coordinate data-type:value="24385.488372093" />
                     </gating:vertex>
                     <gating:vertex>
                       <gating:coordinate data-type:value="877.8278791897" />
                       <gating:coordinate data-type:value="13412.0186046512" />
                     </gating:vertex>
                     <gating:vertex>
                       <gating:coordinate data-type:value="3405.9245213462" />
                       <gating:coordinate data-type:value="3657.823255814" />
                     </gating:vertex>
                     <gating:vertex>
                       <gating:coordinate data-type:value="33979.6978530559" />
                       <gating:coordinate data-type:value="6096.3720930233" />
                     </gating:vertex>
                   </gating:PolygonGate>
                 </Gate>
                 <Subpopulations>
                   <Population name="CD4"  annotation=""  owningGroup="All Samples"  expanded="1"  sortPriority="10"  count="3892" >
                     <Graph smoothing="0"  backColor="#ffffff"  foreColor="#000000"  heatMapStatParameter="Comp-PE-Cy7-A"  type="Histogram"  fast="1" >
                       <Axis dimension="x"  name="Comp-APC-A"  label=""  auto="auto" />
                       <Axis dimension="y"  name=""  label=""  auto="auto" />
                       <GraphSettings level="5%"  smoothingHighResolution="1"  contourHighResolution="1"  histogramSmoothingCount="0"  graphResolution="256"  showOutliers="0"  drawLargeDots="0"  dotsToDraw="8000"  tint="le.chartfill.tinted.40"  lineWeight="le.lineweight.normal"  lineStyle="le.linestyle.solid" />
                       <GraphEnvironment showGrid="0"  showAxes="tnlTNL"  showGates="1"  showFreqOnPlots="1"  showGateNameOnPlots="1"  showMedians="0"  showUncomped="0"  addEventParam="0"  lastYAxisName="" >
                         <TextTraits font="SansSerif"  size="11"  name="Labels"  style="plain"  color="#000000"  background="#00ffffff"  just="left" />
                         <TextTraits font="SansSerif"  size="11"  name="LayoutGates"  style="plain"  color="#000000"  background="#00ffffff"  just="left" />
                         <TextTraits font="SansSerif"  size="9"  name="Numbers"  style="plain"  color="#000000"  background="#00ffffff"  just="left" />
                         <TextTraits font="SansSerif"  size="9"  name="Legend"  style="plain"  color="#000000"  background="#00ffffff"  just="left" />
                         <WindowPosition x="488"  y="72"  width="392"  height="584"  displayed="0"  panelState="---" />
                       </GraphEnvironment>
                     </Graph>
                     <Gate gating:id="ID912778129"  gating:parent_id="ID453233403" >
                       <gating:PolygonGate eventsInside="1"  annoOffsetX="12"  annoOffsetY="-68"  tint="#000000"  isTinted="0"  lineWeight="Normal"  userDefined="1"  quadId="-1"  gateResolution="256" >
                         <gating:dimension>
                           <data-type:fcs-dimension data-type:name="Comp-BV605-A" />
                         </gating:dimension>
                         <gating:dimension>
                           <data-type:fcs-dimension data-type:name="Comp-APC-Cy7-A" />
                         </gating:dimension>
                         <gating:vertex>
                           <gating:coordinate data-type:value="8232.3737149621" />
                           <gating:coordinate data-type:value="8863.5151856256" />
                         </gating:vertex>
                         <gating:vertex>
                           <gating:coordinate data-type:value="8632.057443715" />
                           <gating:coordinate data-type:value="1466.1295375463" />
                         </gating:vertex>
                         <gating:vertex>
                           <gating:coordinate data-type:value="1178.598964017" />
                           <gating:coordinate data-type:value="158.8078450428" />
                         </gating:vertex>
                         <gating:vertex>
                           <gating:coordinate data-type:value="8.1188662723" />
                           <gating:coordinate data-type:value="142.8582307765" />
                         </gating:vertex>
                         <gating:vertex>
                           <gating:coordinate data-type:value="7.7429444523" />
                           <gating:coordinate data-type:value="7562.3359254124" />
                         </gating:vertex>
                       </gating:PolygonGate>
                     </Gate>
                     <Subpopulations>
                       <Population name="Q1: TIM3- , PD-1+"  annotation=""  owningGroup="All Samples"  expanded="1"  sortPriority="10"  count="1056" >
                         <Graph smoothing="0"  backColor="#ffffff"  foreColor="#000000"  heatMapStatParameter="Comp-PE-Cy7-A"  type="Pseudocolor"  fast="1" >
                           <Axis dimension="x"  name="Comp-APC-A"  label=""  auto="auto" />
                           <Axis dimension="y"  name="Comp-BV421-A"  label=""  auto="auto" />
                           <GraphSettings level="5%"  smoothingHighResolution="1"  contourHighResolution="1"  histogramSmoothingCount="0"  graphResolution="256"  showOutliers="0"  drawLargeDots="0"  dotsToDraw="8000"  tint="le.chartfill.tinted.40"  lineWeight="le.lineweight.normal"  lineStyle="le.linestyle.solid" />
                           <GraphEnvironment showGrid="0"  showAxes="tnlTNL"  showGates="1"  showFreqOnPlots="1"  showGateNameOnPlots="1"  showMedians="0"  showUncomped="0"  addEventParam="0"  lastYAxisName="" >
                             <TextTraits font="SansSerif"  size="11"  name="Labels"  style="plain"  color="#000000"  background="#00ffffff"  just="left" />
                             <TextTraits font="SansSerif"  size="11"  name="LayoutGates"  style="plain"  color="#000000"  background="#00ffffff"  just="left" />
                             <TextTraits font="SansSerif"  size="9"  name="Numbers"  style="plain"  color="#000000"  background="#00ffffff"  just="left" />
                             <TextTraits font="SansSerif"  size="9"  name="Legend"  style="plain"  color="#000000"  background="#00ffffff"  just="left" />
                             <WindowPosition x="487"  y="69"  width="392"  height="584"  displayed="1"  panelState="---" />
                           </GraphEnvironment>
                         </Graph>
                         <Gate gating:id="ID1777887439"  gating:parent_id="ID912778129" >
                           <gating:RectangleGate eventsInside="1"  annoOffsetX="0"  annoOffsetY="0"  tint="#000000"  isTinted="0"  lineWeight="Normal"  userDefined="1"  percentX="0"  percentY="0" >
                             <gating:dimension gating:max="396.10783492720316" >
                               <data-type:fcs-dimension data-type:name="Comp-APC-A" />
                             </gating:dimension>
                             <gating:dimension gating:min="2488.8903840035873" >
                               <data-type:fcs-dimension data-type:name="Comp-BV421-A" />
                             </gating:dimension>
                           </gating:RectangleGate>
                         </Gate>
                       </Population>
                       <Population name="Q2: TIM3+ , PD-1+"  annotation=""  owningGroup="All Samples"  expanded="1"  sortPriority="10"  count="917" >
                         <Graph smoothing="0"  backColor="#ffffff"  foreColor="#000000"  heatMapStatParameter="Comp-PE-Cy7-A"  type="Pseudocolor"  fast="1" >
                           <Axis dimension="x"  name="Comp-APC-A"  label=""  auto="auto" />
                           <Axis dimension="y"  name="Comp-BV421-A"  label=""  auto="auto" />
                           <GraphSettings level="5%"  smoothingHighResolution="1"  contourHighResolution="1"  histogramSmoothingCount="0"  graphResolution="256"  showOutliers="0"  drawLargeDots="0"  dotsToDraw="8000"  tint="le.chartfill.tinted.40"  lineWeight="le.lineweight.normal"  lineStyle="le.linestyle.solid" />
                           <GraphEnvironment showGrid="0"  showAxes="tnlTNL"  showGates="1"  showFreqOnPlots="1"  showGateNameOnPlots="1"  showMedians="0"  showUncomped="0"  addEventParam="0"  lastYAxisName="" >
                             <TextTraits font="SansSerif"  size="11"  name="Labels"  style="plain"  color="#000000"  background="#00ffffff"  just="left" />
                             <TextTraits font="SansSerif"  size="11"  name="LayoutGates"  style="plain"  color="#000000"  background="#00ffffff"  just="left" />
                             <TextTraits font="SansSerif"  size="9"  name="Numbers"  style="plain"  color="#000000"  background="#00ffffff"  just="left" />
                             <TextTraits font="SansSerif"  size="9"  name="Legend"  style="plain"  color="#000000"  background="#00ffffff"  just="left" />
                             <WindowPosition x="487"  y="69"  width="392"  height="584"  displayed="1"  panelState="---" />
                           </GraphEnvironment>
                         </Graph>
                         <Gate gating:id="ID216741684"  gating:parent_id="ID912778129" >
                           <gating:RectangleGate eventsInside="1"  annoOffsetX="0"  annoOffsetY="0"  tint="#000000"  isTinted="0"  lineWeight="Normal"  userDefined="1"  percentX="0"  percentY="0" >
                             <gating:dimension gating:min="396.10783492720316" >
                               <data-type:fcs-dimension data-type:name="Comp-APC-A" />
                             </gating:dimension>
                             <gating:dimension gating:min="2488.8903840035873" >
                               <data-type:fcs-dimension data-type:name="Comp-BV421-A" />
                             </gating:dimension>
                           </gating:RectangleGate>
                         </Gate>
                       </Population>
                       <Population name="Q3: TIM3+ , PD-1-"  annotation=""  owningGroup="All Samples"  expanded="1"  sortPriority="10"  count="566" >
                         <Graph smoothing="0"  backColor="#ffffff"  foreColor="#000000"  heatMapStatParameter="Comp-PE-Cy7-A"  type="Pseudocolor"  fast="1" >
                           <Axis dimension="x"  name="Comp-APC-A"  label=""  auto="auto" />
                           <Axis dimension="y"  name="Comp-BV421-A"  label=""  auto="auto" />
                           <GraphSettings level="5%"  smoothingHighResolution="1"  contourHighResolution="1"  histogramSmoothingCount="0"  graphResolution="256"  showOutliers="0"  drawLargeDots="0"  dotsToDraw="8000"  tint="le.chartfill.tinted.40"  lineWeight="le.lineweight.normal"  lineStyle="le.linestyle.solid" />
                           <GraphEnvironment showGrid="0"  showAxes="tnlTNL"  showGates="1"  showFreqOnPlots="1"  showGateNameOnPlots="1"  showMedians="0"  showUncomped="0"  addEventParam="0"  lastYAxisName="" >
                             <TextTraits font="SansSerif"  size="11"  name="Labels"  style="plain"  color="#000000"  background="#00ffffff"  just="left" />
                             <TextTraits font="SansSerif"  size="11"  name="LayoutGates"  style="plain"  color="#000000"  background="#00ffffff"  just="left" />
                             <TextTraits font="SansSerif"  size="9"  name="Numbers"  style="plain"  color="#000000"  background="#00ffffff"  just="left" />
                             <TextTraits font="SansSerif"  size="9"  name="Legend"  style="plain"  color="#000000"  background="#00ffffff"  just="left" />
                             <WindowPosition x="487"  y="69"  width="392"  height="584"  displayed="1"  panelState="---" />
                           </GraphEnvironment>
                         </Graph>
                         <Gate gating:id="ID436701487"  gating:parent_id="ID912778129" >
                           <gating:RectangleGate eventsInside="1"  annoOffsetX="0"  annoOffsetY="0"  tint="#000000"  isTinted="0"  lineWeight="Normal"  userDefined="1"  percentX="0"  percentY="0" >
                             <gating:dimension gating:min="396.10783492720316" >
                               <data-type:fcs-dimension data-type:name="Comp-APC-A" />
                             </gating:dimension>
                             <gating:dimension gating:max="2488.8903840035873" >
                               <data-type:fcs-dimension data-type:name="Comp-BV421-A" />
                             </gating:dimension>
                           </gating:RectangleGate>
                         </Gate>
                       </Population>
                       <Population name="Q4: TIM3- , PD-1-"  annotation=""  owningGroup="All Samples"  expanded="1"  sortPriority="10"  count="1353" >
                         <Graph smoothing="0"  backColor="#ffffff"  foreColor="#000000"  heatMapStatParameter="Comp-PE-Cy7-A"  type="Pseudocolor"  fast="1" >
                           <Axis dimension="x"  name="Comp-APC-A"  label=""  auto="auto" />
                           <Axis dimension="y"  name="Comp-BV421-A"  label=""  auto="auto" />
                           <GraphSettings level="5%"  smoothingHighResolution="1"  contourHighResolution="1"  histogramSmoothingCount="0"  graphResolution="256"  showOutliers="0"  drawLargeDots="0"  dotsToDraw="8000"  tint="le.chartfill.tinted.40"  lineWeight="le.lineweight.normal"  lineStyle="le.linestyle.solid" />
                           <GraphEnvironment showGrid="0"  showAxes="tnlTNL"  showGates="1"  showFreqOnPlots="1"  showGateNameOnPlots="1"  showMedians="0"  showUncomped="0"  addEventParam="0"  lastYAxisName="" >
                             <TextTraits font="SansSerif"  size="11"  name="Labels"  style="plain"  color="#000000"  background="#00ffffff"  just="left" />
                             <TextTraits font="SansSerif"  size="11"  name="LayoutGates"  style="plain"  color="#000000"  background="#00ffffff"  just="left" />
                             <TextTraits font="SansSerif"  size="9"  name="Numbers"  style="plain"  color="#000000"  background="#00ffffff"  just="left" />
                             <TextTraits font="SansSerif"  size="9"  name="Legend"  style="plain"  color="#000000"  background="#00ffffff"  just="left" />
                             <WindowPosition x="487"  y="69"  width="392"  height="584"  displayed="1"  panelState="---" />
                           </GraphEnvironment>
                         </Graph>
                         <Gate gating:id="ID895989584"  gating:parent_id="ID912778129" >
                           <gating:RectangleGate eventsInside="1"  annoOffsetX="0"  annoOffsetY="0"  tint="#000000"  isTinted="0"  lineWeight="Normal"  userDefined="1"  percentX="0"  percentY="0" >
                             <gating:dimension gating:max="396.10783492720316" >
                               <data-type:fcs-dimension data-type:name="Comp-APC-A" />
                             </gating:dimension>
                             <gating:dimension gating:max="2488.8903840035873" >
                               <data-type:fcs-dimension data-type:name="Comp-BV421-A" />
                             </gating:dimension>
                           </gating:RectangleGate>
                         </Gate>
                       </Population>
                     </Subpopulations>
                   </Population>
                   <Population name="CD8"  annotation=""  owningGroup="All Samples"  expanded="1"  sortPriority="10"  count="3052" >
                     <Graph smoothing="0"  backColor="#ffffff"  foreColor="#000000"  heatMapStatParameter="Comp-PE-Cy7-A"  type="Histogram"  fast="1" >
                       <Axis dimension="x"  name="Comp-APC-A"  label=""  auto="auto" />
                       <Axis dimension="y"  name=""  label=""  auto="auto" />
                       <GraphSettings level="5%"  smoothingHighResolution="1"  contourHighResolution="1"  histogramSmoothingCount="0"  graphResolution="256"  showOutliers="0"  drawLargeDots="0"  dotsToDraw="8000"  tint="le.chartfill.tinted.40"  lineWeight="le.lineweight.normal"  lineStyle="le.linestyle.solid" />
                       <GraphEnvironment showGrid="0"  showAxes="tnlTNL"  showGates="1"  showFreqOnPlots="1"  showGateNameOnPlots="1"  showMedians="0"  showUncomped="0"  addEventParam="0"  lastYAxisName="Comp-APC-Cy7-A" >
                         <TextTraits font="SansSerif"  size="11"  name="Labels"  style="plain"  color="#000000"  background="#00ffffff"  just="left" />
                         <TextTraits font="SansSerif"  size="11"  name="LayoutGates"  style="plain"  color="#000000"  background="#00ffffff"  just="left" />
                         <TextTraits font="SansSerif"  size="9"  name="Numbers"  style="plain"  color="#000000"  background="#00ffffff"  just="left" />
                         <TextTraits font="SansSerif"  size="9"  name="Legend"  style="plain"  color="#000000"  background="#00ffffff"  just="left" />
                         <WindowPosition x="563"  y="98"  width="392"  height="584"  displayed="0"  panelState="---" />
                       </GraphEnvironment>
                     </Graph>
                     <Gate gating:id="ID238568570"  gating:parent_id="ID453233403" >
                       <gating:PolygonGate eventsInside="1"  annoOffsetX="5"  annoOffsetY="3"  tint="#000000"  isTinted="0"  lineWeight="Normal"  userDefined="1"  quadId="-1"  gateResolution="256" >
                         <gating:dimension>
                           <data-type:fcs-dimension data-type:name="Comp-BV605-A" />
                         </gating:dimension>
                         <gating:dimension>
                           <data-type:fcs-dimension data-type:name="Comp-APC-Cy7-A" />
                         </gating:dimension>
                         <gating:vertex>
                           <gating:coordinate data-type:value="12029.2633542147" />
                           <gating:coordinate data-type:value="1012.2527025355" />
                         </gating:vertex>
                         <gating:vertex>
                           <gating:coordinate data-type:value="2182.8617599397" />
                           <gating:coordinate data-type:value="128.5104907449" />
                         </gating:vertex>
                         <gating:vertex>
                           <gating:coordinate data-type:value="2182.8617599397" />
                           <gating:coordinate data-type:value="3.516181484" />
                         </gating:vertex>
                         <gating:vertex>
                           <gating:coordinate data-type:value="66290.5821617623" />
                           <gating:coordinate data-type:value="3.516181484" />
                         </gating:vertex>
                         <gating:vertex>
                           <gating:coordinate data-type:value="66290.5821617623" />
                           <gating:coordinate data-type:value="1067.2650496618" />
                         </gating:vertex>
                       </gating:PolygonGate>
                     </Gate>
                   </Population>
                 </Subpopulations>
               </Population>
             </Subpopulations>
           </Population>
         </Subpopulations>
       </SampleNode>
     </Sample>
     <Sample>
       <DataSet uri="file:/F:/鼓楼医院/manuscript/投稿/embo%20j/revise/data/Fig%204/耗竭/20240528_Tube_027_025.fcs"  sampleID="5" />
       <transforms:spilloverMatrix spectral="0"  prefix="Comp-"  name="Acquisition-defined"  editable="0"  color="#c0c0c0"  version="FlowJo-10.6.2"  status="FINALIZED"  transforms:id="79f26aff-08f0-4ab2-84b7-941b7a8946d3"  suffix="" >
         <data-type:parameters>
           <data-type:parameter data-type:name="PE-Cy7-A"  userProvidedCompInfix="Comp-PE-Cy7-A" />
           <data-type:parameter data-type:name="APC-A"  userProvidedCompInfix="Comp-APC-A" />
           <data-type:parameter data-type:name="APC-Cy7-A"  userProvidedCompInfix="Comp-APC-Cy7-A" />
           <data-type:parameter data-type:name="BV421-A"  userProvidedCompInfix="Comp-BV421-A" />
           <data-type:parameter data-type:name="BV510-A"  userProvidedCompInfix="Comp-BV510-A" />
           <data-type:parameter data-type:name="BV605-A"  userProvidedCompInfix="Comp-BV605-A" />
           <data-type:parameter data-type:name="PE-A"  userProvidedCompInfix="Comp-PE-A" />
         </data-type:parameters>
         <transforms:spillover data-type:parameter="PE-Cy7-A"  userProvidedCompInfix="Comp-PE-Cy7-A" >
           <transforms:coefficient data-type:parameter="PE-Cy7-A"  transforms:value="1" />
           <transforms:coefficient data-type:parameter="APC-A"  transforms:value="0" />
           <transforms:coefficient data-type:parameter="APC-Cy7-A"  transforms:value="0" />
           <transforms:coefficient data-type:parameter="BV421-A"  transforms:value="0" />
           <transforms:coefficient data-type:parameter="BV510-A"  transforms:value="0" />
           <transforms:coefficient data-type:parameter="BV605-A"  transforms:value="0" />
           <transforms:coefficient data-type:parameter="PE-A"  transforms:value="0" />
         </transforms:spillover>
         <transforms:spillover data-type:parameter="APC-A"  userProvidedCompInfix="Comp-APC-A" >
           <transforms:coefficient data-type:parameter="PE-Cy7-A"  transforms:value="0" />
           <transforms:coefficient data-type:parameter="APC-A"  transforms:value="1" />
           <transforms:coefficient data-type:parameter="APC-Cy7-A"  transforms:value="0.0799999982" />
           <transforms:coefficient data-type:parameter="BV421-A"  transforms:value="0" />
           <transforms:coefficient data-type:parameter="BV510-A"  transforms:value="0" />
           <transforms:coefficient data-type:parameter="BV605-A"  transforms:value="0" />
           <transforms:coefficient data-type:parameter="PE-A"  transforms:value="0" />
         </transforms:spillover>
         <transforms:spillover data-type:parameter="APC-Cy7-A"  userProvidedCompInfix="Comp-APC-Cy7-A" >
           <transforms:coefficient data-type:parameter="PE-Cy7-A"  transforms:value="0" />
           <transforms:coefficient data-type:parameter="APC-A"  transforms:value="0.0399999991" />
           <transforms:coefficient data-type:parameter="APC-Cy7-A"  transforms:value="1" />
           <transforms:coefficient data-type:parameter="BV421-A"  transforms:value="0" />
           <transforms:coefficient data-type:parameter="BV510-A"  transforms:value="0" />
           <transforms:coefficient data-type:parameter="BV605-A"  transforms:value="0.0099999206" />
           <transforms:coefficient data-type:parameter="PE-A"  transforms:value="0" />
         </transforms:spillover>
         <transforms:spillover data-type:parameter="BV421-A"  userProvidedCompInfix="Comp-BV421-A" >
           <transforms:coefficient data-type:parameter="PE-Cy7-A"  transforms:value="0" />
           <transforms:coefficient data-type:parameter="APC-A"  transforms:value="0" />
           <transforms:coefficient data-type:parameter="APC-Cy7-A"  transforms:value="0" />
           <transforms:coefficient data-type:parameter="BV421-A"  transforms:value="1" />
           <transforms:coefficient data-type:parameter="BV510-A"  transforms:value="0.0900000036" />
           <transforms:coefficient data-type:parameter="BV605-A"  transforms:value="0.006999996" />
           <transforms:coefficient data-type:parameter="PE-A"  transforms:value="0" />
         </transforms:spillover>
         <transforms:spillover data-type:parameter="BV510-A"  userProvidedCompInfix="Comp-BV510-A" >
           <transforms:coefficient data-type:parameter="PE-Cy7-A"  transforms:value="0" />
           <transforms:coefficient data-type:parameter="APC-A"  transforms:value="0" />
           <transforms:coefficient data-type:parameter="APC-Cy7-A"  transforms:value="0" />
           <transforms:coefficient data-type:parameter="BV421-A"  transforms:value="0.1899999976" />
           <transforms:coefficient data-type:parameter="BV510-A"  transforms:value="1" />
           <transforms:coefficient data-type:parameter="BV605-A"  transforms:value="0.0600000061" />
           <transforms:coefficient data-type:parameter="PE-A"  transforms:value="0" />
         </transforms:spillover>
         <transforms:spillover data-type:parameter="BV605-A"  userProvidedCompInfix="Comp-BV605-A" >
           <transforms:coefficient data-type:parameter="PE-Cy7-A"  transforms:value="0" />
           <transforms:coefficient data-type:parameter="APC-A"  transforms:value="0" />
           <transforms:coefficient data-type:parameter="APC-Cy7-A"  transforms:value="0" />
           <transforms:coefficient data-type:parameter="BV421-A"  transforms:value="0.200000003" />
           <transforms:coefficient data-type:parameter="BV510-A"  transforms:value="0.0400000028" />
           <transforms:coefficient data-type:parameter="BV605-A"  transforms:value="1" />
           <transforms:coefficient data-type:parameter="PE-A"  transforms:value="0" />
         </transforms:spillover>
         <transforms:spillover data-type:parameter="PE-A"  userProvidedCompInfix="Comp-PE-A" >
           <transforms:coefficient data-type:parameter="PE-Cy7-A"  transforms:value="0" />
           <transforms:coefficient data-type:parameter="APC-A"  transforms:value="0" />
           <transforms:coefficient data-type:parameter="APC-Cy7-A"  transforms:value="0" />
           <transforms:coefficient data-type:parameter="BV421-A"  transforms:value="0" />
           <transforms:coefficient data-type:parameter="BV510-A"  transforms:value="0" />
           <transforms:coefficient data-type:parameter="BV605-A"  transforms:value="0" />
           <transforms:coefficient data-type:parameter="PE-A"  transforms:value="1" />
         </transforms:spillover>
       </transforms:spilloverMatrix>
       <Transformations>
         <transforms:linear transforms:minRange="0"  transforms:maxRange="262144"  gain="1" >
           <data-type:parameter data-type:name="FSC-A" />
         </transforms:linear>
         <transforms:linear transforms:minRange="0"  transforms:maxRange="262144"  gain="1" >
           <data-type:parameter data-type:name="FSC-H" />
         </transforms:linear>
         <transforms:linear transforms:minRange="0"  transforms:maxRange="262144"  gain="1" >
           <data-type:parameter data-type:name="SSC-A" />
         </transforms:linear>
         <transforms:biex transforms:length="256"  transforms:maxRange="262144"  transforms:neg="0"  transforms:width="-100"  transforms:pos="4.418539922" >
           <data-type:parameter data-type:name="PE-Cy7-A" />
         </transforms:biex>
         <transforms:log transforms:offset="3"  transforms:decades="4.9414186672" >
           <data-type:parameter data-type:name="APC-A" />
         </transforms:log>
         <transforms:log transforms:offset="3"  transforms:decades="4.9414186672" >
           <data-type:parameter data-type:name="APC-Cy7-A" />
         </transforms:log>
         <transforms:log transforms:offset="3"  transforms:decades="4.9414186672" >
           <data-type:parameter data-type:name="BV421-A" />
         </transforms:log>
         <transforms:biex transforms:length="256"  transforms:maxRange="262144"  transforms:neg="0"  transforms:width="-100"  transforms:pos="4.418539922" >
           <data-type:parameter data-type:name="BV510-A" />
         </transforms:biex>
         <transforms:log transforms:offset="3"  transforms:decades="4.9414186672" >
           <data-type:parameter data-type:name="BV605-A" />
         </transforms:log>
         <transforms:biex transforms:length="256"  transforms:maxRange="262144"  transforms:neg="0"  transforms:width="-100"  transforms:pos="4.418539922" >
           <data-type:parameter data-type:name="PE-A" />
         </transforms:biex>
         <transforms:linear transforms:minRange="0.3521960415"  transforms:maxRange="81"  gain="0.0101790763" >
           <data-type:parameter data-type:name="Time" />
         </transforms:linear>
         <transforms:biex transforms:length="256"  transforms:maxRange="262144"  transforms:neg="0"  transforms:width="-100"  transforms:pos="4.418539922" >
           <data-type:parameter data-type:name="Comp-PE-Cy7-A" />
         </transforms:biex>
         <transforms:log transforms:offset="3"  transforms:decades="4.9414186672" >
           <data-type:parameter data-type:name="Comp-APC-A" />
         </transforms:log>
         <transforms:log transforms:offset="3"  transforms:decades="4.9414186672" >
           <data-type:parameter data-type:name="Comp-APC-Cy7-A" />
         </transforms:log>
         <transforms:log transforms:offset="3"  transforms:decades="4.9414186672" >
           <data-type:parameter data-type:name="Comp-BV421-A" />
         </transforms:log>
         <transforms:biex transforms:length="256"  transforms:maxRange="262144"  transforms:neg="0"  transforms:width="-100"  transforms:pos="4.418539922" >
           <data-type:parameter data-type:name="Comp-BV510-A" />
         </transforms:biex>
         <transforms:log transforms:offset="3"  transforms:decades="4.9414186672" >
           <data-type:parameter data-type:name="Comp-BV605-A" />
         </transforms:log>
         <transforms:biex transforms:length="256"  transforms:maxRange="262144"  transforms:neg="0"  transforms:width="-100"  transforms:pos="4.418539922" >
           <data-type:parameter data-type:name="Comp-PE-A" />
         </transforms:biex>
       </Transformations>
       <Keywords>
         <Keyword name="FJ_FCS_VERSION"  value="3" />
         <Keyword name="$BEGINANALYSIS"  value="0" />
         <Keyword name="$ENDANALYSIS"  value="0" />
         <Keyword name="$BEGINSTEXT"  value="0" />
         <Keyword name="$ENDSTEXT"  value="0" />
         <Keyword name="$BEGINDATA"  value="2444" />
         <Keyword name="$ENDDATA"  value="1454487            " />
         <Keyword name="$FIL"  value="20240528_Tube_027_025.fcs" />
         <Keyword name="$SYS"  value="Windows XP 5.1" />
         <Keyword name="$TOT"  value="33001              " />
         <Keyword name="$PAR"  value="11" />
         <Keyword name="$MODE"  value="L" />
         <Keyword name="$BYTEORD"  value="4,3,2,1" />
         <Keyword name="$DATATYPE"  value="F" />
         <Keyword name="$NEXTDATA"  value="0" />
         <Keyword name="CREATOR"  value="BD FACSDiva Software Version 7.0" />
         <Keyword name="TUBE NAME"  value="Tube_027" />
         <Keyword name="$SRC"  value="20240528" />
         <Keyword name="EXPERIMENT NAME"  value="20240428 T" />
         <Keyword name="GUID"  value="2dd527c7-87f8-4804-8740-681c11043ad3" />
         <Keyword name="$DATE"  value="07-JUN-2024" />
         <Keyword name="$BTIM"  value="16:05:47" />
         <Keyword name="$ETIM"  value="16:07:08" />
         <Keyword name="$CYT"  value="FACSAriaII" />
         <Keyword name="SETTINGS"  value="Cytometer" />
         <Keyword name="CYTNUM"  value="1" />
         <Keyword name="WINDOW EXTENSION"  value="2.00" />
         <Keyword name="EXPORT USER NAME"  value="Administrator" />
         <Keyword name="EXPORT TIME"  value="07-JUN-2024-16:21:40" />
         <Keyword name="$OP"  value="Administrator" />
         <Keyword name="FSC ASF"  value="1.02" />
         <Keyword name="AUTOBS"  value="TRUE" />
         <Keyword name="$INST"  value=" " />
         <Keyword name="LASER1NAME"  value="Blue" />
         <Keyword name="LASER1DELAY"  value="0.00" />
         <Keyword name="LASER1ASF"  value="1.11" />
         <Keyword name="LASER2NAME"  value="Red" />
         <Keyword name="LASER2DELAY"  value="-32.48" />
         <Keyword name="LASER2ASF"  value="1.24" />
         <Keyword name="LASER3NAME"  value="Violet" />
         <Keyword name="LASER3DELAY"  value="26.00" />
         <Keyword name="LASER3ASF"  value="0.80" />
         <Keyword name="$TIMESTEP"  value="0.01" />
         <Keyword name="SPILL"  value="7,PE-Cy7-A,APC-A,APC-Cy7-A,BV421-A,BV510-A,BV605-A,PE-A,1,0,0,0,0,0,0,0,1,0.07999999702400004,0,0,0,0,0,0.03999999851200002,1,0,0,0.009999920877797676,0,0,0,0,1,0.089999999867,0.0069999959091799815,0,0,0,0,0.18999999909999996,1,0.06000000542110006,0,0,0,0,0.19999999710799996,0.040000001060000005,1,0,0,0,0,0,0,0,1" />
         <Keyword name="APPLY COMPENSATION"  value="TRUE" />
         <Keyword name="THRESHOLD"  value="FSC,31194" />
         <Keyword name="$P1N"  value="FSC-A" />
         <Keyword name="$P1R"  value="262144" />
         <Keyword name="$P1B"  value="32" />
         <Keyword name="$P1E"  value="0,0" />
         <Keyword name="$P1V"  value="230" />
         <Keyword name="$P1G"  value="1.0" />
         <Keyword name="P1DISPLAY"  value="LIN" />
         <Keyword name="P1BS"  value="0" />
         <Keyword name="P1MS"  value="0" />
         <Keyword name="$P2N"  value="FSC-H" />
         <Keyword name="$P2R"  value="262144" />
         <Keyword name="$P2B"  value="32" />
         <Keyword name="$P2E"  value="0,0" />
         <Keyword name="$P2V"  value="230" />
         <Keyword name="$P2G"  value="1.0" />
         <Keyword name="P2DISPLAY"  value="LIN" />
         <Keyword name="P2BS"  value="0" />
         <Keyword name="P2MS"  value="0" />
         <Keyword name="$P3N"  value="SSC-A" />
         <Keyword name="$P3R"  value="262144" />
         <Keyword name="$P3B"  value="32" />
         <Keyword name="$P3E"  value="0,0" />
         <Keyword name="$P3V"  value="390" />
         <Keyword name="$P3G"  value="1.0" />
         <Keyword name="P3DISPLAY"  value="LIN" />
         <Keyword name="P3BS"  value="0" />
         <Keyword name="P3MS"  value="0" />
         <Keyword name="$P4N"  value="PE-Cy7-A" />
         <Keyword name="$P4S"  value="CD28" />
         <Keyword name="$P4R"  value="262144" />
         <Keyword name="$P4B"  value="32" />
         <Keyword name="$P4E"  value="0,0" />
         <Keyword name="$P4V"  value="590" />
         <Keyword name="$P4G"  value="1.0" />
         <Keyword name="P4DISPLAY"  value="LOG" />
         <Keyword name="P4BS"  value="124" />
         <Keyword name="P4MS"  value="0" />
         <Keyword name="$P5N"  value="APC-A" />
         <Keyword name="$P5S"  value="TIM3" />
         <Keyword name="$P5R"  value="262144" />
         <Keyword name="$P5B"  value="32" />
         <Keyword name="$P5E"  value="0,0" />
         <Keyword name="$P5V"  value="630" />
         <Keyword name="$P5G"  value="1.0" />
         <Keyword name="P5DISPLAY"  value="LOG" />
         <Keyword name="P5BS"  value="109" />
         <Keyword name="P5MS"  value="0" />
         <Keyword name="$P6N"  value="APC-Cy7-A" />
         <Keyword name="$P6S"  value="CD4" />
         <Keyword name="$P6R"  value="262144" />
         <Keyword name="$P6B"  value="32" />
         <Keyword name="$P6E"  value="0,0" />
         <Keyword name="$P6V"  value="620" />
         <Keyword name="$P6G"  value="1.0" />
         <Keyword name="P6DISPLAY"  value="LOG" />
         <Keyword name="P6BS"  value="211" />
         <Keyword name="P6MS"  value="0" />
         <Keyword name="$P7N"  value="BV421-A" />
         <Keyword name="$P7S"  value="PD-1" />
         <Keyword name="$P7R"  value="262144" />
         <Keyword name="$P7B"  value="32" />
         <Keyword name="$P7E"  value="0,0" />
         <Keyword name="$P7V"  value="500" />
         <Keyword name="$P7G"  value="1.0" />
         <Keyword name="P7DISPLAY"  value="LOG" />
         <Keyword name="P7BS"  value="756" />
         <Keyword name="P7MS"  value="0" />
         <Keyword name="$P8N"  value="BV510-A" />
         <Keyword name="$P8S"  value="CD3" />
         <Keyword name="$P8R"  value="262144" />
         <Keyword name="$P8B"  value="32" />
         <Keyword name="$P8E"  value="0,0" />
         <Keyword name="$P8V"  value="540" />
         <Keyword name="$P8G"  value="1.0" />
         <Keyword name="P8DISPLAY"  value="LOG" />
         <Keyword name="P8BS"  value="375" />
         <Keyword name="P8MS"  value="0" />
         <Keyword name="$P9N"  value="BV605-A" />
         <Keyword name="$P9S"  value="CD8" />
         <Keyword name="$P9R"  value="262144" />
         <Keyword name="$P9B"  value="32" />
         <Keyword name="$P9E"  value="0,0" />
         <Keyword name="$P9V"  value="520" />
         <Keyword name="$P9G"  value="1.0" />
         <Keyword name="P9DISPLAY"  value="LOG" />
         <Keyword name="P9BS"  value="536" />
         <Keyword name="P9MS"  value="0" />
         <Keyword name="$P10N"  value="PE-A" />
         <Keyword name="$P10R"  value="262144" />
         <Keyword name="$P10B"  value="32" />
         <Keyword name="$P10E"  value="0,0" />
         <Keyword name="$P10V"  value="550" />
         <Keyword name="$P10G"  value="1.0" />
         <Keyword name="P10DISPLAY"  value="LOG" />
         <Keyword name="P10BS"  value="126" />
         <Keyword name="P10MS"  value="0" />
         <Keyword name="$P11N"  value="Time" />
         <Keyword name="$P11R"  value="262144" />
         <Keyword name="$P11B"  value="32" />
         <Keyword name="$P11E"  value="0,0" />
         <Keyword name="$P11G"  value="0.01" />
         <Keyword name="P11BS"  value="0" />
         <Keyword name="P11MS"  value="0" />
         <Keyword name="CST BEADS EXPIRED"  value="False" />
         <Keyword name="$P1S"  value="" />
         <Keyword name="$P2S"  value="" />
         <Keyword name="$P3S"  value="" />
         <Keyword name="$P10S"  value="" />
         <Keyword name="$P11S"  value="" />
         <Keyword name="$P12N"  value="Comp-PE-Cy7-A" />
         <Keyword name="$P12S"  value="CD28" />
         <Keyword name="$P12R"  value="262144" />
         <Keyword name="$P13N"  value="Comp-APC-A" />
         <Keyword name="$P13S"  value="TIM3" />
         <Keyword name="$P13R"  value="262144" />
         <Keyword name="$P14N"  value="Comp-APC-Cy7-A" />
         <Keyword name="$P14S"  value="CD4" />
         <Keyword name="$P14R"  value="262144" />
         <Keyword name="$P15N"  value="Comp-BV421-A" />
         <Keyword name="$P15S"  value="PD-1" />
         <Keyword name="$P15R"  value="262144" />
         <Keyword name="$P16N"  value="Comp-BV510-A" />
         <Keyword name="$P16S"  value="CD3" />
         <Keyword name="$P16R"  value="262144" />
         <Keyword name="$P17N"  value="Comp-BV605-A" />
         <Keyword name="$P17S"  value="CD8" />
         <Keyword name="$P17R"  value="262144" />
         <Keyword name="$P18N"  value="Comp-PE-A" />
         <Keyword name="$P18S"  value="" />
         <Keyword name="$P18R"  value="262144" />
       </Keywords>
       <SampleNode name="20240528_Tube_027_025.fcs"  annotation=""  owningGroup=""  expanded="1"  sortPriority="10"  count="33001"  sampleID="5" >
         <Graph smoothing="0"  backColor="#ffffff"  foreColor="#000000"  type="Pseudocolor"  fast="1" >
           <Axis dimension="x"  name="FSC-A"  label=""  auto="auto" />
           <Axis dimension="y"  name="SSC-A"  label=""  auto="auto" />
           <GraphSettings level="5%"  smoothingHighResolution="1"  contourHighResolution="1"  histogramSmoothingCount="0"  graphResolution="256"  showOutliers="0"  drawLargeDots="0"  dotsToDraw="8000"  tint="le.chartfill.tinted.40"  lineWeight="le.lineweight.normal"  lineStyle="le.linestyle.solid" />
           <GraphEnvironment showGrid="0"  showAxes="tnlTNL"  showGates="1"  showFreqOnPlots="1"  showGateNameOnPlots="1"  showMedians="0"  showUncomped="0"  addEventParam="0"  lastYAxisName="" >
             <TextTraits font="SansSerif"  size="11"  name="Labels"  style="plain"  color="#000000"  background="#00ffffff"  just="left" />
             <TextTraits font="SansSerif"  size="11"  name="LayoutGates"  style="plain"  color="#000000"  background="#00ffffff"  just="left" />
             <TextTraits font="SansSerif"  size="9"  name="Numbers"  style="plain"  color="#000000"  background="#00ffffff"  just="left" />
             <TextTraits font="SansSerif"  size="9"  name="Legend"  style="plain"  color="#000000"  background="#00ffffff"  just="left" />
           </GraphEnvironment>
         </Graph>
         <Subpopulations>
           <Population name="Lymphocytes"  annotation=""  owningGroup="All Samples"  expanded="1"  sortPriority="10"  count="1076" >
             <Graph smoothing="0"  backColor="#ffffff"  foreColor="#000000"  heatMapStatParameter="Comp-PE-Cy7-A"  type="Pseudocolor"  fast="1" >
               <Axis dimension="x"  name="FSC-A"  label=""  auto="auto" />
               <Axis dimension="y"  name="SSC-A"  label=""  auto="auto" />
               <GraphSettings level="5%"  smoothingHighResolution="1"  contourHighResolution="1"  histogramSmoothingCount="0"  graphResolution="256"  showOutliers="0"  drawLargeDots="0"  dotsToDraw="8000"  tint="le.chartfill.tinted.40"  lineWeight="le.lineweight.normal"  lineStyle="le.linestyle.solid" />
               <GraphEnvironment showGrid="0"  showAxes="tnlTNL"  showGates="1"  showFreqOnPlots="1"  showGateNameOnPlots="1"  showMedians="0"  showUncomped="0"  addEventParam="0"  lastYAxisName="" >
                 <TextTraits font="SansSerif"  size="11"  name="Labels"  style="plain"  color="#000000"  background="#00ffffff"  just="left" />
                 <TextTraits font="SansSerif"  size="11"  name="LayoutGates"  style="plain"  color="#000000"  background="#00ffffff"  just="left" />
                 <TextTraits font="SansSerif"  size="9"  name="Numbers"  style="plain"  color="#000000"  background="#00ffffff"  just="left" />
                 <TextTraits font="SansSerif"  size="9"  name="Legend"  style="plain"  color="#000000"  background="#00ffffff"  just="left" />
                 <WindowPosition x="0"  y="0"  width="392"  height="584"  displayed="1"  panelState="---" />
               </GraphEnvironment>
             </Graph>
             <Gate gating:id="ID308837516" >
               <gating:PolygonGate eventsInside="1"  annoOffsetX="-23"  annoOffsetY="-76"  tint="#000000"  isTinted="0"  lineWeight="Normal"  userDefined="1"  quadId="-1"  gateResolution="256" >
                 <gating:dimension>
                   <data-type:fcs-dimension data-type:name="FSC-A" />
                 </gating:dimension>
                 <gating:dimension>
                   <data-type:fcs-dimension data-type:name="SSC-A" />
                 </gating:dimension>
                 <gating:vertex>
                   <gating:coordinate data-type:value="67720.5333333333" />
                   <gating:coordinate data-type:value="8534.9209302326" />
                 </gating:vertex>
                 <gating:vertex>
                   <gating:coordinate data-type:value="168209.0666666667" />
                   <gating:coordinate data-type:value="7315.6465116279" />
                 </gating:vertex>
                 <gating:vertex>
                   <gating:coordinate data-type:value="252313.6" />
                   <gating:coordinate data-type:value="85349.2093023256" />
                 </gating:vertex>
                 <gating:vertex>
                   <gating:coordinate data-type:value="244667.7333333333" />
                   <gating:coordinate data-type:value="156067.1255813953" />
                 </gating:vertex>
                 <gating:vertex>
                   <gating:coordinate data-type:value="191146.6666666667" />
                   <gating:coordinate data-type:value="152409.3023255814" />
                 </gating:vertex>
                 <gating:vertex>
                   <gating:coordinate data-type:value="76458.6666666667" />
                   <gating:coordinate data-type:value="51209.5255813953" />
                 </gating:vertex>
                 <gating:vertex>
                   <gating:coordinate data-type:value="60074.6666666667" />
                   <gating:coordinate data-type:value="20727.6651162791" />
                 </gating:vertex>
               </gating:PolygonGate>
             </Gate>
             <Subpopulations>
               <Population name="CD3, SSC-A subset"  annotation=""  owningGroup="All Samples"  expanded="1"  sortPriority="10"  count="572" >
                 <Graph smoothing="0"  backColor="#ffffff"  foreColor="#000000"  heatMapStatParameter="Comp-PE-Cy7-A"  type="Pseudocolor"  fast="1" >
                   <Axis dimension="x"  name="Comp-BV510-A"  label=""  auto="auto" />
                   <Axis dimension="y"  name="SSC-A"  label=""  auto="auto" />
                   <GraphSettings level="5%"  smoothingHighResolution="1"  contourHighResolution="1"  histogramSmoothingCount="0"  graphResolution="256"  showOutliers="0"  drawLargeDots="0"  dotsToDraw="8000"  tint="le.chartfill.tinted.40"  lineWeight="le.lineweight.normal"  lineStyle="le.linestyle.solid" />
                   <GraphEnvironment showGrid="0"  showAxes="tnlTNL"  showGates="1"  showFreqOnPlots="1"  showGateNameOnPlots="1"  showMedians="0"  showUncomped="0"  addEventParam="0"  lastYAxisName="" >
                     <TextTraits font="SansSerif"  size="11"  name="Labels"  style="plain"  color="#000000"  background="#00ffffff"  just="left" />
                     <TextTraits font="SansSerif"  size="11"  name="LayoutGates"  style="plain"  color="#000000"  background="#00ffffff"  just="left" />
                     <TextTraits font="SansSerif"  size="9"  name="Numbers"  style="plain"  color="#000000"  background="#00ffffff"  just="left" />
                     <TextTraits font="SansSerif"  size="9"  name="Legend"  style="plain"  color="#000000"  background="#00ffffff"  just="left" />
                     <WindowPosition x="0"  y="0"  width="392"  height="584"  displayed="1"  panelState="---" />
                   </GraphEnvironment>
                 </Graph>
                 <Gate gating:id="ID1727476284"  gating:parent_id="ID308837516" >
                   <gating:PolygonGate eventsInside="1"  annoOffsetX="0"  annoOffsetY="0"  tint="#000000"  isTinted="0"  lineWeight="Normal"  userDefined="1"  quadId="-1"  gateResolution="256" >
                     <gating:dimension>
                       <data-type:fcs-dimension data-type:name="Comp-BV510-A" />
                     </gating:dimension>
                     <gating:dimension>
                       <data-type:fcs-dimension data-type:name="SSC-A" />
                     </gating:dimension>
                     <gating:vertex>
                       <gating:coordinate data-type:value="68701.9318970743" />
                       <gating:coordinate data-type:value="76814.288372093" />
                     </gating:vertex>
                     <gating:vertex>
                       <gating:coordinate data-type:value="26584.5918963664" />
                       <gating:coordinate data-type:value="157286.4" />
                     </gating:vertex>
                     <gating:vertex>
                       <gating:coordinate data-type:value="6986.7539133103" />
                       <gating:coordinate data-type:value="163382.7720930233" />
                     </gating:vertex>
                     <gating:vertex>
                       <gating:coordinate data-type:value="2599.0182419485" />
                       <gating:coordinate data-type:value="152409.3023255814" />
                     </gating:vertex>
                     <gating:vertex>
                       <gating:coordinate data-type:value="1273.1750318035" />
                       <gating:coordinate data-type:value="101199.776744186" />
                     </gating:vertex>
                     <gating:vertex>
                       <gating:coordinate data-type:value="846.8227272971" />
                       <gating:coordinate data-type:value="47551.7023255814" />
                     </gating:vertex>
                     <gating:vertex>
                       <gating:coordinate data-type:value="786.7399020744" />
                       <gating:coordinate data-type:value="24385.488372093" />
                     </gating:vertex>
                     <gating:vertex>
                       <gating:coordinate data-type:value="877.8278791897" />
                       <gating:coordinate data-type:value="13412.0186046512" />
                     </gating:vertex>
                     <gating:vertex>
                       <gating:coordinate data-type:value="3405.9245213462" />
                       <gating:coordinate data-type:value="3657.823255814" />
                     </gating:vertex>
                     <gating:vertex>
                       <gating:coordinate data-type:value="33979.6978530559" />
                       <gating:coordinate data-type:value="6096.3720930233" />
                     </gating:vertex>
                   </gating:PolygonGate>
                 </Gate>
                 <Subpopulations>
                   <Population name="CD4"  annotation=""  owningGroup="All Samples"  expanded="1"  sortPriority="10"  count="261" >
                     <Graph smoothing="0"  backColor="#ffffff"  foreColor="#000000"  heatMapStatParameter="Comp-PE-Cy7-A"  type="Histogram"  fast="1" >
                       <Axis dimension="x"  name="Comp-APC-A"  label=""  auto="auto" />
                       <Axis dimension="y"  name=""  label=""  auto="auto" />
                       <GraphSettings level="5%"  smoothingHighResolution="1"  contourHighResolution="1"  histogramSmoothingCount="0"  graphResolution="256"  showOutliers="0"  drawLargeDots="0"  dotsToDraw="8000"  tint="le.chartfill.tinted.40"  lineWeight="le.lineweight.normal"  lineStyle="le.linestyle.solid" />
                       <GraphEnvironment showGrid="0"  showAxes="tnlTNL"  showGates="1"  showFreqOnPlots="1"  showGateNameOnPlots="1"  showMedians="0"  showUncomped="0"  addEventParam="0"  lastYAxisName="" >
                         <TextTraits font="SansSerif"  size="11"  name="Labels"  style="plain"  color="#000000"  background="#00ffffff"  just="left" />
                         <TextTraits font="SansSerif"  size="11"  name="LayoutGates"  style="plain"  color="#000000"  background="#00ffffff"  just="left" />
                         <TextTraits font="SansSerif"  size="9"  name="Numbers"  style="plain"  color="#000000"  background="#00ffffff"  just="left" />
                         <TextTraits font="SansSerif"  size="9"  name="Legend"  style="plain"  color="#000000"  background="#00ffffff"  just="left" />
                         <WindowPosition x="488"  y="72"  width="392"  height="584"  displayed="0"  panelState="---" />
                       </GraphEnvironment>
                     </Graph>
                     <Gate gating:id="ID1082377410"  gating:parent_id="ID1727476284" >
                       <gating:PolygonGate eventsInside="1"  annoOffsetX="12"  annoOffsetY="-68"  tint="#000000"  isTinted="0"  lineWeight="Normal"  userDefined="1"  quadId="-1"  gateResolution="256" >
                         <gating:dimension>
                           <data-type:fcs-dimension data-type:name="Comp-BV605-A" />
                         </gating:dimension>
                         <gating:dimension>
                           <data-type:fcs-dimension data-type:name="Comp-APC-Cy7-A" />
                         </gating:dimension>
                         <gating:vertex>
                           <gating:coordinate data-type:value="8232.3737149621" />
                           <gating:coordinate data-type:value="8863.5151856256" />
                         </gating:vertex>
                         <gating:vertex>
                           <gating:coordinate data-type:value="8632.057443715" />
                           <gating:coordinate data-type:value="1466.1295375463" />
                         </gating:vertex>
                         <gating:vertex>
                           <gating:coordinate data-type:value="1178.598964017" />
                           <gating:coordinate data-type:value="158.8078450428" />
                         </gating:vertex>
                         <gating:vertex>
                           <gating:coordinate data-type:value="8.1188662723" />
                           <gating:coordinate data-type:value="142.8582307765" />
                         </gating:vertex>
                         <gating:vertex>
                           <gating:coordinate data-type:value="7.7429444523" />
                           <gating:coordinate data-type:value="7562.3359254124" />
                         </gating:vertex>
                       </gating:PolygonGate>
                     </Gate>
                     <Subpopulations>
                       <Population name="Q1: TIM3- , PD-1+"  annotation=""  owningGroup="All Samples"  expanded="1"  sortPriority="10"  count="41" >
                         <Graph smoothing="0"  backColor="#ffffff"  foreColor="#000000"  heatMapStatParameter="Comp-PE-Cy7-A"  type="Pseudocolor"  fast="1" >
                           <Axis dimension="x"  name="Comp-APC-A"  label=""  auto="auto" />
                           <Axis dimension="y"  name="Comp-BV421-A"  label=""  auto="auto" />
                           <GraphSettings level="5%"  smoothingHighResolution="1"  contourHighResolution="1"  histogramSmoothingCount="0"  graphResolution="256"  showOutliers="0"  drawLargeDots="0"  dotsToDraw="8000"  tint="le.chartfill.tinted.40"  lineWeight="le.lineweight.normal"  lineStyle="le.linestyle.solid" />
                           <GraphEnvironment showGrid="0"  showAxes="tnlTNL"  showGates="1"  showFreqOnPlots="1"  showGateNameOnPlots="1"  showMedians="0"  showUncomped="0"  addEventParam="0"  lastYAxisName="" >
                             <TextTraits font="SansSerif"  size="11"  name="Labels"  style="plain"  color="#000000"  background="#00ffffff"  just="left" />
                             <TextTraits font="SansSerif"  size="11"  name="LayoutGates"  style="plain"  color="#000000"  background="#00ffffff"  just="left" />
                             <TextTraits font="SansSerif"  size="9"  name="Numbers"  style="plain"  color="#000000"  background="#00ffffff"  just="left" />
                             <TextTraits font="SansSerif"  size="9"  name="Legend"  style="plain"  color="#000000"  background="#00ffffff"  just="left" />
                             <WindowPosition x="487"  y="69"  width="392"  height="584"  displayed="1"  panelState="---" />
                           </GraphEnvironment>
                         </Graph>
                         <Gate gating:id="ID755692790"  gating:parent_id="ID1082377410" >
                           <gating:RectangleGate eventsInside="1"  annoOffsetX="0"  annoOffsetY="0"  tint="#000000"  isTinted="0"  lineWeight="Normal"  userDefined="1"  percentX="0"  percentY="0" >
                             <gating:dimension gating:max="396.10783492720316" >
                               <data-type:fcs-dimension data-type:name="Comp-APC-A" />
                             </gating:dimension>
                             <gating:dimension gating:min="2488.8903840035873" >
                               <data-type:fcs-dimension data-type:name="Comp-BV421-A" />
                             </gating:dimension>
                           </gating:RectangleGate>
                         </Gate>
                       </Population>
                       <Population name="Q2: TIM3+ , PD-1+"  annotation=""  owningGroup="All Samples"  expanded="1"  sortPriority="10"  count="167" >
                         <Graph smoothing="0"  backColor="#ffffff"  foreColor="#000000"  heatMapStatParameter="Comp-PE-Cy7-A"  type="Pseudocolor"  fast="1" >
                           <Axis dimension="x"  name="Comp-APC-A"  label=""  auto="auto" />
                           <Axis dimension="y"  name="Comp-BV421-A"  label=""  auto="auto" />
                           <GraphSettings level="5%"  smoothingHighResolution="1"  contourHighResolution="1"  histogramSmoothingCount="0"  graphResolution="256"  showOutliers="0"  drawLargeDots="0"  dotsToDraw="8000"  tint="le.chartfill.tinted.40"  lineWeight="le.lineweight.normal"  lineStyle="le.linestyle.solid" />
                           <GraphEnvironment showGrid="0"  showAxes="tnlTNL"  showGates="1"  showFreqOnPlots="1"  showGateNameOnPlots="1"  showMedians="0"  showUncomped="0"  addEventParam="0"  lastYAxisName="" >
                             <TextTraits font="SansSerif"  size="11"  name="Labels"  style="plain"  color="#000000"  background="#00ffffff"  just="left" />
                             <TextTraits font="SansSerif"  size="11"  name="LayoutGates"  style="plain"  color="#000000"  background="#00ffffff"  just="left" />
                             <TextTraits font="SansSerif"  size="9"  name="Numbers"  style="plain"  color="#000000"  background="#00ffffff"  just="left" />
                             <TextTraits font="SansSerif"  size="9"  name="Legend"  style="plain"  color="#000000"  background="#00ffffff"  just="left" />
                             <WindowPosition x="487"  y="69"  width="392"  height="584"  displayed="1"  panelState="---" />
                           </GraphEnvironment>
                         </Graph>
                         <Gate gating:id="ID232649922"  gating:parent_id="ID1082377410" >
                           <gating:RectangleGate eventsInside="1"  annoOffsetX="0"  annoOffsetY="0"  tint="#000000"  isTinted="0"  lineWeight="Normal"  userDefined="1"  percentX="0"  percentY="0" >
                             <gating:dimension gating:min="396.10783492720316" >
                               <data-type:fcs-dimension data-type:name="Comp-APC-A" />
                             </gating:dimension>
                             <gating:dimension gating:min="2488.8903840035873" >
                               <data-type:fcs-dimension data-type:name="Comp-BV421-A" />
                             </gating:dimension>
                           </gating:RectangleGate>
                         </Gate>
                       </Population>
                       <Population name="Q3: TIM3+ , PD-1-"  annotation=""  owningGroup="All Samples"  expanded="1"  sortPriority="10"  count="27" >
                         <Graph smoothing="0"  backColor="#ffffff"  foreColor="#000000"  heatMapStatParameter="Comp-PE-Cy7-A"  type="Pseudocolor"  fast="1" >
                           <Axis dimension="x"  name="Comp-APC-A"  label=""  auto="auto" />
                           <Axis dimension="y"  name="Comp-BV421-A"  label=""  auto="auto" />
                           <GraphSettings level="5%"  smoothingHighResolution="1"  contourHighResolution="1"  histogramSmoothingCount="0"  graphResolution="256"  showOutliers="0"  drawLargeDots="0"  dotsToDraw="8000"  tint="le.chartfill.tinted.40"  lineWeight="le.lineweight.normal"  lineStyle="le.linestyle.solid" />
                           <GraphEnvironment showGrid="0"  showAxes="tnlTNL"  showGates="1"  showFreqOnPlots="1"  showGateNameOnPlots="1"  showMedians="0"  showUncomped="0"  addEventParam="0"  lastYAxisName="" >
                             <TextTraits font="SansSerif"  size="11"  name="Labels"  style="plain"  color="#000000"  background="#00ffffff"  just="left" />
                             <TextTraits font="SansSerif"  size="11"  name="LayoutGates"  style="plain"  color="#000000"  background="#00ffffff"  just="left" />
                             <TextTraits font="SansSerif"  size="9"  name="Numbers"  style="plain"  color="#000000"  background="#00ffffff"  just="left" />
                             <TextTraits font="SansSerif"  size="9"  name="Legend"  style="plain"  color="#000000"  background="#00ffffff"  just="left" />
                             <WindowPosition x="487"  y="69"  width="392"  height="584"  displayed="1"  panelState="---" />
                           </GraphEnvironment>
                         </Graph>
                         <Gate gating:id="ID1337698873"  gating:parent_id="ID1082377410" >
                           <gating:RectangleGate eventsInside="1"  annoOffsetX="0"  annoOffsetY="0"  tint="#000000"  isTinted="0"  lineWeight="Normal"  userDefined="1"  percentX="0"  percentY="0" >
                             <gating:dimension gating:min="396.10783492720316" >
                               <data-type:fcs-dimension data-type:name="Comp-APC-A" />
                             </gating:dimension>
                             <gating:dimension gating:max="2488.8903840035873" >
                               <data-type:fcs-dimension data-type:name="Comp-BV421-A" />
                             </gating:dimension>
                           </gating:RectangleGate>
                         </Gate>
                       </Population>
                       <Population name="Q4: TIM3- , PD-1-"  annotation=""  owningGroup="All Samples"  expanded="1"  sortPriority="10"  count="26" >
                         <Graph smoothing="0"  backColor="#ffffff"  foreColor="#000000"  heatMapStatParameter="Comp-PE-Cy7-A"  type="Pseudocolor"  fast="1" >
                           <Axis dimension="x"  name="Comp-APC-A"  label=""  auto="auto" />
                           <Axis dimension="y"  name="Comp-BV421-A"  label=""  auto="auto" />
                           <GraphSettings level="5%"  smoothingHighResolution="1"  contourHighResolution="1"  histogramSmoothingCount="0"  graphResolution="256"  showOutliers="0"  drawLargeDots="0"  dotsToDraw="8000"  tint="le.chartfill.tinted.40"  lineWeight="le.lineweight.normal"  lineStyle="le.linestyle.solid" />
                           <GraphEnvironment showGrid="0"  showAxes="tnlTNL"  showGates="1"  showFreqOnPlots="1"  showGateNameOnPlots="1"  showMedians="0"  showUncomped="0"  addEventParam="0"  lastYAxisName="" >
                             <TextTraits font="SansSerif"  size="11"  name="Labels"  style="plain"  color="#000000"  background="#00ffffff"  just="left" />
                             <TextTraits font="SansSerif"  size="11"  name="LayoutGates"  style="plain"  color="#000000"  background="#00ffffff"  just="left" />
                             <TextTraits font="SansSerif"  size="9"  name="Numbers"  style="plain"  color="#000000"  background="#00ffffff"  just="left" />
                             <TextTraits font="SansSerif"  size="9"  name="Legend"  style="plain"  color="#000000"  background="#00ffffff"  just="left" />
                             <WindowPosition x="487"  y="69"  width="392"  height="584"  displayed="1"  panelState="---" />
                           </GraphEnvironment>
                         </Graph>
                         <Gate gating:id="ID1939158526"  gating:parent_id="ID1082377410" >
                           <gating:RectangleGate eventsInside="1"  annoOffsetX="0"  annoOffsetY="0"  tint="#000000"  isTinted="0"  lineWeight="Normal"  userDefined="1"  percentX="0"  percentY="0" >
                             <gating:dimension gating:max="396.10783492720316" >
                               <data-type:fcs-dimension data-type:name="Comp-APC-A" />
                             </gating:dimension>
                             <gating:dimension gating:max="2488.8903840035873" >
                               <data-type:fcs-dimension data-type:name="Comp-BV421-A" />
                             </gating:dimension>
                           </gating:RectangleGate>
                         </Gate>
                       </Population>
                     </Subpopulations>
                   </Population>
                   <Population name="CD8"  annotation=""  owningGroup="All Samples"  expanded="1"  sortPriority="10"  count="103" >
                     <Graph smoothing="0"  backColor="#ffffff"  foreColor="#000000"  heatMapStatParameter="Comp-PE-Cy7-A"  type="Histogram"  fast="1" >
                       <Axis dimension="x"  name="Comp-APC-A"  label=""  auto="auto" />
                       <Axis dimension="y"  name=""  label=""  auto="auto" />
                       <GraphSettings level="5%"  smoothingHighResolution="1"  contourHighResolution="1"  histogramSmoothingCount="0"  graphResolution="256"  showOutliers="0"  drawLargeDots="0"  dotsToDraw="8000"  tint="le.chartfill.tinted.40"  lineWeight="le.lineweight.normal"  lineStyle="le.linestyle.solid" />
                       <GraphEnvironment showGrid="0"  showAxes="tnlTNL"  showGates="1"  showFreqOnPlots="1"  showGateNameOnPlots="1"  showMedians="0"  showUncomped="0"  addEventParam="0"  lastYAxisName="Comp-APC-Cy7-A" >
                         <TextTraits font="SansSerif"  size="11"  name="Labels"  style="plain"  color="#000000"  background="#00ffffff"  just="left" />
                         <TextTraits font="SansSerif"  size="11"  name="LayoutGates"  style="plain"  color="#000000"  background="#00ffffff"  just="left" />
                         <TextTraits font="SansSerif"  size="9"  name="Numbers"  style="plain"  color="#000000"  background="#00ffffff"  just="left" />
                         <TextTraits font="SansSerif"  size="9"  name="Legend"  style="plain"  color="#000000"  background="#00ffffff"  just="left" />
                         <WindowPosition x="563"  y="98"  width="392"  height="584"  displayed="0"  panelState="---" />
                       </GraphEnvironment>
                     </Graph>
                     <Gate gating:id="ID1900064671"  gating:parent_id="ID1727476284" >
                       <gating:PolygonGate eventsInside="1"  annoOffsetX="5"  annoOffsetY="3"  tint="#000000"  isTinted="0"  lineWeight="Normal"  userDefined="1"  quadId="-1"  gateResolution="256" >
                         <gating:dimension>
                           <data-type:fcs-dimension data-type:name="Comp-BV605-A" />
                         </gating:dimension>
                         <gating:dimension>
                           <data-type:fcs-dimension data-type:name="Comp-APC-Cy7-A" />
                         </gating:dimension>
                         <gating:vertex>
                           <gating:coordinate data-type:value="12029.2633542147" />
                           <gating:coordinate data-type:value="1012.2527025355" />
                         </gating:vertex>
                         <gating:vertex>
                           <gating:coordinate data-type:value="2182.8617599397" />
                           <gating:coordinate data-type:value="128.5104907449" />
                         </gating:vertex>
                         <gating:vertex>
                           <gating:coordinate data-type:value="2182.8617599397" />
                           <gating:coordinate data-type:value="3.516181484" />
                         </gating:vertex>
                         <gating:vertex>
                           <gating:coordinate data-type:value="66290.5821617623" />
                           <gating:coordinate data-type:value="3.516181484" />
                         </gating:vertex>
                         <gating:vertex>
                           <gating:coordinate data-type:value="66290.5821617623" />
                           <gating:coordinate data-type:value="1067.2650496618" />
                         </gating:vertex>
                       </gating:PolygonGate>
                     </Gate>
                   </Population>
                 </Subpopulations>
               </Population>
             </Subpopulations>
           </Population>
         </Subpopulations>
       </SampleNode>
     </Sample>
     <Sample>
       <DataSet uri="file:/F:/鼓楼医院/manuscript/投稿/embo%20j/revise/data/Fig%204/耗竭/20240528_Tube_028_026.fcs"  sampleID="6" />
       <transforms:spilloverMatrix spectral="0"  prefix="Comp-"  name="Acquisition-defined"  editable="0"  color="#c0c0c0"  version="FlowJo-10.6.2"  status="FINALIZED"  transforms:id="79f26aff-08f0-4ab2-84b7-941b7a8946d3"  suffix="" >
         <data-type:parameters>
           <data-type:parameter data-type:name="PE-Cy7-A"  userProvidedCompInfix="Comp-PE-Cy7-A" />
           <data-type:parameter data-type:name="APC-A"  userProvidedCompInfix="Comp-APC-A" />
           <data-type:parameter data-type:name="APC-Cy7-A"  userProvidedCompInfix="Comp-APC-Cy7-A" />
           <data-type:parameter data-type:name="BV421-A"  userProvidedCompInfix="Comp-BV421-A" />
           <data-type:parameter data-type:name="BV510-A"  userProvidedCompInfix="Comp-BV510-A" />
           <data-type:parameter data-type:name="BV605-A"  userProvidedCompInfix="Comp-BV605-A" />
           <data-type:parameter data-type:name="PE-A"  userProvidedCompInfix="Comp-PE-A" />
         </data-type:parameters>
         <transforms:spillover data-type:parameter="PE-Cy7-A"  userProvidedCompInfix="Comp-PE-Cy7-A" >
           <transforms:coefficient data-type:parameter="PE-Cy7-A"  transforms:value="1" />
           <transforms:coefficient data-type:parameter="APC-A"  transforms:value="0" />
           <transforms:coefficient data-type:parameter="APC-Cy7-A"  transforms:value="0" />
           <transforms:coefficient data-type:parameter="BV421-A"  transforms:value="0" />
           <transforms:coefficient data-type:parameter="BV510-A"  transforms:value="0" />
           <transforms:coefficient data-type:parameter="BV605-A"  transforms:value="0" />
           <transforms:coefficient data-type:parameter="PE-A"  transforms:value="0" />
         </transforms:spillover>
         <transforms:spillover data-type:parameter="APC-A"  userProvidedCompInfix="Comp-APC-A" >
           <transforms:coefficient data-type:parameter="PE-Cy7-A"  transforms:value="0" />
           <transforms:coefficient data-type:parameter="APC-A"  transforms:value="1" />
           <transforms:coefficient data-type:parameter="APC-Cy7-A"  transforms:value="0.0799999982" />
           <transforms:coefficient data-type:parameter="BV421-A"  transforms:value="0" />
           <transforms:coefficient data-type:parameter="BV510-A"  transforms:value="0" />
           <transforms:coefficient data-type:parameter="BV605-A"  transforms:value="0" />
           <transforms:coefficient data-type:parameter="PE-A"  transforms:value="0" />
         </transforms:spillover>
         <transforms:spillover data-type:parameter="APC-Cy7-A"  userProvidedCompInfix="Comp-APC-Cy7-A" >
           <transforms:coefficient data-type:parameter="PE-Cy7-A"  transforms:value="0" />
           <transforms:coefficient data-type:parameter="APC-A"  transforms:value="0.0399999991" />
           <transforms:coefficient data-type:parameter="APC-Cy7-A"  transforms:value="1" />
           <transforms:coefficient data-type:parameter="BV421-A"  transforms:value="0" />
           <transforms:coefficient data-type:parameter="BV510-A"  transforms:value="0" />
           <transforms:coefficient data-type:parameter="BV605-A"  transforms:value="0.0099999206" />
           <transforms:coefficient data-type:parameter="PE-A"  transforms:value="0" />
         </transforms:spillover>
         <transforms:spillover data-type:parameter="BV421-A"  userProvidedCompInfix="Comp-BV421-A" >
           <transforms:coefficient data-type:parameter="PE-Cy7-A"  transforms:value="0" />
           <transforms:coefficient data-type:parameter="APC-A"  transforms:value="0" />
           <transforms:coefficient data-type:parameter="APC-Cy7-A"  transforms:value="0" />
           <transforms:coefficient data-type:parameter="BV421-A"  transforms:value="1" />
           <transforms:coefficient data-type:parameter="BV510-A"  transforms:value="0.0900000036" />
           <transforms:coefficient data-type:parameter="BV605-A"  transforms:value="0.006999996" />
           <transforms:coefficient data-type:parameter="PE-A"  transforms:value="0" />
         </transforms:spillover>
         <transforms:spillover data-type:parameter="BV510-A"  userProvidedCompInfix="Comp-BV510-A" >
           <transforms:coefficient data-type:parameter="PE-Cy7-A"  transforms:value="0" />
           <transforms:coefficient data-type:parameter="APC-A"  transforms:value="0" />
           <transforms:coefficient data-type:parameter="APC-Cy7-A"  transforms:value="0" />
           <transforms:coefficient data-type:parameter="BV421-A"  transforms:value="0.1899999976" />
           <transforms:coefficient data-type:parameter="BV510-A"  transforms:value="1" />
           <transforms:coefficient data-type:parameter="BV605-A"  transforms:value="0.0600000061" />
           <transforms:coefficient data-type:parameter="PE-A"  transforms:value="0" />
         </transforms:spillover>
         <transforms:spillover data-type:parameter="BV605-A"  userProvidedCompInfix="Comp-BV605-A" >
           <transforms:coefficient data-type:parameter="PE-Cy7-A"  transforms:value="0" />
           <transforms:coefficient data-type:parameter="APC-A"  transforms:value="0" />
           <transforms:coefficient data-type:parameter="APC-Cy7-A"  transforms:value="0" />
           <transforms:coefficient data-type:parameter="BV421-A"  transforms:value="0.200000003" />
           <transforms:coefficient data-type:parameter="BV510-A"  transforms:value="0.0400000028" />
           <transforms:coefficient data-type:parameter="BV605-A"  transforms:value="1" />
           <transforms:coefficient data-type:parameter="PE-A"  transforms:value="0" />
         </transforms:spillover>
         <transforms:spillover data-type:parameter="PE-A"  userProvidedCompInfix="Comp-PE-A" >
           <transforms:coefficient data-type:parameter="PE-Cy7-A"  transforms:value="0" />
           <transforms:coefficient data-type:parameter="APC-A"  transforms:value="0" />
           <transforms:coefficient data-type:parameter="APC-Cy7-A"  transforms:value="0" />
           <transforms:coefficient data-type:parameter="BV421-A"  transforms:value="0" />
           <transforms:coefficient data-type:parameter="BV510-A"  transforms:value="0" />
           <transforms:coefficient data-type:parameter="BV605-A"  transforms:value="0" />
           <transforms:coefficient data-type:parameter="PE-A"  transforms:value="1" />
         </transforms:spillover>
       </transforms:spilloverMatrix>
       <Transformations>
         <transforms:linear transforms:minRange="0"  transforms:maxRange="262144"  gain="1" >
           <data-type:parameter data-type:name="FSC-A" />
         </transforms:linear>
         <transforms:linear transforms:minRange="0"  transforms:maxRange="262144"  gain="1" >
           <data-type:parameter data-type:name="FSC-H" />
         </transforms:linear>
         <transforms:linear transforms:minRange="0"  transforms:maxRange="262144"  gain="1" >
           <data-type:parameter data-type:name="SSC-A" />
         </transforms:linear>
         <transforms:biex transforms:length="256"  transforms:maxRange="262144"  transforms:neg="0"  transforms:width="-100"  transforms:pos="4.418539922" >
           <data-type:parameter data-type:name="PE-Cy7-A" />
         </transforms:biex>
         <transforms:log transforms:offset="3"  transforms:decades="4.9414186672" >
           <data-type:parameter data-type:name="APC-A" />
         </transforms:log>
         <transforms:log transforms:offset="3"  transforms:decades="4.9414186672" >
           <data-type:parameter data-type:name="APC-Cy7-A" />
         </transforms:log>
         <transforms:log transforms:offset="3"  transforms:decades="4.9414186672" >
           <data-type:parameter data-type:name="BV421-A" />
         </transforms:log>
         <transforms:biex transforms:length="256"  transforms:maxRange="262144"  transforms:neg="0"  transforms:width="-100"  transforms:pos="4.418539922" >
           <data-type:parameter data-type:name="BV510-A" />
         </transforms:biex>
         <transforms:log transforms:offset="3"  transforms:decades="4.9414186672" >
           <data-type:parameter data-type:name="BV605-A" />
         </transforms:log>
         <transforms:biex transforms:length="256"  transforms:maxRange="262144"  transforms:neg="0"  transforms:width="-100"  transforms:pos="4.418539922" >
           <data-type:parameter data-type:name="PE-A" />
         </transforms:biex>
         <transforms:linear transforms:minRange="0.3572696003"  transforms:maxRange="75"  gain="0.0102369513" >
           <data-type:parameter data-type:name="Time" />
         </transforms:linear>
         <transforms:biex transforms:length="256"  transforms:maxRange="262144"  transforms:neg="0"  transforms:width="-100"  transforms:pos="4.418539922" >
           <data-type:parameter data-type:name="Comp-PE-Cy7-A" />
         </transforms:biex>
         <transforms:log transforms:offset="3"  transforms:decades="4.9414186672" >
           <data-type:parameter data-type:name="Comp-APC-A" />
         </transforms:log>
         <transforms:log transforms:offset="3"  transforms:decades="4.9414186672" >
           <data-type:parameter data-type:name="Comp-APC-Cy7-A" />
         </transforms:log>
         <transforms:log transforms:offset="3"  transforms:decades="4.9414186672" >
           <data-type:parameter data-type:name="Comp-BV421-A" />
         </transforms:log>
         <transforms:biex transforms:length="256"  transforms:maxRange="262144"  transforms:neg="0"  transforms:width="-100"  transforms:pos="4.418539922" >
           <data-type:parameter data-type:name="Comp-BV510-A" />
         </transforms:biex>
         <transforms:log transforms:offset="3"  transforms:decades="4.9414186672" >
           <data-type:parameter data-type:name="Comp-BV605-A" />
         </transforms:log>
         <transforms:biex transforms:length="256"  transforms:maxRange="262144"  transforms:neg="0"  transforms:width="-100"  transforms:pos="4.418539922" >
           <data-type:parameter data-type:name="Comp-PE-A" />
         </transforms:biex>
       </Transformations>
       <Keywords>
         <Keyword name="FJ_FCS_VERSION"  value="3" />
         <Keyword name="$BEGINANALYSIS"  value="0" />
         <Keyword name="$ENDANALYSIS"  value="0" />
         <Keyword name="$BEGINSTEXT"  value="0" />
         <Keyword name="$ENDSTEXT"  value="0" />
         <Keyword name="$BEGINDATA"  value="2444" />
         <Keyword name="$ENDDATA"  value="1167871            " />
         <Keyword name="$FIL"  value="20240528_Tube_028_026.fcs" />
         <Keyword name="$SYS"  value="Windows XP 5.1" />
         <Keyword name="$TOT"  value="26487              " />
         <Keyword name="$PAR"  value="11" />
         <Keyword name="$MODE"  value="L" />
         <Keyword name="$BYTEORD"  value="4,3,2,1" />
         <Keyword name="$DATATYPE"  value="F" />
         <Keyword name="$NEXTDATA"  value="0" />
         <Keyword name="CREATOR"  value="BD FACSDiva Software Version 7.0" />
         <Keyword name="TUBE NAME"  value="Tube_028" />
         <Keyword name="$SRC"  value="20240528" />
         <Keyword name="EXPERIMENT NAME"  value="20240428 T" />
         <Keyword name="GUID"  value="3801ea9c-cea8-46a7-b9d9-f7d2db1e0803" />
         <Keyword name="$DATE"  value="07-JUN-2024" />
         <Keyword name="$BTIM"  value="16:07:43" />
         <Keyword name="$ETIM"  value="16:08:58" />
         <Keyword name="$CYT"  value="FACSAriaII" />
         <Keyword name="SETTINGS"  value="Cytometer" />
         <Keyword name="CYTNUM"  value="1" />
         <Keyword name="WINDOW EXTENSION"  value="2.00" />
         <Keyword name="EXPORT USER NAME"  value="Administrator" />
         <Keyword name="EXPORT TIME"  value="07-JUN-2024-16:21:42" />
         <Keyword name="$OP"  value="Administrator" />
         <Keyword name="FSC ASF"  value="1.02" />
         <Keyword name="AUTOBS"  value="TRUE" />
         <Keyword name="$INST"  value=" " />
         <Keyword name="LASER1NAME"  value="Blue" />
         <Keyword name="LASER1DELAY"  value="0.00" />
         <Keyword name="LASER1ASF"  value="1.11" />
         <Keyword name="LASER2NAME"  value="Red" />
         <Keyword name="LASER2DELAY"  value="-32.48" />
         <Keyword name="LASER2ASF"  value="1.24" />
         <Keyword name="LASER3NAME"  value="Violet" />
         <Keyword name="LASER3DELAY"  value="26.00" />
         <Keyword name="LASER3ASF"  value="0.80" />
         <Keyword name="$TIMESTEP"  value="0.01" />
         <Keyword name="SPILL"  value="7,PE-Cy7-A,APC-A,APC-Cy7-A,BV421-A,BV510-A,BV605-A,PE-A,1,0,0,0,0,0,0,0,1,0.07999999702400004,0,0,0,0,0,0.03999999851200002,1,0,0,0.009999920877797676,0,0,0,0,1,0.089999999867,0.0069999959091799815,0,0,0,0,0.18999999909999996,1,0.06000000542110006,0,0,0,0,0.19999999710799996,0.040000001060000005,1,0,0,0,0,0,0,0,1" />
         <Keyword name="APPLY COMPENSATION"  value="TRUE" />
         <Keyword name="THRESHOLD"  value="FSC,31194" />
         <Keyword name="$P1N"  value="FSC-A" />
         <Keyword name="$P1R"  value="262144" />
         <Keyword name="$P1B"  value="32" />
         <Keyword name="$P1E"  value="0,0" />
         <Keyword name="$P1V"  value="230" />
         <Keyword name="$P1G"  value="1.0" />
         <Keyword name="P1DISPLAY"  value="LIN" />
         <Keyword name="P1BS"  value="0" />
         <Keyword name="P1MS"  value="0" />
         <Keyword name="$P2N"  value="FSC-H" />
         <Keyword name="$P2R"  value="262144" />
         <Keyword name="$P2B"  value="32" />
         <Keyword name="$P2E"  value="0,0" />
         <Keyword name="$P2V"  value="230" />
         <Keyword name="$P2G"  value="1.0" />
         <Keyword name="P2DISPLAY"  value="LIN" />
         <Keyword name="P2BS"  value="0" />
         <Keyword name="P2MS"  value="0" />
         <Keyword name="$P3N"  value="SSC-A" />
         <Keyword name="$P3R"  value="262144" />
         <Keyword name="$P3B"  value="32" />
         <Keyword name="$P3E"  value="0,0" />
         <Keyword name="$P3V"  value="390" />
         <Keyword name="$P3G"  value="1.0" />
         <Keyword name="P3DISPLAY"  value="LIN" />
         <Keyword name="P3BS"  value="0" />
         <Keyword name="P3MS"  value="0" />
         <Keyword name="$P4N"  value="PE-Cy7-A" />
         <Keyword name="$P4S"  value="CD28" />
         <Keyword name="$P4R"  value="262144" />
         <Keyword name="$P4B"  value="32" />
         <Keyword name="$P4E"  value="0,0" />
         <Keyword name="$P4V"  value="590" />
         <Keyword name="$P4G"  value="1.0" />
         <Keyword name="P4DISPLAY"  value="LOG" />
         <Keyword name="P4BS"  value="167" />
         <Keyword name="P4MS"  value="0" />
         <Keyword name="$P5N"  value="APC-A" />
         <Keyword name="$P5S"  value="TIM3" />
         <Keyword name="$P5R"  value="262144" />
         <Keyword name="$P5B"  value="32" />
         <Keyword name="$P5E"  value="0,0" />
         <Keyword name="$P5V"  value="630" />
         <Keyword name="$P5G"  value="1.0" />
         <Keyword name="P5DISPLAY"  value="LOG" />
         <Keyword name="P5BS"  value="246" />
         <Keyword name="P5MS"  value="0" />
         <Keyword name="$P6N"  value="APC-Cy7-A" />
         <Keyword name="$P6S"  value="CD4" />
         <Keyword name="$P6R"  value="262144" />
         <Keyword name="$P6B"  value="32" />
         <Keyword name="$P6E"  value="0,0" />
         <Keyword name="$P6V"  value="620" />
         <Keyword name="$P6G"  value="1.0" />
         <Keyword name="P6DISPLAY"  value="LOG" />
         <Keyword name="P6BS"  value="217" />
         <Keyword name="P6MS"  value="0" />
         <Keyword name="$P7N"  value="BV421-A" />
         <Keyword name="$P7S"  value="PD-1" />
         <Keyword name="$P7R"  value="262144" />
         <Keyword name="$P7B"  value="32" />
         <Keyword name="$P7E"  value="0,0" />
         <Keyword name="$P7V"  value="500" />
         <Keyword name="$P7G"  value="1.0" />
         <Keyword name="P7DISPLAY"  value="LOG" />
         <Keyword name="P7BS"  value="990" />
         <Keyword name="P7MS"  value="0" />
         <Keyword name="$P8N"  value="BV510-A" />
         <Keyword name="$P8S"  value="CD3" />
         <Keyword name="$P8R"  value="262144" />
         <Keyword name="$P8B"  value="32" />
         <Keyword name="$P8E"  value="0,0" />
         <Keyword name="$P8V"  value="540" />
         <Keyword name="$P8G"  value="1.0" />
         <Keyword name="P8DISPLAY"  value="LOG" />
         <Keyword name="P8BS"  value="421" />
         <Keyword name="P8MS"  value="0" />
         <Keyword name="$P9N"  value="BV605-A" />
         <Keyword name="$P9S"  value="CD8" />
         <Keyword name="$P9R"  value="262144" />
         <Keyword name="$P9B"  value="32" />
         <Keyword name="$P9E"  value="0,0" />
         <Keyword name="$P9V"  value="520" />
         <Keyword name="$P9G"  value="1.0" />
         <Keyword name="P9DISPLAY"  value="LOG" />
         <Keyword name="P9BS"  value="523" />
         <Keyword name="P9MS"  value="0" />
         <Keyword name="$P10N"  value="PE-A" />
         <Keyword name="$P10R"  value="262144" />
         <Keyword name="$P10B"  value="32" />
         <Keyword name="$P10E"  value="0,0" />
         <Keyword name="$P10V"  value="550" />
         <Keyword name="$P10G"  value="1.0" />
         <Keyword name="P10DISPLAY"  value="LOG" />
         <Keyword name="P10BS"  value="158" />
         <Keyword name="P10MS"  value="0" />
         <Keyword name="$P11N"  value="Time" />
         <Keyword name="$P11R"  value="262144" />
         <Keyword name="$P11B"  value="32" />
         <Keyword name="$P11E"  value="0,0" />
         <Keyword name="$P11G"  value="0.01" />
         <Keyword name="P11BS"  value="0" />
         <Keyword name="P11MS"  value="0" />
         <Keyword name="CST BEADS EXPIRED"  value="False" />
         <Keyword name="$P1S"  value="" />
         <Keyword name="$P2S"  value="" />
         <Keyword name="$P3S"  value="" />
         <Keyword name="$P10S"  value="" />
         <Keyword name="$P11S"  value="" />
         <Keyword name="$P12N"  value="Comp-PE-Cy7-A" />
         <Keyword name="$P12S"  value="CD28" />
         <Keyword name="$P12R"  value="262144" />
         <Keyword name="$P13N"  value="Comp-APC-A" />
         <Keyword name="$P13S"  value="TIM3" />
         <Keyword name="$P13R"  value="262144" />
         <Keyword name="$P14N"  value="Comp-APC-Cy7-A" />
         <Keyword name="$P14S"  value="CD4" />
         <Keyword name="$P14R"  value="262144" />
         <Keyword name="$P15N"  value="Comp-BV421-A" />
         <Keyword name="$P15S"  value="PD-1" />
         <Keyword name="$P15R"  value="262144" />
         <Keyword name="$P16N"  value="Comp-BV510-A" />
         <Keyword name="$P16S"  value="CD3" />
         <Keyword name="$P16R"  value="262144" />
         <Keyword name="$P17N"  value="Comp-BV605-A" />
         <Keyword name="$P17S"  value="CD8" />
         <Keyword name="$P17R"  value="262144" />
         <Keyword name="$P18N"  value="Comp-PE-A" />
         <Keyword name="$P18S"  value="" />
         <Keyword name="$P18R"  value="262144" />
       </Keywords>
       <SampleNode name="20240528_Tube_028_026.fcs"  annotation=""  owningGroup=""  expanded="1"  sortPriority="10"  count="26487"  sampleID="6" >
         <Graph smoothing="0"  backColor="#ffffff"  foreColor="#000000"  type="Pseudocolor"  fast="1" >
           <Axis dimension="x"  name="FSC-A"  label=""  auto="auto" />
           <Axis dimension="y"  name="SSC-A"  label=""  auto="auto" />
           <GraphSettings level="5%"  smoothingHighResolution="1"  contourHighResolution="1"  histogramSmoothingCount="0"  graphResolution="256"  showOutliers="0"  drawLargeDots="0"  dotsToDraw="8000"  tint="le.chartfill.tinted.40"  lineWeight="le.lineweight.normal"  lineStyle="le.linestyle.solid" />
           <GraphEnvironment showGrid="0"  showAxes="tnlTNL"  showGates="1"  showFreqOnPlots="1"  showGateNameOnPlots="1"  showMedians="0"  showUncomped="0"  addEventParam="0"  lastYAxisName="" >
             <TextTraits font="SansSerif"  size="11"  name="Labels"  style="plain"  color="#000000"  background="#00ffffff"  just="left" />
             <TextTraits font="SansSerif"  size="11"  name="LayoutGates"  style="plain"  color="#000000"  background="#00ffffff"  just="left" />
             <TextTraits font="SansSerif"  size="9"  name="Numbers"  style="plain"  color="#000000"  background="#00ffffff"  just="left" />
             <TextTraits font="SansSerif"  size="9"  name="Legend"  style="plain"  color="#000000"  background="#00ffffff"  just="left" />
           </GraphEnvironment>
         </Graph>
         <Subpopulations>
           <Population name="Lymphocytes"  annotation=""  owningGroup="All Samples"  expanded="1"  sortPriority="10"  count="1206" >
             <Graph smoothing="0"  backColor="#ffffff"  foreColor="#000000"  heatMapStatParameter="Comp-PE-Cy7-A"  type="Pseudocolor"  fast="1" >
               <Axis dimension="x"  name="FSC-A"  label=""  auto="auto" />
               <Axis dimension="y"  name="SSC-A"  label=""  auto="auto" />
               <GraphSettings level="5%"  smoothingHighResolution="1"  contourHighResolution="1"  histogramSmoothingCount="0"  graphResolution="256"  showOutliers="0"  drawLargeDots="0"  dotsToDraw="8000"  tint="le.chartfill.tinted.40"  lineWeight="le.lineweight.normal"  lineStyle="le.linestyle.solid" />
               <GraphEnvironment showGrid="0"  showAxes="tnlTNL"  showGates="1"  showFreqOnPlots="1"  showGateNameOnPlots="1"  showMedians="0"  showUncomped="0"  addEventParam="0"  lastYAxisName="" >
                 <TextTraits font="SansSerif"  size="11"  name="Labels"  style="plain"  color="#000000"  background="#00ffffff"  just="left" />
                 <TextTraits font="SansSerif"  size="11"  name="LayoutGates"  style="plain"  color="#000000"  background="#00ffffff"  just="left" />
                 <TextTraits font="SansSerif"  size="9"  name="Numbers"  style="plain"  color="#000000"  background="#00ffffff"  just="left" />
                 <TextTraits font="SansSerif"  size="9"  name="Legend"  style="plain"  color="#000000"  background="#00ffffff"  just="left" />
                 <WindowPosition x="0"  y="0"  width="392"  height="584"  displayed="1"  panelState="---" />
               </GraphEnvironment>
             </Graph>
             <Gate gating:id="ID1465941562" >
               <gating:PolygonGate eventsInside="1"  annoOffsetX="-23"  annoOffsetY="-76"  tint="#000000"  isTinted="0"  lineWeight="Normal"  userDefined="1"  quadId="-1"  gateResolution="256" >
                 <gating:dimension>
                   <data-type:fcs-dimension data-type:name="FSC-A" />
                 </gating:dimension>
                 <gating:dimension>
                   <data-type:fcs-dimension data-type:name="SSC-A" />
                 </gating:dimension>
                 <gating:vertex>
                   <gating:coordinate data-type:value="67720.5333333333" />
                   <gating:coordinate data-type:value="8534.9209302326" />
                 </gating:vertex>
                 <gating:vertex>
                   <gating:coordinate data-type:value="168209.0666666667" />
                   <gating:coordinate data-type:value="7315.6465116279" />
                 </gating:vertex>
                 <gating:vertex>
                   <gating:coordinate data-type:value="252313.6" />
                   <gating:coordinate data-type:value="85349.2093023256" />
                 </gating:vertex>
                 <gating:vertex>
                   <gating:coordinate data-type:value="244667.7333333333" />
                   <gating:coordinate data-type:value="156067.1255813953" />
                 </gating:vertex>
                 <gating:vertex>
                   <gating:coordinate data-type:value="191146.6666666667" />
                   <gating:coordinate data-type:value="152409.3023255814" />
                 </gating:vertex>
                 <gating:vertex>
                   <gating:coordinate data-type:value="76458.6666666667" />
                   <gating:coordinate data-type:value="51209.5255813953" />
                 </gating:vertex>
                 <gating:vertex>
                   <gating:coordinate data-type:value="60074.6666666667" />
                   <gating:coordinate data-type:value="20727.6651162791" />
                 </gating:vertex>
               </gating:PolygonGate>
             </Gate>
             <Subpopulations>
               <Population name="CD3, SSC-A subset"  annotation=""  owningGroup="All Samples"  expanded="1"  sortPriority="10"  count="954" >
                 <Graph smoothing="0"  backColor="#ffffff"  foreColor="#000000"  heatMapStatParameter="Comp-PE-Cy7-A"  type="Pseudocolor"  fast="1" >
                   <Axis dimension="x"  name="Comp-BV510-A"  label=""  auto="auto" />
                   <Axis dimension="y"  name="SSC-A"  label=""  auto="auto" />
                   <GraphSettings level="5%"  smoothingHighResolution="1"  contourHighResolution="1"  histogramSmoothingCount="0"  graphResolution="256"  showOutliers="0"  drawLargeDots="0"  dotsToDraw="8000"  tint="le.chartfill.tinted.40"  lineWeight="le.lineweight.normal"  lineStyle="le.linestyle.solid" />
                   <GraphEnvironment showGrid="0"  showAxes="tnlTNL"  showGates="1"  showFreqOnPlots="1"  showGateNameOnPlots="1"  showMedians="0"  showUncomped="0"  addEventParam="0"  lastYAxisName="" >
                     <TextTraits font="SansSerif"  size="11"  name="Labels"  style="plain"  color="#000000"  background="#00ffffff"  just="left" />
                     <TextTraits font="SansSerif"  size="11"  name="LayoutGates"  style="plain"  color="#000000"  background="#00ffffff"  just="left" />
                     <TextTraits font="SansSerif"  size="9"  name="Numbers"  style="plain"  color="#000000"  background="#00ffffff"  just="left" />
                     <TextTraits font="SansSerif"  size="9"  name="Legend"  style="plain"  color="#000000"  background="#00ffffff"  just="left" />
                     <WindowPosition x="0"  y="0"  width="392"  height="584"  displayed="1"  panelState="---" />
                   </GraphEnvironment>
                 </Graph>
                 <Gate gating:id="ID915522695"  gating:parent_id="ID1465941562" >
                   <gating:PolygonGate eventsInside="1"  annoOffsetX="0"  annoOffsetY="0"  tint="#000000"  isTinted="0"  lineWeight="Normal"  userDefined="1"  quadId="-1"  gateResolution="256" >
                     <gating:dimension>
                       <data-type:fcs-dimension data-type:name="Comp-BV510-A" />
                     </gating:dimension>
                     <gating:dimension>
                       <data-type:fcs-dimension data-type:name="SSC-A" />
                     </gating:dimension>
                     <gating:vertex>
                       <gating:coordinate data-type:value="68701.9318970743" />
                       <gating:coordinate data-type:value="76814.288372093" />
                     </gating:vertex>
                     <gating:vertex>
                       <gating:coordinate data-type:value="26584.5918963664" />
                       <gating:coordinate data-type:value="157286.4" />
                     </gating:vertex>
                     <gating:vertex>
                       <gating:coordinate data-type:value="6986.7539133103" />
                       <gating:coordinate data-type:value="163382.7720930233" />
                     </gating:vertex>
                     <gating:vertex>
                       <gating:coordinate data-type:value="2599.0182419485" />
                       <gating:coordinate data-type:value="152409.3023255814" />
                     </gating:vertex>
                     <gating:vertex>
                       <gating:coordinate data-type:value="1273.1750318035" />
                       <gating:coordinate data-type:value="101199.776744186" />
                     </gating:vertex>
                     <gating:vertex>
                       <gating:coordinate data-type:value="846.8227272971" />
                       <gating:coordinate data-type:value="47551.7023255814" />
                     </gating:vertex>
                     <gating:vertex>
                       <gating:coordinate data-type:value="786.7399020744" />
                       <gating:coordinate data-type:value="24385.488372093" />
                     </gating:vertex>
                     <gating:vertex>
                       <gating:coordinate data-type:value="877.8278791897" />
                       <gating:coordinate data-type:value="13412.0186046512" />
                     </gating:vertex>
                     <gating:vertex>
                       <gating:coordinate data-type:value="3405.9245213462" />
                       <gating:coordinate data-type:value="3657.823255814" />
                     </gating:vertex>
                     <gating:vertex>
                       <gating:coordinate data-type:value="33979.6978530559" />
                       <gating:coordinate data-type:value="6096.3720930233" />
                     </gating:vertex>
                   </gating:PolygonGate>
                 </Gate>
                 <Subpopulations>
                   <Population name="CD4"  annotation=""  owningGroup="All Samples"  expanded="1"  sortPriority="10"  count="625" >
                     <Graph smoothing="0"  backColor="#ffffff"  foreColor="#000000"  heatMapStatParameter="Comp-PE-Cy7-A"  type="Histogram"  fast="1" >
                       <Axis dimension="x"  name="Comp-APC-A"  label=""  auto="auto" />
                       <Axis dimension="y"  name=""  label=""  auto="auto" />
                       <GraphSettings level="5%"  smoothingHighResolution="1"  contourHighResolution="1"  histogramSmoothingCount="0"  graphResolution="256"  showOutliers="0"  drawLargeDots="0"  dotsToDraw="8000"  tint="le.chartfill.tinted.40"  lineWeight="le.lineweight.normal"  lineStyle="le.linestyle.solid" />
                       <GraphEnvironment showGrid="0"  showAxes="tnlTNL"  showGates="1"  showFreqOnPlots="1"  showGateNameOnPlots="1"  showMedians="0"  showUncomped="0"  addEventParam="0"  lastYAxisName="" >
                         <TextTraits font="SansSerif"  size="11"  name="Labels"  style="plain"  color="#000000"  background="#00ffffff"  just="left" />
                         <TextTraits font="SansSerif"  size="11"  name="LayoutGates"  style="plain"  color="#000000"  background="#00ffffff"  just="left" />
                         <TextTraits font="SansSerif"  size="9"  name="Numbers"  style="plain"  color="#000000"  background="#00ffffff"  just="left" />
                         <TextTraits font="SansSerif"  size="9"  name="Legend"  style="plain"  color="#000000"  background="#00ffffff"  just="left" />
                         <WindowPosition x="488"  y="72"  width="392"  height="584"  displayed="0"  panelState="---" />
                       </GraphEnvironment>
                     </Graph>
                     <Gate gating:id="ID830736573"  gating:parent_id="ID915522695" >
                       <gating:PolygonGate eventsInside="1"  annoOffsetX="12"  annoOffsetY="-68"  tint="#000000"  isTinted="0"  lineWeight="Normal"  userDefined="1"  quadId="-1"  gateResolution="256" >
                         <gating:dimension>
                           <data-type:fcs-dimension data-type:name="Comp-BV605-A" />
                         </gating:dimension>
                         <gating:dimension>
                           <data-type:fcs-dimension data-type:name="Comp-APC-Cy7-A" />
                         </gating:dimension>
                         <gating:vertex>
                           <gating:coordinate data-type:value="8232.3737149621" />
                           <gating:coordinate data-type:value="8863.5151856256" />
                         </gating:vertex>
                         <gating:vertex>
                           <gating:coordinate data-type:value="8632.057443715" />
                           <gating:coordinate data-type:value="1466.1295375463" />
                         </gating:vertex>
                         <gating:vertex>
                           <gating:coordinate data-type:value="1178.598964017" />
                           <gating:coordinate data-type:value="158.8078450428" />
                         </gating:vertex>
                         <gating:vertex>
                           <gating:coordinate data-type:value="8.1188662723" />
                           <gating:coordinate data-type:value="142.8582307765" />
                         </gating:vertex>
                         <gating:vertex>
                           <gating:coordinate data-type:value="7.7429444523" />
                           <gating:coordinate data-type:value="7562.3359254124" />
                         </gating:vertex>
                       </gating:PolygonGate>
                     </Gate>
                     <Subpopulations>
                       <Population name="Q1: TIM3- , PD-1+"  annotation=""  owningGroup="All Samples"  expanded="1"  sortPriority="10"  count="209" >
                         <Graph smoothing="0"  backColor="#ffffff"  foreColor="#000000"  heatMapStatParameter="Comp-PE-Cy7-A"  type="Pseudocolor"  fast="1" >
                           <Axis dimension="x"  name="Comp-APC-A"  label=""  auto="auto" />
                           <Axis dimension="y"  name="Comp-BV421-A"  label=""  auto="auto" />
                           <GraphSettings level="5%"  smoothingHighResolution="1"  contourHighResolution="1"  histogramSmoothingCount="0"  graphResolution="256"  showOutliers="0"  drawLargeDots="0"  dotsToDraw="8000"  tint="le.chartfill.tinted.40"  lineWeight="le.lineweight.normal"  lineStyle="le.linestyle.solid" />
                           <GraphEnvironment showGrid="0"  showAxes="tnlTNL"  showGates="1"  showFreqOnPlots="1"  showGateNameOnPlots="1"  showMedians="0"  showUncomped="0"  addEventParam="0"  lastYAxisName="" >
                             <TextTraits font="SansSerif"  size="11"  name="Labels"  style="plain"  color="#000000"  background="#00ffffff"  just="left" />
                             <TextTraits font="SansSerif"  size="11"  name="LayoutGates"  style="plain"  color="#000000"  background="#00ffffff"  just="left" />
                             <TextTraits font="SansSerif"  size="9"  name="Numbers"  style="plain"  color="#000000"  background="#00ffffff"  just="left" />
                             <TextTraits font="SansSerif"  size="9"  name="Legend"  style="plain"  color="#000000"  background="#00ffffff"  just="left" />
                             <WindowPosition x="487"  y="69"  width="392"  height="584"  displayed="1"  panelState="---" />
                           </GraphEnvironment>
                         </Graph>
                         <Gate gating:id="ID461420621"  gating:parent_id="ID830736573" >
                           <gating:RectangleGate eventsInside="1"  annoOffsetX="0"  annoOffsetY="0"  tint="#000000"  isTinted="0"  lineWeight="Normal"  userDefined="1"  percentX="0"  percentY="0" >
                             <gating:dimension gating:max="396.10783492720316" >
                               <data-type:fcs-dimension data-type:name="Comp-APC-A" />
                             </gating:dimension>
                             <gating:dimension gating:min="2488.8903840035873" >
                               <data-type:fcs-dimension data-type:name="Comp-BV421-A" />
                             </gating:dimension>
                           </gating:RectangleGate>
                         </Gate>
                       </Population>
                       <Population name="Q2: TIM3+ , PD-1+"  annotation=""  owningGroup="All Samples"  expanded="1"  sortPriority="10"  count="320" >
                         <Graph smoothing="0"  backColor="#ffffff"  foreColor="#000000"  heatMapStatParameter="Comp-PE-Cy7-A"  type="Pseudocolor"  fast="1" >
                           <Axis dimension="x"  name="Comp-APC-A"  label=""  auto="auto" />
                           <Axis dimension="y"  name="Comp-BV421-A"  label=""  auto="auto" />
                           <GraphSettings level="5%"  smoothingHighResolution="1"  contourHighResolution="1"  histogramSmoothingCount="0"  graphResolution="256"  showOutliers="0"  drawLargeDots="0"  dotsToDraw="8000"  tint="le.chartfill.tinted.40"  lineWeight="le.lineweight.normal"  lineStyle="le.linestyle.solid" />
                           <GraphEnvironment showGrid="0"  showAxes="tnlTNL"  showGates="1"  showFreqOnPlots="1"  showGateNameOnPlots="1"  showMedians="0"  showUncomped="0"  addEventParam="0"  lastYAxisName="" >
                             <TextTraits font="SansSerif"  size="11"  name="Labels"  style="plain"  color="#000000"  background="#00ffffff"  just="left" />
                             <TextTraits font="SansSerif"  size="11"  name="LayoutGates"  style="plain"  color="#000000"  background="#00ffffff"  just="left" />
                             <TextTraits font="SansSerif"  size="9"  name="Numbers"  style="plain"  color="#000000"  background="#00ffffff"  just="left" />
                             <TextTraits font="SansSerif"  size="9"  name="Legend"  style="plain"  color="#000000"  background="#00ffffff"  just="left" />
                             <WindowPosition x="487"  y="69"  width="392"  height="584"  displayed="1"  panelState="---" />
                           </GraphEnvironment>
                         </Graph>
                         <Gate gating:id="ID505515046"  gating:parent_id="ID830736573" >
                           <gating:RectangleGate eventsInside="1"  annoOffsetX="0"  annoOffsetY="0"  tint="#000000"  isTinted="0"  lineWeight="Normal"  userDefined="1"  percentX="0"  percentY="0" >
                             <gating:dimension gating:min="396.10783492720316" >
                               <data-type:fcs-dimension data-type:name="Comp-APC-A" />
                             </gating:dimension>
                             <gating:dimension gating:min="2488.8903840035873" >
                               <data-type:fcs-dimension data-type:name="Comp-BV421-A" />
                             </gating:dimension>
                           </gating:RectangleGate>
                         </Gate>
                       </Population>
                       <Population name="Q3: TIM3+ , PD-1-"  annotation=""  owningGroup="All Samples"  expanded="1"  sortPriority="10"  count="27" >
                         <Graph smoothing="0"  backColor="#ffffff"  foreColor="#000000"  heatMapStatParameter="Comp-PE-Cy7-A"  type="Pseudocolor"  fast="1" >
                           <Axis dimension="x"  name="Comp-APC-A"  label=""  auto="auto" />
                           <Axis dimension="y"  name="Comp-BV421-A"  label=""  auto="auto" />
                           <GraphSettings level="5%"  smoothingHighResolution="1"  contourHighResolution="1"  histogramSmoothingCount="0"  graphResolution="256"  showOutliers="0"  drawLargeDots="0"  dotsToDraw="8000"  tint="le.chartfill.tinted.40"  lineWeight="le.lineweight.normal"  lineStyle="le.linestyle.solid" />
                           <GraphEnvironment showGrid="0"  showAxes="tnlTNL"  showGates="1"  showFreqOnPlots="1"  showGateNameOnPlots="1"  showMedians="0"  showUncomped="0"  addEventParam="0"  lastYAxisName="" >
                             <TextTraits font="SansSerif"  size="11"  name="Labels"  style="plain"  color="#000000"  background="#00ffffff"  just="left" />
                             <TextTraits font="SansSerif"  size="11"  name="LayoutGates"  style="plain"  color="#000000"  background="#00ffffff"  just="left" />
                             <TextTraits font="SansSerif"  size="9"  name="Numbers"  style="plain"  color="#000000"  background="#00ffffff"  just="left" />
                             <TextTraits font="SansSerif"  size="9"  name="Legend"  style="plain"  color="#000000"  background="#00ffffff"  just="left" />
                             <WindowPosition x="487"  y="69"  width="392"  height="584"  displayed="1"  panelState="---" />
                           </GraphEnvironment>
                         </Graph>
                         <Gate gating:id="ID1256416105"  gating:parent_id="ID830736573" >
                           <gating:RectangleGate eventsInside="1"  annoOffsetX="0"  annoOffsetY="0"  tint="#000000"  isTinted="0"  lineWeight="Normal"  userDefined="1"  percentX="0"  percentY="0" >
                             <gating:dimension gating:min="396.10783492720316" >
                               <data-type:fcs-dimension data-type:name="Comp-APC-A" />
                             </gating:dimension>
                             <gating:dimension gating:max="2488.8903840035873" >
                               <data-type:fcs-dimension data-type:name="Comp-BV421-A" />
                             </gating:dimension>
                           </gating:RectangleGate>
                         </Gate>
                       </Population>
                       <Population name="Q4: TIM3- , PD-1-"  annotation=""  owningGroup="All Samples"  expanded="1"  sortPriority="10"  count="69" >
                         <Graph smoothing="0"  backColor="#ffffff"  foreColor="#000000"  heatMapStatParameter="Comp-PE-Cy7-A"  type="Pseudocolor"  fast="1" >
                           <Axis dimension="x"  name="Comp-APC-A"  label=""  auto="auto" />
                           <Axis dimension="y"  name="Comp-BV421-A"  label=""  auto="auto" />
                           <GraphSettings level="5%"  smoothingHighResolution="1"  contourHighResolution="1"  histogramSmoothingCount="0"  graphResolution="256"  showOutliers="0"  drawLargeDots="0"  dotsToDraw="8000"  tint="le.chartfill.tinted.40"  lineWeight="le.lineweight.normal"  lineStyle="le.linestyle.solid" />
                           <GraphEnvironment showGrid="0"  showAxes="tnlTNL"  showGates="1"  showFreqOnPlots="1"  showGateNameOnPlots="1"  showMedians="0"  showUncomped="0"  addEventParam="0"  lastYAxisName="" >
                             <TextTraits font="SansSerif"  size="11"  name="Labels"  style="plain"  color="#000000"  background="#00ffffff"  just="left" />
                             <TextTraits font="SansSerif"  size="11"  name="LayoutGates"  style="plain"  color="#000000"  background="#00ffffff"  just="left" />
                             <TextTraits font="SansSerif"  size="9"  name="Numbers"  style="plain"  color="#000000"  background="#00ffffff"  just="left" />
                             <TextTraits font="SansSerif"  size="9"  name="Legend"  style="plain"  color="#000000"  background="#00ffffff"  just="left" />
                             <WindowPosition x="487"  y="69"  width="392"  height="584"  displayed="1"  panelState="---" />
                           </GraphEnvironment>
                         </Graph>
                         <Gate gating:id="ID1262472396"  gating:parent_id="ID830736573" >
                           <gating:RectangleGate eventsInside="1"  annoOffsetX="0"  annoOffsetY="0"  tint="#000000"  isTinted="0"  lineWeight="Normal"  userDefined="1"  percentX="0"  percentY="0" >
                             <gating:dimension gating:max="396.10783492720316" >
                               <data-type:fcs-dimension data-type:name="Comp-APC-A" />
                             </gating:dimension>
                             <gating:dimension gating:max="2488.8903840035873" >
                               <data-type:fcs-dimension data-type:name="Comp-BV421-A" />
                             </gating:dimension>
                           </gating:RectangleGate>
                         </Gate>
                       </Population>
                     </Subpopulations>
                   </Population>
                   <Population name="CD8"  annotation=""  owningGroup="All Samples"  expanded="1"  sortPriority="10"  count="161" >
                     <Graph smoothing="0"  backColor="#ffffff"  foreColor="#000000"  heatMapStatParameter="Comp-PE-Cy7-A"  type="Histogram"  fast="1" >
                       <Axis dimension="x"  name="Comp-APC-A"  label=""  auto="auto" />
                       <Axis dimension="y"  name=""  label=""  auto="auto" />
                       <GraphSettings level="5%"  smoothingHighResolution="1"  contourHighResolution="1"  histogramSmoothingCount="0"  graphResolution="256"  showOutliers="0"  drawLargeDots="0"  dotsToDraw="8000"  tint="le.chartfill.tinted.40"  lineWeight="le.lineweight.normal"  lineStyle="le.linestyle.solid" />
                       <GraphEnvironment showGrid="0"  showAxes="tnlTNL"  showGates="1"  showFreqOnPlots="1"  showGateNameOnPlots="1"  showMedians="0"  showUncomped="0"  addEventParam="0"  lastYAxisName="Comp-APC-Cy7-A" >
                         <TextTraits font="SansSerif"  size="11"  name="Labels"  style="plain"  color="#000000"  background="#00ffffff"  just="left" />
                         <TextTraits font="SansSerif"  size="11"  name="LayoutGates"  style="plain"  color="#000000"  background="#00ffffff"  just="left" />
                         <TextTraits font="SansSerif"  size="9"  name="Numbers"  style="plain"  color="#000000"  background="#00ffffff"  just="left" />
                         <TextTraits font="SansSerif"  size="9"  name="Legend"  style="plain"  color="#000000"  background="#00ffffff"  just="left" />
                         <WindowPosition x="563"  y="98"  width="392"  height="584"  displayed="0"  panelState="---" />
                       </GraphEnvironment>
                     </Graph>
                     <Gate gating:id="ID600204668"  gating:parent_id="ID915522695" >
                       <gating:PolygonGate eventsInside="1"  annoOffsetX="5"  annoOffsetY="3"  tint="#000000"  isTinted="0"  lineWeight="Normal"  userDefined="1"  quadId="-1"  gateResolution="256" >
                         <gating:dimension>
                           <data-type:fcs-dimension data-type:name="Comp-BV605-A" />
                         </gating:dimension>
                         <gating:dimension>
                           <data-type:fcs-dimension data-type:name="Comp-APC-Cy7-A" />
                         </gating:dimension>
                         <gating:vertex>
                           <gating:coordinate data-type:value="12029.2633542147" />
                           <gating:coordinate data-type:value="1012.2527025355" />
                         </gating:vertex>
                         <gating:vertex>
                           <gating:coordinate data-type:value="2182.8617599397" />
                           <gating:coordinate data-type:value="128.5104907449" />
                         </gating:vertex>
                         <gating:vertex>
                           <gating:coordinate data-type:value="2182.8617599397" />
                           <gating:coordinate data-type:value="3.516181484" />
                         </gating:vertex>
                         <gating:vertex>
                           <gating:coordinate data-type:value="66290.5821617623" />
                           <gating:coordinate data-type:value="3.516181484" />
                         </gating:vertex>
                         <gating:vertex>
                           <gating:coordinate data-type:value="66290.5821617623" />
                           <gating:coordinate data-type:value="1067.2650496618" />
                         </gating:vertex>
                       </gating:PolygonGate>
                     </Gate>
                   </Population>
                 </Subpopulations>
               </Population>
             </Subpopulations>
           </Population>
         </Subpopulations>
       </SampleNode>
     </Sample>
     <Sample>
       <DataSet uri="file:/F:/鼓楼医院/manuscript/投稿/embo%20j/revise/data/Fig%204/耗竭/20240528_Tube_029_027.fcs"  sampleID="7" />
       <transforms:spilloverMatrix spectral="0"  prefix="Comp-"  name="Acquisition-defined"  editable="0"  color="#c0c0c0"  version="FlowJo-10.6.2"  status="FINALIZED"  transforms:id="79f26aff-08f0-4ab2-84b7-941b7a8946d3"  suffix="" >
         <data-type:parameters>
           <data-type:parameter data-type:name="PE-Cy7-A"  userProvidedCompInfix="Comp-PE-Cy7-A" />
           <data-type:parameter data-type:name="APC-A"  userProvidedCompInfix="Comp-APC-A" />
           <data-type:parameter data-type:name="APC-Cy7-A"  userProvidedCompInfix="Comp-APC-Cy7-A" />
           <data-type:parameter data-type:name="BV421-A"  userProvidedCompInfix="Comp-BV421-A" />
           <data-type:parameter data-type:name="BV510-A"  userProvidedCompInfix="Comp-BV510-A" />
           <data-type:parameter data-type:name="BV605-A"  userProvidedCompInfix="Comp-BV605-A" />
           <data-type:parameter data-type:name="PE-A"  userProvidedCompInfix="Comp-PE-A" />
         </data-type:parameters>
         <transforms:spillover data-type:parameter="PE-Cy7-A"  userProvidedCompInfix="Comp-PE-Cy7-A" >
           <transforms:coefficient data-type:parameter="PE-Cy7-A"  transforms:value="1" />
           <transforms:coefficient data-type:parameter="APC-A"  transforms:value="0" />
           <transforms:coefficient data-type:parameter="APC-Cy7-A"  transforms:value="0" />
           <transforms:coefficient data-type:parameter="BV421-A"  transforms:value="0" />
           <transforms:coefficient data-type:parameter="BV510-A"  transforms:value="0" />
           <transforms:coefficient data-type:parameter="BV605-A"  transforms:value="0" />
           <transforms:coefficient data-type:parameter="PE-A"  transforms:value="0" />
         </transforms:spillover>
         <transforms:spillover data-type:parameter="APC-A"  userProvidedCompInfix="Comp-APC-A" >
           <transforms:coefficient data-type:parameter="PE-Cy7-A"  transforms:value="0" />
           <transforms:coefficient data-type:parameter="APC-A"  transforms:value="1" />
           <transforms:coefficient data-type:parameter="APC-Cy7-A"  transforms:value="0.0799999982" />
           <transforms:coefficient data-type:parameter="BV421-A"  transforms:value="0" />
           <transforms:coefficient data-type:parameter="BV510-A"  transforms:value="0" />
           <transforms:coefficient data-type:parameter="BV605-A"  transforms:value="0" />
           <transforms:coefficient data-type:parameter="PE-A"  transforms:value="0" />
         </transforms:spillover>
         <transforms:spillover data-type:parameter="APC-Cy7-A"  userProvidedCompInfix="Comp-APC-Cy7-A" >
           <transforms:coefficient data-type:parameter="PE-Cy7-A"  transforms:value="0" />
           <transforms:coefficient data-type:parameter="APC-A"  transforms:value="0.0399999991" />
           <transforms:coefficient data-type:parameter="APC-Cy7-A"  transforms:value="1" />
           <transforms:coefficient data-type:parameter="BV421-A"  transforms:value="0" />
           <transforms:coefficient data-type:parameter="BV510-A"  transforms:value="0" />
           <transforms:coefficient data-type:parameter="BV605-A"  transforms:value="0.0099999206" />
           <transforms:coefficient data-type:parameter="PE-A"  transforms:value="0" />
         </transforms:spillover>
         <transforms:spillover data-type:parameter="BV421-A"  userProvidedCompInfix="Comp-BV421-A" >
           <transforms:coefficient data-type:parameter="PE-Cy7-A"  transforms:value="0" />
           <transforms:coefficient data-type:parameter="APC-A"  transforms:value="0" />
           <transforms:coefficient data-type:parameter="APC-Cy7-A"  transforms:value="0" />
           <transforms:coefficient data-type:parameter="BV421-A"  transforms:value="1" />
           <transforms:coefficient data-type:parameter="BV510-A"  transforms:value="0.0900000036" />
           <transforms:coefficient data-type:parameter="BV605-A"  transforms:value="0.006999996" />
           <transforms:coefficient data-type:parameter="PE-A"  transforms:value="0" />
         </transforms:spillover>
         <transforms:spillover data-type:parameter="BV510-A"  userProvidedCompInfix="Comp-BV510-A" >
           <transforms:coefficient data-type:parameter="PE-Cy7-A"  transforms:value="0" />
           <transforms:coefficient data-type:parameter="APC-A"  transforms:value="0" />
           <transforms:coefficient data-type:parameter="APC-Cy7-A"  transforms:value="0" />
           <transforms:coefficient data-type:parameter="BV421-A"  transforms:value="0.1899999976" />
           <transforms:coefficient data-type:parameter="BV510-A"  transforms:value="1" />
           <transforms:coefficient data-type:parameter="BV605-A"  transforms:value="0.0600000061" />
           <transforms:coefficient data-type:parameter="PE-A"  transforms:value="0" />
         </transforms:spillover>
         <transforms:spillover data-type:parameter="BV605-A"  userProvidedCompInfix="Comp-BV605-A" >
           <transforms:coefficient data-type:parameter="PE-Cy7-A"  transforms:value="0" />
           <transforms:coefficient data-type:parameter="APC-A"  transforms:value="0" />
           <transforms:coefficient data-type:parameter="APC-Cy7-A"  transforms:value="0" />
           <transforms:coefficient data-type:parameter="BV421-A"  transforms:value="0.200000003" />
           <transforms:coefficient data-type:parameter="BV510-A"  transforms:value="0.0400000028" />
           <transforms:coefficient data-type:parameter="BV605-A"  transforms:value="1" />
           <transforms:coefficient data-type:parameter="PE-A"  transforms:value="0" />
         </transforms:spillover>
         <transforms:spillover data-type:parameter="PE-A"  userProvidedCompInfix="Comp-PE-A" >
           <transforms:coefficient data-type:parameter="PE-Cy7-A"  transforms:value="0" />
           <transforms:coefficient data-type:parameter="APC-A"  transforms:value="0" />
           <transforms:coefficient data-type:parameter="APC-Cy7-A"  transforms:value="0" />
           <transforms:coefficient data-type:parameter="BV421-A"  transforms:value="0" />
           <transforms:coefficient data-type:parameter="BV510-A"  transforms:value="0" />
           <transforms:coefficient data-type:parameter="BV605-A"  transforms:value="0" />
           <transforms:coefficient data-type:parameter="PE-A"  transforms:value="1" />
         </transforms:spillover>
       </transforms:spilloverMatrix>
       <Transformations>
         <transforms:linear transforms:minRange="0"  transforms:maxRange="262144"  gain="1" >
           <data-type:parameter data-type:name="FSC-A" />
         </transforms:linear>
         <transforms:linear transforms:minRange="0"  transforms:maxRange="262144"  gain="1" >
           <data-type:parameter data-type:name="FSC-H" />
         </transforms:linear>
         <transforms:linear transforms:minRange="0"  transforms:maxRange="262144"  gain="1" >
           <data-type:parameter data-type:name="SSC-A" />
         </transforms:linear>
         <transforms:biex transforms:length="256"  transforms:maxRange="262144"  transforms:neg="0"  transforms:width="-100"  transforms:pos="4.418539922" >
           <data-type:parameter data-type:name="PE-Cy7-A" />
         </transforms:biex>
         <transforms:log transforms:offset="3"  transforms:decades="4.9414186672" >
           <data-type:parameter data-type:name="APC-A" />
         </transforms:log>
         <transforms:log transforms:offset="3"  transforms:decades="4.9414186672" >
           <data-type:parameter data-type:name="APC-Cy7-A" />
         </transforms:log>
         <transforms:log transforms:offset="3"  transforms:decades="4.9414186672" >
           <data-type:parameter data-type:name="BV421-A" />
         </transforms:log>
         <transforms:biex transforms:length="256"  transforms:maxRange="262144"  transforms:neg="0"  transforms:width="-100"  transforms:pos="4.418539922" >
           <data-type:parameter data-type:name="BV510-A" />
         </transforms:biex>
         <transforms:log transforms:offset="3"  transforms:decades="4.9414186672" >
           <data-type:parameter data-type:name="BV605-A" />
         </transforms:log>
         <transforms:biex transforms:length="256"  transforms:maxRange="262144"  transforms:neg="0"  transforms:width="-100"  transforms:pos="4.418539922" >
           <data-type:parameter data-type:name="PE-A" />
         </transforms:biex>
         <transforms:linear transforms:minRange="0.4651412804"  transforms:maxRange="59"  gain="0.0105713927" >
           <data-type:parameter data-type:name="Time" />
         </transforms:linear>
         <transforms:biex transforms:length="256"  transforms:maxRange="262144"  transforms:neg="0"  transforms:width="-100"  transforms:pos="4.418539922" >
           <data-type:parameter data-type:name="Comp-PE-Cy7-A" />
         </transforms:biex>
         <transforms:log transforms:offset="3"  transforms:decades="4.9414186672" >
           <data-type:parameter data-type:name="Comp-APC-A" />
         </transforms:log>
         <transforms:log transforms:offset="3"  transforms:decades="4.9414186672" >
           <data-type:parameter data-type:name="Comp-APC-Cy7-A" />
         </transforms:log>
         <transforms:log transforms:offset="3"  transforms:decades="4.9414186672" >
           <data-type:parameter data-type:name="Comp-BV421-A" />
         </transforms:log>
         <transforms:biex transforms:length="256"  transforms:maxRange="262144"  transforms:neg="0"  transforms:width="-100"  transforms:pos="4.418539922" >
           <data-type:parameter data-type:name="Comp-BV510-A" />
         </transforms:biex>
         <transforms:log transforms:offset="3"  transforms:decades="4.9414186672" >
           <data-type:parameter data-type:name="Comp-BV605-A" />
         </transforms:log>
         <transforms:biex transforms:length="256"  transforms:maxRange="262144"  transforms:neg="0"  transforms:width="-100"  transforms:pos="4.418539922" >
           <data-type:parameter data-type:name="Comp-PE-A" />
         </transforms:biex>
       </Transformations>
       <Keywords>
         <Keyword name="FJ_FCS_VERSION"  value="3" />
         <Keyword name="$BEGINANALYSIS"  value="0" />
         <Keyword name="$ENDANALYSIS"  value="0" />
         <Keyword name="$BEGINSTEXT"  value="0" />
         <Keyword name="$ENDSTEXT"  value="0" />
         <Keyword name="$BEGINDATA"  value="2442" />
         <Keyword name="$ENDDATA"  value="1843929            " />
         <Keyword name="$FIL"  value="20240528_Tube_029_027.fcs" />
         <Keyword name="$SYS"  value="Windows XP 5.1" />
         <Keyword name="$TOT"  value="41852              " />
         <Keyword name="$PAR"  value="11" />
         <Keyword name="$MODE"  value="L" />
         <Keyword name="$BYTEORD"  value="4,3,2,1" />
         <Keyword name="$DATATYPE"  value="F" />
         <Keyword name="$NEXTDATA"  value="0" />
         <Keyword name="CREATOR"  value="BD FACSDiva Software Version 7.0" />
         <Keyword name="TUBE NAME"  value="Tube_029" />
         <Keyword name="$SRC"  value="20240528" />
         <Keyword name="EXPERIMENT NAME"  value="20240428 T" />
         <Keyword name="GUID"  value="79ab4bc1-dc46-47fb-9e13-bbe41865c9af" />
         <Keyword name="$DATE"  value="07-JUN-2024" />
         <Keyword name="$BTIM"  value="16:09:47" />
         <Keyword name="$ETIM"  value="16:10:46" />
         <Keyword name="$CYT"  value="FACSAriaII" />
         <Keyword name="SETTINGS"  value="Cytometer" />
         <Keyword name="CYTNUM"  value="1" />
         <Keyword name="WINDOW EXTENSION"  value="2.00" />
         <Keyword name="EXPORT USER NAME"  value="Administrator" />
         <Keyword name="EXPORT TIME"  value="07-JUN-2024-16:21:43" />
         <Keyword name="$OP"  value="Administrator" />
         <Keyword name="FSC ASF"  value="1.02" />
         <Keyword name="AUTOBS"  value="TRUE" />
         <Keyword name="$INST"  value=" " />
         <Keyword name="LASER1NAME"  value="Blue" />
         <Keyword name="LASER1DELAY"  value="0.00" />
         <Keyword name="LASER1ASF"  value="1.11" />
         <Keyword name="LASER2NAME"  value="Red" />
         <Keyword name="LASER2DELAY"  value="-32.48" />
         <Keyword name="LASER2ASF"  value="1.24" />
         <Keyword name="LASER3NAME"  value="Violet" />
         <Keyword name="LASER3DELAY"  value="26.00" />
         <Keyword name="LASER3ASF"  value="0.80" />
         <Keyword name="$TIMESTEP"  value="0.01" />
         <Keyword name="SPILL"  value="7,PE-Cy7-A,APC-A,APC-Cy7-A,BV421-A,BV510-A,BV605-A,PE-A,1,0,0,0,0,0,0,0,1,0.07999999702400004,0,0,0,0,0,0.03999999851200002,1,0,0,0.009999920877797676,0,0,0,0,1,0.089999999867,0.0069999959091799815,0,0,0,0,0.18999999909999996,1,0.06000000542110006,0,0,0,0,0.19999999710799996,0.040000001060000005,1,0,0,0,0,0,0,0,1" />
         <Keyword name="APPLY COMPENSATION"  value="TRUE" />
         <Keyword name="THRESHOLD"  value="FSC,31194" />
         <Keyword name="$P1N"  value="FSC-A" />
         <Keyword name="$P1R"  value="262144" />
         <Keyword name="$P1B"  value="32" />
         <Keyword name="$P1E"  value="0,0" />
         <Keyword name="$P1V"  value="230" />
         <Keyword name="$P1G"  value="1.0" />
         <Keyword name="P1DISPLAY"  value="LIN" />
         <Keyword name="P1BS"  value="0" />
         <Keyword name="P1MS"  value="0" />
         <Keyword name="$P2N"  value="FSC-H" />
         <Keyword name="$P2R"  value="262144" />
         <Keyword name="$P2B"  value="32" />
         <Keyword name="$P2E"  value="0,0" />
         <Keyword name="$P2V"  value="230" />
         <Keyword name="$P2G"  value="1.0" />
         <Keyword name="P2DISPLAY"  value="LIN" />
         <Keyword name="P2BS"  value="0" />
         <Keyword name="P2MS"  value="0" />
         <Keyword name="$P3N"  value="SSC-A" />
         <Keyword name="$P3R"  value="262144" />
         <Keyword name="$P3B"  value="32" />
         <Keyword name="$P3E"  value="0,0" />
         <Keyword name="$P3V"  value="390" />
         <Keyword name="$P3G"  value="1.0" />
         <Keyword name="P3DISPLAY"  value="LIN" />
         <Keyword name="P3BS"  value="0" />
         <Keyword name="P3MS"  value="0" />
         <Keyword name="$P4N"  value="PE-Cy7-A" />
         <Keyword name="$P4S"  value="CD28" />
         <Keyword name="$P4R"  value="262144" />
         <Keyword name="$P4B"  value="32" />
         <Keyword name="$P4E"  value="0,0" />
         <Keyword name="$P4V"  value="590" />
         <Keyword name="$P4G"  value="1.0" />
         <Keyword name="P4DISPLAY"  value="LOG" />
         <Keyword name="P4BS"  value="105" />
         <Keyword name="P4MS"  value="0" />
         <Keyword name="$P5N"  value="APC-A" />
         <Keyword name="$P5S"  value="TIM3" />
         <Keyword name="$P5R"  value="262144" />
         <Keyword name="$P5B"  value="32" />
         <Keyword name="$P5E"  value="0,0" />
         <Keyword name="$P5V"  value="630" />
         <Keyword name="$P5G"  value="1.0" />
         <Keyword name="P5DISPLAY"  value="LOG" />
         <Keyword name="P5BS"  value="95" />
         <Keyword name="P5MS"  value="0" />
         <Keyword name="$P6N"  value="APC-Cy7-A" />
         <Keyword name="$P6S"  value="CD4" />
         <Keyword name="$P6R"  value="262144" />
         <Keyword name="$P6B"  value="32" />
         <Keyword name="$P6E"  value="0,0" />
         <Keyword name="$P6V"  value="620" />
         <Keyword name="$P6G"  value="1.0" />
         <Keyword name="P6DISPLAY"  value="LOG" />
         <Keyword name="P6BS"  value="184" />
         <Keyword name="P6MS"  value="0" />
         <Keyword name="$P7N"  value="BV421-A" />
         <Keyword name="$P7S"  value="PD-1" />
         <Keyword name="$P7R"  value="262144" />
         <Keyword name="$P7B"  value="32" />
         <Keyword name="$P7E"  value="0,0" />
         <Keyword name="$P7V"  value="500" />
         <Keyword name="$P7G"  value="1.0" />
         <Keyword name="P7DISPLAY"  value="LOG" />
         <Keyword name="P7BS"  value="239" />
         <Keyword name="P7MS"  value="0" />
         <Keyword name="$P8N"  value="BV510-A" />
         <Keyword name="$P8S"  value="CD3" />
         <Keyword name="$P8R"  value="262144" />
         <Keyword name="$P8B"  value="32" />
         <Keyword name="$P8E"  value="0,0" />
         <Keyword name="$P8V"  value="540" />
         <Keyword name="$P8G"  value="1.0" />
         <Keyword name="P8DISPLAY"  value="LOG" />
         <Keyword name="P8BS"  value="156" />
         <Keyword name="P8MS"  value="0" />
         <Keyword name="$P9N"  value="BV605-A" />
         <Keyword name="$P9S"  value="CD8" />
         <Keyword name="$P9R"  value="262144" />
         <Keyword name="$P9B"  value="32" />
         <Keyword name="$P9E"  value="0,0" />
         <Keyword name="$P9V"  value="520" />
         <Keyword name="$P9G"  value="1.0" />
         <Keyword name="P9DISPLAY"  value="LOG" />
         <Keyword name="P9BS"  value="597" />
         <Keyword name="P9MS"  value="0" />
         <Keyword name="$P10N"  value="PE-A" />
         <Keyword name="$P10R"  value="262144" />
         <Keyword name="$P10B"  value="32" />
         <Keyword name="$P10E"  value="0,0" />
         <Keyword name="$P10V"  value="550" />
         <Keyword name="$P10G"  value="1.0" />
         <Keyword name="P10DISPLAY"  value="LOG" />
         <Keyword name="P10BS"  value="80" />
         <Keyword name="P10MS"  value="0" />
         <Keyword name="$P11N"  value="Time" />
         <Keyword name="$P11R"  value="262144" />
         <Keyword name="$P11B"  value="32" />
         <Keyword name="$P11E"  value="0,0" />
         <Keyword name="$P11G"  value="0.01" />
         <Keyword name="P11BS"  value="0" />
         <Keyword name="P11MS"  value="0" />
         <Keyword name="CST BEADS EXPIRED"  value="False" />
         <Keyword name="$P1S"  value="" />
         <Keyword name="$P2S"  value="" />
         <Keyword name="$P3S"  value="" />
         <Keyword name="$P10S"  value="" />
         <Keyword name="$P11S"  value="" />
         <Keyword name="$P12N"  value="Comp-PE-Cy7-A" />
         <Keyword name="$P12S"  value="CD28" />
         <Keyword name="$P12R"  value="262144" />
         <Keyword name="$P13N"  value="Comp-APC-A" />
         <Keyword name="$P13S"  value="TIM3" />
         <Keyword name="$P13R"  value="262144" />
         <Keyword name="$P14N"  value="Comp-APC-Cy7-A" />
         <Keyword name="$P14S"  value="CD4" />
         <Keyword name="$P14R"  value="262144" />
         <Keyword name="$P15N"  value="Comp-BV421-A" />
         <Keyword name="$P15S"  value="PD-1" />
         <Keyword name="$P15R"  value="262144" />
         <Keyword name="$P16N"  value="Comp-BV510-A" />
         <Keyword name="$P16S"  value="CD3" />
         <Keyword name="$P16R"  value="262144" />
         <Keyword name="$P17N"  value="Comp-BV605-A" />
         <Keyword name="$P17S"  value="CD8" />
         <Keyword name="$P17R"  value="262144" />
         <Keyword name="$P18N"  value="Comp-PE-A" />
         <Keyword name="$P18S"  value="" />
         <Keyword name="$P18R"  value="262144" />
       </Keywords>
       <SampleNode name="20240528_Tube_029_027.fcs"  annotation=""  owningGroup=""  expanded="1"  sortPriority="10"  count="41852"  sampleID="7" >
         <Graph smoothing="0"  backColor="#ffffff"  foreColor="#000000"  type="Pseudocolor"  fast="1" >
           <Axis dimension="x"  name="FSC-A"  label=""  auto="auto" />
           <Axis dimension="y"  name="SSC-A"  label=""  auto="auto" />
           <GraphSettings level="5%"  smoothingHighResolution="1"  contourHighResolution="1"  histogramSmoothingCount="0"  graphResolution="256"  showOutliers="0"  drawLargeDots="0"  dotsToDraw="8000"  tint="le.chartfill.tinted.40"  lineWeight="le.lineweight.normal"  lineStyle="le.linestyle.solid" />
           <GraphEnvironment showGrid="0"  showAxes="tnlTNL"  showGates="1"  showFreqOnPlots="1"  showGateNameOnPlots="1"  showMedians="0"  showUncomped="0"  addEventParam="0"  lastYAxisName="" >
             <TextTraits font="SansSerif"  size="11"  name="Labels"  style="plain"  color="#000000"  background="#00ffffff"  just="left" />
             <TextTraits font="SansSerif"  size="11"  name="LayoutGates"  style="plain"  color="#000000"  background="#00ffffff"  just="left" />
             <TextTraits font="SansSerif"  size="9"  name="Numbers"  style="plain"  color="#000000"  background="#00ffffff"  just="left" />
             <TextTraits font="SansSerif"  size="9"  name="Legend"  style="plain"  color="#000000"  background="#00ffffff"  just="left" />
           </GraphEnvironment>
         </Graph>
         <Subpopulations>
           <Population name="Lymphocytes"  annotation=""  owningGroup="All Samples"  expanded="1"  sortPriority="10"  count="3765" >
             <Graph smoothing="0"  backColor="#ffffff"  foreColor="#000000"  heatMapStatParameter="Comp-PE-Cy7-A"  type="Pseudocolor"  fast="1" >
               <Axis dimension="x"  name="FSC-A"  label=""  auto="auto" />
               <Axis dimension="y"  name="SSC-A"  label=""  auto="auto" />
               <GraphSettings level="5%"  smoothingHighResolution="1"  contourHighResolution="1"  histogramSmoothingCount="0"  graphResolution="256"  showOutliers="0"  drawLargeDots="0"  dotsToDraw="8000"  tint="le.chartfill.tinted.40"  lineWeight="le.lineweight.normal"  lineStyle="le.linestyle.solid" />
               <GraphEnvironment showGrid="0"  showAxes="tnlTNL"  showGates="1"  showFreqOnPlots="1"  showGateNameOnPlots="1"  showMedians="0"  showUncomped="0"  addEventParam="0"  lastYAxisName="" >
                 <TextTraits font="SansSerif"  size="11"  name="Labels"  style="plain"  color="#000000"  background="#00ffffff"  just="left" />
                 <TextTraits font="SansSerif"  size="11"  name="LayoutGates"  style="plain"  color="#000000"  background="#00ffffff"  just="left" />
                 <TextTraits font="SansSerif"  size="9"  name="Numbers"  style="plain"  color="#000000"  background="#00ffffff"  just="left" />
                 <TextTraits font="SansSerif"  size="9"  name="Legend"  style="plain"  color="#000000"  background="#00ffffff"  just="left" />
                 <WindowPosition x="0"  y="0"  width="392"  height="584"  displayed="1"  panelState="---" />
               </GraphEnvironment>
             </Graph>
             <Gate gating:id="ID1780467342" >
               <gating:PolygonGate eventsInside="1"  annoOffsetX="-23"  annoOffsetY="-76"  tint="#000000"  isTinted="0"  lineWeight="Normal"  userDefined="1"  quadId="-1"  gateResolution="256" >
                 <gating:dimension>
                   <data-type:fcs-dimension data-type:name="FSC-A" />
                 </gating:dimension>
                 <gating:dimension>
                   <data-type:fcs-dimension data-type:name="SSC-A" />
                 </gating:dimension>
                 <gating:vertex>
                   <gating:coordinate data-type:value="67720.5333333333" />
                   <gating:coordinate data-type:value="8534.9209302326" />
                 </gating:vertex>
                 <gating:vertex>
                   <gating:coordinate data-type:value="168209.0666666667" />
                   <gating:coordinate data-type:value="7315.6465116279" />
                 </gating:vertex>
                 <gating:vertex>
                   <gating:coordinate data-type:value="252313.6" />
                   <gating:coordinate data-type:value="85349.2093023256" />
                 </gating:vertex>
                 <gating:vertex>
                   <gating:coordinate data-type:value="244667.7333333333" />
                   <gating:coordinate data-type:value="156067.1255813953" />
                 </gating:vertex>
                 <gating:vertex>
                   <gating:coordinate data-type:value="191146.6666666667" />
                   <gating:coordinate data-type:value="152409.3023255814" />
                 </gating:vertex>
                 <gating:vertex>
                   <gating:coordinate data-type:value="76458.6666666667" />
                   <gating:coordinate data-type:value="51209.5255813953" />
                 </gating:vertex>
                 <gating:vertex>
                   <gating:coordinate data-type:value="60074.6666666667" />
                   <gating:coordinate data-type:value="20727.6651162791" />
                 </gating:vertex>
               </gating:PolygonGate>
             </Gate>
             <Subpopulations>
               <Population name="CD3, SSC-A subset"  annotation=""  owningGroup="All Samples"  expanded="1"  sortPriority="10"  count="3618" >
                 <Graph smoothing="0"  backColor="#ffffff"  foreColor="#000000"  heatMapStatParameter="Comp-PE-Cy7-A"  type="Pseudocolor"  fast="1" >
                   <Axis dimension="x"  name="Comp-BV510-A"  label=""  auto="auto" />
                   <Axis dimension="y"  name="SSC-A"  label=""  auto="auto" />
                   <GraphSettings level="5%"  smoothingHighResolution="1"  contourHighResolution="1"  histogramSmoothingCount="0"  graphResolution="256"  showOutliers="0"  drawLargeDots="0"  dotsToDraw="8000"  tint="le.chartfill.tinted.40"  lineWeight="le.lineweight.normal"  lineStyle="le.linestyle.solid" />
                   <GraphEnvironment showGrid="0"  showAxes="tnlTNL"  showGates="1"  showFreqOnPlots="1"  showGateNameOnPlots="1"  showMedians="0"  showUncomped="0"  addEventParam="0"  lastYAxisName="" >
                     <TextTraits font="SansSerif"  size="11"  name="Labels"  style="plain"  color="#000000"  background="#00ffffff"  just="left" />
                     <TextTraits font="SansSerif"  size="11"  name="LayoutGates"  style="plain"  color="#000000"  background="#00ffffff"  just="left" />
                     <TextTraits font="SansSerif"  size="9"  name="Numbers"  style="plain"  color="#000000"  background="#00ffffff"  just="left" />
                     <TextTraits font="SansSerif"  size="9"  name="Legend"  style="plain"  color="#000000"  background="#00ffffff"  just="left" />
                     <WindowPosition x="0"  y="0"  width="392"  height="584"  displayed="1"  panelState="---" />
                   </GraphEnvironment>
                 </Graph>
                 <Gate gating:id="ID1328442935"  gating:parent_id="ID1780467342" >
                   <gating:PolygonGate eventsInside="1"  annoOffsetX="0"  annoOffsetY="0"  tint="#000000"  isTinted="0"  lineWeight="Normal"  userDefined="1"  quadId="-1"  gateResolution="256" >
                     <gating:dimension>
                       <data-type:fcs-dimension data-type:name="Comp-BV510-A" />
                     </gating:dimension>
                     <gating:dimension>
                       <data-type:fcs-dimension data-type:name="SSC-A" />
                     </gating:dimension>
                     <gating:vertex>
                       <gating:coordinate data-type:value="68701.9318970743" />
                       <gating:coordinate data-type:value="76814.288372093" />
                     </gating:vertex>
                     <gating:vertex>
                       <gating:coordinate data-type:value="26584.5918963664" />
                       <gating:coordinate data-type:value="157286.4" />
                     </gating:vertex>
                     <gating:vertex>
                       <gating:coordinate data-type:value="6986.7539133103" />
                       <gating:coordinate data-type:value="163382.7720930233" />
                     </gating:vertex>
                     <gating:vertex>
                       <gating:coordinate data-type:value="2599.0182419485" />
                       <gating:coordinate data-type:value="152409.3023255814" />
                     </gating:vertex>
                     <gating:vertex>
                       <gating:coordinate data-type:value="1273.1750318035" />
                       <gating:coordinate data-type:value="101199.776744186" />
                     </gating:vertex>
                     <gating:vertex>
                       <gating:coordinate data-type:value="846.8227272971" />
                       <gating:coordinate data-type:value="47551.7023255814" />
                     </gating:vertex>
                     <gating:vertex>
                       <gating:coordinate data-type:value="786.7399020744" />
                       <gating:coordinate data-type:value="24385.488372093" />
                     </gating:vertex>
                     <gating:vertex>
                       <gating:coordinate data-type:value="877.8278791897" />
                       <gating:coordinate data-type:value="13412.0186046512" />
                     </gating:vertex>
                     <gating:vertex>
                       <gating:coordinate data-type:value="3405.9245213462" />
                       <gating:coordinate data-type:value="3657.823255814" />
                     </gating:vertex>
                     <gating:vertex>
                       <gating:coordinate data-type:value="33979.6978530559" />
                       <gating:coordinate data-type:value="6096.3720930233" />
                     </gating:vertex>
                   </gating:PolygonGate>
                 </Gate>
                 <Subpopulations>
                   <Population name="CD4"  annotation=""  owningGroup="All Samples"  expanded="1"  sortPriority="10"  count="2254" >
                     <Graph smoothing="0"  backColor="#ffffff"  foreColor="#000000"  heatMapStatParameter="Comp-PE-Cy7-A"  type="Histogram"  fast="1" >
                       <Axis dimension="x"  name="Comp-APC-A"  label=""  auto="auto" />
                       <Axis dimension="y"  name=""  label=""  auto="auto" />
                       <GraphSettings level="5%"  smoothingHighResolution="1"  contourHighResolution="1"  histogramSmoothingCount="0"  graphResolution="256"  showOutliers="0"  drawLargeDots="0"  dotsToDraw="8000"  tint="le.chartfill.tinted.40"  lineWeight="le.lineweight.normal"  lineStyle="le.linestyle.solid" />
                       <GraphEnvironment showGrid="0"  showAxes="tnlTNL"  showGates="1"  showFreqOnPlots="1"  showGateNameOnPlots="1"  showMedians="0"  showUncomped="0"  addEventParam="0"  lastYAxisName="" >
                         <TextTraits font="SansSerif"  size="11"  name="Labels"  style="plain"  color="#000000"  background="#00ffffff"  just="left" />
                         <TextTraits font="SansSerif"  size="11"  name="LayoutGates"  style="plain"  color="#000000"  background="#00ffffff"  just="left" />
                         <TextTraits font="SansSerif"  size="9"  name="Numbers"  style="plain"  color="#000000"  background="#00ffffff"  just="left" />
                         <TextTraits font="SansSerif"  size="9"  name="Legend"  style="plain"  color="#000000"  background="#00ffffff"  just="left" />
                         <WindowPosition x="488"  y="72"  width="392"  height="584"  displayed="0"  panelState="---" />
                       </GraphEnvironment>
                     </Graph>
                     <Gate gating:id="ID749642798"  gating:parent_id="ID1328442935" >
                       <gating:PolygonGate eventsInside="1"  annoOffsetX="12"  annoOffsetY="-68"  tint="#000000"  isTinted="0"  lineWeight="Normal"  userDefined="1"  quadId="-1"  gateResolution="256" >
                         <gating:dimension>
                           <data-type:fcs-dimension data-type:name="Comp-BV605-A" />
                         </gating:dimension>
                         <gating:dimension>
                           <data-type:fcs-dimension data-type:name="Comp-APC-Cy7-A" />
                         </gating:dimension>
                         <gating:vertex>
                           <gating:coordinate data-type:value="8232.3737149621" />
                           <gating:coordinate data-type:value="8863.5151856256" />
                         </gating:vertex>
                         <gating:vertex>
                           <gating:coordinate data-type:value="8632.057443715" />
                           <gating:coordinate data-type:value="1466.1295375463" />
                         </gating:vertex>
                         <gating:vertex>
                           <gating:coordinate data-type:value="1178.598964017" />
                           <gating:coordinate data-type:value="158.8078450428" />
                         </gating:vertex>
                         <gating:vertex>
                           <gating:coordinate data-type:value="8.1188662723" />
                           <gating:coordinate data-type:value="142.8582307765" />
                         </gating:vertex>
                         <gating:vertex>
                           <gating:coordinate data-type:value="7.7429444523" />
                           <gating:coordinate data-type:value="7562.3359254124" />
                         </gating:vertex>
                       </gating:PolygonGate>
                     </Gate>
                     <Subpopulations>
                       <Population name="Q1: TIM3- , PD-1+"  annotation=""  owningGroup="All Samples"  expanded="1"  sortPriority="10"  count="992" >
                         <Graph smoothing="0"  backColor="#ffffff"  foreColor="#000000"  heatMapStatParameter="Comp-PE-Cy7-A"  type="Pseudocolor"  fast="1" >
                           <Axis dimension="x"  name="Comp-APC-A"  label=""  auto="auto" />
                           <Axis dimension="y"  name="Comp-BV421-A"  label=""  auto="auto" />
                           <GraphSettings level="5%"  smoothingHighResolution="1"  contourHighResolution="1"  histogramSmoothingCount="0"  graphResolution="256"  showOutliers="0"  drawLargeDots="0"  dotsToDraw="8000"  tint="le.chartfill.tinted.40"  lineWeight="le.lineweight.normal"  lineStyle="le.linestyle.solid" />
                           <GraphEnvironment showGrid="0"  showAxes="tnlTNL"  showGates="1"  showFreqOnPlots="1"  showGateNameOnPlots="1"  showMedians="0"  showUncomped="0"  addEventParam="0"  lastYAxisName="" >
                             <TextTraits font="SansSerif"  size="11"  name="Labels"  style="plain"  color="#000000"  background="#00ffffff"  just="left" />
                             <TextTraits font="SansSerif"  size="11"  name="LayoutGates"  style="plain"  color="#000000"  background="#00ffffff"  just="left" />
                             <TextTraits font="SansSerif"  size="9"  name="Numbers"  style="plain"  color="#000000"  background="#00ffffff"  just="left" />
                             <TextTraits font="SansSerif"  size="9"  name="Legend"  style="plain"  color="#000000"  background="#00ffffff"  just="left" />
                             <WindowPosition x="487"  y="69"  width="392"  height="584"  displayed="1"  panelState="---" />
                           </GraphEnvironment>
                         </Graph>
                         <Gate gating:id="ID1042807815"  gating:parent_id="ID749642798" >
                           <gating:RectangleGate eventsInside="1"  annoOffsetX="0"  annoOffsetY="0"  tint="#000000"  isTinted="0"  lineWeight="Normal"  userDefined="1"  percentX="0"  percentY="0" >
                             <gating:dimension gating:max="396.10783492720316" >
                               <data-type:fcs-dimension data-type:name="Comp-APC-A" />
                             </gating:dimension>
                             <gating:dimension gating:min="2488.8903840035873" >
                               <data-type:fcs-dimension data-type:name="Comp-BV421-A" />
                             </gating:dimension>
                           </gating:RectangleGate>
                         </Gate>
                       </Population>
                       <Population name="Q2: TIM3+ , PD-1+"  annotation=""  owningGroup="All Samples"  expanded="1"  sortPriority="10"  count="967" >
                         <Graph smoothing="0"  backColor="#ffffff"  foreColor="#000000"  heatMapStatParameter="Comp-PE-Cy7-A"  type="Pseudocolor"  fast="1" >
                           <Axis dimension="x"  name="Comp-APC-A"  label=""  auto="auto" />
                           <Axis dimension="y"  name="Comp-BV421-A"  label=""  auto="auto" />
                           <GraphSettings level="5%"  smoothingHighResolution="1"  contourHighResolution="1"  histogramSmoothingCount="0"  graphResolution="256"  showOutliers="0"  drawLargeDots="0"  dotsToDraw="8000"  tint="le.chartfill.tinted.40"  lineWeight="le.lineweight.normal"  lineStyle="le.linestyle.solid" />
                           <GraphEnvironment showGrid="0"  showAxes="tnlTNL"  showGates="1"  showFreqOnPlots="1"  showGateNameOnPlots="1"  showMedians="0"  showUncomped="0"  addEventParam="0"  lastYAxisName="" >
                             <TextTraits font="SansSerif"  size="11"  name="Labels"  style="plain"  color="#000000"  background="#00ffffff"  just="left" />
                             <TextTraits font="SansSerif"  size="11"  name="LayoutGates"  style="plain"  color="#000000"  background="#00ffffff"  just="left" />
                             <TextTraits font="SansSerif"  size="9"  name="Numbers"  style="plain"  color="#000000"  background="#00ffffff"  just="left" />
                             <TextTraits font="SansSerif"  size="9"  name="Legend"  style="plain"  color="#000000"  background="#00ffffff"  just="left" />
                             <WindowPosition x="487"  y="69"  width="392"  height="584"  displayed="1"  panelState="---" />
                           </GraphEnvironment>
                         </Graph>
                         <Gate gating:id="ID1643291133"  gating:parent_id="ID749642798" >
                           <gating:RectangleGate eventsInside="1"  annoOffsetX="0"  annoOffsetY="0"  tint="#000000"  isTinted="0"  lineWeight="Normal"  userDefined="1"  percentX="0"  percentY="0" >
                             <gating:dimension gating:min="396.10783492720316" >
                               <data-type:fcs-dimension data-type:name="Comp-APC-A" />
                             </gating:dimension>
                             <gating:dimension gating:min="2488.8903840035873" >
                               <data-type:fcs-dimension data-type:name="Comp-BV421-A" />
                             </gating:dimension>
                           </gating:RectangleGate>
                         </Gate>
                       </Population>
                       <Population name="Q3: TIM3+ , PD-1-"  annotation=""  owningGroup="All Samples"  expanded="1"  sortPriority="10"  count="82" >
                         <Graph smoothing="0"  backColor="#ffffff"  foreColor="#000000"  heatMapStatParameter="Comp-PE-Cy7-A"  type="Pseudocolor"  fast="1" >
                           <Axis dimension="x"  name="Comp-APC-A"  label=""  auto="auto" />
                           <Axis dimension="y"  name="Comp-BV421-A"  label=""  auto="auto" />
                           <GraphSettings level="5%"  smoothingHighResolution="1"  contourHighResolution="1"  histogramSmoothingCount="0"  graphResolution="256"  showOutliers="0"  drawLargeDots="0"  dotsToDraw="8000"  tint="le.chartfill.tinted.40"  lineWeight="le.lineweight.normal"  lineStyle="le.linestyle.solid" />
                           <GraphEnvironment showGrid="0"  showAxes="tnlTNL"  showGates="1"  showFreqOnPlots="1"  showGateNameOnPlots="1"  showMedians="0"  showUncomped="0"  addEventParam="0"  lastYAxisName="" >
                             <TextTraits font="SansSerif"  size="11"  name="Labels"  style="plain"  color="#000000"  background="#00ffffff"  just="left" />
                             <TextTraits font="SansSerif"  size="11"  name="LayoutGates"  style="plain"  color="#000000"  background="#00ffffff"  just="left" />
                             <TextTraits font="SansSerif"  size="9"  name="Numbers"  style="plain"  color="#000000"  background="#00ffffff"  just="left" />
                             <TextTraits font="SansSerif"  size="9"  name="Legend"  style="plain"  color="#000000"  background="#00ffffff"  just="left" />
                             <WindowPosition x="487"  y="69"  width="392"  height="584"  displayed="1"  panelState="---" />
                           </GraphEnvironment>
                         </Graph>
                         <Gate gating:id="ID900310415"  gating:parent_id="ID749642798" >
                           <gating:RectangleGate eventsInside="1"  annoOffsetX="0"  annoOffsetY="0"  tint="#000000"  isTinted="0"  lineWeight="Normal"  userDefined="1"  percentX="0"  percentY="0" >
                             <gating:dimension gating:min="396.10783492720316" >
                               <data-type:fcs-dimension data-type:name="Comp-APC-A" />
                             </gating:dimension>
                             <gating:dimension gating:max="2488.8903840035873" >
                               <data-type:fcs-dimension data-type:name="Comp-BV421-A" />
                             </gating:dimension>
                           </gating:RectangleGate>
                         </Gate>
                       </Population>
                       <Population name="Q4: TIM3- , PD-1-"  annotation=""  owningGroup="All Samples"  expanded="1"  sortPriority="10"  count="213" >
                         <Graph smoothing="0"  backColor="#ffffff"  foreColor="#000000"  heatMapStatParameter="Comp-PE-Cy7-A"  type="Pseudocolor"  fast="1" >
                           <Axis dimension="x"  name="Comp-APC-A"  label=""  auto="auto" />
                           <Axis dimension="y"  name="Comp-BV421-A"  label=""  auto="auto" />
                           <GraphSettings level="5%"  smoothingHighResolution="1"  contourHighResolution="1"  histogramSmoothingCount="0"  graphResolution="256"  showOutliers="0"  drawLargeDots="0"  dotsToDraw="8000"  tint="le.chartfill.tinted.40"  lineWeight="le.lineweight.normal"  lineStyle="le.linestyle.solid" />
                           <GraphEnvironment showGrid="0"  showAxes="tnlTNL"  showGates="1"  showFreqOnPlots="1"  showGateNameOnPlots="1"  showMedians="0"  showUncomped="0"  addEventParam="0"  lastYAxisName="" >
                             <TextTraits font="SansSerif"  size="11"  name="Labels"  style="plain"  color="#000000"  background="#00ffffff"  just="left" />
                             <TextTraits font="SansSerif"  size="11"  name="LayoutGates"  style="plain"  color="#000000"  background="#00ffffff"  just="left" />
                             <TextTraits font="SansSerif"  size="9"  name="Numbers"  style="plain"  color="#000000"  background="#00ffffff"  just="left" />
                             <TextTraits font="SansSerif"  size="9"  name="Legend"  style="plain"  color="#000000"  background="#00ffffff"  just="left" />
                             <WindowPosition x="487"  y="69"  width="392"  height="584"  displayed="1"  panelState="---" />
                           </GraphEnvironment>
                         </Graph>
                         <Gate gating:id="ID904678012"  gating:parent_id="ID749642798" >
                           <gating:RectangleGate eventsInside="1"  annoOffsetX="0"  annoOffsetY="0"  tint="#000000"  isTinted="0"  lineWeight="Normal"  userDefined="1"  percentX="0"  percentY="0" >
                             <gating:dimension gating:max="396.10783492720316" >
                               <data-type:fcs-dimension data-type:name="Comp-APC-A" />
                             </gating:dimension>
                             <gating:dimension gating:max="2488.8903840035873" >
                               <data-type:fcs-dimension data-type:name="Comp-BV421-A" />
                             </gating:dimension>
                           </gating:RectangleGate>
                         </Gate>
                       </Population>
                     </Subpopulations>
                   </Population>
                   <Population name="CD8"  annotation=""  owningGroup="All Samples"  expanded="1"  sortPriority="10"  count="979" >
                     <Graph smoothing="0"  backColor="#ffffff"  foreColor="#000000"  heatMapStatParameter="Comp-PE-Cy7-A"  type="Histogram"  fast="1" >
                       <Axis dimension="x"  name="Comp-APC-A"  label=""  auto="auto" />
                       <Axis dimension="y"  name=""  label=""  auto="auto" />
                       <GraphSettings level="5%"  smoothingHighResolution="1"  contourHighResolution="1"  histogramSmoothingCount="0"  graphResolution="256"  showOutliers="0"  drawLargeDots="0"  dotsToDraw="8000"  tint="le.chartfill.tinted.40"  lineWeight="le.lineweight.normal"  lineStyle="le.linestyle.solid" />
                       <GraphEnvironment showGrid="0"  showAxes="tnlTNL"  showGates="1"  showFreqOnPlots="1"  showGateNameOnPlots="1"  showMedians="0"  showUncomped="0"  addEventParam="0"  lastYAxisName="Comp-APC-Cy7-A" >
                         <TextTraits font="SansSerif"  size="11"  name="Labels"  style="plain"  color="#000000"  background="#00ffffff"  just="left" />
                         <TextTraits font="SansSerif"  size="11"  name="LayoutGates"  style="plain"  color="#000000"  background="#00ffffff"  just="left" />
                         <TextTraits font="SansSerif"  size="9"  name="Numbers"  style="plain"  color="#000000"  background="#00ffffff"  just="left" />
                         <TextTraits font="SansSerif"  size="9"  name="Legend"  style="plain"  color="#000000"  background="#00ffffff"  just="left" />
                         <WindowPosition x="563"  y="98"  width="392"  height="584"  displayed="0"  panelState="---" />
                       </GraphEnvironment>
                     </Graph>
                     <Gate gating:id="ID404619061"  gating:parent_id="ID1328442935" >
                       <gating:PolygonGate eventsInside="1"  annoOffsetX="5"  annoOffsetY="3"  tint="#000000"  isTinted="0"  lineWeight="Normal"  userDefined="1"  quadId="-1"  gateResolution="256" >
                         <gating:dimension>
                           <data-type:fcs-dimension data-type:name="Comp-BV605-A" />
                         </gating:dimension>
                         <gating:dimension>
                           <data-type:fcs-dimension data-type:name="Comp-APC-Cy7-A" />
                         </gating:dimension>
                         <gating:vertex>
                           <gating:coordinate data-type:value="12029.2633542147" />
                           <gating:coordinate data-type:value="1012.2527025355" />
                         </gating:vertex>
                         <gating:vertex>
                           <gating:coordinate data-type:value="2182.8617599397" />
                           <gating:coordinate data-type:value="128.5104907449" />
                         </gating:vertex>
                         <gating:vertex>
                           <gating:coordinate data-type:value="2182.8617599397" />
                           <gating:coordinate data-type:value="3.516181484" />
                         </gating:vertex>
                         <gating:vertex>
                           <gating:coordinate data-type:value="66290.5821617623" />
                           <gating:coordinate data-type:value="3.516181484" />
                         </gating:vertex>
                         <gating:vertex>
                           <gating:coordinate data-type:value="66290.5821617623" />
                           <gating:coordinate data-type:value="1067.2650496618" />
                         </gating:vertex>
                       </gating:PolygonGate>
                     </Gate>
                   </Population>
                 </Subpopulations>
               </Population>
             </Subpopulations>
           </Population>
         </Subpopulations>
       </SampleNode>
     </Sample>
     <Sample>
       <DataSet uri="file:/F:/鼓楼医院/manuscript/投稿/embo%20j/revise/data/Fig%204/耗竭/20240528_Tube_030_028.fcs"  sampleID="8" />
       <transforms:spilloverMatrix spectral="0"  prefix="Comp-"  name="Acquisition-defined"  editable="0"  color="#c0c0c0"  version="FlowJo-10.6.2"  status="FINALIZED"  transforms:id="79f26aff-08f0-4ab2-84b7-941b7a8946d3"  suffix="" >
         <data-type:parameters>
           <data-type:parameter data-type:name="PE-Cy7-A"  userProvidedCompInfix="Comp-PE-Cy7-A" />
           <data-type:parameter data-type:name="APC-A"  userProvidedCompInfix="Comp-APC-A" />
           <data-type:parameter data-type:name="APC-Cy7-A"  userProvidedCompInfix="Comp-APC-Cy7-A" />
           <data-type:parameter data-type:name="BV421-A"  userProvidedCompInfix="Comp-BV421-A" />
           <data-type:parameter data-type:name="BV510-A"  userProvidedCompInfix="Comp-BV510-A" />
           <data-type:parameter data-type:name="BV605-A"  userProvidedCompInfix="Comp-BV605-A" />
           <data-type:parameter data-type:name="PE-A"  userProvidedCompInfix="Comp-PE-A" />
         </data-type:parameters>
         <transforms:spillover data-type:parameter="PE-Cy7-A"  userProvidedCompInfix="Comp-PE-Cy7-A" >
           <transforms:coefficient data-type:parameter="PE-Cy7-A"  transforms:value="1" />
           <transforms:coefficient data-type:parameter="APC-A"  transforms:value="0" />
           <transforms:coefficient data-type:parameter="APC-Cy7-A"  transforms:value="0" />
           <transforms:coefficient data-type:parameter="BV421-A"  transforms:value="0" />
           <transforms:coefficient data-type:parameter="BV510-A"  transforms:value="0" />
           <transforms:coefficient data-type:parameter="BV605-A"  transforms:value="0" />
           <transforms:coefficient data-type:parameter="PE-A"  transforms:value="0" />
         </transforms:spillover>
         <transforms:spillover data-type:parameter="APC-A"  userProvidedCompInfix="Comp-APC-A" >
           <transforms:coefficient data-type:parameter="PE-Cy7-A"  transforms:value="0" />
           <transforms:coefficient data-type:parameter="APC-A"  transforms:value="1" />
           <transforms:coefficient data-type:parameter="APC-Cy7-A"  transforms:value="0.0799999982" />
           <transforms:coefficient data-type:parameter="BV421-A"  transforms:value="0" />
           <transforms:coefficient data-type:parameter="BV510-A"  transforms:value="0" />
           <transforms:coefficient data-type:parameter="BV605-A"  transforms:value="0" />
           <transforms:coefficient data-type:parameter="PE-A"  transforms:value="0" />
         </transforms:spillover>
         <transforms:spillover data-type:parameter="APC-Cy7-A"  userProvidedCompInfix="Comp-APC-Cy7-A" >
           <transforms:coefficient data-type:parameter="PE-Cy7-A"  transforms:value="0" />
           <transforms:coefficient data-type:parameter="APC-A"  transforms:value="0.0399999991" />
           <transforms:coefficient data-type:parameter="APC-Cy7-A"  transforms:value="1" />
           <transforms:coefficient data-type:parameter="BV421-A"  transforms:value="0" />
           <transforms:coefficient data-type:parameter="BV510-A"  transforms:value="0" />
           <transforms:coefficient data-type:parameter="BV605-A"  transforms:value="0.0099999206" />
           <transforms:coefficient data-type:parameter="PE-A"  transforms:value="0" />
         </transforms:spillover>
         <transforms:spillover data-type:parameter="BV421-A"  userProvidedCompInfix="Comp-BV421-A" >
           <transforms:coefficient data-type:parameter="PE-Cy7-A"  transforms:value="0" />
           <transforms:coefficient data-type:parameter="APC-A"  transforms:value="0" />
           <transforms:coefficient data-type:parameter="APC-Cy7-A"  transforms:value="0" />
           <transforms:coefficient data-type:parameter="BV421-A"  transforms:value="1" />
           <transforms:coefficient data-type:parameter="BV510-A"  transforms:value="0.0900000036" />
           <transforms:coefficient data-type:parameter="BV605-A"  transforms:value="0.006999996" />
           <transforms:coefficient data-type:parameter="PE-A"  transforms:value="0" />
         </transforms:spillover>
         <transforms:spillover data-type:parameter="BV510-A"  userProvidedCompInfix="Comp-BV510-A" >
           <transforms:coefficient data-type:parameter="PE-Cy7-A"  transforms:value="0" />
           <transforms:coefficient data-type:parameter="APC-A"  transforms:value="0" />
           <transforms:coefficient data-type:parameter="APC-Cy7-A"  transforms:value="0" />
           <transforms:coefficient data-type:parameter="BV421-A"  transforms:value="0.1899999976" />
           <transforms:coefficient data-type:parameter="BV510-A"  transforms:value="1" />
           <transforms:coefficient data-type:parameter="BV605-A"  transforms:value="0.0600000061" />
           <transforms:coefficient data-type:parameter="PE-A"  transforms:value="0" />
         </transforms:spillover>
         <transforms:spillover data-type:parameter="BV605-A"  userProvidedCompInfix="Comp-BV605-A" >
           <transforms:coefficient data-type:parameter="PE-Cy7-A"  transforms:value="0" />
           <transforms:coefficient data-type:parameter="APC-A"  transforms:value="0" />
           <transforms:coefficient data-type:parameter="APC-Cy7-A"  transforms:value="0" />
           <transforms:coefficient data-type:parameter="BV421-A"  transforms:value="0.200000003" />
           <transforms:coefficient data-type:parameter="BV510-A"  transforms:value="0.0400000028" />
           <transforms:coefficient data-type:parameter="BV605-A"  transforms:value="1" />
           <transforms:coefficient data-type:parameter="PE-A"  transforms:value="0" />
         </transforms:spillover>
         <transforms:spillover data-type:parameter="PE-A"  userProvidedCompInfix="Comp-PE-A" >
           <transforms:coefficient data-type:parameter="PE-Cy7-A"  transforms:value="0" />
           <transforms:coefficient data-type:parameter="APC-A"  transforms:value="0" />
           <transforms:coefficient data-type:parameter="APC-Cy7-A"  transforms:value="0" />
           <transforms:coefficient data-type:parameter="BV421-A"  transforms:value="0" />
           <transforms:coefficient data-type:parameter="BV510-A"  transforms:value="0" />
           <transforms:coefficient data-type:parameter="BV605-A"  transforms:value="0" />
           <transforms:coefficient data-type:parameter="PE-A"  transforms:value="1" />
         </transforms:spillover>
       </transforms:spilloverMatrix>
       <Transformations>
         <transforms:linear transforms:minRange="0"  transforms:maxRange="262144"  gain="1" >
           <data-type:parameter data-type:name="FSC-A" />
         </transforms:linear>
         <transforms:linear transforms:minRange="0"  transforms:maxRange="262144"  gain="1" >
           <data-type:parameter data-type:name="FSC-H" />
         </transforms:linear>
         <transforms:linear transforms:minRange="0"  transforms:maxRange="262144"  gain="1" >
           <data-type:parameter data-type:name="SSC-A" />
         </transforms:linear>
         <transforms:biex transforms:length="256"  transforms:maxRange="262144"  transforms:neg="0"  transforms:width="-100"  transforms:pos="4.418539922" >
           <data-type:parameter data-type:name="PE-Cy7-A" />
         </transforms:biex>
         <transforms:log transforms:offset="3"  transforms:decades="4.9414186672" >
           <data-type:parameter data-type:name="APC-A" />
         </transforms:log>
         <transforms:log transforms:offset="3"  transforms:decades="4.9414186672" >
           <data-type:parameter data-type:name="APC-Cy7-A" />
         </transforms:log>
         <transforms:log transforms:offset="3"  transforms:decades="4.9414186672" >
           <data-type:parameter data-type:name="BV421-A" />
         </transforms:log>
         <transforms:biex transforms:length="256"  transforms:maxRange="262144"  transforms:neg="0"  transforms:width="-100"  transforms:pos="4.418539922" >
           <data-type:parameter data-type:name="BV510-A" />
         </transforms:biex>
         <transforms:log transforms:offset="3"  transforms:decades="4.9414186672" >
           <data-type:parameter data-type:name="BV605-A" />
         </transforms:log>
         <transforms:biex transforms:length="256"  transforms:maxRange="262144"  transforms:neg="0"  transforms:width="-100"  transforms:pos="4.418539922" >
           <data-type:parameter data-type:name="PE-A" />
         </transforms:biex>
         <transforms:linear transforms:minRange="0.2319229908"  transforms:maxRange="70"  gain="0.0104469816" >
           <data-type:parameter data-type:name="Time" />
         </transforms:linear>
         <transforms:biex transforms:length="256"  transforms:maxRange="262144"  transforms:neg="0"  transforms:width="-100"  transforms:pos="4.418539922" >
           <data-type:parameter data-type:name="Comp-PE-Cy7-A" />
         </transforms:biex>
         <transforms:log transforms:offset="3"  transforms:decades="4.9414186672" >
           <data-type:parameter data-type:name="Comp-APC-A" />
         </transforms:log>
         <transforms:log transforms:offset="3"  transforms:decades="4.9414186672" >
           <data-type:parameter data-type:name="Comp-APC-Cy7-A" />
         </transforms:log>
         <transforms:log transforms:offset="3"  transforms:decades="4.9414186672" >
           <data-type:parameter data-type:name="Comp-BV421-A" />
         </transforms:log>
         <transforms:biex transforms:length="256"  transforms:maxRange="262144"  transforms:neg="0"  transforms:width="-100"  transforms:pos="4.418539922" >
           <data-type:parameter data-type:name="Comp-BV510-A" />
         </transforms:biex>
         <transforms:log transforms:offset="3"  transforms:decades="4.9414186672" >
           <data-type:parameter data-type:name="Comp-BV605-A" />
         </transforms:log>
         <transforms:biex transforms:length="256"  transforms:maxRange="262144"  transforms:neg="0"  transforms:width="-100"  transforms:pos="4.418539922" >
           <data-type:parameter data-type:name="Comp-PE-A" />
         </transforms:biex>
       </Transformations>
       <Keywords>
         <Keyword name="FJ_FCS_VERSION"  value="3" />
         <Keyword name="$BEGINANALYSIS"  value="0" />
         <Keyword name="$ENDANALYSIS"  value="0" />
         <Keyword name="$BEGINSTEXT"  value="0" />
         <Keyword name="$ENDSTEXT"  value="0" />
         <Keyword name="$BEGINDATA"  value="2442" />
         <Keyword name="$ENDDATA"  value="2139213            " />
         <Keyword name="$FIL"  value="20240528_Tube_030_028.fcs" />
         <Keyword name="$SYS"  value="Windows XP 5.1" />
         <Keyword name="$TOT"  value="48563              " />
         <Keyword name="$PAR"  value="11" />
         <Keyword name="$MODE"  value="L" />
         <Keyword name="$BYTEORD"  value="4,3,2,1" />
         <Keyword name="$DATATYPE"  value="F" />
         <Keyword name="$NEXTDATA"  value="0" />
         <Keyword name="CREATOR"  value="BD FACSDiva Software Version 7.0" />
         <Keyword name="TUBE NAME"  value="Tube_030" />
         <Keyword name="$SRC"  value="20240528" />
         <Keyword name="EXPERIMENT NAME"  value="20240428 T" />
         <Keyword name="GUID"  value="f2e5f5de-a70d-451f-adc3-0b6d1ea85526" />
         <Keyword name="$DATE"  value="07-JUN-2024" />
         <Keyword name="$BTIM"  value="16:11:21" />
         <Keyword name="$ETIM"  value="16:12:31" />
         <Keyword name="$CYT"  value="FACSAriaII" />
         <Keyword name="SETTINGS"  value="Cytometer" />
         <Keyword name="CYTNUM"  value="1" />
         <Keyword name="WINDOW EXTENSION"  value="2.00" />
         <Keyword name="EXPORT USER NAME"  value="Administrator" />
         <Keyword name="EXPORT TIME"  value="07-JUN-2024-16:21:44" />
         <Keyword name="$OP"  value="Administrator" />
         <Keyword name="FSC ASF"  value="1.02" />
         <Keyword name="AUTOBS"  value="TRUE" />
         <Keyword name="$INST"  value=" " />
         <Keyword name="LASER1NAME"  value="Blue" />
         <Keyword name="LASER1DELAY"  value="0.00" />
         <Keyword name="LASER1ASF"  value="1.11" />
         <Keyword name="LASER2NAME"  value="Red" />
         <Keyword name="LASER2DELAY"  value="-32.48" />
         <Keyword name="LASER2ASF"  value="1.24" />
         <Keyword name="LASER3NAME"  value="Violet" />
         <Keyword name="LASER3DELAY"  value="26.00" />
         <Keyword name="LASER3ASF"  value="0.80" />
         <Keyword name="$TIMESTEP"  value="0.01" />
         <Keyword name="SPILL"  value="7,PE-Cy7-A,APC-A,APC-Cy7-A,BV421-A,BV510-A,BV605-A,PE-A,1,0,0,0,0,0,0,0,1,0.07999999702400004,0,0,0,0,0,0.03999999851200002,1,0,0,0.009999920877797676,0,0,0,0,1,0.089999999867,0.0069999959091799815,0,0,0,0,0.18999999909999996,1,0.06000000542110006,0,0,0,0,0.19999999710799996,0.040000001060000005,1,0,0,0,0,0,0,0,1" />
         <Keyword name="APPLY COMPENSATION"  value="TRUE" />
         <Keyword name="THRESHOLD"  value="FSC,31194" />
         <Keyword name="$P1N"  value="FSC-A" />
         <Keyword name="$P1R"  value="262144" />
         <Keyword name="$P1B"  value="32" />
         <Keyword name="$P1E"  value="0,0" />
         <Keyword name="$P1V"  value="230" />
         <Keyword name="$P1G"  value="1.0" />
         <Keyword name="P1DISPLAY"  value="LIN" />
         <Keyword name="P1BS"  value="0" />
         <Keyword name="P1MS"  value="0" />
         <Keyword name="$P2N"  value="FSC-H" />
         <Keyword name="$P2R"  value="262144" />
         <Keyword name="$P2B"  value="32" />
         <Keyword name="$P2E"  value="0,0" />
         <Keyword name="$P2V"  value="230" />
         <Keyword name="$P2G"  value="1.0" />
         <Keyword name="P2DISPLAY"  value="LIN" />
         <Keyword name="P2BS"  value="0" />
         <Keyword name="P2MS"  value="0" />
         <Keyword name="$P3N"  value="SSC-A" />
         <Keyword name="$P3R"  value="262144" />
         <Keyword name="$P3B"  value="32" />
         <Keyword name="$P3E"  value="0,0" />
         <Keyword name="$P3V"  value="390" />
         <Keyword name="$P3G"  value="1.0" />
         <Keyword name="P3DISPLAY"  value="LIN" />
         <Keyword name="P3BS"  value="0" />
         <Keyword name="P3MS"  value="0" />
         <Keyword name="$P4N"  value="PE-Cy7-A" />
         <Keyword name="$P4S"  value="CD28" />
         <Keyword name="$P4R"  value="262144" />
         <Keyword name="$P4B"  value="32" />
         <Keyword name="$P4E"  value="0,0" />
         <Keyword name="$P4V"  value="590" />
         <Keyword name="$P4G"  value="1.0" />
         <Keyword name="P4DISPLAY"  value="LOG" />
         <Keyword name="P4BS"  value="102" />
         <Keyword name="P4MS"  value="0" />
         <Keyword name="$P5N"  value="APC-A" />
         <Keyword name="$P5S"  value="TIM3" />
         <Keyword name="$P5R"  value="262144" />
         <Keyword name="$P5B"  value="32" />
         <Keyword name="$P5E"  value="0,0" />
         <Keyword name="$P5V"  value="630" />
         <Keyword name="$P5G"  value="1.0" />
         <Keyword name="P5DISPLAY"  value="LOG" />
         <Keyword name="P5BS"  value="45" />
         <Keyword name="P5MS"  value="0" />
         <Keyword name="$P6N"  value="APC-Cy7-A" />
         <Keyword name="$P6S"  value="CD4" />
         <Keyword name="$P6R"  value="262144" />
         <Keyword name="$P6B"  value="32" />
         <Keyword name="$P6E"  value="0,0" />
         <Keyword name="$P6V"  value="620" />
         <Keyword name="$P6G"  value="1.0" />
         <Keyword name="P6DISPLAY"  value="LOG" />
         <Keyword name="P6BS"  value="630" />
         <Keyword name="P6MS"  value="0" />
         <Keyword name="$P7N"  value="BV421-A" />
         <Keyword name="$P7S"  value="PD-1" />
         <Keyword name="$P7R"  value="262144" />
         <Keyword name="$P7B"  value="32" />
         <Keyword name="$P7E"  value="0,0" />
         <Keyword name="$P7V"  value="500" />
         <Keyword name="$P7G"  value="1.0" />
         <Keyword name="P7DISPLAY"  value="LOG" />
         <Keyword name="P7BS"  value="816" />
         <Keyword name="P7MS"  value="0" />
         <Keyword name="$P8N"  value="BV510-A" />
         <Keyword name="$P8S"  value="CD3" />
         <Keyword name="$P8R"  value="262144" />
         <Keyword name="$P8B"  value="32" />
         <Keyword name="$P8E"  value="0,0" />
         <Keyword name="$P8V"  value="540" />
         <Keyword name="$P8G"  value="1.0" />
         <Keyword name="P8DISPLAY"  value="LOG" />
         <Keyword name="P8BS"  value="415" />
         <Keyword name="P8MS"  value="0" />
         <Keyword name="$P9N"  value="BV605-A" />
         <Keyword name="$P9S"  value="CD8" />
         <Keyword name="$P9R"  value="262144" />
         <Keyword name="$P9B"  value="32" />
         <Keyword name="$P9E"  value="0,0" />
         <Keyword name="$P9V"  value="520" />
         <Keyword name="$P9G"  value="1.0" />
         <Keyword name="P9DISPLAY"  value="LOG" />
         <Keyword name="P9BS"  value="537" />
         <Keyword name="P9MS"  value="0" />
         <Keyword name="$P10N"  value="PE-A" />
         <Keyword name="$P10R"  value="262144" />
         <Keyword name="$P10B"  value="32" />
         <Keyword name="$P10E"  value="0,0" />
         <Keyword name="$P10V"  value="550" />
         <Keyword name="$P10G"  value="1.0" />
         <Keyword name="P10DISPLAY"  value="LOG" />
         <Keyword name="P10BS"  value="72" />
         <Keyword name="P10MS"  value="0" />
         <Keyword name="$P11N"  value="Time" />
         <Keyword name="$P11R"  value="262144" />
         <Keyword name="$P11B"  value="32" />
         <Keyword name="$P11E"  value="0,0" />
         <Keyword name="$P11G"  value="0.01" />
         <Keyword name="P11BS"  value="0" />
         <Keyword name="P11MS"  value="0" />
         <Keyword name="CST BEADS EXPIRED"  value="False" />
         <Keyword name="$P1S"  value="" />
         <Keyword name="$P2S"  value="" />
         <Keyword name="$P3S"  value="" />
         <Keyword name="$P10S"  value="" />
         <Keyword name="$P11S"  value="" />
         <Keyword name="$P12N"  value="Comp-PE-Cy7-A" />
         <Keyword name="$P12S"  value="CD28" />
         <Keyword name="$P12R"  value="262144" />
         <Keyword name="$P13N"  value="Comp-APC-A" />
         <Keyword name="$P13S"  value="TIM3" />
         <Keyword name="$P13R"  value="262144" />
         <Keyword name="$P14N"  value="Comp-APC-Cy7-A" />
         <Keyword name="$P14S"  value="CD4" />
         <Keyword name="$P14R"  value="262144" />
         <Keyword name="$P15N"  value="Comp-BV421-A" />
         <Keyword name="$P15S"  value="PD-1" />
         <Keyword name="$P15R"  value="262144" />
         <Keyword name="$P16N"  value="Comp-BV510-A" />
         <Keyword name="$P16S"  value="CD3" />
         <Keyword name="$P16R"  value="262144" />
         <Keyword name="$P17N"  value="Comp-BV605-A" />
         <Keyword name="$P17S"  value="CD8" />
         <Keyword name="$P17R"  value="262144" />
         <Keyword name="$P18N"  value="Comp-PE-A" />
         <Keyword name="$P18S"  value="" />
         <Keyword name="$P18R"  value="262144" />
       </Keywords>
[truncated: 70,068 more chars]
