# Supplementary material for: A therapeutic regimen using neoantigen-specific TCR-T cells for HLA-A*2402-positive solid tumors
Source: EMBO Mol Med. 2025 Jan 2;17(2):365–83. doi: 10.1038/s44321-024-00184-1 (PMC11821884; doi:10.1038/s44321-024-00184-1)
Supplement: Supplementary file 7 — Source data Fig. 5 [file 44321_2024_184_MOESM7_ESM.zip]

Archive with 190 entries (174 files):
- Fig 5/
- __MACOSX/._Fig 5
- Fig 5/Fig 5F/
- __MACOSX/Fig 5/._Fig 5F
- Fig 5/Fig 5G/
- __MACOSX/Fig 5/._Fig 5G
- Fig 5/Fig 5E/
- __MACOSX/Fig 5/._Fig 5E
- Fig 5/Fig 5B/
- __MACOSX/Fig 5/._Fig 5B
- Fig 5/Fig 5C/
- __MACOSX/Fig 5/._Fig 5C
- Fig 5/Fig 5D/
- __MACOSX/Fig 5/._Fig 5D
- Fig 5/Fig 5F/1233.png
- __MACOSX/Fig 5/Fig 5F/._1233.png
- Fig 5/Fig 5F/res21.pzfx
- __MACOSX/Fig 5/Fig 5F/._res21.pzfx
- Fig 5/Fig 5F/123.png
- __MACOSX/Fig 5/Fig 5F/._123.png
- Fig 5/Fig 5F/PKI20230323141222_SEQ/
- __MACOSX/Fig 5/Fig 5F/._PKI20230323141222_SEQ
- Fig 5/Fig 5G/40-2c2.tif
- __MACOSX/Fig 5/Fig 5G/._40-2c2.tif
- Fig 5/Fig 5G/40-2c3.tif
- __MACOSX/Fig 5/Fig 5G/._40-2c3.tif
- Fig 5/Fig 5G/40-2c1.tif
- __MACOSX/Fig 5/Fig 5G/._40-2c1.tif
- Fig 5/Fig 5G/40-2.nd2
- __MACOSX/Fig 5/Fig 5G/._40-2.nd2
- Fig 5/Fig 5G/40-2.tif
- __MACOSX/Fig 5/Fig 5G/._40-2.tif
- Fig 5/Fig 5E/20221130/
- __MACOSX/Fig 5/Fig 5E/._20221130
- Fig 5/Fig 5E/μ£¬μáçΘóÿ-1.tif
- __MACOSX/Fig 5/Fig 5E/._μ£¬μáçΘóÿ-1.tif
- Fig 5/Fig 5B/exported ZET5A.txt
- __MACOSX/Fig 5/Fig 5B/._exported ZET5A.txt
- Fig 5/Fig 5B/SIZE 20220808-1-4OC-1.dts
- __MACOSX/Fig 5/Fig 5B/._SIZE 20220808-1-4OC-1.dts
- Fig 5/Fig 5B/SIZE 20220808-1-4OC.dts
- __MACOSX/Fig 5/Fig 5B/._SIZE 20220808-1-4OC.dts
- Fig 5/Fig 5B/stability.pzfx
- __MACOSX/Fig 5/Fig 5B/._stability.pzfx
- Fig 5/Fig 5B/exported 20220808-1-37OC-2.txt
- __MACOSX/Fig 5/Fig 5B/._exported 20220808-1-37OC-2.txt
- Fig 5/Fig 5B/exported 20220808-1-37OC-3.txt
- __MACOSX/Fig 5/Fig 5B/._exported 20220808-1-37OC-3.txt
- Fig 5/Fig 5B/exported 20220808-1-37OC-1.txt
- __MACOSX/Fig 5/Fig 5B/._exported 20220808-1-37OC-1.txt
- Fig 5/Fig 5B/size.tif
- __MACOSX/Fig 5/Fig 5B/._size.tif
- Fig 5/Fig 5B/212.tif
- __MACOSX/Fig 5/Fig 5B/._212.tif
- Fig 5/Fig 5B/211.tif
- __MACOSX/Fig 5/Fig 5B/._211.tif
- Fig 5/Fig 5B/1.dts
- __MACOSX/Fig 5/Fig 5B/._1.dts
- Fig 5/Fig 5B/2122.tif
- __MACOSX/Fig 5/Fig 5B/._2122.tif
- Fig 5/Fig 5B/exported SIZE.txt
- __MACOSX/Fig 5/Fig 5B/._exported SIZE.txt
- Fig 5/Fig 5B/exported 20220808-1-4OC-3.txt
- __MACOSX/Fig 5/Fig 5B/._exported 20220808-1-4OC-3.txt
- Fig 5/Fig 5B/exported 20220808-1-4OC-2.txt
- __MACOSX/Fig 5/Fig 5B/._exported 20220808-1-4OC-2.txt
- Fig 5/Fig 5B/46000X0002.tif
- __MACOSX/Fig 5/Fig 5B/._46000X0002.tif
- Fig 5/Fig 5B/exported 20220808-1-4OC-1.txt
- __MACOSX/Fig 5/Fig 5B/._exported 20220808-1-4OC-1.txt
- Fig 5/Fig 5B/stability.tif
- __MACOSX/Fig 5/Fig 5B/._stability.tif
- Fig 5/Fig 5C/Zeta Potentials.tif
- __MACOSX/Fig 5/Fig 5C/._Zeta Potentials.tif
- Fig 5/Fig 5C/ZETA 20220808-1-4OC-1.txt
- __MACOSX/Fig 5/Fig 5C/._ZETA 20220808-1-4OC-1.txt
- Fig 5/Fig 5C/ZETA 20220808-1-4OC-3.txt
- __MACOSX/Fig 5/Fig 5C/._ZETA 20220808-1-4OC-3.txt
- Fig 5/Fig 5C/ZETA 20220808-1-4OC-2.txt
- __MACOSX/Fig 5/Fig 5C/._ZETA 20220808-1-4OC-2.txt
- Fig 5/Fig 5C/zeta.tif
- __MACOSX/Fig 5/Fig 5C/._zeta.tif
- Fig 5/Fig 5C/Zeta Potentials.pzfx
- __MACOSX/Fig 5/Fig 5C/._Zeta Potentials.pzfx
- Fig 5/Fig 5D/res 123.tif
- __MACOSX/Fig 5/Fig 5D/._res 123.tif
- Fig 5/Fig 5D/28-Jun-2023-Layout-1.png
- __MACOSX/Fig 5/Fig 5D/._28-Jun-2023-Layout-1.png
- Fig 5/Fig 5D/μáçμ£1⁄41_CTRL-2.fcs
- __MACOSX/Fig 5/Fig 5D/._μáçμ£1⁄41_CTRL-2.fcs
- Fig 5/Fig 5D/res1.tif
- __MACOSX/Fig 5/Fig 5D/._res1.tif
- Fig 5/Fig 5D/μáçμ£1⁄41_2-2.fcs
- __MACOSX/Fig 5/Fig 5D/._μáçμ£1⁄41_2-2.fcs
- Fig 5/Fig 5D/μáçμ£1⁄41_6-4.fcs
- __MACOSX/Fig 5/Fig 5D/._μáçμ£1⁄41_6-4.fcs
- Fig 5/Fig 5D/μáçμ£1⁄41_CTRL.fcs
- __MACOSX/Fig 5/Fig 5D/._μáçμ£1⁄41_CTRL.fcs
- Fig 5/Fig 5D/μáçμ£1⁄41_2-1.fcs
- __MACOSX/Fig 5/Fig 5D/._μáçμ£1⁄41_2-1.fcs
- Fig 5/Fig 5D/μáçμ£1⁄41_6-1.fcs
- __MACOSX/Fig 5/Fig 5D/._μáçμ£1⁄41_6-1.fcs
- Fig 5/Fig 5D/μáçμ£1⁄41_4-2.fcs
- __MACOSX/Fig 5/Fig 5D/._μáçμ£1⁄41_4-2.fcs
- Fig 5/Fig 5D/μáçμ£1⁄41_6-2.fcs
- __MACOSX/Fig 5/Fig 5D/._μáçμ£1⁄41_6-2.fcs
- Fig 5/Fig 5D/res1.pzfx
- __MACOSX/Fig 5/Fig 5D/._res1.pzfx
- Fig 5/Fig 5D/μáçμ£1⁄41_4-1.fcs
- __MACOSX/Fig 5/Fig 5D/._μáçμ£1⁄41_4-1.fcs
- Fig 5/Fig 5D/μáçμ£1⁄41_6-3.fcs
- __MACOSX/Fig 5/Fig 5D/._μáçμ£1⁄41_6-3.fcs
- Fig 5/Fig 5D/μáçμ£1⁄41_1-2.fcs
- __MACOSX/Fig 5/Fig 5D/._μáçμ£1⁄41_1-2.fcs
- Fig 5/Fig 5D/μáçμ£1⁄41_3-1.fcs
- __MACOSX/Fig 5/Fig 5D/._μáçμ£1⁄41_3-1.fcs
- Fig 5/Fig 5D/μáçμ£1⁄41_1-3.fcs
- __MACOSX/Fig 5/Fig 5D/._μáçμ£1⁄41_1-3.fcs
- Fig 5/Fig 5D/μáçμ£1⁄41_1-1.fcs
- __MACOSX/Fig 5/Fig 5D/._μáçμ£1⁄41_1-1.fcs
- Fig 5/Fig 5D/μáçμ£1⁄41_3-2.fcs
- __MACOSX/Fig 5/Fig 5D/._μáçμ£1⁄41_3-2.fcs
- Fig 5/Fig 5D/μáçμ£1⁄41_5-1.fcs
- __MACOSX/Fig 5/Fig 5D/._μáçμ£1⁄41_5-1.fcs
- Fig 5/Fig 5D/μáçμ£1⁄41_AB.fcs
- __MACOSX/Fig 5/Fig 5D/._μáçμ£1⁄41_AB.fcs
- Fig 5/Fig 5D/μáçμ£1⁄41_5-2.fcs
- __MACOSX/Fig 5/Fig 5D/._μáçμ£1⁄41_5-2.fcs
- Fig 5/Fig 5F/PKI20230323141222_SEQ/PKI20230323141222_SEQ.PNG
- __MACOSX/Fig 5/Fig 5F/PKI20230323141222_SEQ/._PKI20230323141222_SEQ.PNG
- Fig 5/Fig 5F/PKI20230323141222_SEQ/PKI20230323141222_001/
- __MACOSX/Fig 5/Fig 5F/PKI20230323141222_SEQ/._PKI20230323141222_001
- Fig 5/Fig 5F/PKI20230323141222_SEQ/SequenceInfo.txt
- __MACOSX/Fig 5/Fig 5F/PKI20230323141222_SEQ/._SequenceInfo.txt
- Fig 5/Fig 5E/20221130/36h/
- __MACOSX/Fig 5/Fig 5E/20221130/._36h
- Fig 5/Fig 5E/20221130/12 h/
- __MACOSX/Fig 5/Fig 5E/20221130/._12 h
- Fig 5/Fig 5F/PKI20230323141222_SEQ/PKI20230323141222_001/ClickInfo.txt
- __MACOSX/Fig 5/Fig 5F/PKI20230323141222_SEQ/PKI20230323141222_001/._ClickInfo.txt
- Fig 5/Fig 5F/PKI20230323141222_SEQ/PKI20230323141222_001/luminescent.TIF
- __MACOSX/Fig 5/Fig 5F/PKI20230323141222_SEQ/PKI20230323141222_001/._luminescent.TIF
- Fig 5/Fig 5F/PKI20230323141222_SEQ/PKI20230323141222_001/readbiasonly.TIF
- __MACOSX/Fig 5/Fig 5F/PKI20230323141222_SEQ/PKI20230323141222_001/._readbiasonly.TIF
- Fig 5/Fig 5F/PKI20230323141222_SEQ/PKI20230323141222_001/AnalyzedClickInfo.txt
- __MACOSX/Fig 5/Fig 5F/PKI20230323141222_SEQ/PKI20230323141222_001/._AnalyzedClickInfo.txt
- Fig 5/Fig 5F/PKI20230323141222_SEQ/PKI20230323141222_001/photograph.TIF
- __MACOSX/Fig 5/Fig 5F/PKI20230323141222_SEQ/PKI20230323141222_001/._photograph.TIF
- Fig 5/Fig 5F/PKI20230323141222_SEQ/PKI20230323141222_001/fluorescentreference.tif
- __MACOSX/Fig 5/Fig 5F/PKI20230323141222_SEQ/PKI20230323141222_001/._fluorescentreference.tif
- Fig 5/Fig 5E/20221130/36h/PKI20221201131813_SEQ/
- __MACOSX/Fig 5/Fig 5E/20221130/36h/._PKI20221201131813_SEQ
- Fig 5/Fig 5E/20221130/12 h/PKI20221130134430_SEQ/
- __MACOSX/Fig 5/Fig 5E/20221130/12 h/._PKI20221130134430_SEQ
- Fig 5/Fig 5E/20221130/36h/PKI20221201131813_SEQ/PKI20221201131813_001/
- __MACOSX/Fig 5/Fig 5E/20221130/36h/PKI20221201131813_SEQ/._PKI20221201131813_001
- Fig 5/Fig 5E/20221130/36h/PKI20221201131813_SEQ/PKI20221201131813_SEQ.PNG
- __MACOSX/Fig 5/Fig 5E/20221130/36h/PKI20221201131813_SEQ/._PKI20221201131813_SEQ.PNG
- Fig 5/Fig 5E/20221130/36h/PKI20221201131813_SEQ/SequenceInfo.txt
- __MACOSX/Fig 5/Fig 5E/20221130/36h/PKI20221201131813_SEQ/._SequenceInfo.txt
- Fig 5/Fig 5E/20221130/12 h/PKI20221130134430_SEQ/PKI20221130134430_SEQ.PNG
- __MACOSX/Fig 5/Fig 5E/20221130/12 h/PKI20221130134430_SEQ/._PKI20221130134430_SEQ.PNG
- Fig 5/Fig 5E/20221130/12 h/PKI20221130134430_SEQ/PKI20221130134430_001/
- __MACOSX/Fig 5/Fig 5E/20221130/12 h/PKI20221130134430_SEQ/._PKI20221130134430_001
- Fig 5/Fig 5E/20221130/12 h/PKI20221130134430_SEQ/SequenceInfo.txt
- __MACOSX/Fig 5/Fig 5E/20221130/12 h/PKI20221130134430_SEQ/._SequenceInfo.txt
- Fig 5/Fig 5E/20221130/36h/PKI20221201131813_SEQ/PKI20221201131813_001/ClickInfo.txt
- __MACOSX/Fig 5/Fig 5E/20221130/36h/PKI20221201131813_SEQ/PKI20221201131813_001/._ClickInfo.txt
- Fig 5/Fig 5E/20221130/36h/PKI20221201131813_SEQ/PKI20221201131813_001/luminescent.TIF
- __MACOSX/Fig 5/Fig 5E/20221130/36h/PKI20221201131813_SEQ/PKI20221201131813_001/._luminescent.TIF
- Fig 5/Fig 5E/20221130/36h/PKI20221201131813_SEQ/PKI20221201131813_001/readbiasonly.TIF
- __MACOSX/Fig 5/Fig 5E/20221130/36h/PKI20221201131813_SEQ/PKI20221201131813_001/._readbiasonly.TIF
- Fig 5/Fig 5E/20221130/36h/PKI20221201131813_SEQ/PKI20221201131813_001/AnalyzedClickInfo.txt
- __MACOSX/Fig 5/Fig 5E/20221130/36h/PKI20221201131813_SEQ/PKI20221201131813_001/._AnalyzedClickInfo.txt
- Fig 5/Fig 5E/20221130/36h/PKI20221201131813_SEQ/PKI20221201131813_001/photograph.TIF
- __MACOSX/Fig 5/Fig 5E/20221130/36h/PKI20221201131813_SEQ/PKI20221201131813_001/._photograph.TIF
- Fig 5/Fig 5E/20221130/36h/PKI20221201131813_SEQ/PKI20221201131813_001/fluorescentreference.tif
- __MACOSX/Fig 5/Fig 5E/20221130/36h/PKI20221201131813_SEQ/PKI20221201131813_001/._fluorescentreference.tif
- Fig 5/Fig 5E/20221130/12 h/PKI20221130134430_SEQ/PKI20221130134430_001/ClickInfo.txt
- __MACOSX/Fig 5/Fig 5E/20221130/12 h/PKI20221130134430_SEQ/PKI20221130134430_001/._ClickInfo.txt
- Fig 5/Fig 5E/20221130/12 h/PKI20221130134430_SEQ/PKI20221130134430_001/luminescent.TIF
- __MACOSX/Fig 5/Fig 5E/20221130/12 h/PKI20221130134430_SEQ/PKI20221130134430_001/._luminescent.TIF
- Fig 5/Fig 5E/20221130/12 h/PKI20221130134430_SEQ/PKI20221130134430_001/readbiasonly.TIF
- __MACOSX/Fig 5/Fig 5E/20221130/12 h/PKI20221130134430_SEQ/PKI20221130134430_001/._readbiasonly.TIF
- Fig 5/Fig 5E/20221130/12 h/PKI20221130134430_SEQ/PKI20221130134430_001/AnalyzedClickInfo.txt
- __MACOSX/Fig 5/Fig 5E/20221130/12 h/PKI20221130134430_SEQ/PKI20221130134430_001/._AnalyzedClickInfo.txt
- Fig 5/Fig 5E/20221130/12 h/PKI20221130134430_SEQ/PKI20221130134430_001/photograph.TIF
- __MACOSX/Fig 5/Fig 5E/20221130/12 h/PKI20221130134430_SEQ/PKI20221130134430_001/._photograph.TIF
- Fig 5/Fig 5E/20221130/12 h/PKI20221130134430_SEQ/PKI20221130134430_001/fluorescentreference.tif
- __MACOSX/Fig 5/Fig 5E/20221130/12 h/PKI20221130134430_SEQ/PKI20221130134430_001/._fluorescentreference.tif
