# Supplementary material for: A therapeutic regimen using neoantigen-specific TCR-T cells for HLA-A*2402-positive solid tumors
Source: EMBO Mol Med. 2025 Jan 2;17(2):365–83. doi: 10.1038/s44321-024-00184-1 (PMC11821884; doi:10.1038/s44321-024-00184-1)
Supplement: Supplementary file 7 — Source data Fig. 5 [file 44321_2024_184_MOESM7_ESM.zip › Fig 5/Fig 5B/exported ZET5A.txt]

Record	Type	Sample Name	Measurement Date and Time	Zeta Potential (mV)	Zeta Potentials (mV)	Frequencies (Hz)	Intensities	Total Count Rate (kcps)
1	Size	1 1	2022Äê2ÔÂ15ÈÕ 17:08:28					
2	Size	1 2	2022Äê2ÔÂ15ÈÕ 17:10:41					
3	Size	1 3	2022Äê2ÔÂ15ÈÕ 17:12:54					
4	Zeta	1 1	2022Äê2ÔÂ15ÈÕ 17:13:42	13.4	-149	-145	-142	-139	-136	-132	-129	-126	-122	-119	-116	-113	-109	-106	-103	-99.4	-96.1	-92.8	-89.6	-86.3	-83.0	-79.7	-76.4	-73.1	-69.8	-66.5	-63.2	-59.9	-56.7	-53.4	-50.1	-46.8	-43.5	-40.2	-36.9	-33.6	-30.3	-27.0	-23.8	-20.5	-17.2	-13.9	-10.6	-7.30	-4.01	-0.724	2.57	5.86	9.15	12.4	15.7	19.0	22.3	25.6	28.9	32.2	35.5	38.8	42.0	45.3	48.6	51.9	55.2	58.5	61.8	65.1	68.4	71.7	74.9	78.2	81.5	84.8	88.1	91.4	94.7	98.0	101	105	108	111	114	118	121	124	128	131	134	137	141	144	147	0.00	3.33	6.67	10.0	13.3	16.7	20.0	23.3	26.7	30.0	33.3	36.7	40.0	43.3	46.7	50.0	53.3	56.7	60.0	63.3	66.7	70.0	73.3	76.7	80.0	83.3	86.7	90.0	93.3	96.7	100	103	107	110	113	117	120	123	127	130	133	137	140	143	147	150	153	157	160	163	167	170	173	177	180	183	187	190	193	197	200	203	207	210	213	217	220	223	227	230	233	237	240	243	247	250	253	257	260	263	267	270	273	277	280	283	287	290	293	297	300	303	307	310	313	317	320	323	327	330	333	337	340	343	347	350	353	357	360	363	367	370	373	377	380	383	387	390	393	397	400	403	407	410	413	417	420	423	427	430	433	437	440	443	447	450	453	457	460	463	467	470	473	477	480	483	487	490	493	497	500	0.000	0.000	0.000	0.000	0.000	0.000	0.000	0.000	0.000	0.000	0.000	0.000	0.000	0.000	0.000	0.000	0.000	0.000	0.000	0.000	0.000	0.000	0.000	0.000	0.000	0.000	0.000	0.000	0.000	0.000	0.000	0.000	0.000	0.000	0.000	0.000	0.000	0.000	0.000	0.000	0.000	0.000	0.000	19709.693	101414.578	156691.266	107413.148	98681.641	153109.984	204958.375	274766.469	342166.938	294950.375	126528.883	20832.215	583.404	0.000	0.000	0.000	0.000	0.000	0.000	0.000	0.000	0.000	0.000	0.000	0.000	0.000	0.000	0.000	0.000	0.000	0.000	0.000	0.000	0.000	0.000	0.000	0.000	0.000	0.000	0.000	0.000	0.000	0.000	0.000	0.000	0.000	0.000	0.000	3946.7
5	Zeta	1 2	2022Äê2ÔÂ15ÈÕ 17:16:43	14.2	-148	-144	-141	-138	-134	-131	-128	-124	-121	-118	-114	-111	-108	-104	-101	-97.7	-94.4	-91.0	-87.7	-84.4	-81.1	-77.7	-74.4	-71.1	-67.7	-64.4	-61.1	-57.7	-54.4	-51.1	-47.8	-44.4	-41.1	-37.8	-34.4	-31.1	-27.8	-24.5	-21.1	-17.8	-14.5	-11.1	-7.81	-4.49	-1.16	2.17	5.50	8.83	12.2	15.5	18.8	22.1	25.5	28.8	32.1	35.5	38.8	42.1	45.4	48.8	52.1	55.4	58.8	62.1	65.4	68.8	72.1	75.4	78.7	82.1	85.4	88.7	92.1	95.4	98.7	102	105	109	112	115	119	122	125	129	132	135	139	142	145	149	0.00	3.33	6.67	10.0	13.3	16.7	20.0	23.3	26.7	30.0	33.3	36.7	40.0	43.3	46.7	50.0	53.3	56.7	60.0	63.3	66.7	70.0	73.3	76.7	80.0	83.3	86.7	90.0	93.3	96.7	100	103	107	110	113	117	120	123	127	130	133	137	140	143	147	150	153	157	160	163	167	170	173	177	180	183	187	190	193	197	200	203	207	210	213	217	220	223	227	230	233	237	240	243	247	250	253	257	260	263	267	270	273	277	280	283	287	290	293	297	300	303	307	310	313	317	320	323	327	330	333	337	340	343	347	350	353	357	360	363	367	370	373	377	380	383	387	390	393	397	400	403	407	410	413	417	420	423	427	430	433	437	440	443	447	450	453	457	460	463	467	470	473	477	480	483	487	490	493	497	500	0.000	0.000	0.000	0.000	0.000	0.000	0.000	0.000	0.000	0.000	0.000	0.000	0.000	0.000	0.000	0.000	0.000	0.000	0.000	0.000	0.000	0.000	0.000	0.000	0.000	0.000	0.000	0.000	0.000	0.000	0.000	0.000	0.000	0.000	0.000	0.000	0.000	0.000	0.000	0.000	0.000	0.000	5655.129	102042.414	193505.578	118436.453	36267.551	71575.484	129692.578	193047.844	299679.313	318944.750	189925.484	63084.125	9686.166	0.000	0.000	0.000	0.000	0.000	0.000	0.000	0.000	0.000	0.000	0.000	0.000	0.000	0.000	0.000	0.000	0.000	0.000	0.000	0.000	0.000	0.000	0.000	0.000	0.000	0.000	0.000	0.000	0.000	0.000	0.000	0.000	0.000	0.000	0.000	3895.9
6	Zeta	1 3	2022Äê2ÔÂ15ÈÕ 17:17:23	14.2	-150	-146	-143	-139	-136	-133	-129	-126	-123	-119	-116	-113	-109	-106	-103	-99.4	-96.1	-92.8	-89.4	-86.1	-82.7	-79.4	-76.1	-72.7	-69.4	-66.0	-62.7	-59.4	-56.0	-52.7	-49.4	-46.0	-42.7	-39.3	-36.0	-32.7	-29.3	-26.0	-22.7	-19.3	-16.0	-12.6	-9.30	-5.96	-2.62	0.717	4.06	7.39	10.7	14.1	17.4	20.7	24.1	27.4	30.8	34.1	37.4	40.8	44.1	47.5	50.8	54.1	57.5	60.8	64.1	67.5	70.8	74.2	77.5	80.8	84.2	87.5	90.8	94.2	97.5	101	104	108	111	114	118	121	124	128	131	134	138	141	144	148	0.00	3.33	6.67	10.0	13.3	16.7	20.0	23.3	26.7	30.0	33.3	36.7	40.0	43.3	46.7	50.0	53.3	56.7	60.0	63.3	66.7	70.0	73.3	76.7	80.0	83.3	86.7	90.0	93.3	96.7	100	103	107	110	113	117	120	123	127	130	133	137	140	143	147	150	153	157	160	163	167	170	173	177	180	183	187	190	193	197	200	203	207	210	213	217	220	223	227	230	233	237	240	243	247	250	253	257	260	263	267	270	273	277	280	283	287	290	293	297	300	303	307	310	313	317	320	323	327	330	333	337	340	343	347	350	353	357	360	363	367	370	373	377	380	383	387	390	393	397	400	403	407	410	413	417	420	423	427	430	433	437	440	443	447	450	453	457	460	463	467	470	473	477	480	483	487	490	493	497	500	0.000	0.000	0.000	0.000	0.000	0.000	0.000	0.000	0.000	0.000	0.000	0.000	0.000	0.000	0.000	0.000	0.000	0.000	0.000	0.000	0.000	0.000	0.000	0.000	0.000	0.000	0.000	0.000	0.000	0.000	0.000	0.000	0.000	0.000	0.000	0.000	0.000	0.000	0.000	0.000	0.000	0.000	9084.358	65891.227	104335.109	78208.531	61113.824	130184.656	182187.891	169078.984	256921.359	345740.875	227352.625	72321.281	14601.281	0.000	0.000	0.000	0.000	0.000	0.000	0.000	0.000	0.000	0.000	0.000	0.000	0.000	0.000	0.000	0.000	0.000	0.000	0.000	0.000	0.000	0.000	0.000	0.000	0.000	0.000	0.000	0.000	0.000	0.000	0.000	0.000	0.000	0.000	0.000	3904.4
