# Supplementary material for: A therapeutic regimen using neoantigen-specific TCR-T cells for HLA-A*2402-positive solid tumors
Source: EMBO Mol Med. 2025 Jan 2;17(2):365–83. doi: 10.1038/s44321-024-00184-1 (PMC11821884; doi:10.1038/s44321-024-00184-1)
Supplement: Supplementary file 7 — Source data Fig. 5 [file 44321_2024_184_MOESM7_ESM.zip › Fig 5/Fig 5B/exported SIZE.txt]

Record Number	Type	Sample Name	Measurement Date and Time	Sizes[1] (d.nm)	Sizes[2] (d.nm)	Sizes[3] (d.nm)	Sizes[4] (d.nm)	Sizes[5] (d.nm)	Sizes[6] (d.nm)	Sizes[7] (d.nm)	Sizes[8] (d.nm)	Sizes[9] (d.nm)	Sizes[10] (d.nm)	Sizes[11] (d.nm)	Sizes[12] (d.nm)	Sizes[13] (d.nm)	Sizes[14] (d.nm)	Sizes[15] (d.nm)	Sizes[16] (d.nm)	Sizes[17] (d.nm)	Sizes[18] (d.nm)	Sizes[19] (d.nm)	Sizes[20] (d.nm)	Sizes[21] (d.nm)	Sizes[22] (d.nm)	Sizes[23] (d.nm)	Sizes[24] (d.nm)	Sizes[25] (d.nm)	Sizes[26] (d.nm)	Sizes[27] (d.nm)	Sizes[28] (d.nm)	Sizes[29] (d.nm)	Sizes[30] (d.nm)	Sizes[31] (d.nm)	Sizes[32] (d.nm)	Sizes[33] (d.nm)	Sizes[34] (d.nm)	Sizes[35] (d.nm)	Sizes[36] (d.nm)	Sizes[37] (d.nm)	Sizes[38] (d.nm)	Sizes[39] (d.nm)	Sizes[40] (d.nm)	Sizes[41] (d.nm)	Sizes[42] (d.nm)	Sizes[43] (d.nm)	Sizes[44] (d.nm)	Sizes[45] (d.nm)	Sizes[46] (d.nm)	Sizes[47] (d.nm)	Sizes[48] (d.nm)	Sizes[49] (d.nm)	Sizes[50] (d.nm)	Sizes[51] (d.nm)	Sizes[52] (d.nm)	Sizes[53] (d.nm)	Sizes[54] (d.nm)	Sizes[55] (d.nm)	Sizes[56] (d.nm)	Sizes[57] (d.nm)	Sizes[58] (d.nm)	Sizes[59] (d.nm)	Sizes[60] (d.nm)	Sizes[61] (d.nm)	Sizes[62] (d.nm)	Sizes[63] (d.nm)	Sizes[64] (d.nm)	Sizes[65] (d.nm)	Sizes[66] (d.nm)	Sizes[67] (d.nm)	Sizes[68] (d.nm)	Sizes[69] (d.nm)	Sizes[70] (d.nm)	Intensities[1] (Percent)	Intensities[2] (Percent)	Intensities[3] (Percent)	Intensities[4] (Percent)	Intensities[5] (Percent)	Intensities[6] (Percent)	Intensities[7] (Percent)	Intensities[8] (Percent)	Intensities[9] (Percent)	Intensities[10] (Percent)	Intensities[11] (Percent)	Intensities[12] (Percent)	Intensities[13] (Percent)	Intensities[14] (Percent)	Intensities[15] (Percent)	Intensities[16] (Percent)	Intensities[17] (Percent)	Intensities[18] (Percent)	Intensities[19] (Percent)	Intensities[20] (Percent)	Intensities[21] (Percent)	Intensities[22] (Percent)	Intensities[23] (Percent)	Intensities[24] (Percent)	Intensities[25] (Percent)	Intensities[26] (Percent)	Intensities[27] (Percent)	Intensities[28] (Percent)	Intensities[29] (Percent)	Intensities[30] (Percent)	Intensities[31] (Percent)	Intensities[32] (Percent)	Intensities[33] (Percent)	Intensities[34] (Percent)	Intensities[35] (Percent)	Intensities[36] (Percent)	Intensities[37] (Percent)	Intensities[38] (Percent)	Intensities[39] (Percent)	Intensities[40] (Percent)	Intensities[41] (Percent)	Intensities[42] (Percent)	Intensities[43] (Percent)	Intensities[44] (Percent)	Intensities[45] (Percent)	Intensities[46] (Percent)	Intensities[47] (Percent)	Intensities[48] (Percent)	Intensities[49] (Percent)	Intensities[50] (Percent)	Intensities[51] (Percent)	Intensities[52] (Percent)	Intensities[53] (Percent)	Intensities[54] (Percent)	Intensities[55] (Percent)	Intensities[56] (Percent)	Intensities[57] (Percent)	Intensities[58] (Percent)	Intensities[59] (Percent)	Intensities[60] (Percent)	Intensities[61] (Percent)	Intensities[62] (Percent)	Intensities[63] (Percent)	Intensities[64] (Percent)	Intensities[65] (Percent)	Intensities[66] (Percent)	Intensities[67] (Percent)	Intensities[68] (Percent)	Intensities[69] (Percent)	Intensities[70] (Percent)
1	Size	1 1	2022Äê2ÔÂ15ÈÕ 17:08:28	0.4000	0.4632	0.5365	0.6213	0.7195	0.8332	0.9649	1.117	1.294	1.499	1.736	2.010	2.328	2.696	3.122	3.615	4.187	4.849	5.615	6.503	7.531	8.721	10.10	11.70	13.54	15.69	18.17	21.04	24.36	28.21	32.67	37.84	43.82	50.75	58.77	68.06	78.82	91.28	105.7	122.4	141.8	164.2	190.1	220.2	255.0	295.3	342.0	396.1	458.7	531.2	615.1	712.4	825.0	955.4	1106	1281	1484	1718	1990	2305	2669	3091	3580	4145	4801	5560	6439	7456	8635	1.000e4	0.0	0.0	0.0	0.0	0.0	0.0	0.0	0.0	0.0	0.0	0.0	0.0	0.0	0.0	0.0	0.0	0.0	0.0	0.0	0.0	0.0	0.0	0.0	0.0	0.0	0.0	0.0	0.0	0.0	0.0	0.0	0.0	0.0	0.0	0.3	2.4	5.6	9.0	11.5	12.8	12.6	11.4	9.3	6.9	4.7	2.7	1.3	0.4	0.1	0.0	0.1	0.3	0.4	0.6	0.6	0.6	0.5	0.4	0.3	0.3	0.4	0.5	0.7	0.9	1.1	1.2	0.0	0.0	0.0	0.0
2	Size	1 2	2022Äê2ÔÂ15ÈÕ 17:10:41	0.4000	0.4632	0.5365	0.6213	0.7195	0.8332	0.9649	1.117	1.294	1.499	1.736	2.010	2.328	2.696	3.122	3.615	4.187	4.849	5.615	6.503	7.531	8.721	10.10	11.70	13.54	15.69	18.17	21.04	24.36	28.21	32.67	37.84	43.82	50.75	58.77	68.06	78.82	91.28	105.7	122.4	141.8	164.2	190.1	220.2	255.0	295.3	342.0	396.1	458.7	531.2	615.1	712.4	825.0	955.4	1106	1281	1484	1718	1990	2305	2669	3091	3580	4145	4801	5560	6439	7456	8635	1.000e4	0.0	0.0	0.0	0.0	0.0	0.0	0.0	0.0	0.0	0.0	0.0	0.0	0.0	0.0	0.0	0.0	0.0	0.0	0.0	0.0	0.0	0.0	0.0	0.0	0.0	0.0	0.0	0.0	0.0	0.0	0.0	0.0	0.0	0.6	1.9	3.8	5.8	7.6	9.0	9.9	10.3	10.2	9.5	8.4	6.9	5.3	3.7	2.2	1.0	0.3	0.0	0.0	0.0	0.0	0.0	0.0	0.0	0.0	0.0	0.0	0.0	0.0	0.2	0.6	1.2	1.8	0.0	0.0	0.0	0.0
3	Size	1 3	2022Äê2ÔÂ15ÈÕ 17:12:54	0.4000	0.4632	0.5365	0.6213	0.7195	0.8332	0.9649	1.117	1.294	1.499	1.736	2.010	2.328	2.696	3.122	3.615	4.187	4.849	5.615	6.503	7.531	8.721	10.10	11.70	13.54	15.69	18.17	21.04	24.36	28.21	32.67	37.84	43.82	50.75	58.77	68.06	78.82	91.28	105.7	122.4	141.8	164.2	190.1	220.2	255.0	295.3	342.0	396.1	458.7	531.2	615.1	712.4	825.0	955.4	1106	1281	1484	1718	1990	2305	2669	3091	3580	4145	4801	5560	6439	7456	8635	1.000e4	0.0	0.0	0.0	0.0	0.0	0.0	0.0	0.0	0.0	0.0	0.0	0.0	0.0	0.0	0.0	0.0	0.0	0.0	0.0	0.0	0.0	0.0	0.0	0.0	0.0	0.0	0.0	0.0	0.0	0.0	0.0	0.0	0.1	0.6	1.7	3.4	5.3	7.3	9.1	10.4	10.9	10.8	9.9	8.4	6.6	4.7	2.9	1.5	0.6	0.1	0.0	0.0	0.0	0.0	0.0	0.0	0.0	0.0	0.0	0.0	0.1	0.3	0.6	1.1	1.6	1.9	0.0	0.0	0.0	0.0
4	Zeta	1 1	2022Äê2ÔÂ15ÈÕ 17:13:42		
5	Zeta	1 2	2022Äê2ÔÂ15ÈÕ 17:16:43		
6	Zeta	1 3	2022Äê2ÔÂ15ÈÕ 17:17:23		
