# Supplementary material for: A therapeutic regimen using neoantigen-specific TCR-T cells for HLA-A*2402-positive solid tumors
Source: EMBO Mol Med. 2025 Jan 2;17(2):365–83. doi: 10.1038/s44321-024-00184-1 (PMC11821884; doi:10.1038/s44321-024-00184-1)
Supplement: Supplementary file 7 — Source data Fig. 5 [file 44321_2024_184_MOESM7_ESM.zip › Fig 5/Fig 5B/exported 20220808-1-4OC-2.txt]

Type	Sample Name	S/W Version	Serial Number	Measurement Date and Time	Z-Average (d.nm)	PdI	Sizes[1] (d.nm)	Sizes[2] (d.nm)	Sizes[3] (d.nm)	Sizes[4] (d.nm)	Sizes[5] (d.nm)	Sizes[6] (d.nm)	Sizes[7] (d.nm)	Sizes[8] (d.nm)	Sizes[9] (d.nm)	Sizes[10] (d.nm)	Sizes[11] (d.nm)	Sizes[12] (d.nm)	Sizes[13] (d.nm)	Sizes[14] (d.nm)	Sizes[15] (d.nm)	Sizes[16] (d.nm)	Sizes[17] (d.nm)	Sizes[18] (d.nm)	Sizes[19] (d.nm)	Sizes[20] (d.nm)	Sizes[21] (d.nm)	Sizes[22] (d.nm)	Sizes[23] (d.nm)	Sizes[24] (d.nm)	Sizes[25] (d.nm)	Sizes[26] (d.nm)	Sizes[27] (d.nm)	Sizes[28] (d.nm)	Sizes[29] (d.nm)	Sizes[30] (d.nm)	Sizes[31] (d.nm)	Sizes[32] (d.nm)	Sizes[33] (d.nm)	Sizes[34] (d.nm)	Sizes[35] (d.nm)	Sizes[36] (d.nm)	Sizes[37] (d.nm)	Sizes[38] (d.nm)	Sizes[39] (d.nm)	Sizes[40] (d.nm)	Sizes[41] (d.nm)	Sizes[42] (d.nm)	Sizes[43] (d.nm)	Sizes[44] (d.nm)	Sizes[45] (d.nm)	Sizes[46] (d.nm)	Sizes[47] (d.nm)	Sizes[48] (d.nm)	Sizes[49] (d.nm)	Sizes[50] (d.nm)	Sizes[51] (d.nm)	Sizes[52] (d.nm)	Sizes[53] (d.nm)	Sizes[54] (d.nm)	Sizes[55] (d.nm)	Sizes[56] (d.nm)	Sizes[57] (d.nm)	Sizes[58] (d.nm)	Sizes[59] (d.nm)	Sizes[60] (d.nm)	Sizes[61] (d.nm)	Sizes[62] (d.nm)	Sizes[63] (d.nm)	Sizes[64] (d.nm)	Sizes[65] (d.nm)	Sizes[66] (d.nm)	Sizes[67] (d.nm)	Sizes[68] (d.nm)	Sizes[69] (d.nm)	Sizes[70] (d.nm)	Intensities[1] (Percent)	Intensities[2] (Percent)	Intensities[3] (Percent)	Intensities[4] (Percent)	Intensities[5] (Percent)	Intensities[6] (Percent)	Intensities[7] (Percent)	Intensities[8] (Percent)	Intensities[9] (Percent)	Intensities[10] (Percent)	Intensities[11] (Percent)	Intensities[12] (Percent)	Intensities[13] (Percent)	Intensities[14] (Percent)	Intensities[15] (Percent)	Intensities[16] (Percent)	Intensities[17] (Percent)	Intensities[18] (Percent)	Intensities[19] (Percent)	Intensities[20] (Percent)	Intensities[21] (Percent)	Intensities[22] (Percent)	Intensities[23] (Percent)	Intensities[24] (Percent)	Intensities[25] (Percent)	Intensities[26] (Percent)	Intensities[27] (Percent)	Intensities[28] (Percent)	Intensities[29] (Percent)	Intensities[30] (Percent)	Intensities[31] (Percent)	Intensities[32] (Percent)	Intensities[33] (Percent)	Intensities[34] (Percent)	Intensities[35] (Percent)	Intensities[36] (Percent)	Intensities[37] (Percent)	Intensities[38] (Percent)	Intensities[39] (Percent)	Intensities[40] (Percent)	Intensities[41] (Percent)	Intensities[42] (Percent)	Intensities[43] (Percent)	Intensities[44] (Percent)	Intensities[45] (Percent)	Intensities[46] (Percent)	Intensities[47] (Percent)	Intensities[48] (Percent)	Intensities[49] (Percent)	Intensities[50] (Percent)	Intensities[51] (Percent)	Intensities[52] (Percent)	Intensities[53] (Percent)	Intensities[54] (Percent)	Intensities[55] (Percent)	Intensities[56] (Percent)	Intensities[57] (Percent)	Intensities[58] (Percent)	Intensities[59] (Percent)	Intensities[60] (Percent)	Intensities[61] (Percent)	Intensities[62] (Percent)	Intensities[63] (Percent)	Intensities[64] (Percent)	Intensities[65] (Percent)	Intensities[66] (Percent)	Intensities[67] (Percent)	Intensities[68] (Percent)	Intensities[69] (Percent)	Intensities[70] (Percent)	Volumes[1] (Percent)	Volumes[2] (Percent)	Volumes[3] (Percent)	Volumes[4] (Percent)	Volumes[5] (Percent)	Volumes[6] (Percent)	Volumes[7] (Percent)	Volumes[8] (Percent)	Volumes[9] (Percent)	Volumes[10] (Percent)	Volumes[11] (Percent)	Volumes[12] (Percent)	Volumes[13] (Percent)	Volumes[14] (Percent)	Volumes[15] (Percent)	Volumes[16] (Percent)	Volumes[17] (Percent)	Volumes[18] (Percent)	Volumes[19] (Percent)	Volumes[20] (Percent)	Volumes[21] (Percent)	Volumes[22] (Percent)	Volumes[23] (Percent)	Volumes[24] (Percent)	Volumes[25] (Percent)	Volumes[26] (Percent)	Volumes[27] (Percent)	Volumes[28] (Percent)	Volumes[29] (Percent)	Volumes[30] (Percent)	Volumes[31] (Percent)	Volumes[32] (Percent)	Volumes[33] (Percent)	Volumes[34] (Percent)	Volumes[35] (Percent)	Volumes[36] (Percent)	Volumes[37] (Percent)	Volumes[38] (Percent)	Volumes[39] (Percent)	Volumes[40] (Percent)	Volumes[41] (Percent)	Volumes[42] (Percent)	Volumes[43] (Percent)	Volumes[44] (Percent)	Volumes[45] (Percent)	Volumes[46] (Percent)	Volumes[47] (Percent)	Volumes[48] (Percent)	Volumes[49] (Percent)	Volumes[50] (Percent)	Volumes[51] (Percent)	Volumes[52] (Percent)	Volumes[53] (Percent)	Volumes[54] (Percent)	Volumes[55] (Percent)	Volumes[56] (Percent)	Volumes[57] (Percent)	Volumes[58] (Percent)	Volumes[59] (Percent)	Volumes[60] (Percent)	Volumes[61] (Percent)	Volumes[62] (Percent)	Volumes[63] (Percent)	Volumes[64] (Percent)	Volumes[65] (Percent)	Volumes[66] (Percent)	Volumes[67] (Percent)	Volumes[68] (Percent)	Volumes[69] (Percent)	Volumes[70] (Percent)
Size	BYC 2	7.12	MAL1160829	2022Äê8ÔÂ8ÈÕ 12:18:41	267.0	0.329	0.4000	0.4632	0.5365	0.6213	0.7195	0.8332	0.9649	1.117	1.294	1.499	1.736	2.010	2.328	2.696	3.122	3.615	4.187	4.849	5.615	6.503	7.531	8.721	10.10	11.70	13.54	15.69	18.17	21.04	24.36	28.21	32.67	37.84	43.82	50.75	58.77	68.06	78.82	91.28	105.7	122.4	141.8	164.2	190.1	220.2	255.0	295.3	342.0	396.1	458.7	531.2	615.1	712.4	825.0	955.4	1106	1281	1484	1718	1990	2305	2669	3091	3580	4145	4801	5560	6439	7456	8635	1.000e4	0.0	0.0	0.0	0.0	0.0	0.0	0.0	0.0	0.0	0.0	0.0	0.0	0.0	0.0	0.0	0.0	0.0	0.0	0.0	0.0	0.0	0.0	0.0	0.0	0.0	0.0	0.0	0.0	0.0	0.0	0.0	0.0	0.1	0.2	0.4	0.7	1.1	1.6	2.2	3.0	3.9	4.9	5.9	6.8	7.5	8.1	8.3	8.3	7.9	7.2	6.3	5.2	4.0	2.9	1.9	1.0	0.4	0.1	0.0	0.0	0.0	0.0	0.0	0.0	0.0	0.0	0.0	0.0	0.0	0.0	0.0	0.0	0.0	0.0	0.0	0.0	0.0	0.0	0.0	0.0	0.0	0.0	0.0	0.0	0.0	0.0	0.0	0.0	0.0	0.0	0.0	0.0	0.0	0.0	0.0	0.0	0.0	0.0	0.0	0.0	0.1	0.5	0.9	1.3	1.5	1.7	1.9	1.9	2.0	2.0	2.1	2.5	3.0	3.4	3.8	4.2	4.7	5.1	5.4	5.8	6.4	7.3	8.0	8.1	7.2	5.4	3.0	0.9	0.0	0.0	0.0	0.0	0.0	0.0	0.0	0.0	0.0	0.0	0.0	0.0
