# Supplementary material for: A therapeutic regimen using neoantigen-specific TCR-T cells for HLA-A*2402-positive solid tumors
Source: EMBO Mol Med. 2025 Jan 2;17(2):365–83. doi: 10.1038/s44321-024-00184-1 (PMC11821884; doi:10.1038/s44321-024-00184-1)
Supplement: Supplementary file 7 — Source data Fig. 5 [file 44321_2024_184_MOESM7_ESM.zip › Fig 5/Fig 5C/ZETA 20220808-1-4OC-1.txt]

Record	Type	Sample Name	Zeta Potentials[1] (mV)	Zeta Potentials[2] (mV)	Zeta Potentials[3] (mV)	Zeta Potentials[4] (mV)	Zeta Potentials[5] (mV)	Zeta Potentials[6] (mV)	Zeta Potentials[7] (mV)	Zeta Potentials[8] (mV)	Zeta Potentials[9] (mV)	Zeta Potentials[10] (mV)	Zeta Potentials[11] (mV)	Zeta Potentials[12] (mV)	Zeta Potentials[13] (mV)	Zeta Potentials[14] (mV)	Zeta Potentials[15] (mV)	Zeta Potentials[16] (mV)	Zeta Potentials[17] (mV)	Zeta Potentials[18] (mV)	Zeta Potentials[19] (mV)	Zeta Potentials[20] (mV)	Zeta Potentials[21] (mV)	Zeta Potentials[22] (mV)	Zeta Potentials[23] (mV)	Zeta Potentials[24] (mV)	Zeta Potentials[25] (mV)	Zeta Potentials[26] (mV)	Zeta Potentials[27] (mV)	Zeta Potentials[28] (mV)	Zeta Potentials[29] (mV)	Zeta Potentials[30] (mV)	Zeta Potentials[31] (mV)	Zeta Potentials[32] (mV)	Zeta Potentials[33] (mV)	Zeta Potentials[34] (mV)	Zeta Potentials[35] (mV)	Zeta Potentials[36] (mV)	Zeta Potentials[37] (mV)	Zeta Potentials[38] (mV)	Zeta Potentials[39] (mV)	Zeta Potentials[40] (mV)	Zeta Potentials[41] (mV)	Zeta Potentials[42] (mV)	Zeta Potentials[43] (mV)	Zeta Potentials[44] (mV)	Zeta Potentials[45] (mV)	Zeta Potentials[46] (mV)	Zeta Potentials[47] (mV)	Zeta Potentials[48] (mV)	Zeta Potentials[49] (mV)	Zeta Potentials[50] (mV)	Zeta Potentials[51] (mV)	Zeta Potentials[52] (mV)	Zeta Potentials[53] (mV)	Zeta Potentials[54] (mV)	Zeta Potentials[55] (mV)	Zeta Potentials[56] (mV)	Zeta Potentials[57] (mV)	Zeta Potentials[58] (mV)	Zeta Potentials[59] (mV)	Zeta Potentials[60] (mV)	Zeta Potentials[61] (mV)	Zeta Potentials[62] (mV)	Zeta Potentials[63] (mV)	Zeta Potentials[64] (mV)	Zeta Potentials[65] (mV)	Zeta Potentials[66] (mV)	Zeta Potentials[67] (mV)	Zeta Potentials[68] (mV)	Zeta Potentials[69] (mV)	Zeta Potentials[70] (mV)	Zeta Potentials[71] (mV)	Zeta Potentials[72] (mV)	Zeta Potentials[73] (mV)	Zeta Potentials[74] (mV)	Zeta Potentials[75] (mV)	Zeta Potentials[76] (mV)	Zeta Potentials[77] (mV)	Zeta Potentials[78] (mV)	Zeta Potentials[79] (mV)	Zeta Potentials[80] (mV)	Zeta Potentials[81] (mV)	Zeta Potentials[82] (mV)	Zeta Potentials[83] (mV)	Zeta Potentials[84] (mV)	Zeta Potentials[85] (mV)	Zeta Potentials[86] (mV)	Zeta Potentials[87] (mV)	Zeta Potentials[88] (mV)	Zeta Potentials[89] (mV)	Zeta Potentials[90] (mV)	Zeta Potentials[91] (mV)	Zeta Potentials[92] (mV)	Frequencies[1] (Hz)	Frequencies[2] (Hz)	Frequencies[3] (Hz)	Frequencies[4] (Hz)	Frequencies[5] (Hz)	Frequencies[6] (Hz)	Frequencies[7] (Hz)	Frequencies[8] (Hz)	Frequencies[9] (Hz)	Frequencies[10] (Hz)	Frequencies[11] (Hz)	Frequencies[12] (Hz)	Frequencies[13] (Hz)	Frequencies[14] (Hz)	Frequencies[15] (Hz)	Frequencies[16] (Hz)	Frequencies[17] (Hz)	Frequencies[18] (Hz)	Frequencies[19] (Hz)	Frequencies[20] (Hz)	Frequencies[21] (Hz)	Frequencies[22] (Hz)	Frequencies[23] (Hz)	Frequencies[24] (Hz)	Frequencies[25] (Hz)	Frequencies[26] (Hz)	Frequencies[27] (Hz)	Frequencies[28] (Hz)	Frequencies[29] (Hz)	Frequencies[30] (Hz)	Frequencies[31] (Hz)	Frequencies[32] (Hz)	Frequencies[33] (Hz)	Frequencies[34] (Hz)	Frequencies[35] (Hz)	Frequencies[36] (Hz)	Frequencies[37] (Hz)	Frequencies[38] (Hz)	Frequencies[39] (Hz)	Frequencies[40] (Hz)	Frequencies[41] (Hz)	Frequencies[42] (Hz)	Frequencies[43] (Hz)	Frequencies[44] (Hz)	Frequencies[45] (Hz)	Frequencies[46] (Hz)	Frequencies[47] (Hz)	Frequencies[48] (Hz)	Frequencies[49] (Hz)	Frequencies[50] (Hz)	Frequencies[51] (Hz)	Frequencies[52] (Hz)	Frequencies[53] (Hz)	Frequencies[54] (Hz)	Frequencies[55] (Hz)	Frequencies[56] (Hz)	Frequencies[57] (Hz)	Frequencies[58] (Hz)	Frequencies[59] (Hz)	Frequencies[60] (Hz)	Frequencies[61] (Hz)	Frequencies[62] (Hz)	Frequencies[63] (Hz)	Frequencies[64] (Hz)	Frequencies[65] (Hz)	Frequencies[66] (Hz)	Frequencies[67] (Hz)	Frequencies[68] (Hz)	Frequencies[69] (Hz)	Frequencies[70] (Hz)	Frequencies[71] (Hz)	Frequencies[72] (Hz)	Frequencies[73] (Hz)	Frequencies[74] (Hz)	Frequencies[75] (Hz)	Frequencies[76] (Hz)	Frequencies[77] (Hz)	Frequencies[78] (Hz)	Frequencies[79] (Hz)	Frequencies[80] (Hz)	Frequencies[81] (Hz)	Frequencies[82] (Hz)	Frequencies[83] (Hz)	Frequencies[84] (Hz)	Frequencies[85] (Hz)	Frequencies[86] (Hz)	Frequencies[87] (Hz)	Frequencies[88] (Hz)	Frequencies[89] (Hz)	Frequencies[90] (Hz)	Frequencies[91] (Hz)	Frequencies[92] (Hz)	Frequencies[93] (Hz)	Frequencies[94] (Hz)	Frequencies[95] (Hz)	Frequencies[96] (Hz)	Frequencies[97] (Hz)	Frequencies[98] (Hz)	Frequencies[99] (Hz)	Frequencies[100] (Hz)	Frequencies[101] (Hz)	Frequencies[102] (Hz)	Frequencies[103] (Hz)	Frequencies[104] (Hz)	Frequencies[105] (Hz)	Frequencies[106] (Hz)	Frequencies[107] (Hz)	Frequencies[108] (Hz)	Frequencies[109] (Hz)	Frequencies[110] (Hz)	Frequencies[111] (Hz)	Frequencies[112] (Hz)	Frequencies[113] (Hz)	Frequencies[114] (Hz)	Frequencies[115] (Hz)	Frequencies[116] (Hz)	Frequencies[117] (Hz)	Frequencies[118] (Hz)	Frequencies[119] (Hz)	Frequencies[120] (Hz)	Frequencies[121] (Hz)	Frequencies[122] (Hz)	Frequencies[123] (Hz)	Frequencies[124] (Hz)	Frequencies[125] (Hz)	Frequencies[126] (Hz)	Frequencies[127] (Hz)	Frequencies[128] (Hz)	Frequencies[129] (Hz)	Frequencies[130] (Hz)	Frequencies[131] (Hz)	Frequencies[132] (Hz)	Frequencies[133] (Hz)	Frequencies[134] (Hz)	Frequencies[135] (Hz)	Frequencies[136] (Hz)	Frequencies[137] (Hz)	Frequencies[138] (Hz)	Frequencies[139] (Hz)	Frequencies[140] (Hz)	Frequencies[141] (Hz)	Frequencies[142] (Hz)	Frequencies[143] (Hz)	Frequencies[144] (Hz)	Frequencies[145] (Hz)	Frequencies[146] (Hz)	Frequencies[147] (Hz)	Frequencies[148] (Hz)	Frequencies[149] (Hz)	Frequencies[150] (Hz)	Frequencies[151] (Hz)	Zeta Potentials[1] (mV)	Zeta Potentials[2] (mV)	Zeta Potentials[3] (mV)	Zeta Potentials[4] (mV)	Zeta Potentials[5] (mV)	Zeta Potentials[6] (mV)	Zeta Potentials[7] (mV)	Zeta Potentials[8] (mV)	Zeta Potentials[9] (mV)	Zeta Potentials[10] (mV)	Zeta Potentials[11] (mV)	Zeta Potentials[12] (mV)	Zeta Potentials[13] (mV)	Zeta Potentials[14] (mV)	Zeta Potentials[15] (mV)	Zeta Potentials[16] (mV)	Zeta Potentials[17] (mV)	Zeta Potentials[18] (mV)	Zeta Potentials[19] (mV)	Zeta Potentials[20] (mV)	Zeta Potentials[21] (mV)	Zeta Potentials[22] (mV)	Zeta Potentials[23] (mV)	Zeta Potentials[24] (mV)	Zeta Potentials[25] (mV)	Zeta Potentials[26] (mV)	Zeta Potentials[27] (mV)	Zeta Potentials[28] (mV)	Zeta Potentials[29] (mV)	Zeta Potentials[30] (mV)	Zeta Potentials[31] (mV)	Zeta Potentials[32] (mV)	Zeta Potentials[33] (mV)	Zeta Potentials[34] (mV)	Zeta Potentials[35] (mV)	Zeta Potentials[36] (mV)	Zeta Potentials[37] (mV)	Zeta Potentials[38] (mV)	Zeta Potentials[39] (mV)	Zeta Potentials[40] (mV)	Zeta Potentials[41] (mV)	Zeta Potentials[42] (mV)	Zeta Potentials[43] (mV)	Zeta Potentials[44] (mV)	Zeta Potentials[45] (mV)	Zeta Potentials[46] (mV)	Zeta Potentials[47] (mV)	Zeta Potentials[48] (mV)	Zeta Potentials[49] (mV)	Zeta Potentials[50] (mV)	Zeta Potentials[51] (mV)	Zeta Potentials[52] (mV)	Zeta Potentials[53] (mV)	Zeta Potentials[54] (mV)	Zeta Potentials[55] (mV)	Zeta Potentials[56] (mV)	Zeta Potentials[57] (mV)	Zeta Potentials[58] (mV)	Zeta Potentials[59] (mV)	Zeta Potentials[60] (mV)	Zeta Potentials[61] (mV)	Zeta Potentials[62] (mV)	Zeta Potentials[63] (mV)	Zeta Potentials[64] (mV)	Zeta Potentials[65] (mV)	Zeta Potentials[66] (mV)	Zeta Potentials[67] (mV)	Zeta Potentials[68] (mV)	Zeta Potentials[69] (mV)	Zeta Potentials[70] (mV)	Zeta Potentials[71] (mV)	Zeta Potentials[72] (mV)	Zeta Potentials[73] (mV)	Zeta Potentials[74] (mV)	Zeta Potentials[75] (mV)	Zeta Potentials[76] (mV)	Zeta Potentials[77] (mV)	Zeta Potentials[78] (mV)	Zeta Potentials[79] (mV)	Zeta Potentials[80] (mV)	Zeta Potentials[81] (mV)	Zeta Potentials[82] (mV)	Zeta Potentials[83] (mV)	Zeta Potentials[84] (mV)	Zeta Potentials[85] (mV)	Zeta Potentials[86] (mV)	Zeta Potentials[87] (mV)	Zeta Potentials[88] (mV)	Zeta Potentials[89] (mV)	Zeta Potentials[90] (mV)	Zeta Potentials[91] (mV)	Zeta Potentials[92] (mV)	Total Count Rate (kcps)	Zeta Potentials[1] (mV)	Zeta Potentials[2] (mV)	Zeta Potentials[3] (mV)	Zeta Potentials[4] (mV)	Zeta Potentials[5] (mV)	Zeta Potentials[6] (mV)	Zeta Potentials[7] (mV)	Zeta Potentials[8] (mV)	Zeta Potentials[9] (mV)	Zeta Potentials[10] (mV)	Zeta Potentials[11] (mV)	Zeta Potentials[12] (mV)	Zeta Potentials[13] (mV)	Zeta Potentials[14] (mV)	Zeta Potentials[15] (mV)	Zeta Potentials[16] (mV)	Zeta Potentials[17] (mV)	Zeta Potentials[18] (mV)	Zeta Potentials[19] (mV)	Zeta Potentials[20] (mV)	Zeta Potentials[21] (mV)	Zeta Potentials[22] (mV)	Zeta Potentials[23] (mV)	Zeta Potentials[24] (mV)	Zeta Potentials[25] (mV)	Zeta Potentials[26] (mV)	Zeta Potentials[27] (mV)	Zeta Potentials[28] (mV)	Zeta Potentials[29] (mV)	Zeta Potentials[30] (mV)	Zeta Potentials[31] (mV)	Zeta Potentials[32] (mV)	Zeta Potentials[33] (mV)	Zeta Potentials[34] (mV)	Zeta Potentials[35] (mV)	Zeta Potentials[36] (mV)	Zeta Potentials[37] (mV)	Zeta Potentials[38] (mV)	Zeta Potentials[39] (mV)	Zeta Potentials[40] (mV)	Zeta Potentials[41] (mV)	Zeta Potentials[42] (mV)	Zeta Potentials[43] (mV)	Zeta Potentials[44] (mV)	Zeta Potentials[45] (mV)	Zeta Potentials[46] (mV)	Zeta Potentials[47] (mV)	Zeta Potentials[48] (mV)	Zeta Potentials[49] (mV)	Zeta Potentials[50] (mV)	Zeta Potentials[51] (mV)	Zeta Potentials[52] (mV)	Zeta Potentials[53] (mV)	Zeta Potentials[54] (mV)	Zeta Potentials[55] (mV)	Zeta Potentials[56] (mV)	Zeta Potentials[57] (mV)	Zeta Potentials[58] (mV)	Zeta Potentials[59] (mV)	Zeta Potentials[60] (mV)	Zeta Potentials[61] (mV)	Zeta Potentials[62] (mV)	Zeta Potentials[63] (mV)	Zeta Potentials[64] (mV)	Zeta Potentials[65] (mV)	Zeta Potentials[66] (mV)	Zeta Potentials[67] (mV)	Zeta Potentials[68] (mV)	Zeta Potentials[69] (mV)	Zeta Potentials[70] (mV)	Zeta Potentials[71] (mV)	Zeta Potentials[72] (mV)	Zeta Potentials[73] (mV)	Zeta Potentials[74] (mV)	Zeta Potentials[75] (mV)	Zeta Potentials[76] (mV)	Zeta Potentials[77] (mV)	Zeta Potentials[78] (mV)	Zeta Potentials[79] (mV)	Zeta Potentials[80] (mV)	Zeta Potentials[81] (mV)	Zeta Potentials[82] (mV)	Zeta Potentials[83] (mV)	Zeta Potentials[84] (mV)	Zeta Potentials[85] (mV)	Zeta Potentials[86] (mV)	Zeta Potentials[87] (mV)	Zeta Potentials[88] (mV)	Zeta Potentials[89] (mV)	Zeta Potentials[90] (mV)	Zeta Potentials[91] (mV)	Zeta Potentials[92] (mV)	Intensities[1]	Intensities[2]	Intensities[3]	Intensities[4]	Intensities[5]	Intensities[6]	Intensities[7]	Intensities[8]	Intensities[9]	Intensities[10]	Intensities[11]	Intensities[12]	Intensities[13]	Intensities[14]	Intensities[15]	Intensities[16]	Intensities[17]	Intensities[18]	Intensities[19]	Intensities[20]	Intensities[21]	Intensities[22]	Intensities[23]	Intensities[24]	Intensities[25]	Intensities[26]	Intensities[27]	Intensities[28]	Intensities[29]	Intensities[30]	Intensities[31]	Intensities[32]	Intensities[33]	Intensities[34]	Intensities[35]	Intensities[36]	Intensities[37]	Intensities[38]	Intensities[39]	Intensities[40]	Intensities[41]	Intensities[42]	Intensities[43]	Intensities[44]	Intensities[45]	Intensities[46]	Intensities[47]	Intensities[48]	Intensities[49]	Intensities[50]	Intensities[51]	Intensities[52]	Intensities[53]	Intensities[54]	Intensities[55]	Intensities[56]	Intensities[57]	Intensities[58]	Intensities[59]	Intensities[60]	Intensities[61]	Intensities[62]	Intensities[63]	Intensities[64]	Intensities[65]	Intensities[66]	Intensities[67]	Intensities[68]	Intensities[69]	Intensities[70]	Intensities[71]	Intensities[72]	Intensities[73]	Intensities[74]	Intensities[75]	Intensities[76]	Intensities[77]	Intensities[78]	Intensities[79]	Intensities[80]	Intensities[81]	Intensities[82]	Intensities[83]	Intensities[84]	Intensities[85]	Intensities[86]	Intensities[87]	Intensities[88]	Intensities[89]	Intensities[90]	Intensities[91]	Intensities[92]
919	Zeta	BYC-4 1	-148	-145	-141	-138	-135	-132	-128	-125	-122	-119	-115	-112	-109	-106	-102	-99.0	-95.7	-92.4	-89.2	-85.9	-82.6	-79.4	-76.1	-72.8	-69.6	-66.3	-63.0	-59.7	-56.5	-53.2	-49.9	-46.7	-43.4	-40.1	-36.9	-33.6	-30.3	-27.1	-23.8	-20.5	-17.3	-14.0	-10.7	-7.46	-4.19	-0.919	2.35	5.62	8.89	12.2	15.4	18.7	22.0	25.2	28.5	31.8	35.0	38.3	41.6	44.8	48.1	51.4	54.6	57.9	61.2	64.4	67.7	71.0	74.2	77.5	80.8	84.1	87.3	90.6	93.9	97.1	100	104	107	110	113	117	120	123	127	130	133	136	140	143	146	149	0.00	3.33	6.67	10.0	13.3	16.7	20.0	23.3	26.7	30.0	33.3	36.7	40.0	43.3	46.7	50.0	53.3	56.7	60.0	63.3	66.7	70.0	73.3	76.7	80.0	83.3	86.7	90.0	93.3	96.7	100	103	107	110	113	117	120	123	127	130	133	137	140	143	147	150	153	157	160	163	167	170	173	177	180	183	187	190	193	197	200	203	207	210	213	217	220	223	227	230	233	237	240	243	247	250	253	257	260	263	267	270	273	277	280	283	287	290	293	297	300	303	307	310	313	317	320	323	327	330	333	337	340	343	347	350	353	357	360	363	367	370	373	377	380	383	387	390	393	397	400	403	407	410	413	417	420	423	427	430	433	437	440	443	447	450	453	457	460	463	467	470	473	477	480	483	487	490	493	497	500	-148	-145	-141	-138	-135	-132	-128	-125	-122	-119	-115	-112	-109	-106	-102	-99.0	-95.7	-92.4	-89.2	-85.9	-82.6	-79.4	-76.1	-72.8	-69.6	-66.3	-63.0	-59.7	-56.5	-53.2	-49.9	-46.7	-43.4	-40.1	-36.9	-33.6	-30.3	-27.1	-23.8	-20.5	-17.3	-14.0	-10.7	-7.46	-4.19	-0.919	2.35	5.62	8.89	12.2	15.4	18.7	22.0	25.2	28.5	31.8	35.0	38.3	41.6	44.8	48.1	51.4	54.6	57.9	61.2	64.4	67.7	71.0	74.2	77.5	80.8	84.1	87.3	90.6	93.9	97.1	100	104	107	110	113	117	120	123	127	130	133	136	140	143	146	149	3116.0	-148	-145	-141	-138	-135	-132	-128	-125	-122	-119	-115	-112	-109	-106	-102	-99.0	-95.7	-92.4	-89.2	-85.9	-82.6	-79.4	-76.1	-72.8	-69.6	-66.3	-63.0	-59.7	-56.5	-53.2	-49.9	-46.7	-43.4	-40.1	-36.9	-33.6	-30.3	-27.1	-23.8	-20.5	-17.3	-14.0	-10.7	-7.46	-4.19	-0.919	2.35	5.62	8.89	12.2	15.4	18.7	22.0	25.2	28.5	31.8	35.0	38.3	41.6	44.8	48.1	51.4	54.6	57.9	61.2	64.4	67.7	71.0	74.2	77.5	80.8	84.1	87.3	90.6	93.9	97.1	100	104	107	110	113	117	120	123	127	130	133	136	140	143	146	149	0.000	0.000	0.000	0.000	0.000	0.000	0.000	0.000	0.000	0.000	0.000	0.000	0.000	0.000	0.000	0.000	0.000	0.000	0.000	0.000	0.000	0.000	0.000	0.000	0.000	0.000	0.000	0.000	0.000	0.000	0.000	0.000	0.000	0.000	0.000	0.000	0.000	0.000	0.000	8795.618	24198.656	55997.520	196147.375	366272.563	428601.875	425804.000	289761.469	118206.586	56837.031	26473.260	0.000	0.000	0.000	0.000	0.000	0.000	0.000	0.000	0.000	0.000	0.000	0.000	0.000	0.000	0.000	0.000	0.000	0.000	0.000	0.000	0.000	0.000	0.000	0.000	0.000	0.000	0.000	0.000	0.000	0.000	0.000	0.000	0.000	0.000	0.000	0.000	0.000	0.000	0.000	0.000	0.000	0.000
