# Supplementary material for: A therapeutic regimen using neoantigen-specific TCR-T cells for HLA-A*2402-positive solid tumors
Source: EMBO Mol Med. 2025 Jan 2;17(2):365–83. doi: 10.1038/s44321-024-00184-1 (PMC11821884; doi:10.1038/s44321-024-00184-1)
Supplement: Supplementary file 7 — Source data Fig. 5 [file 44321_2024_184_MOESM7_ESM.zip › Fig 5/Fig 5E/20221130/36h/PKI20221201131813_SEQ/SequenceInfo.txt]

*** Graph Controls:
Brightness:	100
Gamma:	1.500000
Color Range Mode:	manualAll
Color Table Min:	428801568.000000
Color Table Max:	934828672.000000
Color Table:	YellowHot
Reversed:	0
ColorTableIsLog:	0
Intensity Calibration:	radiant efficiency
*** Sequence:	PKI20221201131813_SEQ
Living Image Version:	4.7.3.20616 (Jan 23 2019)
Folder On Disk:
ClickInfoType:	SingleClickAnalysis
*** ClickNumbers:
ClickNumber 1:	PKI20221201131813_001
*** User Input:
User ID:	PKI
Display Type:	Overlay
*** User Label Name Set:	Living Image Universal
User:
Group:
Experiment:
Comment1:
Comment2:
Time Point:
Animal Number:
Animal Strain:
Animal Model:
Sex:
View:
Cell Line:
Reporter:
Treatment:
Luc Injection Time:
IACUC Number:
*** ROIs:
