# Supplementary material for: A therapeutic regimen using neoantigen-specific TCR-T cells for HLA-A*2402-positive solid tumors
Source: EMBO Mol Med. 2025 Jan 2;17(2):365–83. doi: 10.1038/s44321-024-00184-1 (PMC11821884; doi:10.1038/s44321-024-00184-1)
Supplement: Supplementary file 7 — Source data Fig. 5 [file 44321_2024_184_MOESM7_ESM.zip › Fig 5/Fig 5E/20221130/12 h/PKI20221130134430_SEQ/PKI20221130134430_001/ClickInfo.txt]

*** ClickNumber:	PKI20221130134430_001
ClickInfoType:	RawData
Living Image Version:	4.7.3.20616 (Jan 23 2019)
Modified Since Saved:	0
Sequence ID:	PKI20221130134430_SEQ
ClickNumber Index:	1
ClickNumbers in Sequence:	1
*** User Label Name Set:	Living Image Universal
User:
Group:
Experiment:
Comment1:
Comment2:
Time Point:
Animal Number:
Animal Strain:
Animal Model:
Sex:
View:
Cell Line:
Reporter:
Treatment:
Luc Injection Time:
IACUC Number:
*** User Input:
User ID:	PKI
Display Type:	Overlay
User:
Group:
Experiment:
Comment1:
Comment2:
Time Point:
Animal Number:
Animal Strain:
Animal Model:
Sex:
View:
Cell Line:
Reporter:
Treatment:
Luc Injection Time:
IACUC Number:
Displayed Key Choices:	User;Group;Experiment;Comment1;Comment2;
*** Analysis User Input:
Comment2:
*** photographic image:	photograph.TIF
Acquisition Date:	Wednesday, November 30, 2022
Acquisition Time:	13:44:31
Acquisition Seconds:	3752631871
Pixel Width:	1
Pixel Height:	1
Binning Factor:	2
Image Units:	counts
f Number:	8
Field of View:	12.5
Filter Position:	1
Emission filter:	Open
Exposure Time Sec:	0.2
Object radius:	0.75
Subject size:	1.5
Error Wave:	No Error
*** readbiasonly image:	readbiasonly.TIF
Acquisition Date:	Wednesday, November 30, 2022
Acquisition Time:	13:44:54
Acquisition Seconds:	3752631894
Pixel Width:	1
Pixel Height:	1
Binning Factor:	8
Read Bias Level:	496.179
Demand Temperature:	-90
Measured Temperature:	-89
Data Multiplier:	1
Background Exposure (Seconds):	0.0
*** luminescent image:	luminescent.TIF
Acquisition Date:	Wednesday, November 30, 2022
Acquisition Time:	13:44:51
Acquisition Seconds:	3752631891
Pixel Width:	1
Pixel Height:	1
Image Units:	counts
Binning Factor:	8
Luminescent Exposure (Seconds):	1
Luminescent Exposure Units:	sec
f Number:	2
Field of View:	12.5
Read Bias Level:	496.179
Emission filter:	670
Filter Position:	5
Excitation filter:	620
Subject size:	1.5
Image Subtype:	fluorescent
Fluorescence level:	4.7
Fluorescence level string:	High
Demand Temperature:	-90
Measured Temperature:	-89
Error Wave:	No Error
Cosmic:	0
Background Corrected:	0
Flat Field Corrected:	0
Subject Type:	Mouse
Probe Count:	1
Probe:	Cy5
Cosmic Corrected:	0
Adapative FL corrected:	0
FL Background Corrected:	0
Intensity Calibration:	counts
*** fluorescent reference image:	fluorescentreference.tif
Acquisition Date:	Wednesday, November 30, 2022
Acquisition Time:	13:44:51
Acquisition Seconds:	3752631891
Pixel Width:	1
Pixel Height:	1
Image Units:	counts
Binning Factor:	2
Luminescent Exposure (Seconds):	1
Luminescent Exposure Units:	sec
f Number:	1
Field of View:	12.5
Read Bias Level:	0
Emission filter:	open
Filter Position:	1
Excitation filter:	620
Subject size:	0.4
Image Subtype:	fluorescent
Fluorescence level:	4.7
Fluorescence level string:	High
Demand Temperature:	-90
Measured Temperature:	-89
Error Wave:	No Error
Cosmic:	0
Background Corrected:	0
Flat Field Corrected:	0
Cosmic Corrected:	0
Adapative FL corrected:	0
FL Background Corrected:	0
Intensity Calibration:	counts
FL reference clickNumber:	PKI20200313122211_021
*** Camera System Info:
#################################################################
#	IVIS Configuration
#	Camera Info File Version Number:	2.1
#	*This version is only usable with NewAge Micro Motor Driver Board*
#################################################################
#####################################################################
#	Camera Parameters				QT 08/04/2017
#	*Only use with NewAgeMicro board*
#####################################################################
Camera System ID:	IS2010N7896
Camera System alias:	IS2010N7896
System Configuration:	IVIS 50
Camera System Info:	Andor Newton
Camera Type:	Andor,iKon
Camera CCD Type:	Dw434
Camera Serial Number:	CCD-24398
Andor Photo ADC Speed Index:	2
Andor Photo Preamp Gain Index:	2
Andor Photo ADC Channel:	0
Andor Lumin ADC Speed Index:	3
Andor Lumin Preamp Gain Index:	2
Andor Lumin ADC Channel:	0
Andor Fluor ADC Speed Index:	2
Andor Fluor Preamp Gain Index:	2
Andor Fluor ADC Channel:	0
Andor Vertical Shift Speed:	1
USB I/O Board:	yes
Motor Board Type:	NewAge
Camera CCD Temperature:	-90
Temperature Lock Range:	5
Background Purge Age:	3
Read Bias Lower Limit:	0
Read Bias Upper Limit:	3000
Dark Charge Outlier Limit:	50
Image Rotation:	0
Image Transpose:	no
FOV clip Level:	0
Fluorescence FOV Clip Level:	0
CCD Saturation Level:	61000
#####################################################################
#	Stage temperature controller Settings		xx x/xx/20xx
#####################################################################
Stage demand temperature:	37
Stage demand temperature offset:	3
Stage Temperature Offset:	-4
#####################################################################
#	Accessories
#####################################################################
#VIC Support:yes
#VIC Calibration Factor:1.2
#####################################################################
#	Pixel and Column Defect Map			xx x/xx/20xx
#####################################################################
# CCD defect correction info:
# ONLY ONE (the first) CCD MAP ENTRY WILL BE RECOGNIZED!
# CCDmap:col #, start row #, end row#, col#, start row, end row...-1, row#, #start col, end col,...,-1, xVal1, yVal1, xVal2,yVal2...-1, substitute value, debug #flag
# For CCD corrections, set substitute value=0, debug #flag=0
CCDMap:	-1,-1,-1,0,0
#################################################################
#	Optional parameters
#################################################################
XFOV-24:	NO
Removable Filter Wheel Capable:	no
Zoom Lens Support:	NO
#####################################################################
#	Serial Port Configuration			VN 07/26/2010
#		Boot Loader:		COM 6
#		Infusion Pump:		COM 10
#####################################################################
Bootloader COM port:	6
Infusion Pump Port:	10
#################################################################
#	Infusion Pump Settings
#################################################################
#Infusion Pump Installed:	Harvard PDP 2000
#Infusion Pump Model:	44
#####################################################################
#	Default control values
#####################################################################
Photographic fstop:	8
Luminescent fstop:	1
Photographic binning:	2
Luminescent binning:	8
Zoom lens minimum fstop:	2
#####################################################################
#	Filter Description
#	EM Filter Names Located:C:\Program Files\Caliper Life Sciences\Living Image\emfilters
#	Numerical Equivalent (Central Wavelegth) for Standard Filter Set
#####################################################################
#GFP	=	545
#DsRed	=	612.5
#Cy5.5	=	732.5
#ICG	=	842.5
#####################################################################
#	EX Filter Position 1: must always be labeled "Block"
#####################################################################
EX Filter Position 1 label:	block
EX Filter Position 2 label:	420
EX Filter Position 3 label:	440
EX Filter Position 4 label:	460
EX Filter Position 5 label:	480
EX Filter Position 6 label:	500
EX Filter Position 7 label:	520
EX Filter Position 8 label:	540
EX Filter Position 9 label:	560
EX Filter Position 10 label:	580
EX Filter Position 11 label:	600
EX Filter Position 12 label:	620
EX Filter Position 13 label:	640
EX Filter Position 14 label:	660
EX Filter Position 15 label:	680
EX Filter Position 16 label:	700
EX Filter Position 17 label:	720
EX Filter Position 18 label:	740
EX Filter Position 19 label:	760
EX Filter Position 20 label:	780
EX Filter Position 21 label:	Block2
EX Filter Position 22 label:	Block3
#################################################################
#	Spectral Imaging Excitation Filters
#	Information for Bandwidth Overlap Check
#	Values (Generic) are: Ideal Central Wave, Ideal Bandwidth
#################################################################
Spectral Imaging Excitation 420:	420.00,20.00
Spectral Imaging Excitation 440:	440.00,20.00
Spectral Imaging Excitation 460:	460.00,20.00
Spectral Imaging Excitation 480:	480.00,20.00
Spectral Imaging Excitation 500:	500.00,20.00
Spectral Imaging Excitation 520:	520.00,20.00
Spectral Imaging Excitation 540:	540.00,20.00
Spectral Imaging Excitation 560:	560.00,20.00
Spectral Imaging Excitation 580:	580.00,20.00
Spectral Imaging Excitation 600:	600.00,20.00
Spectral Imaging Excitation 620:	620.00,20.00
Spectral Imaging Excitation 640:	640.00,20.00
Spectral Imaging Excitation 660:	660.00,20.00
Spectral Imaging Excitation 680:	680.00,20.00
Spectral Imaging Excitation 700:	700.00,20.00
Spectral Imaging Excitation 720:	720.00,20.00
Spectral Imaging Excitation 740:	740.00,20.00
Spectral Imaging Excitation 760:	760.00,20.00
Spectral Imaging Excitation 780:	780.00,20.00
#####################################################################
#	EM Filter Position 1: must always be labeled "Open"
#####################################################################
EM Filter Position 1 label:	open
EM Filter Position 2 label:	520
EM Filter Position 3 label:	570
EM Filter Position 4 label:	620
EM Filter Position 5 label:	670
EM Filter Position 6 label:	710
EM Filter Position 7 label:	790
EM Filter Position 8 label:	845
#################################################################
# Emission Filters
#	Information for Bandwidth Overlap Check
#	Values are:Central Wave, Bandwidth, Transmission
#################################################################
Spectral Imaging Filter 520:	520.41, 40.12, 0.9963
Spectral Imaging Filter 570:	570.42, 40.27, 0.9965
Spectral Imaging Filter 620:	621.35, 40.28, 0.9859
Spectral Imaging Filter 670:	671.9, 40.14, 0.999
Spectral Imaging Filter 710:	712.6, 39.87, 0.9942
Spectral Imaging Filter 790:	792.71, 39.82, 0.9889
Spectral Imaging Filter 845:	848.61, 40.14, 0.999
#####################################################################
#	Field of View					xx x/xx/20xx
#####################################################################
Shelf Position A FOV:	5
Shelf Position B FOV:	7.5
Shelf Position C FOV:	10
Shelf Position D FOV:	12.5
#Shelf Position E FOV:	24
Shelf Position Z FOV:	2.6
#####################################################################
#	Filter Wheel Alignment			xx x/xx/20xx
#####################################################################
EM Filter Wheel Rotation Steps:	18002
EM Filter Wheel Position 1 Steps:	9932
EM Filter Wheel Positions Per Wheel:	8
EX Filter Wheel Rotation Steps:	800
EX Filter Wheel Position 1 Steps:	788
EX Filter Wheel Positions per Wheel:	22
#####################################################################
#	Shelf Parameters				xx x/xx/20xx
#####################################################################
Shelf Steps per mm:	629.72
Shelf Position A steps:	167000
Shelf Position B steps:	113000
Shelf Position C steps:	55000
Shelf Position D steps:	3000
Shelf Position E steps:	3000
Shelf Position Z steps:	194000
Shelf Position Soft Limit:	197303
Shelf Position Hard Limit:	197703
#####################################################################
#	Lens and f-stop Parameters			xx x/xx/20xx
#####################################################################
Lens Position A steps:	4350
Lens Position B steps:	6925
Lens Position C steps:	8325
Lens Position D steps:	9050
Lens Position E steps:	3350
Lens Position Z steps:	8750
Lens Position Soft Limit:	9861
Lens Position Hard Limit:	9901
Lens fstop 1 steps:	1640
Lens fstop 1.2 steps:	1300
Lens fstop 2 steps:	943
Lens fstop 4 steps:	541
Lens fstop 8 steps:	100
Lens fstop Soft Limit:	1650
#####################################################################
#	Motor speeds					QT 8/04/2017
#	F=initial speed
#	R=top speed
#	S=acceleration
#	H=homing speed
#	*Only use with NewAgeMicro board*
#####################################################################
Lens Motor Speed F:	3
Lens Motor Speed R:	19
Lens Motor Speed S:	4
Lens Motor Speed H:	20
EM Filter Motor Speed F:	1
EM Filter Motor Speed R:	15
EM Filter Motor Speed S:	2
EM Filter Motor Speed H:	14
Shelf Motor Speed F:	2
Shelf Motor Speed R:	38
Shelf Motor Speed S:	1
Shelf Motor Speed H:	38
Lens fstop Motor Speed F:	1
Lens fstop Motor Speed R:	18
Lens fstop Motor Speed S:	3
Lens fstop Motor Speed H:	18
EX Filter Motor Speed F:	1
EX Filter Motor Speed R:	5
EX Filter Motor Speed S:	1
EX Filter Motor Speed H:	5
#####################################################################
#	Hardware Interface Configuration		QT 8/04/2017
#	*Only use with NewAgeMicro board*
#####################################################################
Lens Motor Driver Number:	7
Filter Motor Driver Number:	1
Shelf Motor Driver Number:	2
Lens fstop Motor Driver Number:	3
EX Filter Motor Driver Number:	0
Fiber Source Toggle NI Channel:	5
Fiber source intensity control NI channel:	0
Lights Voltage Monitor NI Channel:	5
Darkbox Lights On Control NI Channel:	0
Darkbox Door Entry LED NI Channel:	4
Darkbox Door Open Monitor NI Channel:	2
Motor Board Hardware Reset NI Channel:	1
LED Source Selector NI Channel:	3
Lights Control Selector NI Channel:	3
Lights Control Channel:	1
LED Voltage Monitor NI Channel:	5
Lights Voltage Monitor NI Channel:	5
Lights Control Polarity:	1
#####################################################################
#	Photo - Lighting			xx x/xx/20xx
#####################################################################
Photo Bias Level:	345	#defaults to zero.there is currently no protection against excessively high values
Minimum Photo Level:	750
Lighting Test Max Steps:	2
Lighting Saturation Counts:	70000
Minimum Contrast Ratio:	1.2
Photo Image Saturation Level:	15000
LED Calibration Levels:	2.0,2.3,2.5,2.6,2.7,2.8,2.9,3.0,3.1,3.2,3.3,3.4,3.9,4.4,4.9
LED Calibration Intensities:	5.331e-05,0.0007458,0.00231,0.006546,0.02498,0.07207,0.1626,0.3114,0.5055,0.7658,0.899,0.9148,0.9345,0.9927,1
#####################################################################
#	Reference measurements				xx x/xx/20xx
#	conditions:FOV/ExposTime/Bin/Fstop/LightLevel
#####################################################################
LED Photo Reference Measurement:	C,0.2,2,8,2.75
LED Photo Reference Ratio FOV A:	1.48
LED Photo Reference Ratio FOV B:	3.5
LED Photo Reference Ratio FOV D:	0.35
LED Photo Reference Ratio FOV E:	0.08
LED Photo Reference Ratio FOV Z:	1.69
#Report Photograph Acquisition: Yes
#####################################################################
#	Fluorescence
#####################################################################
Fluorescence kit installed:	yes
Fluorescent lamp high voltage:	4.7
Fluorescent lamp low voltage:	2.3
#####################################################################
#	ND Factors
#####################################################################
ND factor for 420:	6.010E-04
ND factor for 440:	7.610E-04
ND factor for 460:	1.130E-03
ND factor for 480:	1.080E-03
ND factor for 500:	9.760E-04
ND factor for 520:	1.240E-03
ND factor for 540:	1.460E-03
ND factor for 560:	1.400E-03
ND factor for 580:	1.230E-03
ND factor for 600:	1.390E-03
ND factor for 620:	1.710E-03
ND factor for 640:	1.960E-03
ND factor for 660:	2.510E-03
ND factor for 680:	4.280E-03
ND factor for 700:	6.980E-03
ND factor for 720:	9.010E-03
ND factor for 740:	1.070E-02
ND factor for 760:	1.180E-02
ND factor for 780:	1.270E-02
#####################################################################
#	Flat-field Correction				xx x/xx/20xx
#	Coefficients:k0,k1,k2,k3,k4 in ff(r) = k0 + k1*r + k2*r^2 + k3*r^3 + k4*r^4
#	Coordinates for CCD chip offset: x0,y0
#	Format is:k0,k1,k2,k3,k4,x0,y0
#####################################################################
Shelf Position A FF5 f/1 Coefs:	1.000587,-0.019533,-0.001358,-0.002322,-0.000111,-0.119813,0.390650
Shelf Position A FF5 f/2 Coefs:	0.966779,0.103937,-0.101389,0.029328,-0.002851,-0.576038,1.055590
Shelf Position A FF5 f/4 Coefs:	0.977549,0.069798,-0.072132,0.019846,-0.001810,-0.574313,1.073529
Shelf Position B FF5 f/1 Coefs:	0.988444,-0.045659,0.047615,-0.020276,0.002075,-0.019704,0.144946
Shelf Position B FF5 f/2 Coefs:	0.938002,0.127932,-0.099096,0.024877,-0.002062,-0.232314,1.153462
Shelf Position B FF5 f/4 Coefs:	0.948672,0.102738,-0.083799,0.021165,-0.001752,-0.340813,1.108850
Shelf Position C FF5 f/1 Coefs:	0.974962,-0.018075,0.017099,-0.007162,0.000591,0.017010,0.179889
Shelf Position C FF5 f/2 Coefs:	1.005037,-0.040837,0.011814,-0.002051,0.000115,-0.245336,0.965479
Shelf Position C FF5 f/4 Coefs:	1.007905,-0.040594,0.011402,-0.001914,0.000104,-0.263296,1.002910
Shelf Position D FF5 f/1 Coefs:	0.965814,0.017516,-0.007921,-0.000498,0.000075,0.018566,0.217183
Shelf Position D FF5 f/2 Coefs:	0.992985,-0.013662,-0.000029,-0.000001,0.000000,-0.413970,1.142736
Shelf Position D FF5 f/4 Coefs:	1.007063,-0.028237,0.005848,-0.000873,0.000044,-0.430357,1.075951
Shelf Position E FF5 f/1.2 Coefs:	0.987506,0.016614,-0.010759,0.001071,-0.000041,0.244468,0.503723
Shelf Position E FF5 f/2 Coefs:	0.982098,0.023450,-0.012862,0.001344,-0.000048,0.267042,0.740749
Shelf Position E FF5 f/4 Coefs:	1.006145,-0.009825,-0.002539,0.000214,-0.000009,0.175157,0.711388
Shelf Position E FF5 f/8 Coefs:	0.999389,-0.011104,-0.001404,0.000073,-0.000004,0.152339,0.667933
Shelf Position Z FF5 f/2 Coefs:	1.0,0,0,0,0,0,0
Shelf Position Z FF5 f/4 Coefs:	1.0,0,0,0,0,0,0
Shelf Position Z FF5 f/8 Coefs:	1.0,0,0,0,0,0,0
#####################################################################
#	Absolute Light Intensity Calibration	xx x/xx/20xx
#	Calibration units:p/sec/cm2/sr
#	XLS-xx (x.xxe8)
#####################################################################
Coef C-ccd at FOV 12.5, f1:	1.142E+06
Coef C-ccd at FOV 10, f1:	1.249E+06
Coef C-ccd at FOV 7.5, f1:	1.369E+06
Coef C-ccd at FOV 5, f1:	1.706E+06
Coef C-ccd at FOV 12.5, f2:	4.829E+06
Coef C-ccd at FOV 10, f2:	5.082E+06
Coef C-ccd at FOV 7.5, f2:	5.750E+06
Coef C-ccd at FOV 5, f2:	6.287E+06
Coef C-ccd at FOV 12.5, f4:	1.818E+07
Coef C-ccd at FOV 10, f4:	1.911E+07
Coef C-ccd at FOV 7.5, f4:	2.135E+07
Coef C-ccd at FOV 5, f4:	2.335E+07
Coef C-ccd at FOV 12.5, f8:	7.548E+07
Coef C-ccd at FOV 10, f8:	8.048E+07
Coef C-ccd at FOV 7.5, f8:	8.393E+07
Coef C-ccd at FOV 5, f8:	9.418E+07
Coef C-ccd at FOV 24, f1.2:	2.22E+06
Coef C-ccd at FOV 24, f2:	6.30E+06
Coef C-ccd at FOV 24, f4:	2.31E+07
Coef C-ccd at FOV 24, f8:	9.24E+07
Coef C-ccd at FOV 2.6, f2:	6.100E+06
Coef C-ccd at FOV 2.6, f4:	2.320E+07
Coef C-ccd at FOV 2.6, f8:	8.477E+07
C-ccd Calibration units:	p/sec/cm2/sr
*** Graph Controls:
Overlay:	Overlay
Reversed:	0
Color Table:	YellowHot
ColorTableIsLog:	0
Intensity Calibration:	radiant efficiency
Calibration Value Per Count:	1
Brightness:	100
Gamma:	1.500000
Alpha Blend:	0
Rotation:	0
Background:	1
Cosmic:	1
Flat Field:	1
Color Table Min:	38229062.400000
Color Table Max:	745534208.000000
Raw Color Table Min:	2698632.000000
Raw Color Table Max:	764581248.000000
