# Supplementary material for: A therapeutic regimen using neoantigen-specific TCR-T cells for HLA-A*2402-positive solid tumors
Source: EMBO Mol Med. 2025 Jan 2;17(2):365–83. doi: 10.1038/s44321-024-00184-1 (PMC11821884; doi:10.1038/s44321-024-00184-1)
Supplement: Supplementary file 7 — Source data Fig. 5 [file 44321_2024_184_MOESM7_ESM.zip › Fig 5/Fig 5E/20221130/12 h/PKI20221130134430_SEQ/PKI20221130134430_001/AnalyzedClickInfo.txt]

*** ClickNumber:	PKI20221130134430_001
ClickInfoType:	SingleClickAnalysis
*** photographic image:	photograph.TIF
Acquisition Date:	Wednesday, November 30, 2022
Acquisition Time:	13:44:31
Acquisition Seconds:	3752631871
Pixel Width:	1
Pixel Height:	1
Binning Factor:	2
Image Units:	counts
f Number:	8
Field of View:	12.5
Filter Position:	1
Emission filter:	Open
Exposure Time Sec:	0.2
Object radius:	0.75
Subject size:	1.5
Error Wave:	No Error
*** luminescent image:	luminescent.TIF
Acquisition Date:	Wednesday, November 30, 2022
Acquisition Time:	13:44:51
Acquisition Seconds:	3752631891
Pixel Width:	1
Pixel Height:	1
Image Units:	counts
Binning Factor:	8
Luminescent Exposure (Seconds):	1
Luminescent Exposure Units:	sec
f Number:	2
Field of View:	12.5
Read Bias Level:	496.179
Emission filter:	670
Filter Position:	5
Excitation filter:	620
Subject size:	1.5
Image Subtype:	fluorescent
Fluorescence level:	4.7
Fluorescence level string:	High
Demand Temperature:	-90
Measured Temperature:	-89
Error Wave:	No Error
Cosmic:	0
Background Corrected:	0
Flat Field Corrected:	0
Subject Type:	Mouse
Probe Count:	1
Probe:	Cy5
*** readbiasonly image:	readbiasonly.TIF
Acquisition Date:	Wednesday, November 30, 2022
Acquisition Time:	13:44:54
Acquisition Seconds:	3752631894
Pixel Width:	1
Pixel Height:	1
Binning Factor:	8
Read Bias Level:	496.179
Demand Temperature:	-90
Measured Temperature:	-89
Data Multiplier:	1
Background Exposure (Seconds):	0.0
*** fluorescent reference image:	fluorescentreference.tif
Acquisition Date:	Wednesday, November 30, 2022
Acquisition Time:	13:44:51
Acquisition Seconds:	3752631891
Pixel Width:	1
Pixel Height:	1
Image Units:	counts
Binning Factor:	2
Luminescent Exposure (Seconds):	1
Luminescent Exposure Units:	sec
f Number:	1
Field of View:	12.5
Read Bias Level:	0
Emission filter:	open
Filter Position:	1
Excitation filter:	620
Subject size:	0.4
Image Subtype:	fluorescent
Fluorescence level:	4.7
Fluorescence level string:	High
Demand Temperature:	-90
Measured Temperature:	-89
Error Wave:	No Error
Cosmic:	0
Background Corrected:	0
Flat Field Corrected:	0
Cosmic Corrected:	0
Adapative FL corrected:	0
FL Background Corrected:	0
Intensity Calibration:	counts
FL reference clickNumber:	PKI20200313122211_021
*** ROIs:
*** Tags:
*** Comments:
