# Supplementary material for: A therapeutic regimen using neoantigen-specific TCR-T cells for HLA-A*2402-positive solid tumors
Source: EMBO Mol Med. 2025 Jan 2;17(2):365–83. doi: 10.1038/s44321-024-00184-1 (PMC11821884; doi:10.1038/s44321-024-00184-1)
Supplement: Supplementary file 8 — Source data Fig. 6 [file 44321_2024_184_MOESM8_ESM.zip]

Archive with 132 entries (120 files):
- Fig 6/
- __MACOSX/._Fig 6
- Fig 6/Fig 6G/
- __MACOSX/Fig 6/._Fig 6G
- Fig 6/Fig 6F/
- __MACOSX/Fig 6/._Fig 6F
- Fig 6/Fig 6A/
- __MACOSX/Fig 6/._Fig 6A
- Fig 6/Fig 6D/
- __MACOSX/Fig 6/._Fig 6D
- Fig 6/Fig 6C/
- __MACOSX/Fig 6/._Fig 6C
- Fig 6/Fig 6B/
- __MACOSX/Fig 6/._Fig 6B
- Fig 6/Fig 6E/
- __MACOSX/Fig 6/._Fig 6E
- Fig 6/Fig 6G/res.xlsx
- __MACOSX/Fig 6/Fig 6G/._res.xlsx
- Fig 6/Fig 6G/image/
- __MACOSX/Fig 6/Fig 6G/._image
- Fig 6/Fig 6F/14.png
- __MACOSX/Fig 6/Fig 6F/._14.png
- Fig 6/Fig 6F/15.png
- __MACOSX/Fig 6/Fig 6F/._15.png
- Fig 6/Fig 6F/17.png
- __MACOSX/Fig 6/Fig 6F/._17.png
- Fig 6/Fig 6F/16.png
- __MACOSX/Fig 6/Fig 6F/._16.png
- Fig 6/Fig 6F/12.png
- __MACOSX/Fig 6/Fig 6F/._12.png
- Fig 6/Fig 6F/13.png
- __MACOSX/Fig 6/Fig 6F/._13.png
- Fig 6/Fig 6F/11.png
- __MACOSX/Fig 6/Fig 6F/._11.png
- Fig 6/Fig 6F/18.png
- __MACOSX/Fig 6/Fig 6F/._18.png
- Fig 6/Fig 6F/19.png
- __MACOSX/Fig 6/Fig 6F/._19.png
- Fig 6/Fig 6F/2.png
- __MACOSX/Fig 6/Fig 6F/._2.png
- Fig 6/Fig 6F/3.png
- __MACOSX/Fig 6/Fig 6F/._3.png
- Fig 6/Fig 6F/1.png
- __MACOSX/Fig 6/Fig 6F/._1.png
- Fig 6/Fig 6A/data.xlsx
- __MACOSX/Fig 6/Fig 6A/._data.xlsx
- Fig 6/Fig 6D/data.xlsx
- __MACOSX/Fig 6/Fig 6D/._data.xlsx
- Fig 6/Fig 6C/data.xlsx
- __MACOSX/Fig 6/Fig 6C/._data.xlsx
- Fig 6/Fig 6B/078e962646e0e4c47e1980e8f4ee177.jpg
- __MACOSX/Fig 6/Fig 6B/._078e962646e0e4c47e1980e8f4ee177.jpg
- Fig 6/Fig 6E/data.xlsx
- __MACOSX/Fig 6/Fig 6E/._data.xlsx
- Fig 6/Fig 6G/image/1/
- __MACOSX/Fig 6/Fig 6G/image/._1
- Fig 6/Fig 6G/image/3/
- __MACOSX/Fig 6/Fig 6G/image/._3
- Fig 6/Fig 6G/image/2/
- __MACOSX/Fig 6/Fig 6G/image/._2
- Fig 6/Fig 6G/image/1/8.png
- __MACOSX/Fig 6/Fig 6G/image/1/._8.png
- Fig 6/Fig 6G/image/1/9.png
- __MACOSX/Fig 6/Fig 6G/image/1/._9.png
- Fig 6/Fig 6G/image/1/12.png
- __MACOSX/Fig 6/Fig 6G/image/1/._12.png
- Fig 6/Fig 6G/image/1/11.png
- __MACOSX/Fig 6/Fig 6G/image/1/._11.png
- Fig 6/Fig 6G/image/1/10.png
- __MACOSX/Fig 6/Fig 6G/image/1/._10.png
- Fig 6/Fig 6G/image/1/4.png
- __MACOSX/Fig 6/Fig 6G/image/1/._4.png
- Fig 6/Fig 6G/image/1/5.png
- __MACOSX/Fig 6/Fig 6G/image/1/._5.png
- Fig 6/Fig 6G/image/1/7.png
- __MACOSX/Fig 6/Fig 6G/image/1/._7.png
- Fig 6/Fig 6G/image/1/6.png
- __MACOSX/Fig 6/Fig 6G/image/1/._6.png
- Fig 6/Fig 6G/image/1/2.png
- __MACOSX/Fig 6/Fig 6G/image/1/._2.png
- Fig 6/Fig 6G/image/1/3.png
- __MACOSX/Fig 6/Fig 6G/image/1/._3.png
- Fig 6/Fig 6G/image/1/1.png
- __MACOSX/Fig 6/Fig 6G/image/1/._1.png
- Fig 6/Fig 6G/image/3/8.png
- __MACOSX/Fig 6/Fig 6G/image/3/._8.png
- Fig 6/Fig 6G/image/3/9.png
- __MACOSX/Fig 6/Fig 6G/image/3/._9.png
- Fig 6/Fig 6G/image/3/12.png
- __MACOSX/Fig 6/Fig 6G/image/3/._12.png
- Fig 6/Fig 6G/image/3/11.png
- __MACOSX/Fig 6/Fig 6G/image/3/._11.png
- Fig 6/Fig 6G/image/3/10.png
- __MACOSX/Fig 6/Fig 6G/image/3/._10.png
- Fig 6/Fig 6G/image/3/4.png
- __MACOSX/Fig 6/Fig 6G/image/3/._4.png
- Fig 6/Fig 6G/image/3/5.png
- __MACOSX/Fig 6/Fig 6G/image/3/._5.png
- Fig 6/Fig 6G/image/3/7.png
- __MACOSX/Fig 6/Fig 6G/image/3/._7.png
- Fig 6/Fig 6G/image/3/6.png
- __MACOSX/Fig 6/Fig 6G/image/3/._6.png
- Fig 6/Fig 6G/image/3/2.png
- __MACOSX/Fig 6/Fig 6G/image/3/._2.png
- Fig 6/Fig 6G/image/3/3.png
- __MACOSX/Fig 6/Fig 6G/image/3/._3.png
- Fig 6/Fig 6G/image/3/1.png
- __MACOSX/Fig 6/Fig 6G/image/3/._1.png
- Fig 6/Fig 6G/image/2/8.png
- __MACOSX/Fig 6/Fig 6G/image/2/._8.png
- Fig 6/Fig 6G/image/2/9.png
- __MACOSX/Fig 6/Fig 6G/image/2/._9.png
- Fig 6/Fig 6G/image/2/12.png
- __MACOSX/Fig 6/Fig 6G/image/2/._12.png
- Fig 6/Fig 6G/image/2/11.png
- __MACOSX/Fig 6/Fig 6G/image/2/._11.png
- Fig 6/Fig 6G/image/2/10.png
- __MACOSX/Fig 6/Fig 6G/image/2/._10.png
- Fig 6/Fig 6G/image/2/4.png
- __MACOSX/Fig 6/Fig 6G/image/2/._4.png
- Fig 6/Fig 6G/image/2/5.png
- __MACOSX/Fig 6/Fig 6G/image/2/._5.png
- Fig 6/Fig 6G/image/2/7.png
- __MACOSX/Fig 6/Fig 6G/image/2/._7.png
- Fig 6/Fig 6G/image/2/6.png
- __MACOSX/Fig 6/Fig 6G/image/2/._6.png
- Fig 6/Fig 6G/image/2/2.png
- __MACOSX/Fig 6/Fig 6G/image/2/._2.png
- Fig 6/Fig 6G/image/2/3.png
- __MACOSX/Fig 6/Fig 6G/image/2/._3.png
- Fig 6/Fig 6G/image/2/1.png
- __MACOSX/Fig 6/Fig 6G/image/2/._1.png
