# Supplementary material for: A therapeutic regimen using neoantigen-specific TCR-T cells for HLA-A*2402-positive solid tumors
Source: EMBO Mol Med. 2025 Jan 2;17(2):365–83. doi: 10.1038/s44321-024-00184-1 (PMC11821884; doi:10.1038/s44321-024-00184-1)
Supplement: Supplementary file 8 — Source data Fig. 6 [file 44321_2024_184_MOESM8_ESM.zip › Fig 6/Fig 6G/res.xlsx]

## Sheet: Sheet1
	1	2	3	4	5	6	7	8	9	10	11	12					12900
1	233000	122000	184000	159000	83900	69600	66940	185000	120000	20000	249000	125000
2	701300	494000	540000	623600	280000	504000	610100	690000	980000	515000	940000	550000
3	1583000	1420000	1490000	1207000	800000	1000000	778400	450000	750000	114100	99200	93130
