# Supplementary material for: A therapeutic regimen using neoantigen-specific TCR-T cells for HLA-A*2402-positive solid tumors
Source: EMBO Mol Med. 2025 Jan 2;17(2):365–83. doi: 10.1038/s44321-024-00184-1 (PMC11821884; doi:10.1038/s44321-024-00184-1)
Supplement: Supplementary file 8 — Source data Fig. 6 [file 44321_2024_184_MOESM8_ESM.zip › Fig 6/Fig 6A/data.xlsx]

## Sheet: Sheet1
Day		1						2						3						4
13	L	4.3	4.2	4.1	4	4.3	4.2	4.1	4.3	4.3	4	4.1	4.2	4.3	4.4	4.3	4.4	4.1	4.2	4.4	4.3	4.1	4.2	4.4	4.4
	W	3.04	4.06	4.27	4.88	3.04	3.08	4.27	3.04	3.04	4.35	4.19	3.85	4.52	5.05	3.04	3.01	5.21	3.08	4.38	3.51	3.12	3.91	3.77	3.01
14	L	5.82	6.23	6.23	6.44	5.82	5.74	6.23	5.82	5.82	6.17	6.19	6.12	6.56	6.92	5.82	5.9	6.7	5.74	6.59	6.05	5.66	6.15	6.28	5.9
	W	4.26	3.4	3.43	3.74	4.77	5.51	3.61	5.91	4.11	3.5	3.68	3.72	3.37	3.98	5.2	4.38	4.08	4.12	3.14	3.27	2.65	3.23	3.15	3.65
15	L	8.15	7.48	7.48	7.73	7.57	8.04	7.48	7.57	6.98	7.41	7.43	7.35	7.87	8.31	6.98	7.08	8.05	6.89	7.91	7.26	6.79	7.38	7.54	7.08
	W	6.15	4.37	4.26	4.97	5.38	6.17	4.35	6.2	4.64	4.64	4.88	5.2	4.63	4.73	6.47	5.87	4.93	4.86	4.85	4.29	4.21	4.26	4.55	4.52
16	L	8.77	7.91	7.91	8.22	8.11	8.65	7.92	8.19	7.45	7.87	7.92	7.87	8.34	8.78	7.63	7.67	8.54	7.37	8.39	7.69	7.21	7.81	7.99	7.54
	W	7.01	4.65	4.47	5.22	5.68	6.73	4.72	7.3	5.3	4.39	6.08	6.44	5.43	5.67	6.45	6.09	5.63	5.15	5.62	5.73	5.33	5.09	5.57	5.97
17	L	9.47	8.38	8.35	8.75	8.67	9.33	8.39	8.92	7.98	8.31	8.53	8.51	8.88	9.35	8.28	8.28	9.1	7.89	8.96	8.27	7.74	8.32	8.55	8.13
	W	6.09	4.33	4.77	5.04	5.5	6.29	4.64	6	4.86	4.5	4.76	5.93	4.84	5.04	6.25	6.07	5.02	4.79	4.98	5.02	5.24	4.96	4.87	5.58
18	L	8.52	8.8	8.77	9.18	9.11	9.79	8.81	9.36	8.38	8.73	8.96	8.94	9.32	9.82	8.69	8.7	9.56	8.28	8.51	7.85	7.36	7.9	8.12	7.73
	W	4.56	4.74	4.84	5.89	6.06	8.62	5.18	7.32	5.21	4.98	6.48	8.8	5.88	5.22	7.17	6.22	5.97	5.02	4.86	4.96	4.77	4.27	4.32	5.18
19	L	8.69	8.98	8.95	9.37	9.29	9.99	8.99	9.55	8.55	8.9	9.14	9.12	9.51	10	8.87	8.87	9.75	8.45	8.68	8.01	7.5	8.06	8.29	7.88
	W	7.64	5.63	5.7	5.37	7.6	8.49	5.5	7.92	5.72	5.19	5.91	7.43	6.11	6.16	7.28	6.96	6.52	5.54	5.38	5.72	4.67	5.4	4.59	6.56
20	L	8.86	9.16	9.13	9.56	9.48	10.1	9.17	9.74	8.72	9.08	9.32	9.3	9.7	10.2	9.04	9.05	9.95	8.62	8.42	7.77	7.28	7.82	8.04	7.65
	W	8.32	6.05	5.27	6.57	9.18	8.09	5.58	8.75	5.95	6.55	7.05	8.38	5.96	6.85	8	7.12	6.41	5.87	5.47	6.53	4.75	4.52	4.99	6.62
21	L	10.8	9.34	9.31	9.75	9.67	10.3	9.35	9.94	8.89	9.26	9.51	9.49	9.89	10.4	9.22	9.23	10.1	8.79	8.17	7.54	7.06	7.58	7.8	7.42
	W	8.79	5.21	6.21	8.03	8.05	8.56	6.05	9.08	6.28	7.33	6.98	8.92	5.45	6.23	7.57	7.54	6.44	5.43	6.84	7.13	5.22	4.64	6	6.71
22	L	11	9.53	9.5	9.94	9.86	10.6	9.54	10.1	9.07	9.44	9.7	9.68	10	10.6	9.41	9.41	10.3	8.97	7.92	7.31	6.85	7.35	7.56	7.94
	W	9.1	5.84	6.4	9.19	10	9.65	7.99	9.57	6.19	7.6	7.6	8.17	7.02	7.48	7.96	7.7	6.7	6.39	6.22	7.67	5.75	5.93	6.31	6.77
23	L	11.2	9.72	9.69	10.1	10	10.8	9.73	10.3	9.25	9.63	9.89	9.87	10.2	10.8	9.6	9.6	10.5	9.15	7.68	7.09	6.64	7.13	7.33	7.7
	W	10.9	6.32	6.12	9.89	9.19	8.36	7.23	10	6.73	8.32	9.38	10.3	7.49	7.01	9.01	8.44	6.73	6.64	6.65	8.04	5.96	5.5	6.79	6.74
24	L	12.6	9.91	9.88	10.3	11.2	11	9.92	10.5	9.44	9.83	10	12	10.5	11	9.79	9.79	10.7	9.33	8.07	7.45	6.98	7.49	7.7	8.08
	W	11	7.48	7.84	11	10.1	9.16	7.48	10.9	7.7	8.78	9.82	11.1	8.71	8.19	9.77	9	6.91	7.15	7.49	7.57	6.21	5.51	6.84	7.1
25	L	12.8	10.1	10	12.6	11.4	11.2	10.1	10.7	9.63	10	10.2	12.2	10.7	11.2	9.99	9.99	10.9	9.52	8.47	7.82	7.32	7.87	8.09	8.49
	W	11.5	8.45	9.58	11.1	11.2	9.86	7.71	11.7	8.53	9.2	10.2	12.4	7.52	8.19	10	10.2	6.96	7.66	7.61	9.17	6.17	5.93	6.83	7.4
26	L	13.1	10.3	10.2	12.8	11.7	12.6	11.3	12	10.7	11.2	11.5	13.7	12	12.6	11.1	11.1	12.3	10.6	8.89	8.21	7.69	8.26	8.49	8.91
	W	11.1	9.7	10.5	11.3	11	11.4	8.87	11.8	8.86	10.8	10.5	11.9	8.73	7.74	9.87	9.45	7	8.21	7.66	9.27	6.12	5.99	6.84	7.79
27	L	13.3	10.5	10.4	13.1	11.9	12.8	11.5	12.2	11	11.4	11.7	14	12.2	12.8	11.4	11.4	12.5	10.8	9.34	9.44	8.08	8.67	8.92	9.36
	W	13.1	8.84	10.6	11.2	12.2	12.1	8.63	12.3	8.74	12	11.3	11.3	9.27	9.85	9.96	10.3	6.93	8.11	7.48	8.61	6.05	5.83	6.79	7.91
28	L	13.6	10.7	10.7	13.3	12.1	13.1	11.7	12.5	11.2	11.6	11.9	14.3	12.4	13.1	11.6	11.6	12.8	11	9.06	9.16	7.83	8.41	8.65	9.08
	W	12.7	11.7	12.3	12.2	14.8	12.3	11	11.6	10.9	10.5	11.5	13.7	9.35	8.48	13	10.6	6.84	8.47	7.99	7.68	6.33	7.42	11.4	7.36
