# Supplementary material for: A therapeutic regimen using neoantigen-specific TCR-T cells for HLA-A*2402-positive solid tumors
Source: EMBO Mol Med. 2025 Jan 2;17(2):365–83. doi: 10.1038/s44321-024-00184-1 (PMC11821884; doi:10.1038/s44321-024-00184-1)
Supplement: Supplementary file 8 — Source data Fig. 6 [file 44321_2024_184_MOESM8_ESM.zip › Fig 6/Fig 6D/data.xlsx]

## Sheet: Sheet1
	Days	Ctrl	Pep-4 NP	Tcr-T1	Pep-4 NP+Tcr-T1
	1
	2
	3
	4
	5
	6
	7
	8
	9
	10
	11
	12
	13
	14
	15
	16
	17
	18
	19
	20
	21
	22
	23
	24
	25
	26
	27
	28
	29
	30		1
	30	1	1
	31	1
	31	1
	32	1	1
	33	1	1
	34	1
	34	1
	34	1
	35		1
	35		1
	35		1
	36	1	1
	36	1	1
	36		1
	37			1
	38
	39
	40			1
	41
	42
	43
	44			1
	44			1
	45			1
	46
	51			1
	70			1
	48
	49			1
	60			1
	51
	52
	90			1
	54
	55
	56
	57
	58
	59
	60				1
	61
	62
	63
	64
	65
	66
	67
	68
	69
	70
	62				1
	90				1
	90				1
	60				1
	69				1
	90				1
	90				1
	90				1
	90				1
