# Supplementary material for: A therapeutic regimen using neoantigen-specific TCR-T cells for HLA-A*2402-positive solid tumors
Source: EMBO Mol Med. 2025 Jan 2;17(2):365–83. doi: 10.1038/s44321-024-00184-1 (PMC11821884; doi:10.1038/s44321-024-00184-1)
Supplement: Supplementary file 8 — Source data Fig. 6 [file 44321_2024_184_MOESM8_ESM.zip › Fig 6/Fig 6C/data.xlsx]

## Sheet: Sheet1
	Ctrl	Pep-4 NP	Tcr-T1	Pep-4 NP+Tcr-T1			Ctrl	Pep-4 NP	Tcr-T1	Pep-4 NP+Tcr-T1			Ctrl	Pep-4 NP	Tcr-T1	Pep-4 NP+Tcr-T1
	0.85	0.752	0.358	0.316			19.7	18.6	19.7	18.3			0.043182	0.040455	0.018182	0.017273
	0.825	0.844	0.412	0.245			22.8	19.7	20.6	19.1			0.03619	0.042857	0.02	0.012857
	0.537	0.544	0.598	0.274			18.9	19.9	19.6	18.6			0.028421	0.027368	0.030526	0.014737
	0.718	0.695	0.409	0.305			22.8	22.8	18.6	19.7			0.0315	0.0305	0.022	0.0155
	0.663	0.423	0.41	0.195			21.2	19.1	20.1	18.7			0.031304	0.022174	0.020435	0.010435
	0.528	0.344	0.279	0.277			20.8	21.3	19.1	19.1			0.025385	0.016154	0.014615	0.014545
