# Supplementary material for: A therapeutic regimen using neoantigen-specific TCR-T cells for HLA-A*2402-positive solid tumors
Source: EMBO Mol Med. 2025 Jan 2;17(2):365–83. doi: 10.1038/s44321-024-00184-1 (PMC11821884; doi:10.1038/s44321-024-00184-1)
Supplement: Supplementary file 8 — Source data Fig. 6 [file 44321_2024_184_MOESM8_ESM.zip › Fig 6/Fig 6E/data.xlsx]

## Sheet: Sheet1
Days	Ctrl						Pep-4 NP						Tcr-T1						Pep-4 NP+Tcr-T1
13	17.3	20.2	17.1	20.2	18.7	18.6	18	17.3	18.6	20.2	17.6	19.4	17.2	18.8	19.2	17.8	18	18.5	16.5	18.8	17.8	17.3	17.6	17.5
14	18.1	21	17.7	21	19.5	19.3	19	18.1	19.5	21	18.5	20.2	17.6	20	19.4	18.3	18.8	18.8	17.6	19.4	18.3	18.1	18.5	18.2
15	17.8	21.1	17.5	21.1	19.4	19.3	18.5	17.8	20	21.1	18.1	20.5	17.5	20.2	19.8	18.3	18.8	19	17.6	19.2	18.3	17.8	18.4	18
16	17.4	20.4	16.9	20.4	18.9	18.6	17.9	17.4	18.9	20.4	17.6	19.6	17.2	19.3	19.2	18	18.2	18.6	16.8	18.5	18	17.4	17.6	17.7
17	18	21.7	17.9	21.7	19.8	19.8	18.9	18	19.6	21.7	18.4	20.6	17.9	20.4	20.1	18.2	19.1	19.1	17.6	19.7	18.2	18	18.6	18.1
18	19.3	21.2	17.4	21.2	20.2	19.3	18.3	19.3	19.2	21.2	18.8	20.2	18	20.1	20	18.1	19	19	17.4	19	18.1	19.3	18.2	18.7
19	17.8	20.4	16.8	20.4	19.1	18.6	17.7	17.8	18.6	20.4	17.7	19.5	17.7	19.5	19.8	17.4	18.6	18.6	17.1	17.9	17.4	17.8	17.5	17.6
20	17.9	20.8	17.1	20.8	19.3	18.9	18	17.9	18.7	20.8	17.9	19.7	18	19.7	19.5	18.1	18.8	18.8	17.2	18.3	18.1	17.9	17.7	18
21	18.5	21.4	17.7	21.4	19.9	19.5	17.9	18.5	18.9	21.4	18.2	20.1	18	20.3	20.7	17.9	19.1	19.3	17.2	17.9	17.9	18.5	17.5	18.2
22	18.7	21.6	17.6	21.6	20.1	19.6	18.6	18.7	19.6	21.6	18.6	20.6	18	20.3	20.6	18.5	19.1	19.5	18.5	18.5	18.5	18.7	18.5	18.6
23	19	20.8	18.1	20.8	19.9	19.4	18.5	19	19.1	20.8	18.7	19.9	18.3	20	20.7	18.7	19.1	19.7	17.5	18.4	18.7	19	17.9	18.8
24	19	21.9	18.1	21.9	20.4	20	18	19	18.8	21.9	18.5	20.3	18.6	20	20.7	18.7	19.3	19.7	17.5	18.1	18.7	19	17.8	18.8
25	19.3	21.9	18.2	21.9	20.6	20	18.1	19.3	19	21.9	18.7	20.4	18.6	20.6	21.3	18.1	19.6	19.7	17.4	18	18.1	19.3	17.7	18.7
26	19.3	22	18.1	22	20.6	20	17.6	19.3	18.8	22	18.4	20.4	19.1	20.9	21.8	17.6	20	19.7	16.9	18	17.6	19.3	17.4	18.4
27	19.3	21.5	18.1	21.5	20.4	19.8	17.7	19.3	19.2	21.5	18.5	20.3	18.7	20.5	21	17.6	19.6	19.3	17.6	17.7	17.6	19.3	17.6	18.4
28	19.7	22.8	18.9	22.8	21.2	20.8	18.6	19.7	19.9	22.8	19.1	21.3	19.7	20.6	19.6	18.6	20.1	19.1	18.3	19.1	18.6	19.7	18.7	19.1
